# Supplementary material for: Transcript Profile of the Response of Two Soybean Genotypes to Potassium Deficiency
Source: PLoS One. 2012 Jul 5;7(7):e39856. doi: 10.1371/journal.pone.0039856 (PMC3390323; doi:10.1371/journal.pone.0039856)
Supplement: Table S1 — Soybean varieties used for screening. (XLS) [file pone.0039856.s002.xls]

## Sheet: Sheet1
Supplemental Table S1. Soybean varieties used for screening.
				Stress phenotypic symptom					Stress phenotypic symptom
1		HuaChun3		+++	21		Meng05-2		+++
2		XuDou10		+	22		HuaChun3		++
3		XuDou11		+	23		ZhongDou33		+
4		YouChun06-8		++	24		GongDou590-1		+
5		EDou8		++	25		NanChong06-44		++
6		XiangChun07-3		+	26		XuDou15		+
7		ZhongDou8		+	27		ZhongHuang13		+++
8		EDou4		++	28		ZhongDou34		++
9		You06-71		-	29		XuDou14		++
10		XuDou8		-	30		HengChun04-11		+++
11		JiDou12		+++	31		EDou7		++
12		RIL1269		+++	32		YouChun01-45		++
13		YouChun06-1		++	33		DongNong50		+
14		NanNong07-60		+++	34		HeiNong58		+
15		XuDou13		+	35		1138-2		++
16		Ji03-40		++	36		KengFeng14		++
17		ZhongDou32		+	37		HeiNong41		+++
18		XuDou12		+	38		HeiNong35		+++
19		XuDou9		+	39		KengFeng16		++
20		XiangChun10		++	40		XiangChunDou22		++
	There have four levels for the phenotypic: 1. most green for leaves (-). 2. A little yellow for green leaves (+). 3. A little green for yellow leaves (++). 4. most yellow for leaves (+++).
																					Glyma20g03210	1.64	gi|297851032|ref|XP_002893397.1|/0/hypothetical protein ARALYDRAFT_472753 [Arabidopsis lyrata subsp. lyrata]
																					Glyma20g03260	1.64	gi|255542092|ref|XP_002512110.1|/0/Nucleotide pyrophosphatase/phosphodiesterase, putative [Ricinus communis]
																					Glyma20g03670	0.55	gi|255638729|gb|ACU19669.1|/1.63414e-31/unknown [Glycine max]
																					Glyma20g03840	16.74	gi|255646731|gb|ACU23839.1|/2.97576e-131/unknown [Glycine max]
																					Glyma20g03900	0.55	gi|217071860|gb|ACJ84290.1|/1.74523e-123/unknown [Medicago truncatula]
																					Glyma20g03920	0.91	gi|255562954|ref|XP_002522482.1|/0/protein kinase, putative [Ricinus communis]
																					Glyma20g03930	1.27	gi|255627251|gb|ACU13970.1|/1.89566e-102/unknown [Glycine max]
																					Glyma20g04150	0.36	gi|225462918|ref|XP_002265020.1|/0/PREDICTED: hypothetical protein [Vitis vinifera]
																					Glyma20g04230	1.09	gi|255632135|gb|ACU16420.1|/7.01228e-46/unknown [Glycine max]
																					Glyma20g04460	0.36	gi|288559153|sp|C6T4A0.1|U4972_SOYBN/2.46204e-77/RecName: Full=UPF0497 membrane protein 2
																					Glyma20g04490	0.55	gi|255631464|gb|ACU16099.1|/3.67861e-138/unknown [Glycine max]
																					Glyma20g04520	0.73	gi|255631028|gb|ACU15878.1|/1.99172e-102/unknown [Glycine max]
																					Glyma20g04830	0.73	gi|255631890|gb|ACU16312.1|/1.50845e-141/unknown [Glycine max]
																					Glyma20g04870	0.91	gi|224101351|ref|XP_002312245.1|/3.07735e-90/predicted protein [Populus trichocarpa]
																					Glyma20g04990	1.46	gi|147775117|emb|CAN59914.1|/4.87025e-68/hypothetical protein [Vitis vinifera]
																					Glyma20g05050	1.82	gi|255646911|gb|ACU23925.1|/2.05785e-112/unknown [Glycine max]
																					Glyma20g05560	0.91	gi|57013900|ref|YP_173374.1|/1.95302e-25/hypothetical protein NitaMp027 [Nicotiana tabacum]
																					Glyma20g05690	0.36	gi|255639572|gb|ACU20080.1|/1.6609e-16/unknown [Glycine max]
																					Glyma20g06200	1.09	gi|255625661|gb|ACU13175.1|/4.97249e-67/unknown [Glycine max]
																					Glyma20g06210	0.73	gi|15418778|gb|AAK37761.1|/2.64327e-153/zinc transporter protein ZIP1 [Glycine max]
																					Glyma20g06620	1.46	gi|224074953|ref|XP_002304503.1|/9.08838e-23/predicted protein [Populus trichocarpa]
																					Glyma20g06680	3.09	gi|255648121|gb|ACU24515.1|/4.54617e-100/unknown [Glycine max]
																					Glyma20g06780	2.91	gi|223452623|gb|ACM89638.1|/0/disease resistance protein [Glycine max]
																					Glyma20g07060	1.82	gi|225447498|ref|XP_002267417.1|/0/PREDICTED: hypothetical protein [Vitis vinifera]
																					Glyma20g07280	2.37	gi|255582880|ref|XP_002532212.1|/0/long-chain-fatty-acid CoA ligase, putative [Ricinus communis]
																					Glyma20g07790	2.55	gi|34761728|gb|AAQ82037.1|/0/gag/pol polyprotein [Pisum sativum]
																					Glyma20g07970	0.73	gi|255544272|ref|XP_002513198.1|/7.41757e-67/eukaryotic translation initiation factor 3 subunit, putative [Ricinus communis]
																					Glyma20g08020	2	gi|224059713|ref|XP_002299978.1|/2.09789e-140/predicted protein [Populus trichocarpa]
																					Glyma20g08040	4	gi|225436648|ref|XP_002276189.1|/0/PREDICTED: hypothetical protein [Vitis vinifera]
																					Glyma20g08060	0.91	gi|255629390|gb|ACU15040.1|/1.67173e-48/unknown [Glycine max]
																					Glyma20g08260	0.91	gi|224106001|ref|XP_002314008.1|/3.9854e-162/predicted protein [Populus trichocarpa]
																					Glyma20g08360	2	gi|84453198|dbj|BAE71196.1|/0/putative hydroxymethylglutaryl-CoA lyase [Trifolium pratense]
																					Glyma20g08460	0.36	gi|297735408|emb|CBI17848.3|/7.81984e-31/unnamed protein product [Vitis vinifera]
																					Glyma20g08580	2.18	gi|255638080|gb|ACU19354.1|/0/unknown [Glycine max]
																					Glyma20g08680	4	gi|212552206|gb|ACJ31820.1|/9.49756e-170/late-embryogenesis abundant protein 2 [Glycine max]
																					Glyma20g08800	2.37	gi|255627891|gb|ACU14290.1|/5.62655e-49/unknown [Glycine max]
																					Glyma20g08920	0.73	gi|224058920|ref|XP_002299651.1|/0/predicted protein [Populus trichocarpa]
																					Glyma20g08930	0.73	gi|255641254|gb|ACU20904.1|/0/unknown [Glycine max]
																					Glyma20g09170	0.36	gi|217072036|gb|ACJ84378.1|/5.84483e-147/unknown [Medicago truncatula]
																					Glyma20g09370	0.36	gi|255566591|ref|XP_002524280.1|/0/Small glutamine-rich tetratricopeptide repeat-containing protein A, putative [Ricinus communis]
																					Glyma20g09810	8.37	gi|399182|sp|Q02909.1|CAPP1_SOYBN/0/RecName: Full=Phosphoenolpyruvate carboxylase, housekeeping isozyme; Short=PEPCase; AltName: Full=PEPC 1
																					Glyma20g10030	4	gi|18394416|ref|NP_564011.1|/4.81901e-83/ubiquitin-conjugating enzyme, putative [Arabidopsis thaliana]
																					Glyma20g10260	0.55	gi|225434698|ref|XP_002280897.1|/0/PREDICTED: hypothetical protein [Vitis vinifera]
																					Glyma20g10380	0.55	gi|255567158|ref|XP_002524560.1|/2.77416e-61/RNA binding protein, putative [Ricinus communis]
																					Glyma20g10810	1.27	gi|110532561|gb|ABG74924.1|/1.97227e-59/calmodulin [Aegiceras corniculatum]
																					Glyma20g10830	0.36	gi|124359513|gb|ABN05946.1|/0/TIR [Medicago truncatula]
																					Glyma20g10920	1.27	gi|296083955|emb|CBI24343.3|/4.68207e-139/unnamed protein product [Vitis vinifera]
																					Glyma20g10960	1.09	gi|1806140|emb|CAA65979.1|/0/cdc2MsC [Medicago sativa]
																					Glyma20g11110	0.55	gi|242085736|ref|XP_002443293.1|/5.50123e-29/hypothetical protein SORBIDRAFT_08g017020 [Sorghum bicolor]
																					Glyma20g11270	1.82	gi|255634708|gb|ACU17716.1|/0/unknown [Glycine max]
																					Glyma20g11330	0.36	gi|164605535|dbj|BAF98601.1|/0/CM0545.290.nc [Lotus japonicus]
																					Glyma20g11530	0.91	gi|290490572|dbj|BAI79273.1|/0/LysM type receptor kinase [Lotus japonicus]
																					Glyma20g11560	1.46	gi|296085572|emb|CBI29304.3|/3.16103e-66/unnamed protein product [Vitis vinifera]
																					Glyma20g11680	0.36	gi|229554825|gb|ACQ76787.1|/0/lipoxygenase [Camellia sinensis]
																					Glyma20g11950	1.46	gi|74058450|gb|AAZ98830.1|/0/homoserine dehydrogenase [Glycine max]
																					Glyma20g12070	6.73	gi|255573685|ref|XP_002527764.1|/0/eukaryotic translation initiation factor 2c, putative [Ricinus communis]
																					Glyma20g12140	0.36	gi|225434648|ref|XP_002279568.1|/0/PREDICTED: hypothetical protein [Vitis vinifera]
																					Glyma20g12150	2.55	gi|224770639|dbj|BAH28261.1|/0/ascorbate oxidase [Pisum sativum]
																					Glyma20g12220	7.82	gi|224770639|dbj|BAH28261.1|/0/ascorbate oxidase [Pisum sativum]
																					Glyma20g12230	0.73	gi|224770639|dbj|BAH28261.1|/0/ascorbate oxidase [Pisum sativum]
																					Glyma20g12250	2.91	gi|18643339|gb|AAL76271.1|AF467783_1/0/transcription factor EIL2 [Vigna radiata]
																					Glyma20g12270	0.91	gi|296087642|emb|CBI34898.3|/0/unnamed protein product [Vitis vinifera]
																					Glyma20g12290	0.36	gi|255561286|ref|XP_002521654.1|/0/conserved hypothetical protein [Ricinus communis]
																					Glyma20g13750	0.36	gi|255583036|ref|XP_002532286.1|/0/protein binding protein, putative [Ricinus communis]
																					Glyma20g14220	1.09	gi|167178795|gb|ABZ11028.1|/0/Potyvirus VPg interacting protein [Arachis hypogaea]
																					Glyma20g14250	3.64	gi|255567166|ref|XP_002524564.1|/0/Endosomal P24A protein precursor, putative [Ricinus communis]
																					Glyma20g14390	1.64	gi|224129082|ref|XP_002320496.1|/0/predicted protein [Populus trichocarpa]
																					Glyma20g15230	2	gi|224086347|ref|XP_002307857.1|/1.44934e-08/predicted protein [Populus trichocarpa]
																					Glyma20g15460	0.36	gi|255637400|gb|ACU19028.1|/0/unknown [Glycine max]
																					Glyma20g16070	0.91	gi|297741947|emb|CBI33392.3|/0/unnamed protein product [Vitis vinifera]
																					Glyma20g16080	0.36	gi|224066446|ref|XP_002302102.1|/6.689e-24/predicted protein [Populus trichocarpa]
																					Glyma20g16100	24.2	gi|255645695|gb|ACU23341.1|/8.73326e-145/unknown [Glycine max]
																					Glyma20g16150	1.09	-
																					Glyma20g16210	0.36	gi|224139208|ref|XP_002326795.1|/1.5654e-25/condensin complex components subunit [Populus trichocarpa]
																					Glyma20g16230	0.55	gi|255554789|ref|XP_002518432.1|/1.08381e-156/conserved hypothetical protein [Ricinus communis]
																					Glyma20g16480	0.36	gi|225426631|ref|XP_002272972.1|/0/PREDICTED: hypothetical protein [Vitis vinifera]
																					Glyma20g16880	0.55	gi|258678024|gb|ACV87734.1|/5.71025e-177/embryonic flower 2 [Camellia sinensis]
																					Glyma20g16910	1.82	gi|255637560|gb|ACU19106.1|/1.31511e-99/unknown [Glycine max]
																					Glyma20g16950	0.36	gi|224053679|ref|XP_002297925.1|/6.1972e-104/predicted protein [Populus trichocarpa]
																					Glyma20g16990	0.55	gi|255635582|gb|ACU18141.1|/0/unknown [Glycine max]
																					Glyma20g17010	1.27	gi|225463725|ref|XP_002264162.1|/1.27534e-83/PREDICTED: hypothetical protein [Vitis vinifera]
																					Glyma20g17020	6.37	gi|255317090|gb|ACU01867.1|/0/calcium dependent protein kinase [Glycine max]
																					Glyma20g17440	3.46	gi|170031|gb|AAA33994.1|/6.1815e-173/nodulin 35 [Glycine max]
																					Glyma20g17550	1.82	gi|224110126|ref|XP_002315422.1|/3.44508e-38/predicted protein [Populus trichocarpa]
																					Glyma20g17960	0.73	gi|83630757|gb|ABC26876.1|/0/putative nuclear GTPase [Solanum lycopersicum]
																					Glyma20g18440	0.91	gi|255635750|gb|ACU18224.1|/4.16019e-149/unknown [Glycine max]
																					Glyma20g18550	0.91	gi|255554168|ref|XP_002518124.1|/4.31522e-91/chromosome transmission fidelity factor, putative [Ricinus communis]
																					Glyma20g18870	1.82	gi|255554176|ref|XP_002518128.1|/0/Protein ABC1, mitochondrial precursor, putative [Ricinus communis]
																					Glyma20g18880	0.73	gi|255647702|gb|ACU24312.1|/4.62523e-22/unknown [Glycine max]
																					Glyma20g18890	0.36	gi|147857536|emb|CAN80381.1|/0/hypothetical protein [Vitis vinifera]
																					Glyma20g18980	7.64	gi|167963384|dbj|BAG09380.1|/0/peroxisomal 3-ketoacyl-CoA thiolase precursor [Glycine max]
																					Glyma20g19200	2.37	gi|224053451|ref|XP_002297822.1|/0/predicted protein [Populus trichocarpa]
																					Glyma20g19640	5.82	gi|224072618|ref|XP_002303809.1|/2.3639e-119/predicted protein [Populus trichocarpa]
																					Glyma20g19670	2.55	gi|255641023|gb|ACU20791.1|/7.42517e-117/unknown [Glycine max]
																					Glyma20g19720	0.36	gi|255639794|gb|ACU20190.1|/2.42509e-115/unknown [Glycine max]
																					Glyma20g19970	0.91	gi|255637739|gb|ACU19192.1|/4.31841e-113/unknown [Glycine max]
																					Glyma20g20010	3.09	gi|225437891|ref|XP_002265849.1|/6.43409e-64/PREDICTED: hypothetical protein [Vitis vinifera]
																					Glyma20g20370	4.18	-
																					Glyma20g20600	1.27	gi|217072834|gb|ACJ84777.1|/4.05063e-72/unknown [Medicago truncatula]
																					Glyma20g20900	0.91	-
																					Glyma20g20920	0.91	gi|255640125|gb|ACU20353.1|/0/unknown [Glycine max]
																					Glyma20g20950	1.64	gi|255635617|gb|ACU18158.1|/1.80948e-77/unknown [Glycine max]
																					Glyma20g21100	0.36	gi|255645445|gb|ACU23218.1|/4.34001e-135/unknown [Glycine max]
																					Glyma20g21190	25.11	gi|255626187|gb|ACU13438.1|/1.32259e-128/unknown [Glycine max]
																					Glyma20g21200	0.36	gi|255639364|gb|ACU19978.1|/3.99925e-169/unknown [Glycine max]
																					Glyma20g21220	0.36	gi|225446048|ref|XP_002268885.1|/5.62596e-37/PREDICTED: hypothetical protein [Vitis vinifera]
																					Glyma20g21230	10.92	gi|260766929|gb|ACX50406.1|/3.66516e-39/histone H4 [Eriobotrya japonica]
																					Glyma20g21250	17.83	gi|255628071|gb|ACU14380.1|/1.45295e-37/unknown [Glycine max]
																					Glyma20g21270	1.27	gi|255538832|ref|XP_002510481.1|/0/tetratricopeptide repeat protein, tpr, putative [Ricinus communis]
																					Glyma20g21330	2.18	gi|225433255|ref|XP_002285452.1|/0/PREDICTED: hypothetical protein [Vitis vinifera]
																					Glyma20g21440	0.36	gi|255644815|gb|ACU22909.1|/2.20248e-141/unknown [Glycine max]
																					Glyma20g21450	0.36	gi|225463255|ref|XP_002271304.1|/1.0721e-69/PREDICTED: hypothetical protein [Vitis vinifera]
																					Glyma20g21510	1.64	gi|255645819|gb|ACU23400.1|/3.23314e-107/unknown [Glycine max]
																					Glyma20g21520	0.36	gi|255647319|gb|ACU24126.1|/1.3691e-66/unknown [Glycine max]
																					Glyma20g21600	2.37	gi|255646811|gb|ACU23877.1|/8.77441e-62/unknown [Glycine max]
																					Glyma20g21660	0.91	gi|224102177|ref|XP_002312577.1|/0/predicted protein [Populus trichocarpa]
																					Glyma20g21860	0.36	gi|30682860|ref|NP_849384.1|/9.6142e-39/ATBET12; SNAP receptor/ protein transporter [Arabidopsis thaliana]
																					Glyma20g21940	1.46	gi|225432997|ref|XP_002280814.1|/0/PREDICTED: hypothetical protein [Vitis vinifera]
																					Glyma20g21970	3.46	gi|255644730|gb|ACU22867.1|/1.54384e-61/unknown [Glycine max]
																					Glyma20g22010	5.28	gi|255637294|gb|ACU18977.1|/1.05071e-91/unknown [Glycine max]
																					Glyma20g22150	0.73	gi|255630788|gb|ACU15755.1|/9.35694e-47/unknown [Glycine max]
																					Glyma20g22160	1.46	gi|190586157|gb|ACE79195.1|/0/phytochrome A-1 [Glycine max]
																					Glyma20g22170	1.27	gi|224124284|ref|XP_002329985.1|/0/predicted protein [Populus trichocarpa]
																					Glyma20g22190	0.91	gi|255640175|gb|ACU20378.1|/0/unknown [Glycine max]
																					Glyma20g22210	0.73	gi|87241323|gb|ABD33181.1|/0/Pectinacetylesterase [Medicago truncatula]
																					Glyma20g22270	0.73	gi|255543050|ref|XP_002512588.1|/6.02376e-13/GRIP and coiled-coil domain-containing protein, putative [Ricinus communis]
																					Glyma20g22390	0.55	gi|87241354|gb|ABD33212.1|/9.01146e-22/hypothetical protein MtrDRAFT_AC157894g34v2 [Medicago truncatula]
																					Glyma20g22400	2	gi|15425751|dbj|BAB64296.1|/0/aspartic proteinase 2 [Glycine max]
																					Glyma20g22420	2.37	gi|255626607|gb|ACU13648.1|/3.47021e-51/unknown [Glycine max]
																					Glyma20g22430	3.46	gi|224124322|ref|XP_002329994.1|/2.3024e-177/predicted protein [Populus trichocarpa]
																					Glyma20g22510	0.36	gi|224122832|ref|XP_002318927.1|/1.00598e-134/predicted protein [Populus trichocarpa]
																					Glyma20g22550	1.27	gi|224124542|ref|XP_002330049.1|/0/predicted protein [Populus trichocarpa]
																					Glyma20g22600	4.37	gi|233142272|gb|ACQ91102.1|/0/glycogen synthase kinase [Glycine max]
																					Glyma20g22630	2.18	gi|255626473|gb|ACU13581.1|/1.52288e-66/unknown [Glycine max]
																					Glyma20g22700	0.36	gi|32345694|gb|AAM96867.1|/0/galactinol synthase [Glycine max]
																					Glyma20g22720	0.36	gi|255632864|gb|ACU16785.1|/5.06926e-101/unknown [Glycine max]
																					Glyma20g22830	0.36	gi|296089796|emb|CBI39615.3|/0/unnamed protein product [Vitis vinifera]
																					Glyma20g22850	2.18	gi|255628743|gb|ACU14716.1|/5.12585e-49/unknown [Glycine max]
																					Glyma20g22900	0.36	-
																					Glyma20g23000	3.64	gi|255646276|gb|ACU23622.1|/9.88368e-124/unknown [Glycine max]
																					Glyma20g23070	3.46	gi|255542878|ref|XP_002512502.1|/0/Pyrophosphate-energized vacuolar membrane proton pump, putative [Ricinus communis]
																					Glyma20g23080	2.55	gi|117165712|dbj|BAF36056.1|/0/calreticulin-1 [Glycine max]
																					Glyma20g23090	0.36	gi|255626017|gb|ACU13353.1|/1.00398e-83/unknown [Glycine max]
																					Glyma20g23100	0.36	gi|255647240|gb|ACU24088.1|/5.98478e-136/unknown [Glycine max]
																					Glyma20g23140	0.36	gi|225449615|ref|XP_002279417.1|/4.58806e-40/PREDICTED: hypothetical protein [Vitis vinifera]
																					Glyma20g23160	0.55	gi|296086277|emb|CBI31718.3|/2.88248e-16/unnamed protein product [Vitis vinifera]
																					Glyma20g23210	1.82	gi|255638007|gb|ACU19319.1|/7.92269e-101/unknown [Glycine max]
																					Glyma20g23310	1.82	gi|255645547|gb|ACU23268.1|/0/unknown [Glycine max]
																					Glyma20g23330	0.73	-
																					Glyma20g23350	2.73	gi|225463783|ref|XP_002269378.1|/0/PREDICTED: hypothetical protein [Vitis vinifera]
																					Glyma20g23360	0.36	gi|212717159|gb|ACJ37421.1|/0/NBS-LRR disease resistance protein [Glycine max]
																					Glyma20g23370	0.73	gi|255628875|gb|ACU14782.1|/4.07893e-83/unknown [Glycine max]
																					Glyma20g23400	0.73	gi|255544139|ref|XP_002513132.1|/4.1516e-177/Aspartic proteinase nepenthesin-1 precursor, putative [Ricinus communis]
																					Glyma20g23420	1.09	gi|255640940|gb|ACU20750.1|/6.36799e-129/unknown [Glycine max]
																					Glyma20g23430	1.27	gi|255634765|gb|ACU17744.1|/1.04251e-149/unknown [Glycine max]
																					Glyma20g23470	0.73	gi|255557619|ref|XP_002519839.1|/3.79675e-169/conserved hypothetical protein [Ricinus communis]
																					Glyma20g23490	0.91	gi|255544131|ref|XP_002513128.1|/8.35553e-159/Reticulocalbin-2 precursor, putative [Ricinus communis]
																					Glyma20g23510	0.36	gi|255648097|gb|ACU24503.1|/3.77823e-96/unknown [Glycine max]
																					Glyma20g23540	1.64	gi|217073002|gb|ACJ84861.1|/7.37142e-81/unknown [Medicago truncatula]
																					Glyma20g23570	1.27	gi|255544119|ref|XP_002513122.1|/1.07365e-172/glucose regulated repressor protein, putative [Ricinus communis]
																					Glyma20g23580	6.55	gi|255544117|ref|XP_002513121.1|/1.58861e-140/conserved hypothetical protein [Ricinus communis]
																					Glyma20g23590	1.09	gi|217074672|gb|ACJ85696.1|/3.66562e-92/unknown [Medicago truncatula]
																					Glyma20g23670	2.91	gi|224081334|ref|XP_002306374.1|/0/predicted protein [Populus trichocarpa]
																					Glyma20g23680	1.82	gi|960289|gb|AAA74900.1|/0/anthranilate synthase alpha subunit [Ruta graveolens]
																					Glyma20g23730	1.09	gi|298155591|gb|ADI58769.1|/3.01387e-58/RING-type ubiquitin E3 ligase [Gossypium hirsutum]
																					Glyma20g23790	0.55	gi|217075302|gb|ACJ86011.1|/3.40491e-97/unknown [Medicago truncatula]
																					Glyma20g23880	0.36	gi|255577864|ref|XP_002529805.1|/0/ubiquitin-protein ligase, putative [Ricinus communis]
																					Glyma20g23910	0.36	gi|225428123|ref|XP_002278453.1|/0/PREDICTED: hypothetical protein [Vitis vinifera]
																					Glyma20g23920	0.36	gi|297744556|emb|CBI37818.3|/1.42304e-35/unnamed protein product [Vitis vinifera]
																					Glyma20g23970	0.91	gi|255631582|gb|ACU16158.1|/1.9763e-94/unknown [Glycine max]
																					Glyma20g24070	80.78	gi|134133942|gb|ABO61030.1|/0/vacuolar H+-ATPase B subunit [Medicago truncatula]
																					Glyma20g24100	2	gi|224078369|ref|XP_002305529.1|/0/predicted protein [Populus trichocarpa]
																					Glyma20g24180	0.91	gi|224105147|ref|XP_002313701.1|/1.33265e-66/predicted protein [Populus trichocarpa]
																					Glyma20g24190	0.73	gi|255636854|gb|ACU18760.1|/6.0331e-164/unknown [Glycine max]
																					Glyma20g24280	19.29	gi|255628579|gb|ACU14634.1|/2.52644e-52/unknown [Glycine max]
																					Glyma20g24300	0.36	gi|283132369|dbj|BAI63590.1|/2.16772e-102/hypothetical protein [Lotus japonicus]
																					Glyma20g24310	0.73	gi|255630399|gb|ACU15556.1|/9.9825e-53/unknown [Glycine max]
																					Glyma20g24320	0.55	gi|255634963|gb|ACU17840.1|/3.35819e-90/unknown [Glycine max]
																					Glyma20g24330	3.46	gi|302143220|emb|CBI20515.3|/0/unnamed protein product [Vitis vinifera]
																					Glyma20g24370	0.36	gi|255561737|ref|XP_002521878.1|/2.69304e-131/nucleic acid binding protein, putative [Ricinus communis]
																					Glyma20g24380	7.1	gi|255641541|gb|ACU21044.1|/3.7186e-131/unknown [Glycine max]
																					Glyma20g24400	1.82	gi|255560311|ref|XP_002521172.1|/0/diphosphomevalonate decarboxylase, putative [Ricinus communis]
																					Glyma20g24430	0.36	gi|255554575|ref|XP_002518326.1|/6.95979e-168/lipoic acid synthetase, putative [Ricinus communis]
																					Glyma20g24440	0.55	gi|255568046|ref|XP_002525000.1|/3.20398e-175/conserved hypothetical protein [Ricinus communis]
																					Glyma20g24460	1.27	gi|255641154|gb|ACU20854.1|/3.68127e-170/unknown [Glycine max]
																					Glyma20g24470	0.36	gi|225453989|ref|XP_002274584.1|/0/PREDICTED: hypothetical protein [Vitis vinifera]
																					Glyma20g24480	0.91	gi|225450248|ref|XP_002268686.1|/1.25394e-103/PREDICTED: hypothetical protein [Vitis vinifera]
																					Glyma20g24540	1.64	gi|255646155|gb|ACU23563.1|/1.75984e-121/unknown [Glycine max]
																					Glyma20g24550	4	gi|297737988|emb|CBI27189.3|/0/unnamed protein product [Vitis vinifera]
																					Glyma20g24560	1.09	gi|217071712|gb|ACJ84216.1|/1.3091e-121/unknown [Medicago truncatula]
																					Glyma20g24580	6.91	gi|255627011|gb|ACU13850.1|/1.08249e-45/unknown [Glycine max]
																					Glyma20g24600	0.73	gi|19911579|dbj|BAB86893.1|/1.28573e-137/syringolide-induced protein 1-3-1B [Glycine max]
																					Glyma20g24640	0.36	gi|255563472|ref|XP_002522738.1|/9.1512e-52/hypothetical protein RCOM_0521730 [Ricinus communis]
																					Glyma20g24670	2.37	gi|225448952|ref|XP_002268818.1|/0/PREDICTED: hypothetical protein [Vitis vinifera]
																					Glyma20g24740	0.55	gi|225448930|ref|XP_002271948.1|/0/PREDICTED: hypothetical protein [Vitis vinifera]
																					Glyma20g24750	3.09	gi|255633124|gb|ACU16917.1|/1.12643e-105/unknown [Glycine max]
																					Glyma20g24760	2.73	gi|225423919|ref|XP_002282011.1|/0/PREDICTED: hypothetical protein [Vitis vinifera]
																					Glyma20g24790	0.36	gi|11094365|gb|AAG29593.1|AF196286_1/0/Ser/Thr specific protein phosphatase 2A A regulatory subunit alpha isoform [Medicago sativa subsp. x varia]
																					Glyma20g24810	1.46	gi|2624383|emb|CAA70595.1|/0/cinnamate 4-hydroxylase [Phaseolus vulgaris]
																					Glyma20g24820	0.55	gi|297737836|emb|CBI27037.3|/0/unnamed protein product [Vitis vinifera]
																					Glyma20g24830	18.38	gi|225423947|ref|XP_002282287.1|/3.42272e-157/PREDICTED: similar to LTA2 (PLASTID E2 SUBUNIT OF PYRUVATE DECARBOXYLASE); dihydrolipoyllysine-residue acetyltransferase [Vitis vinifera]
																					Glyma20g24850	0.55	gi|255636381|gb|ACU18529.1|/1.70838e-135/unknown [Glycine max]
																					Glyma20g24920	9.64	gi|225423965|ref|XP_002279257.1|/3.78875e-42/PREDICTED: hypothetical protein [Vitis vinifera]
																					Glyma20g24960	4.73	gi|225423983|ref|XP_002282631.1|/1.65415e-15/PREDICTED: similar to CLE27 (CLAVATA3/ESR-RELATED 27); receptor binding [Vitis vinifera]
																					Glyma20g24970	0.91	gi|255638350|gb|ACU19487.1|/1.43794e-43/unknown [Glycine max]
																					Glyma20g24980	4	gi|255632129|gb|ACU16417.1|/1.04912e-74/unknown [Glycine max]
																					Glyma20g24990	0.36	gi|255627797|gb|ACU14243.1|/1.38559e-90/unknown [Glycine max]
																					Glyma20g25010	0.36	gi|255645697|gb|ACU23342.1|/1.29529e-165/unknown [Glycine max]
																					Glyma20g25020	2.18	gi|255645168|gb|ACU23082.1|/0/unknown [Glycine max]
																					Glyma20g25070	0.36	gi|225423999|ref|XP_002279391.1|/1.04701e-21/PREDICTED: hypothetical protein [Vitis vinifera]
																					Glyma20g25080	2	gi|225424001|ref|XP_002283553.1|/1.22608e-27/PREDICTED: hypothetical protein [Vitis vinifera]
																					Glyma20g25100	2.91	gi|225468306|ref|XP_002268844.1|/0/PREDICTED: hypothetical protein [Vitis vinifera]
																					Glyma20g25120	2.18	gi|3915866|sp|P52780.2|SYQ_LUPLU/0/RecName: Full=Glutaminyl-tRNA synthetase; AltName: Full=Glutamine--tRNA ligase; Short=GlnRS
																					Glyma20g25160	1.64	gi|224111652|ref|XP_002315932.1|/0/predicted protein [Populus trichocarpa]
																					Glyma20g25180	1.09	gi|225424031|ref|XP_002283449.1|/0/PREDICTED: hypothetical protein [Vitis vinifera]
																					Glyma20g25200	1.09	gi|225424037|ref|XP_002282946.1|/0/PREDICTED: hypothetical protein [Vitis vinifera]
																					Glyma20g25210	0.36	gi|255636409|gb|ACU18543.1|/0/unknown [Glycine max]
																					Glyma20g25360	5.46	gi|255572140|ref|XP_002527010.1|/0/protein phosphatase, putative [Ricinus communis]
																					Glyma20g25440	0.55	gi|15231775|ref|NP_190891.1|/3.63207e-11/cell division cycle protein 48, putative / CDC48, putative [Arabidopsis thaliana]
																					Glyma20g25460	1.09	gi|255549426|ref|XP_002515766.1|/2.94323e-24/Nectarin-1 precursor, putative [Ricinus communis]
																					Glyma20g25480	0.36	gi|223452371|gb|ACM89513.1|/0/wall-associated kinase [Glycine max]
																					Glyma20g25510	0.55	gi|225424071|ref|XP_002282799.1|/1.0758e-59/PREDICTED: hypothetical protein [Vitis vinifera]
																					Glyma20g25540	5.82	gi|224074305|ref|XP_002304347.1|/0/predicted protein [Populus trichocarpa]
																					Glyma20g25550	0.73	gi|255644499|gb|ACU22753.1|/0/unknown [Glycine max]
																					Glyma20g25590	1.46	gi|225424085|ref|XP_002279891.1|/0/PREDICTED: hypothetical protein [Vitis vinifera]
																					Glyma20g25620	7.1	gi|224108403|ref|XP_002314835.1|/1.00498e-168/predicted protein [Populus trichocarpa]
																					Glyma20g25690	0.55	gi|255631604|gb|ACU16169.1|/7.56485e-105/unknown [Glycine max]
																					Glyma20g25700	0.36	gi|225424101|ref|XP_002279997.1|/3.39602e-96/PREDICTED: hypothetical protein [Vitis vinifera]
																					Glyma20g25720	0.36	gi|255630613|gb|ACU15666.1|/1.51672e-07/unknown [Glycine max]
																					Glyma20g25750	0.55	-
																					Glyma20g25760	11.83	gi|225424108|ref|XP_002283507.1|/6.50171e-43/PREDICTED: hypothetical protein [Vitis vinifera]
																					Glyma20g25780	0.36	gi|217075767|gb|ACJ86243.1|/7.05103e-159/unknown [Medicago truncatula]
																					Glyma20g25790	21.11	gi|255644696|gb|ACU22850.1|/0/unknown [Glycine max]
																					Glyma20g25830	2.55	gi|225424118|ref|XP_002283058.1|/6.54155e-143/PREDICTED: hypothetical protein [Vitis vinifera]
																					Glyma20g25860	0.91	gi|255639374|gb|ACU19983.1|/6.50706e-159/unknown [Glycine max]
																					Glyma20g25870	0.73	gi|225424128|ref|XP_002280178.1|/8.12531e-120/PREDICTED: hypothetical protein [Vitis vinifera]
																					Glyma20g25880	0.36	gi|255582923|ref|XP_002532233.1|/5.61874e-157/TRANSPARENT TESTA 12 protein, putative [Ricinus communis]
																					Glyma20g25890	0.36	gi|225424132|ref|XP_002280212.1|/1.04051e-115/PREDICTED: hypothetical protein [Vitis vinifera]
																					Glyma20g25920	34.21	gi|115465323|ref|NP_001056261.1|/0/Os05g0553000 [Oryza sativa Japonica Group]
																					Glyma20g25940	0.73	gi|225424144|ref|XP_002283966.1|/3.4843e-101/PREDICTED: hypothetical protein [Vitis vinifera]
																					Glyma20g25950	4.91	gi|255647854|gb|ACU24386.1|/4.0419e-22/unknown [Glycine max]
																					Glyma20g25960	0.73	gi|225424148|ref|XP_002283981.1|/0/PREDICTED: hypothetical protein [Vitis vinifera]
																					Glyma20g25990	2.55	gi|255640638|gb|ACU20604.1|/2.72304e-95/unknown [Glycine max]
																					Glyma20g26040	0.73	gi|255637505|gb|ACU19079.1|/2.82754e-120/unknown [Glycine max]
																					Glyma20g26050	0.73	gi|224099451|ref|XP_002311489.1|/0/predicted protein [Populus trichocarpa]
																					Glyma20g26060	0.55	gi|255639753|gb|ACU20170.1|/4.13108e-105/unknown [Glycine max]
																					Glyma20g26140	49.31	gi|255640808|gb|ACU20687.1|/3.79891e-72/unknown [Glycine max]
																					Glyma20g26180	1.46	gi|255580473|ref|XP_002531062.1|/5.65757e-178/acetylglucosaminyltransferase, putative [Ricinus communis]
																					Glyma20g26270	0.91	gi|225424189|ref|XP_002284144.1|/0/PREDICTED: hypothetical protein [Vitis vinifera]
																					Glyma20g26290	0.36	gi|42362319|gb|AAS13371.1|/1.16459e-179/cyclin d3 [Glycine max]
																					Glyma20g26310	2.91	gi|225001248|gb|ACN78479.1|/4.30184e-97/putative cyclase family protein [Arachis hypogaea]
																					Glyma20g26330	0.55	-
																					Glyma20g26340	0.55	-
																					Glyma20g26350	5.46	gi|223452538|gb|ACM89596.1|/0/leucine-rich repeat disease resistance protein [Glycine max]
																					Glyma20g26400	1.09	gi|225429287|ref|XP_002268406.1|/2.91372e-129/PREDICTED: hypothetical protein, partial [Vitis vinifera]
																					Glyma20g26420	1.82	gi|165994470|dbj|BAF99685.1|/0/putative glycosyltransferase [Clitoria ternatea]
																					Glyma20g26440	6	gi|255646515|gb|ACU23735.1|/3.77688e-166/unknown [Glycine max]
																					Glyma20g26450	4.91	gi|255628425|gb|ACU14557.1|/5.35511e-129/unknown [Glycine max]
																					Glyma20g26480	0.36	gi|255631396|gb|ACU16065.1|/4.34587e-84/unknown [Glycine max]
																					Glyma20g26500	1.27	gi|255641354|gb|ACU20954.1|/8.61959e-124/unknown [Glycine max]
																					Glyma20g26530	0.36	gi|225428898|ref|XP_002285358.1|/0/PREDICTED: hypothetical protein [Vitis vinifera]
																					Glyma20g26600	0.73	gi|255627793|gb|ACU14241.1|/4.28737e-130/unknown [Glycine max]
																					Glyma20g26690	0.91	gi|255634618|gb|ACU17671.1|/5.71963e-159/unknown [Glycine max]
																					Glyma20g26710	0.36	gi|255641465|gb|ACU21008.1|/0/unknown [Glycine max]
																					Glyma20g26720	0.55	gi|217075086|gb|ACJ85903.1|/6.82379e-103/unknown [Medicago truncatula]
																					Glyma20g26730	12.55	gi|255632548|gb|ACU16624.1|/4.82156e-40/unknown [Glycine max]
																					Glyma20g26740	0.55	gi|224105657|ref|XP_002313890.1|/0/predicted protein [Populus trichocarpa]
																					Glyma20g26760	0.91	gi|225429339|ref|XP_002269471.1|/0/PREDICTED: hypothetical protein [Vitis vinifera]
																					Glyma20g26770	4.73	gi|217071736|gb|ACJ84228.1|/6.02344e-178/unknown [Medicago truncatula]
																					Glyma20g26830	1.27	gi|255632566|gb|ACU16633.1|/3.58393e-40/unknown [Glycine max]
																					Glyma20g26840	42.39	gi|223452536|gb|ACM89595.1|/1.67821e-99/leucine-rich repeat family protein [Glycine max]
																					Glyma20g26850	2	gi|255639865|gb|ACU20225.1|/3.72741e-109/unknown [Glycine max]
																					Glyma20g26860	0.36	gi|255646793|gb|ACU23868.1|/0/unknown [Glycine max]
																					Glyma20g26870	3.09	gi|195617552|gb|ACG30606.1|/2.16921e-16/hypothetical protein [Zea mays]
																					Glyma20g26920	3.64	gi|147819220|emb|CAN66911.1|/0/hypothetical protein [Vitis vinifera]
																					Glyma20g26940	1.46	gi|187569848|gb|ACD13216.1|/3.76643e-65/zinc finger protein [Cicer arietinum]
																					Glyma20g26960	0.36	gi|255645545|gb|ACU23267.1|/0/unknown [Glycine max]
																					Glyma20g26970	7.46	gi|255642399|gb|ACU21463.1|/2.67946e-150/unknown [Glycine max]
																					Glyma20g27000	6.19	gi|224105715|ref|XP_002313909.1|/0/predicted protein [Populus trichocarpa]
																					Glyma20g27020	15.65	gi|255627517|gb|ACU14103.1|/1.531e-29/unknown [Glycine max]
																					Glyma20g27030	1.09	gi|255642360|gb|ACU21444.1|/4.6175e-102/unknown [Glycine max]
																					Glyma20g27040	1.09	gi|255638248|gb|ACU19437.1|/0/unknown [Glycine max]
																					Glyma20g27140	2	-
																					Glyma20g27220	0.55	gi|23466379|tpg|DAA00280.1|/6.65569e-31/TPA: TPA_exp: putative phytosulfokine peptide precursor [Glycine max]
																					Glyma20g27270	0.36	gi|297736405|emb|CBI25128.3|/2.21261e-77/unnamed protein product [Vitis vinifera]
																					Glyma20g27280	2.37	gi|255638545|gb|ACU19580.1|/0/unknown [Glycine max]
																					Glyma20g27370	0.73	gi|255645416|gb|ACU23204.1|/1.8722e-79/unknown [Glycine max]
																					Glyma20g27460	2.91	gi|4530126|gb|AAD21872.1|/0/receptor-like protein kinase homolog RK20-1 [Phaseolus vulgaris]
																					Glyma20g27470	1.64	gi|296088918|emb|CBI38478.3|/5.55061e-34/unnamed protein product [Vitis vinifera]
																					Glyma20g27480	8.19	gi|147811956|emb|CAN74851.1|/0/hypothetical protein [Vitis vinifera]
																					Glyma20g27550	0.36	gi|4530126|gb|AAD21872.1|/0/receptor-like protein kinase homolog RK20-1 [Phaseolus vulgaris]
																					Glyma20g27620	0.36	gi|147811956|emb|CAN74851.1|/0/hypothetical protein [Vitis vinifera]
																					Glyma20g27630	1.09	-
																					Glyma20g27660	0.36	gi|255555035|ref|XP_002518555.1|/3.12131e-161/ATP binding protein, putative [Ricinus communis]
																					Glyma20g27720	1.46	gi|212717117|gb|ACJ37400.1|/0/serine/threonine kinase-like protein [Glycine max]
																					Glyma20g27780	0.73	gi|225469195|ref|XP_002273235.1|/2.93933e-147/PREDICTED: hypothetical protein [Vitis vinifera]
																					Glyma20g27790	1.82	gi|147821544|emb|CAN72253.1|/2.88083e-138/hypothetical protein [Vitis vinifera]
																					Glyma20g27800	0.55	gi|223452377|gb|ACM89516.1|/0/serine/threonine kinase-like protein [Glycine max]
																					Glyma20g27850	0.55	gi|255631780|gb|ACU16257.1|/2.37201e-100/unknown [Glycine max]
																					Glyma20g27880	2.18	gi|255648365|gb|ACU24633.1|/5.19555e-165/unknown [Glycine max]
																					Glyma20g27940	0.55	gi|270300599|gb|ACZ69386.1|/8.10471e-36/polyubiquitin UBQ14 [Cucumis sativus]
																					Glyma20g27960	3.82	gi|255628525|gb|ACU14607.1|/9.13075e-54/unknown [Glycine max]
																					Glyma20g27980	0.36	gi|255641270|gb|ACU20912.1|/1.80631e-171/unknown [Glycine max]
																					Glyma20g28100	0.36	gi|255647704|gb|ACU24313.1|/3.13187e-57/unknown [Glycine max]
																					Glyma20g28150	2	gi|255639303|gb|ACU19949.1|/0/unknown [Glycine max]
																					Glyma20g28160	0.73	gi|225432592|ref|XP_002281388.1|/0/PREDICTED: hypothetical protein isoform 1 [Vitis vinifera]
																					Glyma20g28170	14.37	gi|225432596|ref|XP_002281432.1|/0/PREDICTED: hypothetical protein [Vitis vinifera]
																					Glyma20g28180	0.55	gi|255633362|gb|ACU17038.1|/1.83494e-76/unknown [Glycine max]
																					Glyma20g28200	1.27	gi|255552335|ref|XP_002517212.1|/0/Acyl-CoA synthetase [Ricinus communis]
																					Glyma20g28290	1.82	gi|255551451|ref|XP_002516771.1|/0/lipoxygenase, putative [Ricinus communis]
																					Glyma20g28320	22.74	gi|22218272|gb|AAM94615.1|/5.17777e-144/putative hydrolase [Glycine max]
																					Glyma20g28340	1.64	gi|255644595|gb|ACU22800.1|/0/unknown [Glycine max]
																					Glyma20g28400	0.55	gi|296086080|emb|CBI31521.3|/2.70214e-128/unnamed protein product [Vitis vinifera]
																					Glyma20g28410	0.55	gi|225348633|gb|ACN87278.1|/1.9447e-129/with no lysine kinase [Glycine max]
																					Glyma20g28420	0.73	gi|255636091|gb|ACU18390.1|/2.38229e-138/unknown [Glycine max]
																					Glyma20g28430	1.46	gi|297737052|emb|CBI26253.3|/1.44228e-72/unnamed protein product [Vitis vinifera]
																					Glyma20g28440	2.73	gi|217074624|gb|ACJ85672.1|/1.89471e-150/unknown [Medicago truncatula]
																					Glyma20g28500	1.27	gi|255636312|gb|ACU18495.1|/2.35316e-135/unknown [Glycine max]
																					Glyma20g28540	1.64	gi|297737068|emb|CBI26269.3|/7.834e-51/unnamed protein product [Vitis vinifera]
																					Glyma20g28630	0.36	gi|126508780|gb|ABO15565.1|/1.25395e-135/cysteine synthase [Glycine max]
																					Glyma20g28720	6	gi|255638530|gb|ACU19573.1|/0/unknown [Glycine max]
																					Glyma20g28730	0.36	gi|297737090|emb|CBI26291.3|/2.33645e-149/unnamed protein product [Vitis vinifera]
																					Glyma20g28740	1.64	gi|193237591|dbj|BAG50072.1|/2.72826e-158/transcription factor CPP [Lotus japonicus]
																					Glyma20g28750	2	gi|225432754|ref|XP_002283110.1|/0/PREDICTED: hypothetical protein isoform 1 [Vitis vinifera]
																					Glyma20g28780	2.73	gi|255642505|gb|ACU21516.1|/2.80808e-112/unknown [Glycine max]
																					Glyma20g28790	5.09	gi|255635550|gb|ACU18125.1|/0/unknown [Glycine max]
																					Glyma20g28860	4.73	gi|255628285|gb|ACU14487.1|/1.36413e-127/unknown [Glycine max]
																					Glyma20g28880	2.18	gi|218189135|gb|EEC71562.1|/0/hypothetical protein OsI_03918 [Oryza sativa Indica Group]
																					Glyma20g28890	1.09	gi|255627107|gb|ACU13898.1|/3.51259e-80/unknown [Glycine max]
																					Glyma20g28930	5.64	gi|255631135|gb|ACU15933.1|/1.19075e-130/unknown [Glycine max]
																					Glyma20g28950	0.91	gi|225447131|ref|XP_002274696.1|/4.7417e-129/PREDICTED: hypothetical protein [Vitis vinifera]
																					Glyma20g28980	2.55	gi|90194295|gb|AAL74418.2|AF452454_1/0/ATP sulfurylase [Glycine max]
																					Glyma20g29020	0.36	gi|255640086|gb|ACU20334.1|/1.21802e-95/unknown [Glycine max]
																					Glyma20g29040	4.91	gi|255625691|gb|ACU13190.1|/7.56043e-90/unknown [Glycine max]
																					Glyma20g29060	1.09	gi|7211427|gb|AAF40306.1|AF156667_1/0/RNA helicase [Vigna radiata]
																					Glyma20g29120	2	gi|255641055|gb|ACU20807.1|/2.33445e-119/unknown [Glycine max]
																					Glyma20g29190	1.64	gi|82697959|gb|ABB89014.1|/4.01298e-85/CXE carboxylesterase [Actinidia arguta]
																					Glyma20g29200	3.64	gi|82697957|gb|ABB89013.1|/1.45256e-94/CXE carboxylesterase [Actinidia eriantha]
																					Glyma20g29220	0.36	-
																					Glyma20g29340	0.36	-
																					Glyma20g29460	0.55	gi|255636874|gb|ACU18770.1|/4.4434e-170/unknown [Glycine max]
																					Glyma20g29520	7.82	gi|255626491|gb|ACU13590.1|/4.98385e-64/unknown [Glycine max]
																					Glyma20g29550	0.36	gi|224136968|ref|XP_002322461.1|/4.08635e-42/predicted protein [Populus trichocarpa]
																					Glyma20g29570	0.36	gi|255639055|gb|ACU19828.1|/2.43086e-113/unknown [Glycine max]
																					Glyma20g29590	0.55	gi|225455410|ref|XP_002278915.1|/0/PREDICTED: hypothetical protein [Vitis vinifera]
																					Glyma20g29620	3.46	gi|255644926|gb|ACU22963.1|/0/unknown [Glycine max]
																					Glyma20g29650	2.55	gi|255629940|gb|ACU15322.1|/1.03304e-45/unknown [Glycine max]
																					Glyma20g29660	1.46	gi|217074140|gb|ACJ85430.1|/4.29447e-80/unknown [Medicago truncatula]
																					Glyma20g29750	0.55	gi|255627789|gb|ACU14239.1|/2.58233e-99/unknown [Glycine max]
																					Glyma20g29780	1.27	gi|255539453|ref|XP_002510791.1|/0/pentatricopeptide repeat-containing protein, putative [Ricinus communis]
																					Glyma20g29820	0.55	gi|297796051|ref|XP_002865910.1|/4.6712e-15/zinc knuckle (CCHC-type) family protein [Arabidopsis lyrata subsp. lyrata]
																					Glyma20g29840	22.2	gi|255539439|ref|XP_002510784.1|/0/tubulin beta chain, putative [Ricinus communis]
																					Glyma20g29930	0.91	gi|255545262|ref|XP_002513692.1|/7.60202e-171/pectin acetylesterase, putative [Ricinus communis]
																					Glyma20g29950	0.36	gi|255640078|gb|ACU20330.1|/0/unknown [Glycine max]
																					Glyma20g29990	50.03	gi|255645551|gb|ACU23270.1|/1.82026e-56/unknown [Glycine max]
																					Glyma20g30060	0.36	gi|255545244|ref|XP_002513683.1|/5.18143e-95/conserved hypothetical protein [Ricinus communis]
																					Glyma20g30100	2	gi|255545234|ref|XP_002513678.1|/5.02227e-148/ATP binding protein, putative [Ricinus communis]
																					Glyma20g30110	0.55	gi|255637789|gb|ACU19216.1|/4.64456e-83/unknown [Glycine max]
																					Glyma20g30130	0.36	gi|225464529|ref|XP_002272399.1|/0/PREDICTED: hypothetical protein [Vitis vinifera]
																					Glyma20g30150	2.91	gi|255545206|ref|XP_002513664.1|/9.93105e-135/DELLA protein GAI, putative [Ricinus communis]
																					Glyma20g30210	17.28	gi|255628713|gb|ACU14701.1|/1.37387e-77/unknown [Glycine max]
																					Glyma20g30230	0.73	gi|46326968|gb|AAS88426.1|/8.25679e-129/beta-carotene hydroxylase [Glycine max]
																					Glyma20g30250	1.09	gi|255634506|gb|ACU17617.1|/6.82379e-103/unknown [Glycine max]
																					Glyma20g30260	0.36	gi|255590302|ref|XP_002535232.1|/1.22038e-23/metal ion binding protein, putative [Ricinus communis]
																					Glyma20g30270	0.36	gi|255646134|gb|ACU23553.1|/9.75345e-95/unknown [Glycine max]
																					Glyma20g30290	2	gi|206574958|gb|ACI14392.1|/1.00392e-46/WRKY27-1 transcription factor [Brassica napus]
																					Glyma20g30420	0.36	gi|225462663|ref|XP_002266509.1|/0/PREDICTED: hypothetical protein [Vitis vinifera]
																					Glyma20g30430	1.27	gi|255545104|ref|XP_002513613.1|/0/pyruvate kinase, putative [Ricinus communis]
																					Glyma20g30450	0.73	gi|871764|emb|CAA61279.1|/6.52714e-143/basic chitinase class 3 [Vigna unguiculata]
																					Glyma20g30490	1.27	gi|255545090|ref|XP_002513606.1|/0/multidrug resistance-associated protein 1, 3 (mrp1, 3), abc-transoprter, putative [Ricinus communis]
																					Glyma20g30540	2	gi|255637493|gb|ACU19073.1|/9.09885e-103/unknown [Glycine max]
																					Glyma20g30610	0.73	gi|255583348|ref|XP_002532435.1|/5.74433e-165/protein with unknown function [Ricinus communis]
																					Glyma20g30650	3.82	gi|225460672|ref|XP_002266195.1|/2.81533e-53/PREDICTED: hypothetical protein [Vitis vinifera]
																					Glyma20g30660	1.09	gi|255635702|gb|ACU18200.1|/0/unknown [Glycine max]
																					Glyma20g30700	1.64	gi|225460662|ref|XP_002267096.1|/2.95122e-149/PREDICTED: hypothetical protein [Vitis vinifera]
																					Glyma20g30720	1.27	gi|38679405|gb|AAR26524.1|/4.59383e-44/abscisic stress ripening-like protein [Glycine max]
																					Glyma20g30730	1.27	gi|255628659|gb|ACU14674.1|/3.0934e-73/unknown [Glycine max]
																					Glyma20g30740	8.19	gi|255630923|gb|ACU15824.1|/7.7483e-67/unknown [Glycine max]
																					Glyma20g30810	2.55	gi|255642195|gb|ACU21362.1|/0/unknown [Glycine max]
																					Glyma20g30880	2	gi|212717143|gb|ACJ37413.1|/0/serine/threonine protein kinase-like protein [Glycine max]
																					Glyma20g30910	3.46	gi|218328|dbj|BAA01950.1|/4.51059e-168/peroxidase [Vigna angularis]
																					Glyma20g30970	21.65	gi|255629053|gb|ACU14871.1|/1.54234e-73/unknown [Glycine max]
																					Glyma20g30990	1.82	gi|145567026|gb|ABP81863.1|/1.70222e-111/LATE BLOOMER 1 [Pisum sativum]
																					Glyma20g31000	1.82	gi|224082506|ref|XP_002306720.1|/2.61307e-108/predicted protein [Populus trichocarpa]
																					Glyma20g31030	0.91	gi|1438881|gb|AAC49375.1|/0/GmCK2p [Glycine max]
																					Glyma20g31040	6.55	gi|162568623|gb|ABY19373.1|/1.34485e-109/major intrinsic protein NIP5;1 [Lotus japonicus]
																					Glyma20g31070	54.95	gi|225434536|ref|XP_002276692.1|/1.19317e-76/PREDICTED: hypothetical protein [Vitis vinifera]
																					Glyma20g31090	0.91	gi|224157841|ref|XP_002337902.1|/2.18201e-33/predicted protein [Populus trichocarpa]
																					Glyma20g31150	6.55	gi|3914559|sp|Q43463.1|RAB7_SOYBN/2.41846e-109/RecName: Full=Ras-related protein Rab7
																					Glyma20g31170	1.64	gi|255638293|gb|ACU19459.1|/6.515e-141/unknown [Glycine max]
																					Glyma20g31190	5.82	gi|255561715|ref|XP_002521867.1|/1.55019e-121/Lignin-forming anionic peroxidase precursor, putative [Ricinus communis]
																					Glyma20g31210	13.65	gi|224082532|ref|XP_002306731.1|/7.8664e-148/NAC domain protein, IPR003441 [Populus trichocarpa]
																					Glyma20g31250	1.09	gi|225463141|ref|XP_002266880.1|/3.61379e-145/PREDICTED: hypothetical protein isoform 1 [Vitis vinifera]
																					Glyma20g31320	0.36	gi|215260693|gb|ACJ64717.1|/0/somatic embryogenesis receptor kinase [Glycine max]
																					Glyma20g31330	1.09	gi|224135435|ref|XP_002327217.1|/9.22186e-130/predicted protein [Populus trichocarpa]
																					Glyma20g31340	0.36	gi|225460492|ref|XP_002270311.1|/0/PREDICTED: hypothetical protein [Vitis vinifera]
																					Glyma20g31350	2.73	gi|255630635|gb|ACU15677.1|/1.68076e-56/unknown [Glycine max]
																					Glyma20g31430	2.18	gi|45385175|gb|AAS59563.1|/0/alpha 1,4-fucosyltransferase [Medicago truncatula]
																					Glyma20g31460	5.64	gi|296081075|emb|CBI18269.3|/2.10084e-123/unnamed protein product [Vitis vinifera]
																					Glyma20g31490	1.09	gi|224066701|ref|XP_002302182.1|/0/predicted protein [Populus trichocarpa]
																					Glyma20g31540	3.64	gi|255639798|gb|ACU20192.1|/3.95646e-142/unknown [Glycine max]
																					Glyma20g31560	1.82	gi|225460732|ref|XP_002267868.1|/8.89598e-166/PREDICTED: hypothetical protein [Vitis vinifera]
																					Glyma20g31600	1.09	gi|255648248|gb|ACU24577.1|/0/unknown [Glycine max]
																					Glyma20g31630	0.55	gi|225460716|ref|XP_002271286.1|/2.23213e-154/PREDICTED: hypothetical protein isoform 1 [Vitis vinifera]
																					Glyma20g31650	13.28	gi|161087182|gb|ABX56674.1|/0/C2-H2 zinc finger protein [Glycine max]
																					Glyma20g31690	0.36	gi|225463932|ref|XP_002266169.1|/0/PREDICTED: hypothetical protein [Vitis vinifera]
																					Glyma20g31700	0.36	gi|255648248|gb|ACU24577.1|/0/unknown [Glycine max]
																					Glyma20g31730	3.64	gi|51587334|emb|CAG30577.1|/0/putative neutral/alkaline invertase [Lotus japonicus]
																					Glyma20g31740	1.09	-
																					Glyma20g31760	0.73	gi|255636423|gb|ACU18550.1|/5.05295e-176/unknown [Glycine max]
																					Glyma20g31790	7.64	gi|255627799|gb|ACU14244.1|/2.07013e-77/unknown [Glycine max]
																					Glyma20g31820	0.55	gi|255577675|ref|XP_002529714.1|/2.97074e-09/conserved hypothetical protein [Ricinus communis]
																					Glyma20g31830	1.46	gi|255577691|ref|XP_002529722.1|/5.01796e-144/taxilin, putative [Ricinus communis]
																					Glyma20g31840	0.36	gi|255647472|gb|ACU24200.1|/4.72734e-115/unknown [Glycine max]
																					Glyma20g31850	7.28	gi|255645383|gb|ACU23188.1|/1.43544e-156/unknown [Glycine max]
																					Glyma20g31860	2	gi|296086047|emb|CBI31488.3|/1.05337e-146/unnamed protein product [Vitis vinifera]
																					Glyma20g31870	0.36	gi|225449102|ref|XP_002274774.1|/6.95605e-154/PREDICTED: hypothetical protein [Vitis vinifera]
																					Glyma20g31890	1.46	gi|224100813|ref|XP_002312024.1|/0/predicted protein [Populus trichocarpa]
																					Glyma20g31900	0.36	gi|255643586|gb|ACU22683.1|/4.09441e-165/unknown [Glycine max]
																					Glyma20g31920	2	gi|225449088|ref|XP_002275915.1|/2.40283e-64/PREDICTED: hypothetical protein [Vitis vinifera]
																					Glyma20g31960	0.73	-
																					Glyma20g31970	0.55	gi|255577381|ref|XP_002529570.1|/0/p-aminobenzoate synthase, putative [Ricinus communis]
																					Glyma20g31980	2.37	gi|77547031|gb|ABA90483.1|/0/chorismate synthase [Glycine max]
																					Glyma20g32000	195.23	gi|255648055|gb|ACU24483.1|/4.02231e-161/unknown [Glycine max]
																					Glyma20g32030	0.91	gi|255584011|ref|XP_002532751.1|/0/phosphoglucomutase, putative [Ricinus communis]
																					Glyma20g32040	0.73	gi|224097892|ref|XP_002311089.1|/0/predicted protein [Populus trichocarpa]
																					Glyma20g32050	3.28	gi|255586867|ref|XP_002534043.1|/2.52713e-104/GATA transcription factor, putative [Ricinus communis]
																					Glyma20g32140	1.64	gi|255581751|ref|XP_002531677.1|/0/Phenylalanine ammonia-lyase, putative [Ricinus communis]
																					Glyma20g32180	0.55	gi|255631854|gb|ACU16294.1|/3.38057e-99/unknown [Glycine max]
																					Glyma20g32200	0.73	gi|255580205|ref|XP_002530933.1|/0/arsenical pump-driving atpase, putative [Ricinus communis]
																					Glyma20g32220	0.36	gi|296085991|emb|CBI31432.3|/3.68667e-95/unnamed protein product [Vitis vinifera]
																					Glyma20g32230	2.18	gi|225448992|ref|XP_002273503.1|/0/PREDICTED: hypothetical protein [Vitis vinifera]
																					Glyma20g32260	0.36	gi|225448988|ref|XP_002270908.1|/0/PREDICTED: hypothetical protein [Vitis vinifera]
																					Glyma20g32320	1.64	gi|255630597|gb|ACU15658.1|/3.50396e-106/unknown [Glycine max]
																					Glyma20g32390	1.09	gi|255577446|ref|XP_002529602.1|/0/glycerol-3-phosphate dehydrogenase, putative [Ricinus communis]
																					Glyma20g32430	0.36	gi|224061471|ref|XP_002300496.1|/0/microtubule organization protein [Populus trichocarpa]
																					Glyma20g32480	0.55	gi|225425946|ref|XP_002273614.1|/1.64749e-144/PREDICTED: hypothetical protein [Vitis vinifera]
																					Glyma20g32520	1.09	gi|297738310|emb|CBI27511.3|/2.83968e-142/unnamed protein product [Vitis vinifera]
																					Glyma20g32530	19.65	gi|255634745|gb|ACU17734.1|/1.52765e-122/unknown [Glycine max]
																					Glyma20g32670	0.73	gi|225423871|ref|XP_002281391.1|/0/PREDICTED: hypothetical protein isoform 2 [Vitis vinifera]
																					Glyma20g32720	0.55	gi|42562316|ref|NP_564237.2|/0/leucine-rich repeat protein-related [Arabidopsis thaliana]
																					Glyma20g32770	3.09	gi|255637996|gb|ACU19314.1|/4.94161e-87/unknown [Glycine max]
																					Glyma20g32800	1.09	gi|225464132|ref|XP_002265099.1|/2.09703e-174/PREDICTED: hypothetical protein [Vitis vinifera]
																					Glyma20g32880	1.46	gi|255582460|ref|XP_002532017.1|/2.74684e-164/hypothetical protein RCOM_0760530 [Ricinus communis]
																					Glyma20g32900	1.09	gi|225449698|ref|XP_002267817.1|/0/PREDICTED: hypothetical protein [Vitis vinifera]
																					Glyma20g32980	0.36	gi|224098808|ref|XP_002311274.1|/0/predicted protein [Populus trichocarpa]
																					Glyma20g33030	0.73	gi|296090384|emb|CBI40203.3|/3.51097e-107/unnamed protein product [Vitis vinifera]
																					Glyma20g33050	0.55	gi|224113193|ref|XP_002316420.1|/1.27244e-177/predicted protein [Populus trichocarpa]
																					Glyma20g33060	1.09	gi|225449659|ref|XP_002263319.1|/0/PREDICTED: hypothetical protein [Vitis vinifera]
																					Glyma20g33080	5.46	gi|296090376|emb|CBI40195.3|/0/unnamed protein product [Vitis vinifera]
																					Glyma20g33110	7.1	gi|255628691|gb|ACU14690.1|/2.86838e-81/unknown [Glycine max]
																					Glyma20g33120	0.36	gi|255584380|ref|XP_002532924.1|/0/transferase, transferring glycosyl groups, putative [Ricinus communis]
																					Glyma20g33140	1.64	gi|57168305|gb|AAW38936.1|/0/3-phosphoinositide-dependent protein kinase-1 [Solanum lycopersicum]
																					Glyma20g33250	8.19	gi|217071460|gb|ACJ84090.1|/1.55053e-29/unknown [Medicago truncatula]
																					Glyma20g33270	0.73	gi|33945873|emb|CAE45585.1|/0/coatomer alpha subunit-like protein [Lotus japonicus]
																					Glyma20g33320	0.36	gi|255628733|gb|ACU14711.1|/2.6957e-48/unknown [Glycine max]
																					Glyma20g33330	0.55	gi|146336943|gb|ABQ23585.1|/3.97076e-143/putative KH-domain containing protein [Medicago truncatula]
																					Glyma20g33390	1.64	gi|224100709|ref|XP_002311983.1|/8.24636e-103/NAC domain protein, IPR003441 [Populus trichocarpa]
																					Glyma20g33590	4.55	gi|225464400|ref|XP_002268110.1|/0/PREDICTED: hypothetical protein [Vitis vinifera]
																					Glyma20g33610	0.73	gi|255551169|ref|XP_002516632.1|/3.15563e-119/glycosyltransferase, putative [Ricinus communis]
																					Glyma20g33630	0.91	gi|255627689|gb|ACU14189.1|/6.09855e-129/unknown [Glycine max]
																					Glyma20g33800	0.55	gi|255627625|gb|ACU14157.1|/7.21263e-113/unknown [Glycine max]
																					Glyma20g33890	0.36	gi|255646608|gb|ACU23778.1|/0/unknown [Glycine max]
																					Glyma20g33900	0.36	-
																					Glyma20g33920	1.64	-
																					Glyma20g33990	0.36	gi|218199525|gb|EEC81952.1|/0/hypothetical protein OsI_25831 [Oryza sativa Indica Group]
																					Glyma20g34010	0.36	gi|224110654|ref|XP_002315592.1|/2.12048e-171/predicted protein [Populus trichocarpa]
																					Glyma20g34020	0.91	gi|225450013|ref|XP_002272410.1|/0/PREDICTED: hypothetical protein [Vitis vinifera]
																					Glyma20g34110	0.55	gi|225433320|ref|XP_002285561.1|/0/PREDICTED: hypothetical protein [Vitis vinifera]
																					Glyma20g34210	19.1	gi|255574893|ref|XP_002528353.1|/4.59359e-19/conserved hypothetical protein [Ricinus communis]
																					Glyma20g34260	0.55	gi|66816781|gb|AAY56754.1|/1.4617e-152/DELLA protein [Malus x domestica]
																					Glyma20g34280	1.09	gi|225433251|ref|XP_002282069.1|/6.80432e-154/PREDICTED: hypothetical protein [Vitis vinifera]
																					Glyma20g34320	0.55	gi|224107491|ref|XP_002314499.1|/9.52276e-24/predicted protein [Populus trichocarpa]
																					Glyma20g34330	1.09	gi|147791134|emb|CAN68016.1|/1.1365e-92/hypothetical protein [Vitis vinifera]
																					Glyma20g34400	0.36	gi|255551921|ref|XP_002517005.1|/8.24461e-09/conserved hypothetical protein [Ricinus communis]
																					Glyma20g34410	1.09	gi|225432963|ref|XP_002284428.1|/0/PREDICTED: hypothetical protein [Vitis vinifera]
																					Glyma20g34420	1.82	gi|255576860|ref|XP_002529316.1|/0/ethylene receptor, putative [Ricinus communis]
																					Glyma20g34500	1.46	gi|255640646|gb|ACU20608.1|/3.31987e-53/unknown [Glycine max]
																					Glyma20g34510	0.91	gi|225433049|ref|XP_002280977.1|/5.34837e-81/PREDICTED: hypothetical protein [Vitis vinifera]
																					Glyma20g34570	0.36	gi|193237553|dbj|BAG50053.1|/1.16404e-51/transcription factor AP2-EREBP [Lotus japonicus]
																					Glyma20g34580	0.55	gi|296083628|emb|CBI23617.3|/1.15845e-26/unnamed protein product [Vitis vinifera]
																					Glyma20g34590	1.27	gi|3176076|emb|CAA05493.1|/3.43402e-167/protein phosphatase 1 catalitic subunit [Medicago sativa]
																					Glyma20g34630	1.64	gi|255629692|gb|ACU15195.1|/1.33644e-50/unknown [Glycine max]
																					Glyma20g34750	0.91	gi|225432937|ref|XP_002284322.1|/0/PREDICTED: hypothetical protein [Vitis vinifera]
																					Glyma20g34780	1.46	gi|255647775|gb|ACU24348.1|/0/unknown [Glycine max]
																					Glyma20g34820	18.38	gi|255631802|gb|ACU16268.1|/4.34879e-34/unknown [Glycine max]
																					Glyma20g34870	0.73	gi|11933407|dbj|BAB19758.1|/0/putative nitrate transporter NRT1-3 [Glycine max]
																					Glyma20g34880	3.82	gi|255627403|gb|ACU14046.1|/4.42323e-91/unknown [Glycine max]
																					Glyma20g34910	5.28	gi|255633772|gb|ACU17246.1|/1.28014e-57/unknown [Glycine max]
																					Glyma20g34920	0.91	gi|255632021|gb|ACU16363.1|/5.93258e-101/unknown [Glycine max]
																					Glyma20g34930	2.91	gi|225433199|ref|XP_002285337.1|/0/PREDICTED: hypothetical protein [Vitis vinifera]
																					Glyma20g34940	0.73	gi|87241162|gb|ABD33020.1|/0/Phosphatidate cytidylyltransferase [Medicago truncatula]
																					Glyma20g34960	0.91	gi|38679315|gb|AAR26479.1|/8.54297e-113/harpin binding protein 1 [Glycine max]
																					Glyma20g34980	3.46	gi|255637598|gb|ACU19124.1|/1.51871e-112/unknown [Glycine max]
																					Glyma20g35000	4.55	gi|255627611|gb|ACU14150.1|/1.87931e-61/unknown [Glycine max]
																					Glyma20g35020	1.64	gi|255575869|ref|XP_002528832.1|/0/conserved hypothetical protein [Ricinus communis]
																					Glyma20g35060	0.36	gi|255549070|ref|XP_002515591.1|/7.81656e-131/Inner membrane protein yrbE, putative [Ricinus communis]
																					Glyma20g35090	2.73	gi|225453066|ref|XP_002269177.1|/0/PREDICTED: hypothetical protein [Vitis vinifera]
																					Glyma20g35100	0.55	gi|224107441|ref|XP_002314480.1|/0/predicted protein [Populus trichocarpa]
																					Glyma20g35110	3.82	gi|62857016|dbj|BAD95893.1|/0/Ser/Thr protein kinase [Lotus japonicus]
																					Glyma20g35120	2.91	gi|255585558|ref|XP_002533469.1|/0/S-adenosylmethionine-dependent methyltransferase, putative [Ricinus communis]
																					Glyma20g35160	0.36	gi|255626653|gb|ACU13671.1|/7.56621e-89/unknown [Glycine max]
																					Glyma20g35180	0.91	gi|5139814|dbj|BAA81736.1|/2.01535e-158/GmMYB29B2 [Glycine max]
																					Glyma20g35190	1.82	gi|255628805|gb|ACU14747.1|/2.97622e-58/unknown [Glycine max]
																					Glyma20g35220	6.55	gi|261876465|dbj|BAI47558.1|/0/cryptochrome2 [Glycine max]
																					Glyma20g35240	7.1	gi|225432542|ref|XP_002277699.1|/7.55126e-137/PREDICTED: hypothetical protein [Vitis vinifera]
																					Glyma20g35260	0.55	gi|255642149|gb|ACU21339.1|/0/unknown [Glycine max]
																					Glyma20g35270	0.73	gi|238058427|gb|ACR39367.1|/1.48096e-118/Aux/IAA protein [Glycine max]
																					Glyma20g35300	0.55	gi|225432884|ref|XP_002284076.1|/1.57076e-55/PREDICTED: hypothetical protein [Vitis vinifera]
																					Glyma20g35310	1.09	gi|297737151|emb|CBI26352.3|/0/unnamed protein product [Vitis vinifera]
																					Glyma20g35320	0.36	gi|212552162|gb|ACJ31802.1|/3.65689e-159/protein kinase [Glycine max]
																					Glyma20g35390	7.82	gi|225432856|ref|XP_002283882.1|/3.94934e-107/PREDICTED: hypothetical protein [Vitis vinifera]
																					Glyma20g35400	3.28	gi|255551999|ref|XP_002517044.1|/0/pyruvate kinase, putative [Ricinus communis]
																					Glyma20g35410	10.37	gi|255630980|gb|ACU15854.1|/3.21439e-94/unknown [Glycine max]
																					Glyma20g35430	2.91	gi|255633524|gb|ACU17120.1|/1.42351e-94/unknown [Glycine max]
																					Glyma20g35440	2.91	gi|255629986|gb|ACU15345.1|/3.70609e-79/unknown [Glycine max]
																					Glyma20g35460	1.64	gi|225455567|ref|XP_002268776.1|/0/PREDICTED: hypothetical protein [Vitis vinifera]
																					Glyma20g35480	1.82	gi|296084126|emb|CBI24514.3|/2.9843e-73/unnamed protein product [Vitis vinifera]
																					Glyma20g35580	1.46	gi|255628091|gb|ACU14390.1|/4.26899e-69/unknown [Glycine max]
																					Glyma20g35630	0.55	gi|255639715|gb|ACU20151.1|/0/unknown [Glycine max]
																					Glyma20g35680	9.28	gi|217072506|gb|ACJ84613.1|/3.13626e-140/unknown [Medicago truncatula]
																					Glyma20g35770	6.55	gi|296084840|emb|CBI27722.3|/0/unnamed protein product [Vitis vinifera]
																					Glyma20g35830	0.36	gi|255636939|gb|ACU18802.1|/2.19353e-122/unknown [Glycine max]
																					Glyma20g35890	0.36	gi|255631826|gb|ACU16280.1|/2.80117e-41/unknown [Glycine max]
																					Glyma20g35910	0.55	gi|225426210|ref|XP_002262703.1|/1.03249e-93/PREDICTED: hypothetical protein [Vitis vinifera]
																					Glyma20g35990	0.73	gi|255555737|ref|XP_002518904.1|/8.63302e-139/conserved hypothetical protein [Ricinus communis]
																					Glyma20g36010	0.36	gi|225426550|ref|XP_002272230.1|/4.94929e-142/PREDICTED: hypothetical protein [Vitis vinifera]
																					Glyma20g36020	0.73	gi|225426548|ref|XP_002279130.1|/0/PREDICTED: similar to ubiquitin carboxyl-terminal hydrolase family protein [Vitis vinifera]
																					Glyma20g36050	1.46	gi|255555797|ref|XP_002518934.1|/1.44241e-146/phosphatidylcholine transfer protein, putative [Ricinus communis]
																					Glyma20g36090	0.73	gi|296083403|emb|CBI23358.3|/0/unnamed protein product [Vitis vinifera]
																					Glyma20g36110	1.27	gi|224112381|ref|XP_002316170.1|/3.50429e-164/predicted protein [Populus trichocarpa]
																					Glyma20g36120	7.46	gi|255641727|gb|ACU21134.1|/0/unknown [Glycine max]
																					Glyma20g36140	1.82	gi|62901479|sp|Q9SWF9.1|ZFNL_PEA/0/RecName: Full=Zinc finger CCCH domain-containing protein ZFN-like
																					Glyma20g36300	2.73	gi|196122026|gb|ACG69487.1|/2.0349e-132/germin-like protein 11 [Glycine max]
																					Glyma20g36320	5.28	gi|196122028|gb|ACG69488.1|/2.33775e-117/germin-like protein 12 [Glycine max]
																					Glyma20g36330	0.73	gi|255562045|ref|XP_002522031.1|/0/o-linked n-acetylglucosamine transferase, ogt, putative [Ricinus communis]
																					Glyma20g36340	0.36	gi|296085161|emb|CBI28656.3|/0/unnamed protein product [Vitis vinifera]
																					Glyma20g36450	7.64	gi|147797941|emb|CAN69605.1|/3.07772e-22/hypothetical protein [Vitis vinifera]
																					Glyma20g36480	0.36	gi|255561907|ref|XP_002521962.1|/1.91459e-122/conserved hypothetical protein [Ricinus communis]
																					Glyma20g36490	0.36	gi|255637774|gb|ACU19209.1|/9.59536e-111/unknown [Glycine max]
																					Glyma20g36510	0.73	gi|255648314|gb|ACU24610.1|/0/unknown [Glycine max]
																					Glyma20g36530	0.36	gi|225453066|ref|XP_002269177.1|/0/PREDICTED: hypothetical protein [Vitis vinifera]
																					Glyma20g36570	1.09	gi|225453052|ref|XP_002266454.1|/4.79859e-91/PREDICTED: hypothetical protein [Vitis vinifera]
																					Glyma20g36600	2.37	gi|255561929|ref|XP_002521973.1|/0/cell division control protein, putative [Ricinus communis]
																					Glyma20g36620	0.36	gi|255561957|ref|XP_002521987.1|/0/protein binding protein, putative [Ricinus communis]
																					Glyma20g36690	1.64	gi|224130678|ref|XP_002328349.1|/0/predicted protein [Populus trichocarpa]
																					Glyma20g36740	0.36	gi|255638648|gb|ACU19629.1|/0/unknown [Glycine max]
																					Glyma20g36750	2.18	gi|113367196|gb|ABI34655.1|/0/bZIP transcription factor bZIP89 [Glycine max]
																					Glyma20g36760	0.36	gi|255630256|gb|ACU15483.1|/1.29235e-42/unknown [Glycine max]
																					Glyma20g36770	1.09	gi|223702396|gb|ACN21629.1|/2.07065e-80/putative basic helix-loop-helix protein BHLH2 [Lotus japonicus]
																					Glyma20g36790	2.73	gi|255627289|gb|ACU13989.1|/5.05384e-101/unknown [Glycine max]
																					Glyma20g36810	1.64	gi|255630216|gb|ACU15463.1|/1.045e-85/unknown [Glycine max]
																					Glyma20g36960	0.73	gi|255641340|gb|ACU20947.1|/7.57494e-72/unknown [Glycine max]
																					Glyma20g36980	1.64	gi|296088278|emb|CBI36504.3|/0/unnamed protein product [Vitis vinifera]
																					Glyma20g37000	5.46	gi|225453032|ref|XP_002266145.1|/0/PREDICTED: hypothetical protein [Vitis vinifera]
																					Glyma20g37020	0.36	gi|225451340|ref|XP_002274609.1|/0/PREDICTED: hypothetical protein [Vitis vinifera]
																					Glyma20g37110	1.82	gi|255561981|ref|XP_002521999.1|/0/conserved hypothetical protein [Ricinus communis]
																					Glyma20g37160	0.36	gi|255638316|gb|ACU19470.1|/6.10354e-138/unknown [Glycine max]
																					Glyma20g37180	0.36	gi|225348631|gb|ACN87277.1|/0/with no lysine kinase [Glycine max]
																					Glyma20g37190	0.91	gi|255642159|gb|ACU21344.1|/4.03036e-50/unknown [Glycine max]
																					Glyma20g37210	4.18	gi|76160949|gb|ABA40438.1|/4.13553e-83/unknown [Solanum tuberosum]
																					Glyma20g37240	1.82	gi|225451243|ref|XP_002276425.1|/8.05489e-74/PREDICTED: hypothetical protein [Vitis vinifera]
																					Glyma20g37260	1.46	gi|255542378|ref|XP_002512252.1|/0/5'->3' exoribonuclease, putative [Ricinus communis]
																					Glyma20g37280	1.64	gi|126508784|gb|ABO15567.1|/4.05102e-164/cysteine synthase [Glycine max]
																					Glyma20g37330	0.36	gi|229335619|gb|ACQ57002.1|/0/EDR1 [Glycine max]
																					Glyma20g37340	0.36	gi|225451199|ref|XP_002274195.1|/0/PREDICTED: hypothetical protein [Vitis vinifera]
																					Glyma20g37370	1.09	gi|66220146|gb|AAY43006.1|/0/Na+/H+ antiporter [Glycine max]
																					Glyma20g37380	0.36	gi|255542446|ref|XP_002512286.1|/9.01165e-119/conserved hypothetical protein [Ricinus communis]
																					Glyma20g37420	1.09	gi|255640064|gb|ACU20323.1|/0/unknown [Glycine max]
																					Glyma20g37430	0.36	gi|169159250|tpe|CAP64324.1|/7.41082e-178/TPA: putative GID1-like gibberellin receptor [Medicago truncatula]
																					Glyma20g37460	4	gi|224131438|ref|XP_002328539.1|/0/predicted protein [Populus trichocarpa]
																					Glyma20g37500	1.64	gi|225451048|ref|XP_002284948.1|/5.8045e-101/PREDICTED: hypothetical protein [Vitis vinifera]
																					Glyma20g37600	1.82	gi|225451017|ref|XP_002280973.1|/1.58322e-35/PREDICTED: hypothetical protein [Vitis vinifera]
																					Glyma20g37660	0.36	gi|147801313|emb|CAN77023.1|/6.78727e-147/hypothetical protein [Vitis vinifera]
																					Glyma20g37680	4.91	gi|255631472|gb|ACU16103.1|/9.04918e-110/unknown [Glycine max]
																					Glyma20g37690	1.46	gi|224125278|ref|XP_002319546.1|/2.69252e-107/predicted protein [Populus trichocarpa]
																					Glyma20g37700	1.46	gi|225450981|ref|XP_002284787.1|/0/PREDICTED: hypothetical protein [Vitis vinifera]
																					Glyma20g37730	16.38	gi|150036254|gb|ABR67417.1|/0/ATP/GTP/Ca++ binding protein [Cucumis melo]
																					Glyma20g37750	3.46	gi|255634741|gb|ACU17732.1|/4.7859e-97/unknown [Glycine max]
																					Glyma20g37900	0.55	gi|296089673|emb|CBI39492.3|/1.8482e-114/unnamed protein product [Vitis vinifera]
																					Glyma20g37940	8.01	gi|124360024|gb|ABN08040.1|/0/Acyl-coA-binding protein, ACBP; Serine/threonine protein phosphatase, BSU1 [Medicago truncatula]
																					Glyma20g37960	0.73	gi|225450815|ref|XP_002283982.1|/1.84834e-165/PREDICTED: hypothetical protein isoform 1 [Vitis vinifera]
																					Glyma20g37970	0.36	gi|296089683|emb|CBI39502.3|/0/unnamed protein product [Vitis vinifera]
																					Glyma20g38000	2.73	gi|58532641|gb|AAW78864.1|/0/respiratory burst oxidase 2 [Medicago truncatula]
																					Glyma20g38010	1.82	gi|255542720|ref|XP_002512423.1|/2.16382e-09/chloroplast-targeted copper chaperone, putative [Ricinus communis]
																					Glyma20g38030	17.83	gi|255637103|gb|ACU18883.1|/0/unknown [Glycine max]
																					Glyma20g38050	2	gi|225450795|ref|XP_002279542.1|/1.06263e-168/PREDICTED: hypothetical protein [Vitis vinifera]
																					Glyma20g38060	0.36	gi|217073712|gb|ACJ85216.1|/2.27274e-79/unknown [Medicago truncatula]
																					Glyma20g38070	2.18	gi|255646848|gb|ACU23895.1|/1.46354e-30/unknown [Glycine max]
																					Glyma20g38080	3.64	gi|255627947|gb|ACU14318.1|/3.43285e-55/unknown [Glycine max]
																					Glyma20g38090	3.82	-
																					Glyma20g38120	0.55	gi|255634799|gb|ACU17760.1|/3.04217e-136/unknown [Glycine max]
																					Glyma20g38130	4.37	gi|255629506|gb|ACU15099.1|/6.00642e-92/unknown [Glycine max]
																					Glyma20g38140	4.91	gi|124360008|gb|ABN08024.1|/1.70387e-138/Epoxide hydrolase [Medicago truncatula]
																					Glyma20g38230	2.37	gi|87162556|gb|ABD28351.1|/0/Lissencephaly type-1-like homology motif; CTLH, C-terminal to LisH motif; Nitrous oxide reductase, N-terminal; WD40-like; Quinonprotein alcohol dehydrogenase-like [Medicago truncatula]
																					Glyma20g38250	2.37	gi|255642457|gb|ACU21492.1|/1.19769e-107/unknown [Glycine max]
																					Glyma20g38260	4.91	gi|255627623|gb|ACU14156.1|/6.48936e-128/unknown [Glycine max]
																					Glyma20g38270	2.18	gi|124359155|gb|ABD28356.2|/0/Protein phosphatase 2C-like [Medicago truncatula]
																					Glyma20g38280	0.55	gi|255542832|ref|XP_002512479.1|/8.79681e-159/splicing factor, arginine/serine-rich 2,rnap interacting protein, putative [Ricinus communis]
																					Glyma20g38320	1.46	gi|84453224|dbj|BAE71209.1|/0/putative importin alpha [Trifolium pratense]
																					Glyma20g38440	10.19	gi|255627415|gb|ACU14052.1|/6.65011e-119/unknown [Glycine max]
																					Glyma20g38480	32.93	gi|255626269|gb|ACU13479.1|/4.77087e-61/unknown [Glycine max]
																					Glyma20g38510	1.46	gi|128168562|dbj|BAF48666.1|/0/IGN1 [Lotus japonicus]
																					Glyma20g38530	1.27	gi|217074440|gb|ACJ85580.1|/0/unknown [Medicago truncatula]
																					Glyma20g38560	35.66	gi|75305825|sp|Q93XE6.1|CFI1A_SOYBN/8.28737e-109/RecName: Full=Chalcone--flavonone isomerase 1A; Short=Chalcone isomerase 1A
																					Glyma20g38580	0.36	gi|255626671|gb|ACU13680.1|/2.82546e-127/unknown [Glycine max]
																					Glyma20g38590	3.82	gi|6093671|sp|P22195.2|PER1_ARAHY/8.3915e-108/RecName: Full=Cationic peroxidase 1; AltName: Full=PNPC1; Flags: Precursor
																					Glyma20g38600	0.55	gi|297736440|emb|CBI25311.3|/0/unnamed protein product [Vitis vinifera]
																					Glyma20g38610	4.37	gi|255568217|ref|XP_002525084.1|/0/ATP-binding cassette transporter, putative [Ricinus communis]
																					Glyma20g38620	3.28	gi|225448777|ref|XP_002275750.1|/0/PREDICTED: hypothetical protein [Vitis vinifera]
																					Glyma20g38630	2.37	gi|225464130|ref|XP_002264979.1|/1.66295e-101/PREDICTED: similar to NFU4 (NFU domain protein 4) [Vitis vinifera]
																					Glyma20g38640	1.82	gi|225448777|ref|XP_002275750.1|/1.15144e-171/PREDICTED: hypothetical protein [Vitis vinifera]
																					Glyma20g38670	1.27	gi|225452692|ref|XP_002282330.1|/0/PREDICTED: hypothetical protein [Vitis vinifera]
																					Glyma20g38710	0.91	gi|225453238|ref|XP_002265039.1|/2.55155e-149/PREDICTED: hypothetical protein [Vitis vinifera]
																					Glyma20g38730	0.36	gi|255587904|ref|XP_002534436.1|/2.67142e-154/conserved hypothetical protein [Ricinus communis]
																					Glyma20g38740	2.91	gi|224073194|ref|XP_002304017.1|/0/10-formyltetrahydrofolate synthetase [Populus trichocarpa]
																					Glyma20g38770	0.91	gi|255581670|ref|XP_002531638.1|/0/casein kinase, putative [Ricinus communis]
																					Glyma20g38780	0.73	gi|225448739|ref|XP_002281209.1|/0/PREDICTED: hypothetical protein [Vitis vinifera]
																					Glyma20g38790	1.46	gi|255646972|gb|ACU23955.1|/4.44047e-146/unknown [Glycine max]
																					Glyma20g38800	0.36	gi|224100889|ref|XP_002312054.1|/1.57025e-175/predicted protein [Populus trichocarpa]
																					Glyma20g38830	0.55	-
																					Glyma20g38840	13.1	gi|255574418|ref|XP_002528122.1|/1.2663e-84/conserved hypothetical protein [Ricinus communis]
																					Glyma20g38850	0.55	gi|297746400|emb|CBI16456.3|/0/unnamed protein product [Vitis vinifera]
																					Glyma20g38860	1.46	gi|4588012|gb|AAD25952.1|AF085717_1/0/putative callose synthase catalytic subunit [Gossypium hirsutum]
																					Glyma20g38920	0.73	-
																					Glyma20g38930	0.91	gi|223278297|dbj|BAH22520.1|/8.20268e-129/pterocarpan 4-dimethylallyltransferase [Glycine max]
																					Glyma20g38950	1.09	gi|75707983|gb|ABA26446.1|/0/2-isopropylmalate synthase 1 [Brassica insularis]
																					Glyma20g38960	3.82	gi|255646863|gb|ACU23902.1|/3.75858e-162/unknown [Glycine max]
																					Glyma20g38970	7.46	gi|255627727|gb|ACU14208.1|/2.82913e-107/unknown [Glycine max]
																					Glyma20g39020	2.18	gi|255636089|gb|ACU18389.1|/0/unknown [Glycine max]
																					Glyma20g39030	2.18	gi|124365541|gb|ABN09775.1|/0/General substrate transporter [Medicago truncatula]
																					Glyma20g39050	0.36	gi|255634662|gb|ACU17693.1|/1.6202e-157/unknown [Glycine max]
																					Glyma20g39080	0.91	gi|255642153|gb|ACU21341.1|/5.15409e-87/unknown [Glycine max]
																					Glyma20g39090	0.36	gi|224053020|ref|XP_002297667.1|/0/predicted protein [Populus trichocarpa]
																					Glyma20g39110	0.55	gi|255646054|gb|ACU23514.1|/7.72935e-114/unknown [Glycine max]
																					Glyma20g39120	0.55	gi|224113187|ref|XP_002332631.1|/1.9157e-48/cytochrome P450 [Populus trichocarpa]
																					Glyma20g39130	0.55	gi|255644860|gb|ACU22930.1|/0/unknown [Glycine max]
																					Glyma20g39180	1.09	gi|124360685|gb|ABN08674.1|/1.23945e-92/Epsin, N-terminal; ENTH/VHS [Medicago truncatula]
																					Glyma20g39190	73.51	-
																					Glyma20g39220	2.91	gi|224131550|ref|XP_002321112.1|/5.503e-72/predicted protein [Populus trichocarpa]
																					Glyma20g39280	3.28	gi|48995221|gb|AAT48365.1|/0/Ku70-like protein [Vigna radiata]
																					Glyma20g39320	1.27	gi|255630115|gb|ACU15411.1|/5.22859e-121/unknown [Glycine max]
																					Glyma20g39340	2.37	gi|255637428|gb|ACU19042.1|/1.53124e-96/unknown [Glycine max]
																					Glyma20g39370	7.28	gi|223452367|gb|ACM89511.1|/0/serine/threonine protein kinase [Glycine max]
																					Glyma20g39380	1.64	gi|255629135|gb|ACU14912.1|/1.57589e-107/unknown [Glycine max]
																					Glyma20g39400	0.55	gi|224058445|ref|XP_002299513.1|/5.60716e-72/predicted protein [Populus trichocarpa]
																					Glyma20g39450	0.36	gi|225436705|ref|XP_002268338.1|/0/PREDICTED: hypothetical protein [Vitis vinifera]
