# Supplementary material for: Transcript Profile of the Response of Two Soybean Genotypes to Potassium Deficiency
Source: PLoS One. 2012 Jul 5;7(7):e39856. doi: 10.1371/journal.pone.0039856 (PMC3390323; doi:10.1371/journal.pone.0039856)
Supplement: Table S2 — Expression of anti-sense genes detected from the eight libraries. (XLS) [file pone.0039856.s003.xls]

## Sheet: Sheet1
Supplemental Table S2. Expression of anti-sense genes detected from the eight libraries.
StageI:0.5h,2h,6h,12h;StageII:3D,6D,9D,12D
StageI-Root									StageI-Leaf								StageII-Root									StageII-Leaf
You06-71(L1)				Hengchun04-11(L2)					You06-71(L3)				Hengchun04-11(L4)				You06-71(L5)				Hengchun04-11(L6)					You06-71(L7)				Hengchun04-11(L8)
Gene	TPM(Gene,-)	Description		Gene	TPM(Gene,-)	Description			Gene	TPM(Gene,-)	Description		Gene	TPM(Gene,-)	Description		Gene	TPM(Gene,-)	Description		Gene	TPM(Gene,-)	Description			Gene	TPM(Gene,-)	Description		Gene	TPM(Gene,-)	Description
Glyma0021s00460	0.33	gi|225459209|ref|XP_002285742.1|/0/PREDICTED: hypothetical protein [Vitis vinifera]		Glyma0021s00460	0.7	gi|225459209|ref|XP_002285742.1|/0/PREDICTED: hypothetical protein [Vitis vinifera]			Glyma0022s00420	1.74	gi|225423945|ref|XP_002279093.1|/1.00651e-180/PREDICTED: hypothetical protein [Vitis vinifera]		Glyma0021s00460	0.36	gi|225459209|ref|XP_002285742.1|/0/PREDICTED: hypothetical protein [Vitis vinifera]		Glyma0021s00460	0.52	gi|225459209|ref|XP_002285742.1|/0/PREDICTED: hypothetical protein [Vitis vinifera]		Glyma0021s00460	2	gi|225459209|ref|XP_002285742.1|/0/PREDICTED: hypothetical protein [Vitis vinifera]			Glyma0021s00460	0.35	gi|225459209|ref|XP_002285742.1|/0/PREDICTED: hypothetical protein [Vitis vinifera]		Glyma0022s00420	3.17	gi|225423945|ref|XP_002279093.1|/1.00651e-180/PREDICTED: hypothetical protein [Vitis vinifera]
Glyma0022s00420	2.51	gi|225423945|ref|XP_002279093.1|/1.00651e-180/PREDICTED: hypothetical protein [Vitis vinifera]		Glyma0022s00420	2.98	gi|225423945|ref|XP_002279093.1|/1.00651e-180/PREDICTED: hypothetical protein [Vitis vinifera]			Glyma0022s00460	0.52	gi|34761728|gb|AAQ82037.1|/0/gag/pol polyprotein [Pisum sativum]		Glyma0022s00420	2.36	gi|225423945|ref|XP_002279093.1|/1.00651e-180/PREDICTED: hypothetical protein [Vitis vinifera]		Glyma0022s00420	2.44	gi|225423945|ref|XP_002279093.1|/1.00651e-180/PREDICTED: hypothetical protein [Vitis vinifera]		Glyma0022s00420	1.27	gi|225423945|ref|XP_002279093.1|/1.00651e-180/PREDICTED: hypothetical protein [Vitis vinifera]			Glyma0022s00420	3	gi|225423945|ref|XP_002279093.1|/1.00651e-180/PREDICTED: hypothetical protein [Vitis vinifera]		Glyma0022s00440	0.53	gi|255556163|ref|XP_002519116.1|/6.08922e-20/conserved hypothetical protein [Ricinus communis]
Glyma0022s00470	0.33	gi|255626235|gb|ACU13462.1|/3.16981e-25/unknown [Glycine max]		Glyma0023s00620	0.35	gi|255541102|ref|XP_002511615.1|/2.1918e-08/conserved hypothetical protein [Ricinus communis]			Glyma0022s00470	0.7	gi|255626235|gb|ACU13462.1|/3.16981e-25/unknown [Glycine max]		Glyma0023s00400	0.36	-		Glyma0022s00430	0.35	gi|255576465|ref|XP_002529124.1|/9.05677e-23/conserved hypothetical protein [Ricinus communis]		Glyma0022s00460	0.55	gi|34761728|gb|AAQ82037.1|/0/gag/pol polyprotein [Pisum sativum]			Glyma0022s00440	0.71	gi|255556163|ref|XP_002519116.1|/6.08922e-20/conserved hypothetical protein [Ricinus communis]		Glyma0022s00460	1.06	gi|34761728|gb|AAQ82037.1|/0/gag/pol polyprotein [Pisum sativum]
Glyma0022s00480	0.33	gi|255645793|gb|ACU23388.1|/8.54e-156/unknown [Glycine max]		Glyma0023s00830	0.35	gi|300257161|gb|EFJ41413.1|/4.12758e-15/hypothetical protein VOLCADRAFT_107729 [Volvox carteri f. nagariensis]			Glyma0023s00610	0.87	gi|217073236|gb|ACJ84977.1|/1.67111e-85/unknown [Medicago truncatula]		Glyma0023s00610	0.36	gi|217073236|gb|ACJ84977.1|/1.67111e-85/unknown [Medicago truncatula]		Glyma0022s00440	1.05	gi|255556163|ref|XP_002519116.1|/6.08922e-20/conserved hypothetical protein [Ricinus communis]		Glyma0028s00210	2.18	gi|225434670|ref|XP_002279721.1|/0/PREDICTED: hypothetical protein [Vitis vinifera]			Glyma0022s00460	1.24	gi|34761728|gb|AAQ82037.1|/0/gag/pol polyprotein [Pisum sativum]		Glyma0023s00400	0.35	-
Glyma0023s00400	0.5	-		Glyma0028s00210	1.05	gi|225434670|ref|XP_002279721.1|/0/PREDICTED: hypothetical protein [Vitis vinifera]			Glyma0024s00260	0.7	gi|224090013|ref|XP_002308906.1|/0/predicted protein [Populus trichocarpa]		Glyma0023s00830	0.55	gi|300257161|gb|EFJ41413.1|/4.12758e-15/hypothetical protein VOLCADRAFT_107729 [Volvox carteri f. nagariensis]		Glyma0022s00460	0.52	gi|34761728|gb|AAQ82037.1|/0/gag/pol polyprotein [Pisum sativum]		Glyma0041s00210	0.73	gi|225458914|ref|XP_002285475.1|/7.148e-80/PREDICTED: hypothetical protein [Vitis vinifera]			Glyma0023s00400	0.53	-		Glyma0024s00260	0.35	gi|224090013|ref|XP_002308906.1|/0/predicted protein [Populus trichocarpa]
Glyma0023s00410	0.33	gi|19911209|dbj|BAB86931.1|/5.1279e-153/glucosyltransferase-13 [Vigna angularis]		Glyma0041s00270	0.35	gi|255642463|gb|ACU21495.1|/1.88674e-27/unknown [Glycine max]			Glyma0028s00210	0.7	gi|225434670|ref|XP_002279721.1|/0/PREDICTED: hypothetical protein [Vitis vinifera]		Glyma0024s00260	0.36	gi|224090013|ref|XP_002308906.1|/0/predicted protein [Populus trichocarpa]		Glyma0022s00470	0.7	gi|255626235|gb|ACU13462.1|/3.16981e-25/unknown [Glycine max]		Glyma0041s00290	5.09	gi|255537944|ref|XP_002510037.1|/0/conserved hypothetical protein [Ricinus communis]			Glyma0041s00290	1.06	gi|255537944|ref|XP_002510037.1|/0/conserved hypothetical protein [Ricinus communis]		Glyma0028s00210	0.35	gi|225434670|ref|XP_002279721.1|/0/PREDICTED: hypothetical protein [Vitis vinifera]
Glyma0023s00610	0.33	gi|217073236|gb|ACJ84977.1|/1.67111e-85/unknown [Medicago truncatula]		Glyma0041s00290	1.75	gi|255537944|ref|XP_002510037.1|/0/conserved hypothetical protein [Ricinus communis]			Glyma0041s00290	2.09	gi|255537944|ref|XP_002510037.1|/0/conserved hypothetical protein [Ricinus communis]		Glyma0025s00200	0.55	gi|124360717|gb|ABD33247.2|/1.24593e-26/RNA-directed DNA polymerase (Reverse transcriptase) [Medicago truncatula]		Glyma0024s00240	0.35	-		Glyma0048s00270	1.27	gi|255639857|gb|ACU20221.1|/3.88094e-139/unknown [Glycine max]			Glyma0048s00250	3.53	gi|255647391|gb|ACU24161.1|/1.16505e-162/unknown [Glycine max]		Glyma0041s00290	0.7	gi|255537944|ref|XP_002510037.1|/0/conserved hypothetical protein [Ricinus communis]
Glyma0028s00210	1	gi|225434670|ref|XP_002279721.1|/0/PREDICTED: hypothetical protein [Vitis vinifera]		Glyma0041s00300	0.35	gi|255637608|gb|ACU19129.1|/8.91269e-109/unknown [Glycine max]			Glyma0041s00300	1.22	gi|255637608|gb|ACU19129.1|/8.91269e-109/unknown [Glycine max]		Glyma0028s00210	0.55	gi|225434670|ref|XP_002279721.1|/0/PREDICTED: hypothetical protein [Vitis vinifera]		Glyma0025s00200	0.52	gi|124360717|gb|ABD33247.2|/1.24593e-26/RNA-directed DNA polymerase (Reverse transcriptase) [Medicago truncatula]		Glyma0048s00280	0.55	gi|217073430|gb|ACJ85074.1|/7.68656e-160/unknown [Medicago truncatula]			Glyma0048s00270	1.41	gi|255639857|gb|ACU20221.1|/3.88094e-139/unknown [Glycine max]		Glyma0041s00300	1.06	gi|255637608|gb|ACU19129.1|/8.91269e-109/unknown [Glycine max]
Glyma0041s00290	3.51	gi|255537944|ref|XP_002510037.1|/0/conserved hypothetical protein [Ricinus communis]		Glyma0041s00360	0.53	gi|224063413|ref|XP_002301134.1|/8.4944e-139/predicted protein [Populus trichocarpa]			Glyma0048s00250	3.31	gi|255647391|gb|ACU24161.1|/1.16505e-162/unknown [Glycine max]		Glyma0041s00290	1.27	gi|255537944|ref|XP_002510037.1|/0/conserved hypothetical protein [Ricinus communis]		Glyma0041s00240	0.7	gi|255646404|gb|ACU23681.1|/6.50086e-69/unknown [Glycine max]		Glyma0048s00290	0.55	gi|255644876|gb|ACU22938.1|/1.73643e-167/unknown [Glycine max]			Glyma0048s00290	0.35	gi|255644876|gb|ACU22938.1|/1.73643e-167/unknown [Glycine max]		Glyma0048s00250	3.52	gi|255647391|gb|ACU24161.1|/1.16505e-162/unknown [Glycine max]
Glyma0041s00350	1.34	gi|255648240|gb|ACU24573.1|/6.09757e-106/unknown [Glycine max]		Glyma0048s00250	0.35	gi|255647391|gb|ACU24161.1|/1.16505e-162/unknown [Glycine max]			Glyma0048s00270	1.74	gi|255639857|gb|ACU20221.1|/3.88094e-139/unknown [Glycine max]		Glyma0041s00300	2.18	gi|255637608|gb|ACU19129.1|/8.91269e-109/unknown [Glycine max]		Glyma0041s00290	4.36	gi|255537944|ref|XP_002510037.1|/0/conserved hypothetical protein [Ricinus communis]		Glyma0048s00330	5.28	gi|255633312|gb|ACU17013.1|/1.17202e-43/unknown [Glycine max]			Glyma0048s00300	2.47	gi|255646517|gb|ACU23736.1|/0/unknown [Glycine max]		Glyma0048s00270	1.06	gi|255639857|gb|ACU20221.1|/3.88094e-139/unknown [Glycine max]
Glyma0048s00270	0.5	gi|255639857|gb|ACU20221.1|/3.88094e-139/unknown [Glycine max]		Glyma0048s00270	0.53	gi|255639857|gb|ACU20221.1|/3.88094e-139/unknown [Glycine max]			Glyma0048s00300	2.79	gi|255646517|gb|ACU23736.1|/0/unknown [Glycine max]		Glyma0048s00250	2.18	gi|255647391|gb|ACU24161.1|/1.16505e-162/unknown [Glycine max]		Glyma0048s00330	1.74	gi|255633312|gb|ACU17013.1|/1.17202e-43/unknown [Glycine max]		Glyma0048s00340	2	gi|225449865|ref|XP_002265477.1|/0/PREDICTED: hypothetical protein [Vitis vinifera]			Glyma0048s00330	3	gi|255633312|gb|ACU17013.1|/1.17202e-43/unknown [Glycine max]		Glyma0048s00300	1.41	gi|255646517|gb|ACU23736.1|/0/unknown [Glycine max]
Glyma0048s00290	0.84	gi|255644876|gb|ACU22938.1|/1.73643e-167/unknown [Glycine max]		Glyma0048s00280	0.7	gi|217073430|gb|ACJ85074.1|/7.68656e-160/unknown [Medicago truncatula]			Glyma0048s00330	1.92	gi|255633312|gb|ACU17013.1|/1.17202e-43/unknown [Glycine max]		Glyma0048s00270	1.09	gi|255639857|gb|ACU20221.1|/3.88094e-139/unknown [Glycine max]		Glyma0048s00340	2.09	gi|225449865|ref|XP_002265477.1|/0/PREDICTED: hypothetical protein [Vitis vinifera]		Glyma0050s00200	6.37	gi|124360717|gb|ABD33247.2|/8.66501e-13/RNA-directed DNA polymerase (Reverse transcriptase) [Medicago truncatula]			Glyma0048s00340	1.76	gi|225449865|ref|XP_002265477.1|/0/PREDICTED: hypothetical protein [Vitis vinifera]		Glyma0048s00330	2.11	gi|255633312|gb|ACU17013.1|/1.17202e-43/unknown [Glycine max]
Glyma0048s00330	2.34	gi|255633312|gb|ACU17013.1|/1.17202e-43/unknown [Glycine max]		Glyma0048s00330	1.4	gi|255633312|gb|ACU17013.1|/1.17202e-43/unknown [Glycine max]			Glyma0048s00340	0.7	gi|225449865|ref|XP_002265477.1|/0/PREDICTED: hypothetical protein [Vitis vinifera]		Glyma0048s00300	0.91	gi|255646517|gb|ACU23736.1|/0/unknown [Glycine max]		Glyma0050s00200	8.72	gi|124360717|gb|ABD33247.2|/8.66501e-13/RNA-directed DNA polymerase (Reverse transcriptase) [Medicago truncatula]		Glyma0080s00230	0.91	gi|34761728|gb|AAQ82037.1|/0/gag/pol polyprotein [Pisum sativum]			Glyma0050s00200	7.94	gi|124360717|gb|ABD33247.2|/8.66501e-13/RNA-directed DNA polymerase (Reverse transcriptase) [Medicago truncatula]		Glyma0048s00340	1.41	gi|225449865|ref|XP_002265477.1|/0/PREDICTED: hypothetical protein [Vitis vinifera]
Glyma0048s00340	1.34	gi|225449865|ref|XP_002265477.1|/0/PREDICTED: hypothetical protein [Vitis vinifera]		Glyma0048s00340	2.45	gi|225449865|ref|XP_002265477.1|/0/PREDICTED: hypothetical protein [Vitis vinifera]			Glyma0050s00200	5.75	gi|124360717|gb|ABD33247.2|/8.66501e-13/RNA-directed DNA polymerase (Reverse transcriptase) [Medicago truncatula]		Glyma0048s00320	0.36	gi|255544137|ref|XP_002513131.1|/2.02806e-142/protein arginine n-methyltransferase, putative [Ricinus communis]		Glyma0079s00210	0.35	gi|255639013|gb|ACU19807.1|/1.45677e-46/unknown [Glycine max]		Glyma0091s00200	0.36	gi|147852315|emb|CAN82223.1|/8.27388e-16/hypothetical protein [Vitis vinifera]			Glyma0080s00230	1.94	gi|34761728|gb|AAQ82037.1|/0/gag/pol polyprotein [Pisum sativum]		Glyma0050s00200	5.63	gi|124360717|gb|ABD33247.2|/8.66501e-13/RNA-directed DNA polymerase (Reverse transcriptase) [Medicago truncatula]
Glyma0050s00200	1.34	gi|124360717|gb|ABD33247.2|/8.66501e-13/RNA-directed DNA polymerase (Reverse transcriptase) [Medicago truncatula]		Glyma0050s00200	11.22	gi|124360717|gb|ABD33247.2|/8.66501e-13/RNA-directed DNA polymerase (Reverse transcriptase) [Medicago truncatula]			Glyma0079s00210	0.35	gi|255639013|gb|ACU19807.1|/1.45677e-46/unknown [Glycine max]		Glyma0048s00330	2.54	gi|255633312|gb|ACU17013.1|/1.17202e-43/unknown [Glycine max]		Glyma0080s00230	0.52	gi|34761728|gb|AAQ82037.1|/0/gag/pol polyprotein [Pisum sativum]		Glyma0092s00200	1.09	gi|224063447|ref|XP_002301149.1|/6.65467e-119/predicted protein [Populus trichocarpa]			Glyma0084s00210	8.47	gi|255636254|gb|ACU18467.1|/1.73525e-108/unknown [Glycine max]		Glyma0084s00210	1.94	gi|255636254|gb|ACU18467.1|/1.73525e-108/unknown [Glycine max]
Glyma0092s00200	1.34	gi|224063447|ref|XP_002301149.1|/6.65467e-119/predicted protein [Populus trichocarpa]		Glyma0079s00210	0.35	gi|255639013|gb|ACU19807.1|/1.45677e-46/unknown [Glycine max]			Glyma0080s00230	1.04	gi|34761728|gb|AAQ82037.1|/0/gag/pol polyprotein [Pisum sativum]		Glyma0048s00340	1.82	gi|225449865|ref|XP_002265477.1|/0/PREDICTED: hypothetical protein [Vitis vinifera]		Glyma0092s00200	0.35	gi|224063447|ref|XP_002301149.1|/6.65467e-119/predicted protein [Populus trichocarpa]		Glyma0092s00210	1.09	gi|255645333|gb|ACU23163.1|/9.14274e-152/unknown [Glycine max]			Glyma0091s00200	0.35	gi|147852315|emb|CAN82223.1|/8.27388e-16/hypothetical protein [Vitis vinifera]		Glyma0101s00250	0.35	gi|255635817|gb|ACU18257.1|/1.53221e-51/unknown [Glycine max]
Glyma0103s00230	0.5	gi|224108609|ref|XP_002314907.1|/1.46959e-37/predicted protein [Populus trichocarpa]		Glyma0080s00230	0.7	gi|34761728|gb|AAQ82037.1|/0/gag/pol polyprotein [Pisum sativum]			Glyma0084s00210	3.83	gi|255636254|gb|ACU18467.1|/1.73525e-108/unknown [Glycine max]		Glyma0050s00200	13.45	gi|124360717|gb|ABD33247.2|/8.66501e-13/RNA-directed DNA polymerase (Reverse transcriptase) [Medicago truncatula]		Glyma0092s00210	0.7	gi|255645333|gb|ACU23163.1|/9.14274e-152/unknown [Glycine max]		Glyma0101s00250	0.36	gi|255635817|gb|ACU18257.1|/1.53221e-51/unknown [Glycine max]			Glyma0092s00200	0.88	gi|224063447|ref|XP_002301149.1|/6.65467e-119/predicted protein [Populus trichocarpa]		Glyma0103s00230	0.88	gi|224108609|ref|XP_002314907.1|/1.46959e-37/predicted protein [Populus trichocarpa]
Glyma0169s00200	127.14	gi|255626375|gb|ACU13532.1|/2.41411e-31/unknown [Glycine max]		Glyma0092s00200	1.05	gi|224063447|ref|XP_002301149.1|/6.65467e-119/predicted protein [Populus trichocarpa]			Glyma0091s00200	0.35	gi|147852315|emb|CAN82223.1|/8.27388e-16/hypothetical protein [Vitis vinifera]		Glyma0079s00210	0.36	gi|255639013|gb|ACU19807.1|/1.45677e-46/unknown [Glycine max]		Glyma0103s00230	1.74	gi|224108609|ref|XP_002314907.1|/1.46959e-37/predicted protein [Populus trichocarpa]		Glyma0103s00230	0.91	gi|224108609|ref|XP_002314907.1|/1.46959e-37/predicted protein [Populus trichocarpa]			Glyma0101s00250	0.35	gi|255635817|gb|ACU18257.1|/1.53221e-51/unknown [Glycine max]		Glyma0103s00290	0.7	gi|296085310|emb|CBI29042.3|/4.92578e-84/unnamed protein product [Vitis vinifera]
Glyma01g00320	0.67	gi|225428354|ref|XP_002283202.1|/0/PREDICTED: hypothetical protein [Vitis vinifera]		Glyma0092s00230	0.35	gi|18395805|ref|NP_566136.1|/1.37531e-99/armadillo/beta-catenin repeat family protein [Arabidopsis thaliana]			Glyma0092s00200	0.35	gi|224063447|ref|XP_002301149.1|/6.65467e-119/predicted protein [Populus trichocarpa]		Glyma0080s00230	1.45	gi|34761728|gb|AAQ82037.1|/0/gag/pol polyprotein [Pisum sativum]		Glyma0103s00270	0.52	gi|224102513|ref|XP_002312707.1|/2.15584e-13/predicted protein [Populus trichocarpa]		Glyma0103s00290	0.36	gi|296085310|emb|CBI29042.3|/4.92578e-84/unnamed protein product [Vitis vinifera]			Glyma0103s00230	0.88	gi|224108609|ref|XP_002314907.1|/1.46959e-37/predicted protein [Populus trichocarpa]		Glyma0142s00210	1.23	gi|224058786|ref|XP_002299630.1|/9.16095e-09/predicted protein [Populus trichocarpa]
Glyma01g00400	2	gi|255627677|gb|ACU14183.1|/2.9456e-110/unknown [Glycine max]		Glyma0101s00250	0.35	gi|255635817|gb|ACU18257.1|/1.53221e-51/unknown [Glycine max]			Glyma0103s00230	1.92	gi|224108609|ref|XP_002314907.1|/1.46959e-37/predicted protein [Populus trichocarpa]		Glyma0084s00210	3.45	gi|255636254|gb|ACU18467.1|/1.73525e-108/unknown [Glycine max]		Glyma0103s00290	1.39	gi|296085310|emb|CBI29042.3|/4.92578e-84/unnamed protein product [Vitis vinifera]		Glyma0121s00240	0.55	gi|223452576|gb|ACM89615.1|/0/disease resistance protein [Glycine max]			Glyma0103s00290	0.53	gi|296085310|emb|CBI29042.3|/4.92578e-84/unnamed protein product [Vitis vinifera]		Glyma0142s00230	0.88	gi|224058786|ref|XP_002299630.1|/1.20799e-20/predicted protein [Populus trichocarpa]
Glyma01g00430	1.5	gi|4589852|dbj|BAA76902.1|/0/cycloartenol synthase [Glycyrrhiza glabra]		Glyma0103s00230	1.23	gi|224108609|ref|XP_002314907.1|/1.46959e-37/predicted protein [Populus trichocarpa]			Glyma0103s00250	0.35	gi|224132444|ref|XP_002328273.1|/1.86032e-47/predicted protein [Populus trichocarpa]		Glyma0103s00230	1.09	gi|224108609|ref|XP_002314907.1|/1.46959e-37/predicted protein [Populus trichocarpa]		Glyma0121s00240	0.35	gi|223452576|gb|ACM89615.1|/0/disease resistance protein [Glycine max]		Glyma0142s00210	1.46	gi|224058786|ref|XP_002299630.1|/9.16095e-09/predicted protein [Populus trichocarpa]			Glyma0142s00230	0.71	gi|224058786|ref|XP_002299630.1|/1.20799e-20/predicted protein [Populus trichocarpa]		Glyma0169s00200	74.95	gi|255626375|gb|ACU13532.1|/2.41411e-31/unknown [Glycine max]
Glyma01g00460	0.67	gi|225440418|ref|XP_002269448.1|/0/PREDICTED: hypothetical protein isoform 1 [Vitis vinifera]		Glyma0103s00290	0.53	gi|296085310|emb|CBI29042.3|/4.92578e-84/unnamed protein product [Vitis vinifera]			Glyma0103s00290	0.7	gi|296085310|emb|CBI29042.3|/4.92578e-84/unnamed protein product [Vitis vinifera]		Glyma0103s00290	1.82	gi|296085310|emb|CBI29042.3|/4.92578e-84/unnamed protein product [Vitis vinifera]		Glyma0142s00210	0.87	gi|224058786|ref|XP_002299630.1|/9.16095e-09/predicted protein [Populus trichocarpa]		Glyma0169s00200	211.06	gi|255626375|gb|ACU13532.1|/2.41411e-31/unknown [Glycine max]			Glyma0169s00200	144.68	gi|255626375|gb|ACU13532.1|/2.41411e-31/unknown [Glycine max]		Glyma01g00400	2.11	gi|255627677|gb|ACU14183.1|/2.9456e-110/unknown [Glycine max]
Glyma01g00500	0.5	gi|255630018|gb|ACU15361.1|/5.67067e-75/unknown [Glycine max]		Glyma0142s00210	0.88	gi|224058786|ref|XP_002299630.1|/9.16095e-09/predicted protein [Populus trichocarpa]			Glyma0142s00230	0.35	gi|224058786|ref|XP_002299630.1|/1.20799e-20/predicted protein [Populus trichocarpa]		Glyma0142s00210	0.91	gi|224058786|ref|XP_002299630.1|/9.16095e-09/predicted protein [Populus trichocarpa]		Glyma0142s00230	0.87	gi|224058786|ref|XP_002299630.1|/1.20799e-20/predicted protein [Populus trichocarpa]		Glyma01g00380	0.55	gi|225465541|ref|XP_002274115.1|/0/PREDICTED: hypothetical protein [Vitis vinifera]			Glyma01g00380	0.35	gi|225465541|ref|XP_002274115.1|/0/PREDICTED: hypothetical protein [Vitis vinifera]		Glyma01g00410	2.99	gi|255638378|gb|ACU19500.1|/0/unknown [Glycine max]
Glyma01g00510	0.33	gi|255557566|ref|XP_002519813.1|/0/Auxin response factor, putative [Ricinus communis]		Glyma0142s00230	0.88	gi|224058786|ref|XP_002299630.1|/1.20799e-20/predicted protein [Populus trichocarpa]			Glyma0169s00200	126.96	gi|255626375|gb|ACU13532.1|/2.41411e-31/unknown [Glycine max]		Glyma0142s00230	0.91	gi|224058786|ref|XP_002299630.1|/1.20799e-20/predicted protein [Populus trichocarpa]		Glyma0169s00200	154.62	gi|255626375|gb|ACU13532.1|/2.41411e-31/unknown [Glycine max]		Glyma01g00400	1.46	gi|255627677|gb|ACU14183.1|/2.9456e-110/unknown [Glycine max]			Glyma01g00400	0.88	gi|255627677|gb|ACU14183.1|/2.9456e-110/unknown [Glycine max]		Glyma01g00420	0.7	gi|297736029|emb|CBI24067.3|/0/unnamed protein product [Vitis vinifera]
Glyma01g00520	0.5	gi|225468218|ref|XP_002263085.1|/5.90302e-97/PREDICTED: hypothetical protein [Vitis vinifera]		Glyma0169s00200	134.28	gi|255626375|gb|ACU13532.1|/2.41411e-31/unknown [Glycine max]			Glyma01g00400	1.04	gi|255627677|gb|ACU14183.1|/2.9456e-110/unknown [Glycine max]		Glyma0169s00200	149.73	gi|255626375|gb|ACU13532.1|/2.41411e-31/unknown [Glycine max]		Glyma01g00380	0.7	gi|225465541|ref|XP_002274115.1|/0/PREDICTED: hypothetical protein [Vitis vinifera]		Glyma01g00410	0.36	gi|255638378|gb|ACU19500.1|/0/unknown [Glycine max]			Glyma01g00410	3.18	gi|255638378|gb|ACU19500.1|/0/unknown [Glycine max]		Glyma01g00430	2.81	gi|4589852|dbj|BAA76902.1|/0/cycloartenol synthase [Glycyrrhiza glabra]
Glyma01g00560	0.84	gi|255641587|gb|ACU21066.1|/0/unknown [Glycine max]		Glyma01g00280	0.35	gi|242097170|ref|XP_002439075.1|/1.45194e-13/hypothetical protein SORBIDRAFT_10g031120 [Sorghum bicolor]			Glyma01g00410	2.79	gi|255638378|gb|ACU19500.1|/0/unknown [Glycine max]		Glyma01g00320	0.55	gi|225428354|ref|XP_002283202.1|/0/PREDICTED: hypothetical protein [Vitis vinifera]		Glyma01g00400	2.44	gi|255627677|gb|ACU14183.1|/2.9456e-110/unknown [Glycine max]		Glyma01g00420	0.36	gi|297736029|emb|CBI24067.3|/0/unnamed protein product [Vitis vinifera]			Glyma01g00420	0.35	gi|297736029|emb|CBI24067.3|/0/unnamed protein product [Vitis vinifera]		Glyma01g00470	0.35	gi|255641145|gb|ACU20850.1|/6.06784e-144/unknown [Glycine max]
Glyma01g00670	0.84	gi|225444979|ref|XP_002279856.1|/2.97354e-101/PREDICTED: hypothetical protein [Vitis vinifera]		Glyma01g00400	2.28	gi|255627677|gb|ACU14183.1|/2.9456e-110/unknown [Glycine max]			Glyma01g00420	0.35	gi|297736029|emb|CBI24067.3|/0/unnamed protein product [Vitis vinifera]		Glyma01g00400	0.36	gi|255627677|gb|ACU14183.1|/2.9456e-110/unknown [Glycine max]		Glyma01g00410	0.52	gi|255638378|gb|ACU19500.1|/0/unknown [Glycine max]		Glyma01g00430	4	gi|4589852|dbj|BAA76902.1|/0/cycloartenol synthase [Glycyrrhiza glabra]			Glyma01g00430	7.06	gi|4589852|dbj|BAA76902.1|/0/cycloartenol synthase [Glycyrrhiza glabra]		Glyma01g00510	1.41	gi|255557566|ref|XP_002519813.1|/0/Auxin response factor, putative [Ricinus communis]
Glyma01g00730	0.67	gi|255638590|gb|ACU19602.1|/5.18179e-116/unknown [Glycine max]		Glyma01g00410	0.53	gi|255638378|gb|ACU19500.1|/0/unknown [Glycine max]			Glyma01g00430	3.13	gi|4589852|dbj|BAA76902.1|/0/cycloartenol synthase [Glycyrrhiza glabra]		Glyma01g00410	1.45	gi|255638378|gb|ACU19500.1|/0/unknown [Glycine max]		Glyma01g00420	0.87	gi|297736029|emb|CBI24067.3|/0/unnamed protein product [Vitis vinifera]		Glyma01g00460	0.55	gi|225440418|ref|XP_002269448.1|/0/PREDICTED: hypothetical protein isoform 1 [Vitis vinifera]			Glyma01g00470	0.35	gi|255641145|gb|ACU20850.1|/6.06784e-144/unknown [Glycine max]		Glyma01g00520	1.41	gi|225468218|ref|XP_002263085.1|/5.90302e-97/PREDICTED: hypothetical protein [Vitis vinifera]
Glyma01g00740	6.52	gi|255625981|gb|ACU13335.1|/8.7496e-52/unknown [Glycine max]		Glyma01g00430	2.45	gi|4589852|dbj|BAA76902.1|/0/cycloartenol synthase [Glycyrrhiza glabra]			Glyma01g00460	0.7	gi|225440418|ref|XP_002269448.1|/0/PREDICTED: hypothetical protein isoform 1 [Vitis vinifera]		Glyma01g00430	4	gi|4589852|dbj|BAA76902.1|/0/cycloartenol synthase [Glycyrrhiza glabra]		Glyma01g00430	1.57	gi|4589852|dbj|BAA76902.1|/0/cycloartenol synthase [Glycyrrhiza glabra]		Glyma01g00510	0.36	gi|255557566|ref|XP_002519813.1|/0/Auxin response factor, putative [Ricinus communis]			Glyma01g00500	0.35	gi|255630018|gb|ACU15361.1|/5.67067e-75/unknown [Glycine max]		Glyma01g00560	2.81	gi|255641587|gb|ACU21066.1|/0/unknown [Glycine max]
Glyma01g00760	3.68	gi|224088055|ref|XP_002308308.1|/4.61245e-60/predicted protein [Populus trichocarpa]		Glyma01g00460	1.58	gi|225440418|ref|XP_002269448.1|/0/PREDICTED: hypothetical protein isoform 1 [Vitis vinifera]			Glyma01g00470	0.35	gi|255641145|gb|ACU20850.1|/6.06784e-144/unknown [Glycine max]		Glyma01g00460	0.55	gi|225440418|ref|XP_002269448.1|/0/PREDICTED: hypothetical protein isoform 1 [Vitis vinifera]		Glyma01g00460	1.05	gi|225440418|ref|XP_002269448.1|/0/PREDICTED: hypothetical protein isoform 1 [Vitis vinifera]		Glyma01g00520	1.27	gi|225468218|ref|XP_002263085.1|/5.90302e-97/PREDICTED: hypothetical protein [Vitis vinifera]			Glyma01g00510	0.71	gi|255557566|ref|XP_002519813.1|/0/Auxin response factor, putative [Ricinus communis]		Glyma01g00590	0.53	gi|225444946|ref|XP_002282381.1|/5.44277e-116/PREDICTED: hypothetical protein [Vitis vinifera]
Glyma01g00790	3.01	gi|223452357|gb|ACM89506.1|/0/leucine-rich repeat protein kinase [Glycine max]		Glyma01g00470	0.53	gi|255641145|gb|ACU20850.1|/6.06784e-144/unknown [Glycine max]			Glyma01g00500	3.31	gi|255630018|gb|ACU15361.1|/5.67067e-75/unknown [Glycine max]		Glyma01g00470	1.45	gi|255641145|gb|ACU20850.1|/6.06784e-144/unknown [Glycine max]		Glyma01g00500	0.35	gi|255630018|gb|ACU15361.1|/5.67067e-75/unknown [Glycine max]		Glyma01g00560	1.46	gi|255641587|gb|ACU21066.1|/0/unknown [Glycine max]			Glyma01g00520	2.29	gi|225468218|ref|XP_002263085.1|/5.90302e-97/PREDICTED: hypothetical protein [Vitis vinifera]		Glyma01g00670	0.53	gi|225444979|ref|XP_002279856.1|/2.97354e-101/PREDICTED: hypothetical protein [Vitis vinifera]
Glyma01g00820	2.67	gi|255646789|gb|ACU23866.1|/2.27626e-127/unknown [Glycine max]		Glyma01g00500	0.35	gi|255630018|gb|ACU15361.1|/5.67067e-75/unknown [Glycine max]			Glyma01g00520	1.39	gi|225468218|ref|XP_002263085.1|/5.90302e-97/PREDICTED: hypothetical protein [Vitis vinifera]		Glyma01g00500	2.73	gi|255630018|gb|ACU15361.1|/5.67067e-75/unknown [Glycine max]		Glyma01g00510	0.52	gi|255557566|ref|XP_002519813.1|/0/Auxin response factor, putative [Ricinus communis]		Glyma01g00680	0.36	gi|217071942|gb|ACJ84331.1|/1.19618e-126/unknown [Medicago truncatula]			Glyma01g00560	2.82	gi|255641587|gb|ACU21066.1|/0/unknown [Glycine max]		Glyma01g00680	0.35	gi|217071942|gb|ACJ84331.1|/1.19618e-126/unknown [Medicago truncatula]
Glyma01g00840	13.03	gi|255647726|gb|ACU24324.1|/2.6981e-134/unknown [Glycine max]		Glyma01g00510	0.88	gi|255557566|ref|XP_002519813.1|/0/Auxin response factor, putative [Ricinus communis]			Glyma01g00560	2.44	gi|255641587|gb|ACU21066.1|/0/unknown [Glycine max]		Glyma01g00510	1.45	gi|255557566|ref|XP_002519813.1|/0/Auxin response factor, putative [Ricinus communis]		Glyma01g00520	1.05	gi|225468218|ref|XP_002263085.1|/5.90302e-97/PREDICTED: hypothetical protein [Vitis vinifera]		Glyma01g00730	1.64	gi|255638590|gb|ACU19602.1|/5.18179e-116/unknown [Glycine max]			Glyma01g00670	0.71	gi|225444979|ref|XP_002279856.1|/2.97354e-101/PREDICTED: hypothetical protein [Vitis vinifera]		Glyma01g00730	1.06	gi|255638590|gb|ACU19602.1|/5.18179e-116/unknown [Glycine max]
Glyma01g00860	2.34	gi|255627383|gb|ACU14036.1|/2.40768e-37/unknown [Glycine max]		Glyma01g00520	0.35	gi|225468218|ref|XP_002263085.1|/5.90302e-97/PREDICTED: hypothetical protein [Vitis vinifera]			Glyma01g00640	0.35	gi|255636013|gb|ACU18351.1|/0/unknown [Glycine max]		Glyma01g00520	0.91	gi|225468218|ref|XP_002263085.1|/5.90302e-97/PREDICTED: hypothetical protein [Vitis vinifera]		Glyma01g00540	0.7	gi|255638356|gb|ACU19490.1|/8.81869e-91/unknown [Glycine max]		Glyma01g00740	7.28	gi|255625981|gb|ACU13335.1|/8.7496e-52/unknown [Glycine max]			Glyma01g00710	0.71	gi|255632330|gb|ACU16523.1|/1.2966e-72/unknown [Glycine max]		Glyma01g00740	4.05	gi|255625981|gb|ACU13335.1|/8.7496e-52/unknown [Glycine max]
Glyma01g00930	4.01	gi|255628247|gb|ACU14468.1|/3.81136e-82/unknown [Glycine max]		Glyma01g00560	2.98	gi|255641587|gb|ACU21066.1|/0/unknown [Glycine max]			Glyma01g00730	5.22	gi|255638590|gb|ACU19602.1|/5.18179e-116/unknown [Glycine max]		Glyma01g00540	0.36	gi|255638356|gb|ACU19490.1|/8.81869e-91/unknown [Glycine max]		Glyma01g00560	0.87	gi|255641587|gb|ACU21066.1|/0/unknown [Glycine max]		Glyma01g00760	3.28	gi|224088055|ref|XP_002308308.1|/4.61245e-60/predicted protein [Populus trichocarpa]			Glyma01g00730	5.29	gi|255638590|gb|ACU19602.1|/5.18179e-116/unknown [Glycine max]		Glyma01g00760	0.35	gi|224088055|ref|XP_002308308.1|/4.61245e-60/predicted protein [Populus trichocarpa]
Glyma01g00950	26.9	gi|225445065|ref|XP_002280286.1|/7.43655e-12/PREDICTED: hypothetical protein [Vitis vinifera]		Glyma01g00670	0.88	gi|225444979|ref|XP_002279856.1|/2.97354e-101/PREDICTED: hypothetical protein [Vitis vinifera]			Glyma01g00740	5.4	gi|255625981|gb|ACU13335.1|/8.7496e-52/unknown [Glycine max]		Glyma01g00560	4.18	gi|255641587|gb|ACU21066.1|/0/unknown [Glycine max]		Glyma01g00670	0.35	gi|225444979|ref|XP_002279856.1|/2.97354e-101/PREDICTED: hypothetical protein [Vitis vinifera]		Glyma01g00780	0.55	gi|255546241|ref|XP_002514180.1|/9.43964e-87/Meiotic coiled-coil protein, putative [Ricinus communis]			Glyma01g00740	3.35	gi|255625981|gb|ACU13335.1|/8.7496e-52/unknown [Glycine max]		Glyma01g00820	0.7	gi|255646789|gb|ACU23866.1|/2.27626e-127/unknown [Glycine max]
Glyma01g00960	1	gi|207366683|emb|CAR64264.1|/0/arginyl-tRNA synthetase [Glycine max]		Glyma01g00710	0.53	gi|255632330|gb|ACU16523.1|/1.2966e-72/unknown [Glycine max]			Glyma01g00760	2.09	gi|224088055|ref|XP_002308308.1|/4.61245e-60/predicted protein [Populus trichocarpa]		Glyma01g00670	0.36	gi|225444979|ref|XP_002279856.1|/2.97354e-101/PREDICTED: hypothetical protein [Vitis vinifera]		Glyma01g00730	0.35	gi|255638590|gb|ACU19602.1|/5.18179e-116/unknown [Glycine max]		Glyma01g00790	2.18	gi|223452357|gb|ACM89506.1|/0/leucine-rich repeat protein kinase [Glycine max]			Glyma01g00760	1.41	gi|224088055|ref|XP_002308308.1|/4.61245e-60/predicted protein [Populus trichocarpa]		Glyma01g00860	1.23	gi|255627383|gb|ACU14036.1|/2.40768e-37/unknown [Glycine max]
Glyma01g00970	0.33	gi|225464023|ref|XP_002265454.1|/1.1394e-112/PREDICTED: hypothetical protein [Vitis vinifera]		Glyma01g00730	0.88	gi|255638590|gb|ACU19602.1|/5.18179e-116/unknown [Glycine max]			Glyma01g00860	1.04	gi|255627383|gb|ACU14036.1|/2.40768e-37/unknown [Glycine max]		Glyma01g00730	0.91	gi|255638590|gb|ACU19602.1|/5.18179e-116/unknown [Glycine max]		Glyma01g00740	7.84	gi|255625981|gb|ACU13335.1|/8.7496e-52/unknown [Glycine max]		Glyma01g00820	2.18	gi|255646789|gb|ACU23866.1|/2.27626e-127/unknown [Glycine max]			Glyma01g00860	0.53	gi|255627383|gb|ACU14036.1|/2.40768e-37/unknown [Glycine max]		Glyma01g00870	1.06	gi|255546259|ref|XP_002514189.1|/0/phosphofructokinase, putative [Ricinus communis]
Glyma01g01010	0.84	gi|147776052|emb|CAN63186.1|/6.97661e-156/hypothetical protein [Vitis vinifera]		Glyma01g00740	6.49	gi|255625981|gb|ACU13335.1|/8.7496e-52/unknown [Glycine max]			Glyma01g00870	1.22	gi|255546259|ref|XP_002514189.1|/0/phosphofructokinase, putative [Ricinus communis]		Glyma01g00740	6.72	gi|255625981|gb|ACU13335.1|/8.7496e-52/unknown [Glycine max]		Glyma01g00760	6.1	gi|224088055|ref|XP_002308308.1|/4.61245e-60/predicted protein [Populus trichocarpa]		Glyma01g00840	1.46	gi|255647726|gb|ACU24324.1|/2.6981e-134/unknown [Glycine max]			Glyma01g00870	0.53	gi|255546259|ref|XP_002514189.1|/0/phosphofructokinase, putative [Ricinus communis]		Glyma01g00930	2.99	gi|255628247|gb|ACU14468.1|/3.81136e-82/unknown [Glycine max]
Glyma01g01020	2.34	gi|255633084|gb|ACU16897.1|/7.50702e-103/unknown [Glycine max]		Glyma01g00760	4.21	gi|224088055|ref|XP_002308308.1|/4.61245e-60/predicted protein [Populus trichocarpa]			Glyma01g00930	1.04	gi|255628247|gb|ACU14468.1|/3.81136e-82/unknown [Glycine max]		Glyma01g00760	1.27	gi|224088055|ref|XP_002308308.1|/4.61245e-60/predicted protein [Populus trichocarpa]		Glyma01g00780	0.7	gi|255546241|ref|XP_002514180.1|/9.43964e-87/Meiotic coiled-coil protein, putative [Ricinus communis]		Glyma01g00860	1.64	gi|255627383|gb|ACU14036.1|/2.40768e-37/unknown [Glycine max]			Glyma01g00930	4.06	gi|255628247|gb|ACU14468.1|/3.81136e-82/unknown [Glycine max]		Glyma01g00950	4.22	gi|225445065|ref|XP_002280286.1|/7.43655e-12/PREDICTED: hypothetical protein [Vitis vinifera]
Glyma01g01060	1.34	gi|11066213|gb|AAG28503.1|AF196966_1/0/hexokinase [Citrus sinensis]		Glyma01g00790	3.86	gi|223452357|gb|ACM89506.1|/0/leucine-rich repeat protein kinase [Glycine max]			Glyma01g00950	5.05	gi|225445065|ref|XP_002280286.1|/7.43655e-12/PREDICTED: hypothetical protein [Vitis vinifera]		Glyma01g00820	0.91	gi|255646789|gb|ACU23866.1|/2.27626e-127/unknown [Glycine max]		Glyma01g00790	0.87	gi|223452357|gb|ACM89506.1|/0/leucine-rich repeat protein kinase [Glycine max]		Glyma01g00930	0.36	gi|255628247|gb|ACU14468.1|/3.81136e-82/unknown [Glycine max]			Glyma01g00950	6.18	gi|225445065|ref|XP_002280286.1|/7.43655e-12/PREDICTED: hypothetical protein [Vitis vinifera]		Glyma01g00960	1.06	gi|207366683|emb|CAR64264.1|/0/arginyl-tRNA synthetase [Glycine max]
Glyma01g01070	2.84	gi|11066213|gb|AAG28503.1|AF196966_1/0/hexokinase [Citrus sinensis]		Glyma01g00820	2.45	gi|255646789|gb|ACU23866.1|/2.27626e-127/unknown [Glycine max]			Glyma01g00960	0.87	gi|207366683|emb|CAR64264.1|/0/arginyl-tRNA synthetase [Glycine max]		Glyma01g00860	0.73	gi|255627383|gb|ACU14036.1|/2.40768e-37/unknown [Glycine max]		Glyma01g00820	0.35	gi|255646789|gb|ACU23866.1|/2.27626e-127/unknown [Glycine max]		Glyma01g00950	7.82	gi|225445065|ref|XP_002280286.1|/7.43655e-12/PREDICTED: hypothetical protein [Vitis vinifera]			Glyma01g00960	1.24	gi|207366683|emb|CAR64264.1|/0/arginyl-tRNA synthetase [Glycine max]		Glyma01g01000	0.7	gi|225445071|ref|XP_002283565.1|/0/PREDICTED: hypothetical protein [Vitis vinifera]
Glyma01g01080	0.5	gi|224142219|ref|XP_002324456.1|/0/predicted protein [Populus trichocarpa]		Glyma01g00840	5.61	gi|255647726|gb|ACU24324.1|/2.6981e-134/unknown [Glycine max]			Glyma01g01000	0.52	gi|225445071|ref|XP_002283565.1|/0/PREDICTED: hypothetical protein [Vitis vinifera]		Glyma01g00930	3.09	gi|255628247|gb|ACU14468.1|/3.81136e-82/unknown [Glycine max]		Glyma01g00840	1.57	gi|255647726|gb|ACU24324.1|/2.6981e-134/unknown [Glycine max]		Glyma01g00960	2	gi|207366683|emb|CAR64264.1|/0/arginyl-tRNA synthetase [Glycine max]			Glyma01g01000	0.35	gi|225445071|ref|XP_002283565.1|/0/PREDICTED: hypothetical protein [Vitis vinifera]		Glyma01g01010	0.35	gi|147776052|emb|CAN63186.1|/6.97661e-156/hypothetical protein [Vitis vinifera]
Glyma01g01110	1.5	gi|255546315|ref|XP_002514217.1|/7.30173e-79/mitochondrial import inner membrane translocase subunit tim17, putative [Ricinus communis]		Glyma01g00860	2.1	gi|255627383|gb|ACU14036.1|/2.40768e-37/unknown [Glycine max]			Glyma01g01020	0.87	gi|255633084|gb|ACU16897.1|/7.50702e-103/unknown [Glycine max]		Glyma01g00950	1.64	gi|225445065|ref|XP_002280286.1|/7.43655e-12/PREDICTED: hypothetical protein [Vitis vinifera]		Glyma01g00860	1.39	gi|255627383|gb|ACU14036.1|/2.40768e-37/unknown [Glycine max]		Glyma01g01000	0.55	gi|225445071|ref|XP_002283565.1|/0/PREDICTED: hypothetical protein [Vitis vinifera]			Glyma01g01010	0.71	gi|147776052|emb|CAN63186.1|/6.97661e-156/hypothetical protein [Vitis vinifera]		Glyma01g01020	1.23	gi|255633084|gb|ACU16897.1|/7.50702e-103/unknown [Glycine max]
Glyma01g01140	1	gi|255633304|gb|ACU17009.1|/2.0172e-47/unknown [Glycine max]		Glyma01g00950	15.43	gi|225445065|ref|XP_002280286.1|/7.43655e-12/PREDICTED: hypothetical protein [Vitis vinifera]			Glyma01g01110	0.87	gi|255546315|ref|XP_002514217.1|/7.30173e-79/mitochondrial import inner membrane translocase subunit tim17, putative [Ricinus communis]		Glyma01g00960	1.27	gi|207366683|emb|CAR64264.1|/0/arginyl-tRNA synthetase [Glycine max]		Glyma01g00950	7.67	gi|225445065|ref|XP_002280286.1|/7.43655e-12/PREDICTED: hypothetical protein [Vitis vinifera]		Glyma01g01010	3.46	gi|147776052|emb|CAN63186.1|/6.97661e-156/hypothetical protein [Vitis vinifera]			Glyma01g01020	0.35	gi|255633084|gb|ACU16897.1|/7.50702e-103/unknown [Glycine max]		Glyma01g01110	0.53	gi|255546315|ref|XP_002514217.1|/7.30173e-79/mitochondrial import inner membrane translocase subunit tim17, putative [Ricinus communis]
Glyma01g01160	0.5	gi|225445096|ref|XP_002280453.1|/0/PREDICTED: hypothetical protein [Vitis vinifera]		Glyma01g00960	1.58	gi|207366683|emb|CAR64264.1|/0/arginyl-tRNA synthetase [Glycine max]			Glyma01g01140	0.35	gi|255633304|gb|ACU17009.1|/2.0172e-47/unknown [Glycine max]		Glyma01g01010	0.36	gi|147776052|emb|CAN63186.1|/6.97661e-156/hypothetical protein [Vitis vinifera]		Glyma01g00960	1.22	gi|207366683|emb|CAR64264.1|/0/arginyl-tRNA synthetase [Glycine max]		Glyma01g01020	1.46	gi|255633084|gb|ACU16897.1|/7.50702e-103/unknown [Glycine max]			Glyma01g01140	1.94	gi|255633304|gb|ACU17009.1|/2.0172e-47/unknown [Glycine max]		Glyma01g01120	0.35	gi|225435648|ref|XP_002283355.1|/0/PREDICTED: hypothetical protein [Vitis vinifera]
Glyma01g01170	1.67	gi|255636224|gb|ACU18453.1|/0/unknown [Glycine max]		Glyma01g01000	0.35	gi|225445071|ref|XP_002283565.1|/0/PREDICTED: hypothetical protein [Vitis vinifera]			Glyma01g01170	0.35	gi|255636224|gb|ACU18453.1|/0/unknown [Glycine max]		Glyma01g01020	1.09	gi|255633084|gb|ACU16897.1|/7.50702e-103/unknown [Glycine max]		Glyma01g00980	0.35	gi|225464023|ref|XP_002265454.1|/0/PREDICTED: hypothetical protein [Vitis vinifera]		Glyma01g01060	1.27	gi|11066213|gb|AAG28503.1|AF196966_1/0/hexokinase [Citrus sinensis]			Glyma01g01170	0.35	gi|255636224|gb|ACU18453.1|/0/unknown [Glycine max]		Glyma01g01140	0.7	gi|255633304|gb|ACU17009.1|/2.0172e-47/unknown [Glycine max]
Glyma01g01180	4.51	gi|255546341|ref|XP_002514230.1|/0/malic enzyme, putative [Ricinus communis]		Glyma01g01010	1.93	gi|147776052|emb|CAN63186.1|/6.97661e-156/hypothetical protein [Vitis vinifera]			Glyma01g01180	2.61	gi|255546341|ref|XP_002514230.1|/0/malic enzyme, putative [Ricinus communis]		Glyma01g01110	1.09	gi|255546315|ref|XP_002514217.1|/7.30173e-79/mitochondrial import inner membrane translocase subunit tim17, putative [Ricinus communis]		Glyma01g01010	4.18	gi|147776052|emb|CAN63186.1|/6.97661e-156/hypothetical protein [Vitis vinifera]		Glyma01g01070	1.82	gi|11066213|gb|AAG28503.1|AF196966_1/0/hexokinase [Citrus sinensis]			Glyma01g01180	0.35	gi|255546341|ref|XP_002514230.1|/0/malic enzyme, putative [Ricinus communis]		Glyma01g01170	1.23	gi|255636224|gb|ACU18453.1|/0/unknown [Glycine max]
Glyma01g01220	0.33	gi|255630573|gb|ACU15646.1|/7.91231e-67/unknown [Glycine max]		Glyma01g01020	0.53	gi|255633084|gb|ACU16897.1|/7.50702e-103/unknown [Glycine max]			Glyma01g01220	0.52	gi|255630573|gb|ACU15646.1|/7.91231e-67/unknown [Glycine max]		Glyma01g01120	0.73	gi|225435648|ref|XP_002283355.1|/0/PREDICTED: hypothetical protein [Vitis vinifera]		Glyma01g01020	1.39	gi|255633084|gb|ACU16897.1|/7.50702e-103/unknown [Glycine max]		Glyma01g01090	0.36	gi|224142219|ref|XP_002324456.1|/0/predicted protein [Populus trichocarpa]			Glyma01g01260	6.88	gi|225445116|ref|XP_002283822.1|/1.4923e-65/PREDICTED: hypothetical protein [Vitis vinifera]		Glyma01g01180	0.88	gi|255546341|ref|XP_002514230.1|/0/malic enzyme, putative [Ricinus communis]
Glyma01g01260	1.34	gi|225445116|ref|XP_002283822.1|/1.4923e-65/PREDICTED: hypothetical protein [Vitis vinifera]		Glyma01g01060	0.53	gi|11066213|gb|AAG28503.1|AF196966_1/0/hexokinase [Citrus sinensis]			Glyma01g01260	5.05	gi|225445116|ref|XP_002283822.1|/1.4923e-65/PREDICTED: hypothetical protein [Vitis vinifera]		Glyma01g01170	0.36	gi|255636224|gb|ACU18453.1|/0/unknown [Glycine max]		Glyma01g01070	1.74	gi|11066213|gb|AAG28503.1|AF196966_1/0/hexokinase [Citrus sinensis]		Glyma01g01110	0.91	gi|255546315|ref|XP_002514217.1|/7.30173e-79/mitochondrial import inner membrane translocase subunit tim17, putative [Ricinus communis]			Glyma01g01270	0.53	gi|225445126|ref|XP_002280521.1|/0/PREDICTED: hypothetical protein [Vitis vinifera]		Glyma01g01260	2.99	gi|225445116|ref|XP_002283822.1|/1.4923e-65/PREDICTED: hypothetical protein [Vitis vinifera]
Glyma01g01270	1.34	gi|225445126|ref|XP_002280521.1|/0/PREDICTED: hypothetical protein [Vitis vinifera]		Glyma01g01070	2.63	gi|11066213|gb|AAG28503.1|AF196966_1/0/hexokinase [Citrus sinensis]			Glyma01g01270	1.22	gi|225445126|ref|XP_002280521.1|/0/PREDICTED: hypothetical protein [Vitis vinifera]		Glyma01g01180	0.73	gi|255546341|ref|XP_002514230.1|/0/malic enzyme, putative [Ricinus communis]		Glyma01g01110	1.92	gi|255546315|ref|XP_002514217.1|/7.30173e-79/mitochondrial import inner membrane translocase subunit tim17, putative [Ricinus communis]		Glyma01g01120	0.91	gi|225435648|ref|XP_002283355.1|/0/PREDICTED: hypothetical protein [Vitis vinifera]			Glyma01g01300	0.35	gi|224071437|ref|XP_002303459.1|/8.88078e-75/predicted protein [Populus trichocarpa]		Glyma01g01270	1.06	gi|225445126|ref|XP_002280521.1|/0/PREDICTED: hypothetical protein [Vitis vinifera]
Glyma01g01310	5.01	gi|255636596|gb|ACU18636.1|/9.23217e-117/unknown [Glycine max]		Glyma01g01110	1.23	gi|255546315|ref|XP_002514217.1|/7.30173e-79/mitochondrial import inner membrane translocase subunit tim17, putative [Ricinus communis]			Glyma01g01330	1.74	gi|255647090|gb|ACU24013.1|/8.09817e-43/unknown [Glycine max]		Glyma01g01260	6.18	gi|225445116|ref|XP_002283822.1|/1.4923e-65/PREDICTED: hypothetical protein [Vitis vinifera]		Glyma01g01140	1.05	gi|255633304|gb|ACU17009.1|/2.0172e-47/unknown [Glycine max]		Glyma01g01140	0.36	gi|255633304|gb|ACU17009.1|/2.0172e-47/unknown [Glycine max]			Glyma01g01310	2.47	gi|255636596|gb|ACU18636.1|/9.23217e-117/unknown [Glycine max]		Glyma01g01310	5.45	gi|255636596|gb|ACU18636.1|/9.23217e-117/unknown [Glycine max]
Glyma01g01330	1.17	gi|255647090|gb|ACU24013.1|/8.09817e-43/unknown [Glycine max]		Glyma01g01120	1.05	gi|225435648|ref|XP_002283355.1|/0/PREDICTED: hypothetical protein [Vitis vinifera]			Glyma01g01340	1.74	gi|255555937|ref|XP_002519004.1|/6.24619e-176/conserved hypothetical protein [Ricinus communis]		Glyma01g01270	1.82	gi|225445126|ref|XP_002280521.1|/0/PREDICTED: hypothetical protein [Vitis vinifera]		Glyma01g01170	2.79	gi|255636224|gb|ACU18453.1|/0/unknown [Glycine max]		Glyma01g01170	1.27	gi|255636224|gb|ACU18453.1|/0/unknown [Glycine max]			Glyma01g01330	1.06	gi|255647090|gb|ACU24013.1|/8.09817e-43/unknown [Glycine max]		Glyma01g01330	0.88	gi|255647090|gb|ACU24013.1|/8.09817e-43/unknown [Glycine max]
Glyma01g01360	3.51	gi|225463240|ref|XP_002273732.1|/0/PREDICTED: hypothetical protein [Vitis vinifera]		Glyma01g01140	0.7	gi|255633304|gb|ACU17009.1|/2.0172e-47/unknown [Glycine max]			Glyma01g01360	0.7	gi|225463240|ref|XP_002273732.1|/0/PREDICTED: hypothetical protein [Vitis vinifera]		Glyma01g01280	0.36	gi|225445128|ref|XP_002280525.1|/0/PREDICTED: hypothetical protein [Vitis vinifera]		Glyma01g01180	3.66	gi|255546341|ref|XP_002514230.1|/0/malic enzyme, putative [Ricinus communis]		Glyma01g01180	4.73	gi|255546341|ref|XP_002514230.1|/0/malic enzyme, putative [Ricinus communis]			Glyma01g01340	1.41	gi|255555937|ref|XP_002519004.1|/6.24619e-176/conserved hypothetical protein [Ricinus communis]		Glyma01g01340	0.7	gi|255555937|ref|XP_002519004.1|/6.24619e-176/conserved hypothetical protein [Ricinus communis]
Glyma01g01390	2.51	gi|229893773|gb|ACQ90244.1|/0/DEAD-box RNA helicase [Glycine max]		Glyma01g01160	0.35	gi|225445096|ref|XP_002280453.1|/0/PREDICTED: hypothetical protein [Vitis vinifera]			Glyma01g01370	62.18	gi|255646270|gb|ACU23619.1|/0/unknown [Glycine max]		Glyma01g01310	2.18	gi|255636596|gb|ACU18636.1|/9.23217e-117/unknown [Glycine max]		Glyma01g01220	1.39	gi|255630573|gb|ACU15646.1|/7.91231e-67/unknown [Glycine max]		Glyma01g01210	0.55	gi|297738765|emb|CBI28010.3|/0/unnamed protein product [Vitis vinifera]			Glyma01g01360	0.53	gi|225463240|ref|XP_002273732.1|/0/PREDICTED: hypothetical protein [Vitis vinifera]		Glyma01g01350	0.53	gi|224074401|ref|XP_002304364.1|/0/4-coumarate-coa ligase [Populus trichocarpa]
Glyma01g01400	0.5	gi|223452621|gb|ACM89637.1|/0/NBS-LRR type disease resistance protein [Glycine max]		Glyma01g01170	2.1	gi|255636224|gb|ACU18453.1|/0/unknown [Glycine max]			Glyma01g01390	0.7	gi|229893773|gb|ACQ90244.1|/0/DEAD-box RNA helicase [Glycine max]		Glyma01g01330	2.36	gi|255647090|gb|ACU24013.1|/8.09817e-43/unknown [Glycine max]		Glyma01g01260	1.39	gi|225445116|ref|XP_002283822.1|/1.4923e-65/PREDICTED: hypothetical protein [Vitis vinifera]		Glyma01g01220	0.36	gi|255630573|gb|ACU15646.1|/7.91231e-67/unknown [Glycine max]			Glyma01g01370	33.7	gi|255646270|gb|ACU23619.1|/0/unknown [Glycine max]		Glyma01g01360	0.53	gi|225463240|ref|XP_002273732.1|/0/PREDICTED: hypothetical protein [Vitis vinifera]
Glyma01g01410	1.67	gi|255630355|gb|ACU15534.1|/2.37395e-58/unknown [Glycine max]		Glyma01g01180	8.24	gi|255546341|ref|XP_002514230.1|/0/malic enzyme, putative [Ricinus communis]			Glyma01g01410	1.74	gi|255630355|gb|ACU15534.1|/2.37395e-58/unknown [Glycine max]		Glyma01g01340	1.27	gi|255555937|ref|XP_002519004.1|/6.24619e-176/conserved hypothetical protein [Ricinus communis]		Glyma01g01270	0.7	gi|225445126|ref|XP_002280521.1|/0/PREDICTED: hypothetical protein [Vitis vinifera]		Glyma01g01230	0.55	gi|255546349|ref|XP_002514234.1|/0/Golgin-84, putative [Ricinus communis]			Glyma01g01380	0.35	gi|255641378|gb|ACU20966.1|/1.19675e-126/unknown [Glycine max]		Glyma01g01370	54.72	gi|255646270|gb|ACU23619.1|/0/unknown [Glycine max]
Glyma01g01440	7.02	gi|255638588|gb|ACU19601.1|/2.47964e-62/unknown [Glycine max]		Glyma01g01210	0.88	gi|297738765|emb|CBI28010.3|/0/unnamed protein product [Vitis vinifera]			Glyma01g01440	2.79	gi|255638588|gb|ACU19601.1|/2.47964e-62/unknown [Glycine max]		Glyma01g01360	1.82	gi|225463240|ref|XP_002273732.1|/0/PREDICTED: hypothetical protein [Vitis vinifera]		Glyma01g01310	6.62	gi|255636596|gb|ACU18636.1|/9.23217e-117/unknown [Glycine max]		Glyma01g01260	1.09	gi|225445116|ref|XP_002283822.1|/1.4923e-65/PREDICTED: hypothetical protein [Vitis vinifera]			Glyma01g01390	0.88	gi|229893773|gb|ACQ90244.1|/0/DEAD-box RNA helicase [Glycine max]		Glyma01g01400	0.7	gi|223452621|gb|ACM89637.1|/0/NBS-LRR type disease resistance protein [Glycine max]
Glyma01g01460	8.52	gi|255642108|gb|ACU21320.1|/0/unknown [Glycine max]		Glyma01g01220	0.7	gi|255630573|gb|ACU15646.1|/7.91231e-67/unknown [Glycine max]			Glyma01g01460	4.88	gi|255642108|gb|ACU21320.1|/0/unknown [Glycine max]		Glyma01g01370	71.6	gi|255646270|gb|ACU23619.1|/0/unknown [Glycine max]		Glyma01g01330	1.05	gi|255647090|gb|ACU24013.1|/8.09817e-43/unknown [Glycine max]		Glyma01g01270	1.46	gi|225445126|ref|XP_002280521.1|/0/PREDICTED: hypothetical protein [Vitis vinifera]			Glyma01g01400	0.71	gi|223452621|gb|ACM89637.1|/0/NBS-LRR type disease resistance protein [Glycine max]		Glyma01g01410	2.64	gi|255630355|gb|ACU15534.1|/2.37395e-58/unknown [Glycine max]
Glyma01g01470	1.5	gi|255555919|ref|XP_002518995.1|/0/GTP-binding protein alpha subunit, gna, putative [Ricinus communis]		Glyma01g01260	3.33	gi|225445116|ref|XP_002283822.1|/1.4923e-65/PREDICTED: hypothetical protein [Vitis vinifera]			Glyma01g01470	0.87	gi|255555919|ref|XP_002518995.1|/0/GTP-binding protein alpha subunit, gna, putative [Ricinus communis]		Glyma01g01390	1.09	gi|229893773|gb|ACQ90244.1|/0/DEAD-box RNA helicase [Glycine max]		Glyma01g01340	1.57	gi|255555937|ref|XP_002519004.1|/6.24619e-176/conserved hypothetical protein [Ricinus communis]		Glyma01g01310	7.28	gi|255636596|gb|ACU18636.1|/9.23217e-117/unknown [Glycine max]			Glyma01g01410	3.71	gi|255630355|gb|ACU15534.1|/2.37395e-58/unknown [Glycine max]		Glyma01g01440	1.58	gi|255638588|gb|ACU19601.1|/2.47964e-62/unknown [Glycine max]
Glyma01g01490	0.67	gi|224139030|ref|XP_002326750.1|/4.516e-80/predicted protein [Populus trichocarpa]		Glyma01g01270	1.23	gi|225445126|ref|XP_002280521.1|/0/PREDICTED: hypothetical protein [Vitis vinifera]			Glyma01g01490	0.87	gi|224139030|ref|XP_002326750.1|/4.516e-80/predicted protein [Populus trichocarpa]		Glyma01g01400	0.91	gi|223452621|gb|ACM89637.1|/0/NBS-LRR type disease resistance protein [Glycine max]		Glyma01g01360	2.27	gi|225463240|ref|XP_002273732.1|/0/PREDICTED: hypothetical protein [Vitis vinifera]		Glyma01g01330	2	gi|255647090|gb|ACU24013.1|/8.09817e-43/unknown [Glycine max]			Glyma01g01440	3	gi|255638588|gb|ACU19601.1|/2.47964e-62/unknown [Glycine max]		Glyma01g01450	0.35	gi|224138264|ref|XP_002326559.1|/8.45156e-10/predicted protein [Populus trichocarpa]
Glyma01g01510	2.17	gi|224130372|ref|XP_002328592.1|/9.34176e-51/predicted protein [Populus trichocarpa]		Glyma01g01280	0.35	gi|225445128|ref|XP_002280525.1|/0/PREDICTED: hypothetical protein [Vitis vinifera]			Glyma01g01510	2.26	gi|224130372|ref|XP_002328592.1|/9.34176e-51/predicted protein [Populus trichocarpa]		Glyma01g01410	3.45	gi|255630355|gb|ACU15534.1|/2.37395e-58/unknown [Glycine max]		Glyma01g01370	0.35	gi|255646270|gb|ACU23619.1|/0/unknown [Glycine max]		Glyma01g01340	0.91	gi|255555937|ref|XP_002519004.1|/6.24619e-176/conserved hypothetical protein [Ricinus communis]			Glyma01g01460	7.59	gi|255642108|gb|ACU21320.1|/0/unknown [Glycine max]		Glyma01g01460	5.81	gi|255642108|gb|ACU21320.1|/0/unknown [Glycine max]
Glyma01g01590	0.5	gi|255637195|gb|ACU18928.1|/1.62527e-72/unknown [Glycine max]		Glyma01g01310	4.38	gi|255636596|gb|ACU18636.1|/9.23217e-117/unknown [Glycine max]			Glyma01g01570	0.35	gi|255551865|ref|XP_002516978.1|/4.74544e-97/triacylglycerol lipase, putative [Ricinus communis]		Glyma01g01440	3.82	gi|255638588|gb|ACU19601.1|/2.47964e-62/unknown [Glycine max]		Glyma01g01390	2.96	gi|229893773|gb|ACQ90244.1|/0/DEAD-box RNA helicase [Glycine max]		Glyma01g01360	1.09	gi|225463240|ref|XP_002273732.1|/0/PREDICTED: hypothetical protein [Vitis vinifera]			Glyma01g01470	0.88	gi|255555919|ref|XP_002518995.1|/0/GTP-binding protein alpha subunit, gna, putative [Ricinus communis]		Glyma01g01470	1.23	gi|255555919|ref|XP_002518995.1|/0/GTP-binding protein alpha subunit, gna, putative [Ricinus communis]
Glyma01g01620	1.5	gi|224069597|ref|XP_002303008.1|/1.2491e-48/predicted protein [Populus trichocarpa]		Glyma01g01330	1.23	gi|255647090|gb|ACU24013.1|/8.09817e-43/unknown [Glycine max]			Glyma01g01590	0.35	gi|255637195|gb|ACU18928.1|/1.62527e-72/unknown [Glycine max]		Glyma01g01460	4.91	gi|255642108|gb|ACU21320.1|/0/unknown [Glycine max]		Glyma01g01400	1.39	gi|223452621|gb|ACM89637.1|/0/NBS-LRR type disease resistance protein [Glycine max]		Glyma01g01390	0.36	gi|229893773|gb|ACQ90244.1|/0/DEAD-box RNA helicase [Glycine max]			Glyma01g01480	0.35	gi|224139038|ref|XP_002326752.1|/0/predicted protein [Populus trichocarpa]		Glyma01g01480	0.7	gi|224139038|ref|XP_002326752.1|/0/predicted protein [Populus trichocarpa]
Glyma01g01630	0.33	gi|224130372|ref|XP_002328592.1|/5.36059e-76/predicted protein [Populus trichocarpa]		Glyma01g01340	0.35	gi|255555937|ref|XP_002519004.1|/6.24619e-176/conserved hypothetical protein [Ricinus communis]			Glyma01g01620	1.39	gi|224069597|ref|XP_002303008.1|/1.2491e-48/predicted protein [Populus trichocarpa]		Glyma01g01510	0.55	gi|224130372|ref|XP_002328592.1|/9.34176e-51/predicted protein [Populus trichocarpa]		Glyma01g01440	10.46	gi|255638588|gb|ACU19601.1|/2.47964e-62/unknown [Glycine max]		Glyma01g01400	0.55	gi|223452621|gb|ACM89637.1|/0/NBS-LRR type disease resistance protein [Glycine max]			Glyma01g01490	0.53	gi|224139030|ref|XP_002326750.1|/4.516e-80/predicted protein [Populus trichocarpa]		Glyma01g01510	0.7	gi|224130372|ref|XP_002328592.1|/9.34176e-51/predicted protein [Populus trichocarpa]
Glyma01g01700	0.33	gi|225464097|ref|XP_002263753.1|/1.03988e-117/PREDICTED: hypothetical protein [Vitis vinifera]		Glyma01g01360	1.05	gi|225463240|ref|XP_002273732.1|/0/PREDICTED: hypothetical protein [Vitis vinifera]			Glyma01g01740	1.22	gi|13775109|gb|AAK39131.1|AF369791_1/2.968e-175/bZIP transcription factor 3 [Phaseolus vulgaris]		Glyma01g01590	0.36	gi|255637195|gb|ACU18928.1|/1.62527e-72/unknown [Glycine max]		Glyma01g01460	8.89	gi|255642108|gb|ACU21320.1|/0/unknown [Glycine max]		Glyma01g01410	1.09	gi|255630355|gb|ACU15534.1|/2.37395e-58/unknown [Glycine max]			Glyma01g01510	2.12	gi|224130372|ref|XP_002328592.1|/9.34176e-51/predicted protein [Populus trichocarpa]		Glyma01g01600	0.88	gi|255642509|gb|ACU21518.1|/0/unknown [Glycine max]
Glyma01g01740	0.84	gi|13775109|gb|AAK39131.1|AF369791_1/2.968e-175/bZIP transcription factor 3 [Phaseolus vulgaris]		Glyma01g01380	0.35	gi|255641378|gb|ACU20966.1|/1.19675e-126/unknown [Glycine max]			Glyma01g01770	41.28	gi|255642215|gb|ACU21372.1|/3.15579e-178/unknown [Glycine max]		Glyma01g01600	0.73	gi|255642509|gb|ACU21518.1|/0/unknown [Glycine max]		Glyma01g01470	0.35	gi|255555919|ref|XP_002518995.1|/0/GTP-binding protein alpha subunit, gna, putative [Ricinus communis]		Glyma01g01440	4.37	gi|255638588|gb|ACU19601.1|/2.47964e-62/unknown [Glycine max]			Glyma01g01590	0.35	gi|255637195|gb|ACU18928.1|/1.62527e-72/unknown [Glycine max]		Glyma01g01740	0.35	gi|13775109|gb|AAK39131.1|AF369791_1/2.968e-175/bZIP transcription factor 3 [Phaseolus vulgaris]
Glyma01g01770	67.5	gi|255642215|gb|ACU21372.1|/3.15579e-178/unknown [Glycine max]		Glyma01g01390	1.05	gi|229893773|gb|ACQ90244.1|/0/DEAD-box RNA helicase [Glycine max]			Glyma01g01800	1.74	gi|3914371|sp|Q43822.1|PLSB_PHAVU/1.87915e-136/RecName: Full=Glycerol-3-phosphate acyltransferase, chloroplastic; Short=GPAT; Flags: Precursor		Glyma01g01740	0.36	gi|13775109|gb|AAK39131.1|AF369791_1/2.968e-175/bZIP transcription factor 3 [Phaseolus vulgaris]		Glyma01g01490	0.7	gi|224139030|ref|XP_002326750.1|/4.516e-80/predicted protein [Populus trichocarpa]		Glyma01g01460	10.55	gi|255642108|gb|ACU21320.1|/0/unknown [Glycine max]			Glyma01g01600	0.53	gi|255642509|gb|ACU21518.1|/0/unknown [Glycine max]		Glyma01g01770	26.57	gi|255642215|gb|ACU21372.1|/3.15579e-178/unknown [Glycine max]
Glyma01g01780	1.34	gi|255558007|ref|XP_002520032.1|/0/Cellulose synthase A catalytic subunit 3 [UDP-forming], putative [Ricinus communis]		Glyma01g01400	1.05	gi|223452621|gb|ACM89637.1|/0/NBS-LRR type disease resistance protein [Glycine max]			Glyma01g01830	0.7	gi|255634634|gb|ACU17679.1|/1.62421e-142/unknown [Glycine max]		Glyma01g01770	23.08	gi|255642215|gb|ACU21372.1|/3.15579e-178/unknown [Glycine max]		Glyma01g01510	1.39	gi|224130372|ref|XP_002328592.1|/9.34176e-51/predicted protein [Populus trichocarpa]		Glyma01g01470	1.09	gi|255555919|ref|XP_002518995.1|/0/GTP-binding protein alpha subunit, gna, putative [Ricinus communis]			Glyma01g01620	1.24	gi|224069597|ref|XP_002303008.1|/1.2491e-48/predicted protein [Populus trichocarpa]		Glyma01g01800	2.11	gi|3914371|sp|Q43822.1|PLSB_PHAVU/1.87915e-136/RecName: Full=Glycerol-3-phosphate acyltransferase, chloroplastic; Short=GPAT; Flags: Precursor
Glyma01g01800	1.5	gi|3914371|sp|Q43822.1|PLSB_PHAVU/1.87915e-136/RecName: Full=Glycerol-3-phosphate acyltransferase, chloroplastic; Short=GPAT; Flags: Precursor		Glyma01g01410	1.93	gi|255630355|gb|ACU15534.1|/2.37395e-58/unknown [Glycine max]			Glyma01g01860	0.35	gi|224071385|ref|XP_002303434.1|/0/jumonji domain protein [Populus trichocarpa]		Glyma01g01800	1.82	gi|3914371|sp|Q43822.1|PLSB_PHAVU/1.87915e-136/RecName: Full=Glycerol-3-phosphate acyltransferase, chloroplastic; Short=GPAT; Flags: Precursor		Glyma01g01620	1.05	gi|224069597|ref|XP_002303008.1|/1.2491e-48/predicted protein [Populus trichocarpa]		Glyma01g01490	0.55	gi|224139030|ref|XP_002326750.1|/4.516e-80/predicted protein [Populus trichocarpa]			Glyma01g01770	25.23	gi|255642215|gb|ACU21372.1|/3.15579e-178/unknown [Glycine max]		Glyma01g01830	0.35	gi|255634634|gb|ACU17679.1|/1.62421e-142/unknown [Glycine max]
Glyma01g01830	0.33	gi|255634634|gb|ACU17679.1|/1.62421e-142/unknown [Glycine max]		Glyma01g01440	7.71	gi|255638588|gb|ACU19601.1|/2.47964e-62/unknown [Glycine max]			Glyma01g01880	0.35	gi|131054094|gb|ABO32773.1|/5.99667e-07/MYB transcription factor MYB34 [Medicago truncatula]		Glyma01g01830	0.73	gi|255634634|gb|ACU17679.1|/1.62421e-142/unknown [Glycine max]		Glyma01g01740	0.52	gi|13775109|gb|AAK39131.1|AF369791_1/2.968e-175/bZIP transcription factor 3 [Phaseolus vulgaris]		Glyma01g01510	1.27	gi|224130372|ref|XP_002328592.1|/9.34176e-51/predicted protein [Populus trichocarpa]			Glyma01g01800	1.06	gi|3914371|sp|Q43822.1|PLSB_PHAVU/1.87915e-136/RecName: Full=Glycerol-3-phosphate acyltransferase, chloroplastic; Short=GPAT; Flags: Precursor		Glyma01g01850	0.35	gi|225427116|ref|XP_002277673.1|/0/PREDICTED: hypothetical protein [Vitis vinifera]
Glyma01g01840	0.84	gi|255640320|gb|ACU20448.1|/6.27071e-175/unknown [Glycine max]		Glyma01g01460	12.1	gi|255642108|gb|ACU21320.1|/0/unknown [Glycine max]			Glyma01g01890	0.52	gi|224071393|ref|XP_002303438.1|/1.84125e-138/shikimate kinase-like protein [Populus trichocarpa]		Glyma01g01840	0.36	gi|255640320|gb|ACU20448.1|/6.27071e-175/unknown [Glycine max]		Glyma01g01750	0.35	gi|147867333|emb|CAN83281.1|/2.94281e-149/hypothetical protein [Vitis vinifera]		Glyma01g01590	0.36	gi|255637195|gb|ACU18928.1|/1.62527e-72/unknown [Glycine max]			Glyma01g01830	0.88	gi|255634634|gb|ACU17679.1|/1.62421e-142/unknown [Glycine max]		Glyma01g01860	1.06	gi|224071385|ref|XP_002303434.1|/0/jumonji domain protein [Populus trichocarpa]
Glyma01g01900	2	gi|224071395|ref|XP_002303439.1|/3.01363e-151/predicted protein [Populus trichocarpa]		Glyma01g01470	0.53	gi|255555919|ref|XP_002518995.1|/0/GTP-binding protein alpha subunit, gna, putative [Ricinus communis]			Glyma01g01900	0.7	gi|224071395|ref|XP_002303439.1|/3.01363e-151/predicted protein [Populus trichocarpa]		Glyma01g01850	1.09	gi|225427116|ref|XP_002277673.1|/0/PREDICTED: hypothetical protein [Vitis vinifera]		Glyma01g01770	57.87	gi|255642215|gb|ACU21372.1|/3.15579e-178/unknown [Glycine max]		Glyma01g01620	1.27	gi|224069597|ref|XP_002303008.1|/1.2491e-48/predicted protein [Populus trichocarpa]			Glyma01g01840	0.35	gi|255640320|gb|ACU20448.1|/6.27071e-175/unknown [Glycine max]		Glyma01g01890	0.7	gi|224071393|ref|XP_002303438.1|/1.84125e-138/shikimate kinase-like protein [Populus trichocarpa]
Glyma01g01910	0.33	gi|62900628|sp|Q9ZP40.1|PG1_PEA/1.07115e-99/RecName: Full=Plastoglobulin-1, chloroplastic; Flags: Precursor		Glyma01g01490	2.1	gi|224139030|ref|XP_002326750.1|/4.516e-80/predicted protein [Populus trichocarpa]			Glyma01g01910	11.15	gi|62900628|sp|Q9ZP40.1|PG1_PEA/1.07115e-99/RecName: Full=Plastoglobulin-1, chloroplastic; Flags: Precursor		Glyma01g01880	0.55	gi|131054094|gb|ABO32773.1|/5.99667e-07/MYB transcription factor MYB34 [Medicago truncatula]		Glyma01g01780	2.44	gi|255558007|ref|XP_002520032.1|/0/Cellulose synthase A catalytic subunit 3 [UDP-forming], putative [Ricinus communis]		Glyma01g01700	1.27	gi|225464097|ref|XP_002263753.1|/1.03988e-117/PREDICTED: hypothetical protein [Vitis vinifera]			Glyma01g01860	0.53	gi|224071385|ref|XP_002303434.1|/0/jumonji domain protein [Populus trichocarpa]		Glyma01g01900	0.53	gi|224071395|ref|XP_002303439.1|/3.01363e-151/predicted protein [Populus trichocarpa]
Glyma01g01930	1.34	gi|255630212|gb|ACU15461.1|/1.33054e-93/unknown [Glycine max]		Glyma01g01510	1.93	gi|224130372|ref|XP_002328592.1|/9.34176e-51/predicted protein [Populus trichocarpa]			Glyma01g01950	0.35	gi|255637225|gb|ACU18943.1|/6.35106e-148/unknown [Glycine max]		Glyma01g01900	0.91	gi|224071395|ref|XP_002303439.1|/3.01363e-151/predicted protein [Populus trichocarpa]		Glyma01g01800	2.27	gi|3914371|sp|Q43822.1|PLSB_PHAVU/1.87915e-136/RecName: Full=Glycerol-3-phosphate acyltransferase, chloroplastic; Short=GPAT; Flags: Precursor		Glyma01g01770	20.74	gi|255642215|gb|ACU21372.1|/3.15579e-178/unknown [Glycine max]			Glyma01g01890	0.35	gi|224071393|ref|XP_002303438.1|/1.84125e-138/shikimate kinase-like protein [Populus trichocarpa]		Glyma01g01910	8.62	gi|62900628|sp|Q9ZP40.1|PG1_PEA/1.07115e-99/RecName: Full=Plastoglobulin-1, chloroplastic; Flags: Precursor
Glyma01g01960	1.17	gi|255636806|gb|ACU18736.1|/1.67083e-106/unknown [Glycine max]		Glyma01g01550	0.35	gi|147828119|emb|CAN72916.1|/1.059e-127/hypothetical protein [Vitis vinifera]			Glyma01g01960	1.04	gi|255636806|gb|ACU18736.1|/1.67083e-106/unknown [Glycine max]		Glyma01g01910	11.81	gi|62900628|sp|Q9ZP40.1|PG1_PEA/1.07115e-99/RecName: Full=Plastoglobulin-1, chloroplastic; Flags: Precursor		Glyma01g01840	0.52	gi|255640320|gb|ACU20448.1|/6.27071e-175/unknown [Glycine max]		Glyma01g01780	1.82	gi|255558007|ref|XP_002520032.1|/0/Cellulose synthase A catalytic subunit 3 [UDP-forming], putative [Ricinus communis]			Glyma01g01900	0.88	gi|224071395|ref|XP_002303439.1|/3.01363e-151/predicted protein [Populus trichocarpa]		Glyma01g01930	0.53	gi|255630212|gb|ACU15461.1|/1.33054e-93/unknown [Glycine max]
Glyma01g02090	2.34	gi|255638642|gb|ACU19626.1|/6.50877e-133/unknown [Glycine max]		Glyma01g01590	0.7	gi|255637195|gb|ACU18928.1|/1.62527e-72/unknown [Glycine max]			Glyma01g01990	0.35	gi|115521215|gb|ABJ09073.1|/9.22398e-161/heat shock transcription factor 1 [Medicago sativa]		Glyma01g01920	0.36	gi|124360253|gb|ABN08266.1|/2.73872e-66/Poly(ADP-ribose) polymerase, catalytic region [Medicago truncatula]		Glyma01g01860	0.35	gi|224071385|ref|XP_002303434.1|/0/jumonji domain protein [Populus trichocarpa]		Glyma01g01800	2	gi|3914371|sp|Q43822.1|PLSB_PHAVU/1.87915e-136/RecName: Full=Glycerol-3-phosphate acyltransferase, chloroplastic; Short=GPAT; Flags: Precursor			Glyma01g01910	13.06	gi|62900628|sp|Q9ZP40.1|PG1_PEA/1.07115e-99/RecName: Full=Plastoglobulin-1, chloroplastic; Flags: Precursor		Glyma01g01950	0.35	gi|255637225|gb|ACU18943.1|/6.35106e-148/unknown [Glycine max]
Glyma01g02100	0.33	gi|224138160|ref|XP_002326533.1|/5.19642e-117/predicted protein [Populus trichocarpa]		Glyma01g01600	0.35	gi|255642509|gb|ACU21518.1|/0/unknown [Glycine max]			Glyma01g02040	0.35	gi|225427151|ref|XP_002277376.1|/1.81045e-39/PREDICTED: hypothetical protein [Vitis vinifera]		Glyma01g01950	0.36	gi|255637225|gb|ACU18943.1|/6.35106e-148/unknown [Glycine max]		Glyma01g01900	2.96	gi|224071395|ref|XP_002303439.1|/3.01363e-151/predicted protein [Populus trichocarpa]		Glyma01g01830	0.55	gi|255634634|gb|ACU17679.1|/1.62421e-142/unknown [Glycine max]			Glyma01g01930	0.53	gi|255630212|gb|ACU15461.1|/1.33054e-93/unknown [Glycine max]		Glyma01g01960	1.23	gi|255636806|gb|ACU18736.1|/1.67083e-106/unknown [Glycine max]
Glyma01g02110	2.51	gi|225427169|ref|XP_002277674.1|/5.78431e-55/PREDICTED: hypothetical protein [Vitis vinifera]		Glyma01g01620	0.7	gi|224069597|ref|XP_002303008.1|/1.2491e-48/predicted protein [Populus trichocarpa]			Glyma01g02060	0.52	gi|225427157|ref|XP_002277547.1|/0/PREDICTED: similar to P-glycoprotein [Vitis vinifera]		Glyma01g01960	0.73	gi|255636806|gb|ACU18736.1|/1.67083e-106/unknown [Glycine max]		Glyma01g01910	0.87	gi|62900628|sp|Q9ZP40.1|PG1_PEA/1.07115e-99/RecName: Full=Plastoglobulin-1, chloroplastic; Flags: Precursor		Glyma01g01840	0.73	gi|255640320|gb|ACU20448.1|/6.27071e-175/unknown [Glycine max]			Glyma01g01950	0.35	gi|255637225|gb|ACU18943.1|/6.35106e-148/unknown [Glycine max]		Glyma01g02060	1.58	gi|225427157|ref|XP_002277547.1|/0/PREDICTED: similar to P-glycoprotein [Vitis vinifera]
Glyma01g02120	29.24	gi|224138952|ref|XP_002326731.1|/6.72424e-125/predicted protein [Populus trichocarpa]		Glyma01g01740	0.35	gi|13775109|gb|AAK39131.1|AF369791_1/2.968e-175/bZIP transcription factor 3 [Phaseolus vulgaris]			Glyma01g02090	1.04	gi|255638642|gb|ACU19626.1|/6.50877e-133/unknown [Glycine max]		Glyma01g02060	1.09	gi|225427157|ref|XP_002277547.1|/0/PREDICTED: similar to P-glycoprotein [Vitis vinifera]		Glyma01g01930	1.22	gi|255630212|gb|ACU15461.1|/1.33054e-93/unknown [Glycine max]		Glyma01g01860	0.91	gi|224071385|ref|XP_002303434.1|/0/jumonji domain protein [Populus trichocarpa]			Glyma01g01960	1.41	gi|255636806|gb|ACU18736.1|/1.67083e-106/unknown [Glycine max]		Glyma01g02090	1.41	gi|255638642|gb|ACU19626.1|/6.50877e-133/unknown [Glycine max]
Glyma01g02180	0.84	gi|225427189|ref|XP_002277964.1|/2.55465e-106/PREDICTED: hypothetical protein [Vitis vinifera]		Glyma01g01770	33.48	gi|255642215|gb|ACU21372.1|/3.15579e-178/unknown [Glycine max]			Glyma01g02110	0.87	gi|225427169|ref|XP_002277674.1|/5.78431e-55/PREDICTED: hypothetical protein [Vitis vinifera]		Glyma01g02080	0.55	gi|224071373|ref|XP_002303428.1|/2.22469e-125/predicted protein [Populus trichocarpa]		Glyma01g01960	2.44	gi|255636806|gb|ACU18736.1|/1.67083e-106/unknown [Glycine max]		Glyma01g01900	2.37	gi|224071395|ref|XP_002303439.1|/3.01363e-151/predicted protein [Populus trichocarpa]			Glyma01g02060	1.59	gi|225427157|ref|XP_002277547.1|/0/PREDICTED: similar to P-glycoprotein [Vitis vinifera]		Glyma01g02120	8.27	gi|224138952|ref|XP_002326731.1|/6.72424e-125/predicted protein [Populus trichocarpa]
Glyma01g02190	0.33	gi|225427191|ref|XP_002278877.1|/1.04059e-42/PREDICTED: hypothetical protein [Vitis vinifera]		Glyma01g01780	1.75	gi|255558007|ref|XP_002520032.1|/0/Cellulose synthase A catalytic subunit 3 [UDP-forming], putative [Ricinus communis]			Glyma01g02120	7.31	gi|224138952|ref|XP_002326731.1|/6.72424e-125/predicted protein [Populus trichocarpa]		Glyma01g02090	1.82	gi|255638642|gb|ACU19626.1|/6.50877e-133/unknown [Glycine max]		Glyma01g02040	0.35	gi|225427151|ref|XP_002277376.1|/1.81045e-39/PREDICTED: hypothetical protein [Vitis vinifera]		Glyma01g01910	2.18	gi|62900628|sp|Q9ZP40.1|PG1_PEA/1.07115e-99/RecName: Full=Plastoglobulin-1, chloroplastic; Flags: Precursor			Glyma01g02090	1.41	gi|255638642|gb|ACU19626.1|/6.50877e-133/unknown [Glycine max]		Glyma01g02150	0.53	gi|255639879|gb|ACU20232.1|/2.51349e-130/unknown [Glycine max]
Glyma01g02210	1.5	gi|255627087|gb|ACU13888.1|/3.3946e-70/unknown [Glycine max]		Glyma01g01800	3.33	gi|3914371|sp|Q43822.1|PLSB_PHAVU/1.87915e-136/RecName: Full=Glycerol-3-phosphate acyltransferase, chloroplastic; Short=GPAT; Flags: Precursor			Glyma01g02150	3.66	gi|255639879|gb|ACU20232.1|/2.51349e-130/unknown [Glycine max]		Glyma01g02110	0.36	gi|225427169|ref|XP_002277674.1|/5.78431e-55/PREDICTED: hypothetical protein [Vitis vinifera]		Glyma01g02090	0.52	gi|255638642|gb|ACU19626.1|/6.50877e-133/unknown [Glycine max]		Glyma01g01930	1.64	gi|255630212|gb|ACU15461.1|/1.33054e-93/unknown [Glycine max]			Glyma01g02120	7.41	gi|224138952|ref|XP_002326731.1|/6.72424e-125/predicted protein [Populus trichocarpa]		Glyma01g02180	0.35	gi|225427189|ref|XP_002277964.1|/2.55465e-106/PREDICTED: hypothetical protein [Vitis vinifera]
Glyma01g02230	260.13	-		Glyma01g01830	0.7	gi|255634634|gb|ACU17679.1|/1.62421e-142/unknown [Glycine max]			Glyma01g02210	7.66	gi|255627087|gb|ACU13888.1|/3.3946e-70/unknown [Glycine max]		Glyma01g02120	7.27	gi|224138952|ref|XP_002326731.1|/6.72424e-125/predicted protein [Populus trichocarpa]		Glyma01g02110	1.92	gi|225427169|ref|XP_002277674.1|/5.78431e-55/PREDICTED: hypothetical protein [Vitis vinifera]		Glyma01g01950	0.36	gi|255637225|gb|ACU18943.1|/6.35106e-148/unknown [Glycine max]			Glyma01g02150	6.7	gi|255639879|gb|ACU20232.1|/2.51349e-130/unknown [Glycine max]		Glyma01g02210	0.88	gi|255627087|gb|ACU13888.1|/3.3946e-70/unknown [Glycine max]
Glyma01g02250	27.07	gi|1142621|gb|AAC28907.1|/0/phaseolin G-box binding protein PG2 [Phaseolus vulgaris]		Glyma01g01860	0.35	gi|224071385|ref|XP_002303434.1|/0/jumonji domain protein [Populus trichocarpa]			Glyma01g02230	77.15	-		Glyma01g02150	4.91	gi|255639879|gb|ACU20232.1|/2.51349e-130/unknown [Glycine max]		Glyma01g02120	11.68	gi|224138952|ref|XP_002326731.1|/6.72424e-125/predicted protein [Populus trichocarpa]		Glyma01g01960	4.18	gi|255636806|gb|ACU18736.1|/1.67083e-106/unknown [Glycine max]			Glyma01g02180	0.88	gi|225427189|ref|XP_002277964.1|/2.55465e-106/PREDICTED: hypothetical protein [Vitis vinifera]		Glyma01g02230	74.24	-
Glyma01g02280	1.5	gi|224126271|ref|XP_002329514.1|/8.95373e-54/predicted protein [Populus trichocarpa]		Glyma01g01880	0.35	gi|131054094|gb|ABO32773.1|/5.99667e-07/MYB transcription factor MYB34 [Medicago truncatula]			Glyma01g02250	23.34	gi|1142621|gb|AAC28907.1|/0/phaseolin G-box binding protein PG2 [Phaseolus vulgaris]		Glyma01g02210	2.73	gi|255627087|gb|ACU13888.1|/3.3946e-70/unknown [Glycine max]		Glyma01g02150	0.52	gi|255639879|gb|ACU20232.1|/2.51349e-130/unknown [Glycine max]		Glyma01g02020	0.36	-			Glyma01g02210	2.47	gi|255627087|gb|ACU13888.1|/3.3946e-70/unknown [Glycine max]		Glyma01g02240	0.7	gi|225427199|ref|XP_002278066.1|/1.33511e-129/PREDICTED: hypothetical protein [Vitis vinifera]
Glyma01g02290	0.5	gi|217073334|gb|ACJ85026.1|/2.27436e-89/unknown [Medicago truncatula]		Glyma01g01900	1.05	gi|224071395|ref|XP_002303439.1|/3.01363e-151/predicted protein [Populus trichocarpa]			Glyma01g02280	1.22	gi|224126271|ref|XP_002329514.1|/8.95373e-54/predicted protein [Populus trichocarpa]		Glyma01g02230	89.22	-		Glyma01g02190	0.52	gi|225427191|ref|XP_002278877.1|/1.04059e-42/PREDICTED: hypothetical protein [Vitis vinifera]		Glyma01g02090	0.55	gi|255638642|gb|ACU19626.1|/6.50877e-133/unknown [Glycine max]			Glyma01g02230	114.69	-		Glyma01g02250	48.56	gi|1142621|gb|AAC28907.1|/0/phaseolin G-box binding protein PG2 [Phaseolus vulgaris]
Glyma01g02320	0.33	gi|187611215|gb|ACD13787.1|/6.7395e-91/starch synthase V precursor [Lotus japonicus]		Glyma01g01910	1.05	gi|62900628|sp|Q9ZP40.1|PG1_PEA/1.07115e-99/RecName: Full=Plastoglobulin-1, chloroplastic; Flags: Precursor			Glyma01g02290	0.7	gi|217073334|gb|ACJ85026.1|/2.27436e-89/unknown [Medicago truncatula]		Glyma01g02250	49.43	gi|1142621|gb|AAC28907.1|/0/phaseolin G-box binding protein PG2 [Phaseolus vulgaris]		Glyma01g02210	1.92	gi|255627087|gb|ACU13888.1|/3.3946e-70/unknown [Glycine max]		Glyma01g02110	1.09	gi|225427169|ref|XP_002277674.1|/5.78431e-55/PREDICTED: hypothetical protein [Vitis vinifera]			Glyma01g02250	26.29	gi|1142621|gb|AAC28907.1|/0/phaseolin G-box binding protein PG2 [Phaseolus vulgaris]		Glyma01g02270	0.35	gi|255636208|gb|ACU18445.1|/9.1003e-69/unknown [Glycine max]
Glyma01g02330	21.38	gi|13785471|dbj|BAB43909.1|/0/phosphoenolpyruvate carboxykinase [Flaveria pringlei]		Glyma01g01930	1.75	gi|255630212|gb|ACU15461.1|/1.33054e-93/unknown [Glycine max]			Glyma01g02320	0.7	gi|187611215|gb|ACD13787.1|/6.7395e-91/starch synthase V precursor [Lotus japonicus]		Glyma01g02280	0.73	gi|224126271|ref|XP_002329514.1|/8.95373e-54/predicted protein [Populus trichocarpa]		Glyma01g02230	482.5	-		Glyma01g02120	9.64	gi|224138952|ref|XP_002326731.1|/6.72424e-125/predicted protein [Populus trichocarpa]			Glyma01g02280	1.59	gi|224126271|ref|XP_002329514.1|/8.95373e-54/predicted protein [Populus trichocarpa]		Glyma01g02280	0.7	gi|224126271|ref|XP_002329514.1|/8.95373e-54/predicted protein [Populus trichocarpa]
Glyma01g02340	0.33	gi|163889361|gb|ABY48131.1|/0/zinc finger protein [Medicago truncatula]		Glyma01g01950	0.35	gi|255637225|gb|ACU18943.1|/6.35106e-148/unknown [Glycine max]			Glyma01g02340	0.35	gi|163889361|gb|ABY48131.1|/0/zinc finger protein [Medicago truncatula]		Glyma01g02290	0.55	gi|217073334|gb|ACJ85026.1|/2.27436e-89/unknown [Medicago truncatula]		Glyma01g02250	29.11	gi|1142621|gb|AAC28907.1|/0/phaseolin G-box binding protein PG2 [Phaseolus vulgaris]		Glyma01g02150	0.36	gi|255639879|gb|ACU20232.1|/2.51349e-130/unknown [Glycine max]			Glyma01g02290	0.53	gi|217073334|gb|ACJ85026.1|/2.27436e-89/unknown [Medicago truncatula]		Glyma01g02360	0.88	gi|163889363|gb|ABY48133.1|/3.429e-36/hydroxyproline-rich glycoprotein [Medicago truncatula]
Glyma01g02360	3.01	gi|163889363|gb|ABY48133.1|/3.429e-36/hydroxyproline-rich glycoprotein [Medicago truncatula]		Glyma01g01960	1.05	gi|255636806|gb|ACU18736.1|/1.67083e-106/unknown [Glycine max]			Glyma01g02350	0.35	gi|2388689|gb|AAB70005.1|/0/GH1 protein [Glycine max]		Glyma01g02320	0.55	gi|187611215|gb|ACD13787.1|/6.7395e-91/starch synthase V precursor [Lotus japonicus]		Glyma01g02280	1.92	gi|224126271|ref|XP_002329514.1|/8.95373e-54/predicted protein [Populus trichocarpa]		Glyma01g02180	1.09	gi|225427189|ref|XP_002277964.1|/2.55465e-106/PREDICTED: hypothetical protein [Vitis vinifera]			Glyma01g02330	0.35	gi|13785471|dbj|BAB43909.1|/0/phosphoenolpyruvate carboxykinase [Flaveria pringlei]		Glyma01g02390	0.7	gi|255636814|gb|ACU18740.1|/1.85749e-176/unknown [Glycine max]
Glyma01g02400	9.02	gi|163889366|gb|ABY48136.1|/0/glycine-rich protein [Medicago truncatula]		Glyma01g02080	0.35	gi|224071373|ref|XP_002303428.1|/2.22469e-125/predicted protein [Populus trichocarpa]			Glyma01g02360	0.7	gi|163889363|gb|ABY48133.1|/3.429e-36/hydroxyproline-rich glycoprotein [Medicago truncatula]		Glyma01g02360	0.36	gi|163889363|gb|ABY48133.1|/3.429e-36/hydroxyproline-rich glycoprotein [Medicago truncatula]		Glyma01g02290	0.7	gi|217073334|gb|ACJ85026.1|/2.27436e-89/unknown [Medicago truncatula]		Glyma01g02190	0.55	gi|225427191|ref|XP_002278877.1|/1.04059e-42/PREDICTED: hypothetical protein [Vitis vinifera]			Glyma01g02340	1.41	gi|163889361|gb|ABY48131.1|/0/zinc finger protein [Medicago truncatula]		Glyma01g02400	5.45	gi|163889366|gb|ABY48136.1|/0/glycine-rich protein [Medicago truncatula]
Glyma01g02460	0.33	gi|296937165|gb|ADH94611.1|/0/nodulation receptor kinase A [Glycine max]		Glyma01g02090	1.75	gi|255638642|gb|ACU19626.1|/6.50877e-133/unknown [Glycine max]			Glyma01g02400	6.27	gi|163889366|gb|ABY48136.1|/0/glycine-rich protein [Medicago truncatula]		Glyma01g02390	0.73	gi|255636814|gb|ACU18740.1|/1.85749e-176/unknown [Glycine max]		Glyma01g02300	0.7	gi|255639564|gb|ACU20076.1|/1.8989e-149/unknown [Glycine max]		Glyma01g02230	335.14	-			Glyma01g02360	1.06	gi|163889363|gb|ABY48133.1|/3.429e-36/hydroxyproline-rich glycoprotein [Medicago truncatula]		Glyma01g02470	1.23	gi|163889370|gb|ABY48140.1|/7.84539e-29/BRICK1 [Medicago truncatula]
Glyma01g02470	0.67	gi|163889370|gb|ABY48140.1|/7.84539e-29/BRICK1 [Medicago truncatula]		Glyma01g02110	3.86	gi|225427169|ref|XP_002277674.1|/5.78431e-55/PREDICTED: hypothetical protein [Vitis vinifera]			Glyma01g02470	0.52	gi|163889370|gb|ABY48140.1|/7.84539e-29/BRICK1 [Medicago truncatula]		Glyma01g02400	4.18	gi|163889366|gb|ABY48136.1|/0/glycine-rich protein [Medicago truncatula]		Glyma01g02330	8.54	gi|13785471|dbj|BAB43909.1|/0/phosphoenolpyruvate carboxykinase [Flaveria pringlei]		Glyma01g02240	0.36	gi|225427199|ref|XP_002278066.1|/1.33511e-129/PREDICTED: hypothetical protein [Vitis vinifera]			Glyma01g02400	7.23	gi|163889366|gb|ABY48136.1|/0/glycine-rich protein [Medicago truncatula]		Glyma01g02480	0.35	gi|163889371|gb|ABY48141.1|/0/oligopeptidase A [Medicago truncatula]
Glyma01g02480	0.67	gi|163889371|gb|ABY48141.1|/0/oligopeptidase A [Medicago truncatula]		Glyma01g02120	15.25	gi|224138952|ref|XP_002326731.1|/6.72424e-125/predicted protein [Populus trichocarpa]			Glyma01g02510	0.35	gi|255630407|gb|ACU15560.1|/3.58239e-51/unknown [Glycine max]		Glyma01g02470	0.73	gi|163889370|gb|ABY48140.1|/7.84539e-29/BRICK1 [Medicago truncatula]		Glyma01g02350	0.52	gi|2388689|gb|AAB70005.1|/0/GH1 protein [Glycine max]		Glyma01g02250	18.56	gi|1142621|gb|AAC28907.1|/0/phaseolin G-box binding protein PG2 [Phaseolus vulgaris]			Glyma01g02420	1.06	gi|163889367|gb|ABY48137.1|/1.21245e-177/putative protein [Medicago truncatula]		Glyma01g02560	2.29	gi|224088661|ref|XP_002308510.1|/0/predicted protein [Populus trichocarpa]
Glyma01g02560	0.84	gi|224088661|ref|XP_002308510.1|/0/predicted protein [Populus trichocarpa]		Glyma01g02180	2.63	gi|225427189|ref|XP_002277964.1|/2.55465e-106/PREDICTED: hypothetical protein [Vitis vinifera]			Glyma01g02560	0.35	gi|224088661|ref|XP_002308510.1|/0/predicted protein [Populus trichocarpa]		Glyma01g02560	1.27	gi|224088661|ref|XP_002308510.1|/0/predicted protein [Populus trichocarpa]		Glyma01g02360	1.57	gi|163889363|gb|ABY48133.1|/3.429e-36/hydroxyproline-rich glycoprotein [Medicago truncatula]		Glyma01g02270	0.73	gi|255636208|gb|ACU18445.1|/9.1003e-69/unknown [Glycine max]			Glyma01g02460	0.53	gi|296937165|gb|ADH94611.1|/0/nodulation receptor kinase A [Glycine max]		Glyma01g02570	0.53	gi|255642037|gb|ACU21285.1|/0/unknown [Glycine max]
Glyma01g02640	1.17	gi|255583245|ref|XP_002532387.1|/9.24261e-97/nucleic acid binding protein, putative [Ricinus communis]		Glyma01g02210	2.63	gi|255627087|gb|ACU13888.1|/3.3946e-70/unknown [Glycine max]			Glyma01g02570	0.35	gi|255642037|gb|ACU21285.1|/0/unknown [Glycine max]		Glyma01g02570	0.36	gi|255642037|gb|ACU21285.1|/0/unknown [Glycine max]		Glyma01g02390	0.35	gi|255636814|gb|ACU18740.1|/1.85749e-176/unknown [Glycine max]		Glyma01g02280	3.28	gi|224126271|ref|XP_002329514.1|/8.95373e-54/predicted protein [Populus trichocarpa]			Glyma01g02470	1.59	gi|163889370|gb|ABY48140.1|/7.84539e-29/BRICK1 [Medicago truncatula]		Glyma01g02640	0.7	gi|255583245|ref|XP_002532387.1|/9.24261e-97/nucleic acid binding protein, putative [Ricinus communis]
Glyma01g02660	1.67	gi|84468332|dbj|BAE71249.1|/2.0626e-116/hypothetical protein [Trifolium pratense]		Glyma01g02230	279.6	-			Glyma01g02660	0.35	gi|84468332|dbj|BAE71249.1|/2.0626e-116/hypothetical protein [Trifolium pratense]		Glyma01g02640	0.55	gi|255583245|ref|XP_002532387.1|/9.24261e-97/nucleic acid binding protein, putative [Ricinus communis]		Glyma01g02400	7.32	gi|163889366|gb|ABY48136.1|/0/glycine-rich protein [Medicago truncatula]		Glyma01g02290	0.55	gi|217073334|gb|ACJ85026.1|/2.27436e-89/unknown [Medicago truncatula]			Glyma01g02560	1.41	gi|224088661|ref|XP_002308510.1|/0/predicted protein [Populus trichocarpa]		Glyma01g02660	0.35	gi|84468332|dbj|BAE71249.1|/2.0626e-116/hypothetical protein [Trifolium pratense]
Glyma01g02720	0.67	gi|224124196|ref|XP_002319269.1|/9.74847e-40/histone 2 [Populus trichocarpa]		Glyma01g02250	25.07	gi|1142621|gb|AAC28907.1|/0/phaseolin G-box binding protein PG2 [Phaseolus vulgaris]			Glyma01g02720	1.22	gi|224124196|ref|XP_002319269.1|/9.74847e-40/histone 2 [Populus trichocarpa]		Glyma01g02720	1.82	gi|224124196|ref|XP_002319269.1|/9.74847e-40/histone 2 [Populus trichocarpa]		Glyma01g02460	0.52	gi|296937165|gb|ADH94611.1|/0/nodulation receptor kinase A [Glycine max]		Glyma01g02300	0.91	gi|255639564|gb|ACU20076.1|/1.8989e-149/unknown [Glycine max]			Glyma01g02570	1.06	gi|255642037|gb|ACU21285.1|/0/unknown [Glycine max]		Glyma01g02720	2.29	gi|224124196|ref|XP_002319269.1|/9.74847e-40/histone 2 [Populus trichocarpa]
Glyma01g02750	1.34	gi|297739417|emb|CBI29579.3|/6.68882e-154/unnamed protein product [Vitis vinifera]		Glyma01g02280	2.28	gi|224126271|ref|XP_002329514.1|/8.95373e-54/predicted protein [Populus trichocarpa]			Glyma01g02820	9.23	gi|255644503|gb|ACU22755.1|/5.78502e-58/unknown [Glycine max]		Glyma01g02820	5.81	gi|255644503|gb|ACU22755.1|/5.78502e-58/unknown [Glycine max]		Glyma01g02470	0.35	gi|163889370|gb|ABY48140.1|/7.84539e-29/BRICK1 [Medicago truncatula]		Glyma01g02330	5.28	gi|13785471|dbj|BAB43909.1|/0/phosphoenolpyruvate carboxykinase [Flaveria pringlei]			Glyma01g02640	0.53	gi|255583245|ref|XP_002532387.1|/9.24261e-97/nucleic acid binding protein, putative [Ricinus communis]		Glyma01g02820	5.28	gi|255644503|gb|ACU22755.1|/5.78502e-58/unknown [Glycine max]
Glyma01g02820	5.51	gi|255644503|gb|ACU22755.1|/5.78502e-58/unknown [Glycine max]		Glyma01g02290	1.58	gi|217073334|gb|ACJ85026.1|/2.27436e-89/unknown [Medicago truncatula]			Glyma01g02850	0.7	gi|224097188|ref|XP_002310868.1|/0/predicted protein [Populus trichocarpa]		Glyma01g02840	0.73	gi|255586028|ref|XP_002533682.1|/0/conserved hypothetical protein [Ricinus communis]		Glyma01g02560	1.92	gi|224088661|ref|XP_002308510.1|/0/predicted protein [Populus trichocarpa]		Glyma01g02340	0.36	gi|163889361|gb|ABY48131.1|/0/zinc finger protein [Medicago truncatula]			Glyma01g02660	0.53	gi|84468332|dbj|BAE71249.1|/2.0626e-116/hypothetical protein [Trifolium pratense]		Glyma01g02840	0.35	gi|255586028|ref|XP_002533682.1|/0/conserved hypothetical protein [Ricinus communis]
Glyma01g02840	0.33	gi|255586028|ref|XP_002533682.1|/0/conserved hypothetical protein [Ricinus communis]		Glyma01g02330	13.85	gi|13785471|dbj|BAB43909.1|/0/phosphoenolpyruvate carboxykinase [Flaveria pringlei]			Glyma01g02950	1.57	gi|255579712|ref|XP_002530695.1|/8.87756e-130/mitochondrial dicarboxylate carrier protein, putative [Ricinus communis]		Glyma01g02850	0.55	gi|224097188|ref|XP_002310868.1|/0/predicted protein [Populus trichocarpa]		Glyma01g02640	1.05	gi|255583245|ref|XP_002532387.1|/9.24261e-97/nucleic acid binding protein, putative [Ricinus communis]		Glyma01g02350	0.73	gi|2388689|gb|AAB70005.1|/0/GH1 protein [Glycine max]			Glyma01g02720	2.82	gi|224124196|ref|XP_002319269.1|/9.74847e-40/histone 2 [Populus trichocarpa]		Glyma01g02850	0.7	gi|224097188|ref|XP_002310868.1|/0/predicted protein [Populus trichocarpa]
Glyma01g02880	1.17	gi|224094973|ref|XP_002310310.1|/1.74651e-96/predicted protein [Populus trichocarpa]		Glyma01g02350	1.23	gi|2388689|gb|AAB70005.1|/0/GH1 protein [Glycine max]			Glyma01g02990	1.74	gi|217074834|gb|ACJ85777.1|/5.00772e-16/unknown [Medicago truncatula]		Glyma01g02880	1.27	gi|224094973|ref|XP_002310310.1|/1.74651e-96/predicted protein [Populus trichocarpa]		Glyma01g02660	1.57	gi|84468332|dbj|BAE71249.1|/2.0626e-116/hypothetical protein [Trifolium pratense]		Glyma01g02360	4.55	gi|163889363|gb|ABY48133.1|/3.429e-36/hydroxyproline-rich glycoprotein [Medicago truncatula]			Glyma01g02820	6	gi|255644503|gb|ACU22755.1|/5.78502e-58/unknown [Glycine max]		Glyma01g02950	2.99	gi|255579712|ref|XP_002530695.1|/8.87756e-130/mitochondrial dicarboxylate carrier protein, putative [Ricinus communis]
Glyma01g02950	3.34	gi|255579712|ref|XP_002530695.1|/8.87756e-130/mitochondrial dicarboxylate carrier protein, putative [Ricinus communis]		Glyma01g02360	4.38	gi|163889363|gb|ABY48133.1|/3.429e-36/hydroxyproline-rich glycoprotein [Medicago truncatula]			Glyma01g03020	1.22	gi|255626121|gb|ACU13405.1|/5.05656e-92/unknown [Glycine max]		Glyma01g02900	0.36	gi|297825135|ref|XP_002880450.1|/0/transferase [Arabidopsis lyrata subsp. lyrata]		Glyma01g02720	1.22	gi|224124196|ref|XP_002319269.1|/9.74847e-40/histone 2 [Populus trichocarpa]		Glyma01g02400	9.28	gi|163889366|gb|ABY48136.1|/0/glycine-rich protein [Medicago truncatula]			Glyma01g02880	0.35	gi|224094973|ref|XP_002310310.1|/1.74651e-96/predicted protein [Populus trichocarpa]		Glyma01g02990	0.7	gi|217074834|gb|ACJ85777.1|/5.00772e-16/unknown [Medicago truncatula]
Glyma01g03020	0.67	gi|255626121|gb|ACU13405.1|/5.05656e-92/unknown [Glycine max]		Glyma01g02390	0.53	gi|255636814|gb|ACU18740.1|/1.85749e-176/unknown [Glycine max]			Glyma01g03070	64.09	gi|255632832|gb|ACU16769.1|/6.11365e-06/unknown [Glycine max]		Glyma01g02950	1.64	gi|255579712|ref|XP_002530695.1|/8.87756e-130/mitochondrial dicarboxylate carrier protein, putative [Ricinus communis]		Glyma01g02750	0.52	gi|297739417|emb|CBI29579.3|/6.68882e-154/unnamed protein product [Vitis vinifera]		Glyma01g02450	0.36	gi|296937165|gb|ADH94611.1|/6.82719e-169/nodulation receptor kinase A [Glycine max]			Glyma01g02950	1.06	gi|255579712|ref|XP_002530695.1|/8.87756e-130/mitochondrial dicarboxylate carrier protein, putative [Ricinus communis]		Glyma01g03010	0.35	gi|217074834|gb|ACJ85777.1|/1.38037e-28/unknown [Medicago truncatula]
Glyma01g03030	0.33	gi|255579724|ref|XP_002530701.1|/2.25463e-97/cyclin d, putative [Ricinus communis]		Glyma01g02400	9.29	gi|163889366|gb|ABY48136.1|/0/glycine-rich protein [Medicago truncatula]			Glyma01g03100	2.26	gi|255578335|ref|XP_002530034.1|/0/signal transducer, putative [Ricinus communis]		Glyma01g03010	0.36	gi|217074834|gb|ACJ85777.1|/1.38037e-28/unknown [Medicago truncatula]		Glyma01g02820	6.62	gi|255644503|gb|ACU22755.1|/5.78502e-58/unknown [Glycine max]		Glyma01g02460	1.64	gi|296937165|gb|ADH94611.1|/0/nodulation receptor kinase A [Glycine max]			Glyma01g02990	3.53	gi|217074834|gb|ACJ85777.1|/5.00772e-16/unknown [Medicago truncatula]		Glyma01g03020	0.7	gi|255626121|gb|ACU13405.1|/5.05656e-92/unknown [Glycine max]
Glyma01g03070	25.39	gi|255632832|gb|ACU16769.1|/6.11365e-06/unknown [Glycine max]		Glyma01g02450	0.35	gi|296937165|gb|ADH94611.1|/6.82719e-169/nodulation receptor kinase A [Glycine max]			Glyma01g03150	1.39	gi|255639955|gb|ACU20270.1|/7.43526e-91/unknown [Glycine max]		Glyma01g03020	1.27	gi|255626121|gb|ACU13405.1|/5.05656e-92/unknown [Glycine max]		Glyma01g02840	0.35	gi|255586028|ref|XP_002533682.1|/0/conserved hypothetical protein [Ricinus communis]		Glyma01g02470	0.73	gi|163889370|gb|ABY48140.1|/7.84539e-29/BRICK1 [Medicago truncatula]			Glyma01g03020	2.29	gi|255626121|gb|ACU13405.1|/5.05656e-92/unknown [Glycine max]		Glyma01g03030	0.53	gi|255579724|ref|XP_002530701.1|/2.25463e-97/cyclin d, putative [Ricinus communis]
Glyma01g03100	0.5	gi|255578335|ref|XP_002530034.1|/0/signal transducer, putative [Ricinus communis]		Glyma01g02460	0.35	gi|296937165|gb|ADH94611.1|/0/nodulation receptor kinase A [Glycine max]			Glyma01g03160	4.7	gi|225470565|ref|XP_002272060.1|/0/PREDICTED: hypothetical protein [Vitis vinifera]		Glyma01g03070	48.52	gi|255632832|gb|ACU16769.1|/6.11365e-06/unknown [Glycine max]		Glyma01g02880	1.22	gi|224094973|ref|XP_002310310.1|/1.74651e-96/predicted protein [Populus trichocarpa]		Glyma01g02480	0.36	gi|163889371|gb|ABY48141.1|/0/oligopeptidase A [Medicago truncatula]			Glyma01g03070	46.4	gi|255632832|gb|ACU16769.1|/6.11365e-06/unknown [Glycine max]		Glyma01g03070	32.02	gi|255632832|gb|ACU16769.1|/6.11365e-06/unknown [Glycine max]
Glyma01g03120	0.33	gi|193850555|gb|ACF22881.1|/0/unknown protein [Glycine max]		Glyma01g02470	0.7	gi|163889370|gb|ABY48140.1|/7.84539e-29/BRICK1 [Medicago truncatula]			Glyma01g03260	11.84	gi|158122139|gb|ABW17198.1|/0/alanine aminotransferase 3 [Glycine max]		Glyma01g03100	5.09	gi|255578335|ref|XP_002530034.1|/0/signal transducer, putative [Ricinus communis]		Glyma01g02890	0.35	gi|22328071|ref|NP_201349.2|/0/kinesin motor protein-related [Arabidopsis thaliana]		Glyma01g02520	0.55	gi|163889373|gb|ABY48143.1|/3.47789e-38/MADS-box protein [Medicago truncatula]			Glyma01g03100	3.88	gi|255578335|ref|XP_002530034.1|/0/signal transducer, putative [Ricinus communis]		Glyma01g03100	2.29	gi|255578335|ref|XP_002530034.1|/0/signal transducer, putative [Ricinus communis]
Glyma01g03130	0.67	gi|255578319|ref|XP_002530026.1|/7.66651e-142/leucine-rich repeat-containing protein, putative [Ricinus communis]		Glyma01g02480	0.53	gi|163889371|gb|ABY48141.1|/0/oligopeptidase A [Medicago truncatula]			Glyma01g03320	0.35	gi|290490594|dbj|BAI79284.1|/2.4667e-160/LysM type receptor kinase [Lotus japonicus]		Glyma01g03120	0.36	gi|193850555|gb|ACF22881.1|/0/unknown protein [Glycine max]		Glyma01g02900	0.52	gi|297825135|ref|XP_002880450.1|/0/transferase [Arabidopsis lyrata subsp. lyrata]		Glyma01g02560	1.82	gi|224088661|ref|XP_002308510.1|/0/predicted protein [Populus trichocarpa]			Glyma01g03150	1.06	gi|255639955|gb|ACU20270.1|/7.43526e-91/unknown [Glycine max]		Glyma01g03160	4.05	gi|225470565|ref|XP_002272060.1|/0/PREDICTED: hypothetical protein [Vitis vinifera]
Glyma01g03150	2.17	gi|255639955|gb|ACU20270.1|/7.43526e-91/unknown [Glycine max]		Glyma01g02560	1.75	gi|224088661|ref|XP_002308510.1|/0/predicted protein [Populus trichocarpa]			Glyma01g03330	0.87	gi|224100165|ref|XP_002311769.1|/1.74954e-163/predicted protein [Populus trichocarpa]		Glyma01g03130	0.55	gi|255578319|ref|XP_002530026.1|/7.66651e-142/leucine-rich repeat-containing protein, putative [Ricinus communis]		Glyma01g02950	3.14	gi|255579712|ref|XP_002530695.1|/8.87756e-130/mitochondrial dicarboxylate carrier protein, putative [Ricinus communis]		Glyma01g02640	2.37	gi|255583245|ref|XP_002532387.1|/9.24261e-97/nucleic acid binding protein, putative [Ricinus communis]			Glyma01g03160	5.65	gi|225470565|ref|XP_002272060.1|/0/PREDICTED: hypothetical protein [Vitis vinifera]		Glyma01g03260	8.27	gi|158122139|gb|ABW17198.1|/0/alanine aminotransferase 3 [Glycine max]
Glyma01g03160	2	gi|225470565|ref|XP_002272060.1|/0/PREDICTED: hypothetical protein [Vitis vinifera]		Glyma01g02640	0.53	gi|255583245|ref|XP_002532387.1|/9.24261e-97/nucleic acid binding protein, putative [Ricinus communis]			Glyma01g03360	2.26	gi|255637998|gb|ACU19315.1|/0/unknown [Glycine max]		Glyma01g03150	0.36	gi|255639955|gb|ACU20270.1|/7.43526e-91/unknown [Glycine max]		Glyma01g03030	0.35	gi|255579724|ref|XP_002530701.1|/2.25463e-97/cyclin d, putative [Ricinus communis]		Glyma01g02660	0.36	gi|84468332|dbj|BAE71249.1|/2.0626e-116/hypothetical protein [Trifolium pratense]			Glyma01g03190	0.35	gi|255574013|ref|XP_002527924.1|/7.28299e-164/multidrug resistance pump, putative [Ricinus communis]		Glyma01g03330	0.35	gi|224100165|ref|XP_002311769.1|/1.74954e-163/predicted protein [Populus trichocarpa]
Glyma01g03190	0.67	gi|255574013|ref|XP_002527924.1|/7.28299e-164/multidrug resistance pump, putative [Ricinus communis]		Glyma01g02660	1.4	gi|84468332|dbj|BAE71249.1|/2.0626e-116/hypothetical protein [Trifolium pratense]			Glyma01g03380	0.52	gi|225435882|ref|XP_002264937.1|/1.48131e-34/PREDICTED: hypothetical protein [Vitis vinifera]		Glyma01g03160	4.72	gi|225470565|ref|XP_002272060.1|/0/PREDICTED: hypothetical protein [Vitis vinifera]		Glyma01g03070	50.2	gi|255632832|gb|ACU16769.1|/6.11365e-06/unknown [Glycine max]		Glyma01g02720	1.46	gi|224124196|ref|XP_002319269.1|/9.74847e-40/histone 2 [Populus trichocarpa]			Glyma01g03260	7.59	gi|158122139|gb|ABW17198.1|/0/alanine aminotransferase 3 [Glycine max]		Glyma01g03360	6.16	gi|255637998|gb|ACU19315.1|/0/unknown [Glycine max]
Glyma01g03330	1.84	gi|224100165|ref|XP_002311769.1|/1.74954e-163/predicted protein [Populus trichocarpa]		Glyma01g02720	2.8	gi|224124196|ref|XP_002319269.1|/9.74847e-40/histone 2 [Populus trichocarpa]			Glyma01g03390	0.87	gi|224110908|ref|XP_002315678.1|/0/predicted protein [Populus trichocarpa]		Glyma01g03260	9.81	gi|158122139|gb|ABW17198.1|/0/alanine aminotransferase 3 [Glycine max]		Glyma01g03120	0.52	gi|193850555|gb|ACF22881.1|/0/unknown protein [Glycine max]		Glyma01g02750	0.73	gi|297739417|emb|CBI29579.3|/6.68882e-154/unnamed protein product [Vitis vinifera]			Glyma01g03330	0.35	gi|224100165|ref|XP_002311769.1|/1.74954e-163/predicted protein [Populus trichocarpa]		Glyma01g03430	2.46	gi|255638241|gb|ACU19434.1|/1.00028e-140/unknown [Glycine max]
Glyma01g03360	2.67	gi|255637998|gb|ACU19315.1|/0/unknown [Glycine max]		Glyma01g02750	0.7	gi|297739417|emb|CBI29579.3|/6.68882e-154/unnamed protein product [Vitis vinifera]			Glyma01g03430	0.35	gi|255638241|gb|ACU19434.1|/1.00028e-140/unknown [Glycine max]		Glyma01g03330	1.09	gi|224100165|ref|XP_002311769.1|/1.74954e-163/predicted protein [Populus trichocarpa]		Glyma01g03160	1.74	gi|225470565|ref|XP_002272060.1|/0/PREDICTED: hypothetical protein [Vitis vinifera]		Glyma01g02820	2.73	gi|255644503|gb|ACU22755.1|/5.78502e-58/unknown [Glycine max]			Glyma01g03360	4.06	gi|255637998|gb|ACU19315.1|/0/unknown [Glycine max]		Glyma01g03490	1.06	gi|255568858|ref|XP_002525400.1|/0/BRASSINOSTEROID INSENSITIVE 1-associated receptor kinase 1 precursor, putative [Ricinus communis]
Glyma01g03380	0.33	gi|225435882|ref|XP_002264937.1|/1.48131e-34/PREDICTED: hypothetical protein [Vitis vinifera]		Glyma01g02820	4.73	gi|255644503|gb|ACU22755.1|/5.78502e-58/unknown [Glycine max]			Glyma01g03470	0.52	gi|730097|sp|Q02918.1|NO36A_SOYBN/4.85739e-48/RecName: Full=Early nodulin-36A; Short=N-36A		Glyma01g03360	9.99	gi|255637998|gb|ACU19315.1|/0/unknown [Glycine max]		Glyma01g03190	0.52	gi|255574013|ref|XP_002527924.1|/7.28299e-164/multidrug resistance pump, putative [Ricinus communis]		Glyma01g02850	0.36	gi|224097188|ref|XP_002310868.1|/0/predicted protein [Populus trichocarpa]			Glyma01g03380	1.06	gi|225435882|ref|XP_002264937.1|/1.48131e-34/PREDICTED: hypothetical protein [Vitis vinifera]		Glyma01g03540	0.53	gi|217072622|gb|ACJ84671.1|/6.23762e-119/unknown [Medicago truncatula]
Glyma01g03430	1	gi|255638241|gb|ACU19434.1|/1.00028e-140/unknown [Glycine max]		Glyma01g02840	0.35	gi|255586028|ref|XP_002533682.1|/0/conserved hypothetical protein [Ricinus communis]			Glyma01g03490	2.61	gi|255568858|ref|XP_002525400.1|/0/BRASSINOSTEROID INSENSITIVE 1-associated receptor kinase 1 precursor, putative [Ricinus communis]		Glyma01g03380	1.09	gi|225435882|ref|XP_002264937.1|/1.48131e-34/PREDICTED: hypothetical protein [Vitis vinifera]		Glyma01g03220	0.87	gi|224110896|ref|XP_002315673.1|/2.6086e-120/predicted protein [Populus trichocarpa]		Glyma01g02880	2.37	gi|224094973|ref|XP_002310310.1|/1.74651e-96/predicted protein [Populus trichocarpa]			Glyma01g03390	0.53	gi|224110908|ref|XP_002315678.1|/0/predicted protein [Populus trichocarpa]		Glyma01g03570	2.64	gi|255632677|gb|ACU16690.1|/1.06328e-69/unknown [Glycine max]
Glyma01g03540	1.17	gi|217072622|gb|ACJ84671.1|/6.23762e-119/unknown [Medicago truncatula]		Glyma01g02880	1.75	gi|224094973|ref|XP_002310310.1|/1.74651e-96/predicted protein [Populus trichocarpa]			Glyma01g03540	0.52	gi|217072622|gb|ACJ84671.1|/6.23762e-119/unknown [Medicago truncatula]		Glyma01g03390	0.55	gi|224110908|ref|XP_002315678.1|/0/predicted protein [Populus trichocarpa]		Glyma01g03260	0.35	gi|158122139|gb|ABW17198.1|/0/alanine aminotransferase 3 [Glycine max]		Glyma01g02900	0.55	gi|297825135|ref|XP_002880450.1|/0/transferase [Arabidopsis lyrata subsp. lyrata]			Glyma01g03430	1.06	gi|255638241|gb|ACU19434.1|/1.00028e-140/unknown [Glycine max]		Glyma01g03650	3.69	gi|20161472|dbj|BAB90396.1|/1.26598e-100/ADP-ribosylation factor [Oryza sativa Japonica Group]
Glyma01g03550	0.33	gi|224110936|ref|XP_002315688.1|/1.38116e-132/predicted protein [Populus trichocarpa]		Glyma01g02950	2.1	gi|255579712|ref|XP_002530695.1|/8.87756e-130/mitochondrial dicarboxylate carrier protein, putative [Ricinus communis]			Glyma01g03570	2.61	gi|255632677|gb|ACU16690.1|/1.06328e-69/unknown [Glycine max]		Glyma01g03430	2.18	gi|255638241|gb|ACU19434.1|/1.00028e-140/unknown [Glycine max]		Glyma01g03320	0.35	gi|290490594|dbj|BAI79284.1|/2.4667e-160/LysM type receptor kinase [Lotus japonicus]		Glyma01g02950	3.82	gi|255579712|ref|XP_002530695.1|/8.87756e-130/mitochondrial dicarboxylate carrier protein, putative [Ricinus communis]			Glyma01g03490	1.59	gi|255568858|ref|XP_002525400.1|/0/BRASSINOSTEROID INSENSITIVE 1-associated receptor kinase 1 precursor, putative [Ricinus communis]		Glyma01g03710	5.28	gi|255568810|ref|XP_002525376.1|/1.46071e-85/amsh, putative [Ricinus communis]
Glyma01g03570	3.68	gi|255632677|gb|ACU16690.1|/1.06328e-69/unknown [Glycine max]		Glyma01g03020	0.53	gi|255626121|gb|ACU13405.1|/5.05656e-92/unknown [Glycine max]			Glyma01g03600	0.52	gi|224107815|ref|XP_002314611.1|/8.09029e-134/predicted protein [Populus trichocarpa]		Glyma01g03470	0.36	gi|730097|sp|Q02918.1|NO36A_SOYBN/4.85739e-48/RecName: Full=Early nodulin-36A; Short=N-36A		Glyma01g03330	1.39	gi|224100165|ref|XP_002311769.1|/1.74954e-163/predicted protein [Populus trichocarpa]		Glyma01g03010	0.36	gi|217074834|gb|ACJ85777.1|/1.38037e-28/unknown [Medicago truncatula]			Glyma01g03540	0.35	gi|217072622|gb|ACJ84671.1|/6.23762e-119/unknown [Medicago truncatula]		Glyma01g03720	2.64	gi|217074216|gb|ACJ85468.1|/2.61861e-138/unknown [Medicago truncatula]
Glyma01g03600	0.33	gi|224107815|ref|XP_002314611.1|/8.09029e-134/predicted protein [Populus trichocarpa]		Glyma01g03070	61	gi|255632832|gb|ACU16769.1|/6.11365e-06/unknown [Glycine max]			Glyma01g03650	5.22	gi|20161472|dbj|BAB90396.1|/1.26598e-100/ADP-ribosylation factor [Oryza sativa Japonica Group]		Glyma01g03490	0.36	gi|255568858|ref|XP_002525400.1|/0/BRASSINOSTEROID INSENSITIVE 1-associated receptor kinase 1 precursor, putative [Ricinus communis]		Glyma01g03360	2.27	gi|255637998|gb|ACU19315.1|/0/unknown [Glycine max]		Glyma01g03020	1.64	gi|255626121|gb|ACU13405.1|/5.05656e-92/unknown [Glycine max]			Glyma01g03550	0.71	gi|224110936|ref|XP_002315688.1|/1.38116e-132/predicted protein [Populus trichocarpa]		Glyma01g03730	1.41	gi|255627185|gb|ACU13937.1|/9.23359e-65/unknown [Glycine max]
Glyma01g03610	1	gi|13936812|gb|AAK49947.1|AF335551_1/0/TGF-beta receptor-interacting protein 1 [Phaseolus vulgaris]		Glyma01g03100	0.53	gi|255578335|ref|XP_002530034.1|/0/signal transducer, putative [Ricinus communis]			Glyma01g03670	0.35	gi|255646313|gb|ACU23640.1|/1.19059e-38/unknown [Glycine max]		Glyma01g03540	0.73	gi|217072622|gb|ACJ84671.1|/6.23762e-119/unknown [Medicago truncatula]		Glyma01g03380	0.87	gi|225435882|ref|XP_002264937.1|/1.48131e-34/PREDICTED: hypothetical protein [Vitis vinifera]		Glyma01g03030	0.91	gi|255579724|ref|XP_002530701.1|/2.25463e-97/cyclin d, putative [Ricinus communis]			Glyma01g03570	3.18	gi|255632677|gb|ACU16690.1|/1.06328e-69/unknown [Glycine max]		Glyma01g03750	1.41	gi|255631308|gb|ACU16021.1|/2.20646e-65/unknown [Glycine max]
Glyma01g03650	6.35	gi|20161472|dbj|BAB90396.1|/1.26598e-100/ADP-ribosylation factor [Oryza sativa Japonica Group]		Glyma01g03120	0.35	gi|193850555|gb|ACF22881.1|/0/unknown protein [Glycine max]			Glyma01g03710	1.39	gi|255568810|ref|XP_002525376.1|/1.46071e-85/amsh, putative [Ricinus communis]		Glyma01g03550	0.73	gi|224110936|ref|XP_002315688.1|/1.38116e-132/predicted protein [Populus trichocarpa]		Glyma01g03430	0.87	gi|255638241|gb|ACU19434.1|/1.00028e-140/unknown [Glycine max]		Glyma01g03070	86.79	gi|255632832|gb|ACU16769.1|/6.11365e-06/unknown [Glycine max]			Glyma01g03640	0.35	-		Glyma01g03760	13.9	gi|225425505|ref|XP_002266341.1|/0/PREDICTED: hypothetical protein [Vitis vinifera]
Glyma01g03700	0.84	gi|225425531|ref|XP_002266520.1|/1.44958e-42/PREDICTED: hypothetical protein [Vitis vinifera]		Glyma01g03130	0.7	gi|255578319|ref|XP_002530026.1|/7.66651e-142/leucine-rich repeat-containing protein, putative [Ricinus communis]			Glyma01g03720	2.96	gi|217074216|gb|ACJ85468.1|/2.61861e-138/unknown [Medicago truncatula]		Glyma01g03570	3.27	gi|255632677|gb|ACU16690.1|/1.06328e-69/unknown [Glycine max]		Glyma01g03470	0.7	gi|730097|sp|Q02918.1|NO36A_SOYBN/4.85739e-48/RecName: Full=Early nodulin-36A; Short=N-36A		Glyma01g03100	0.55	gi|255578335|ref|XP_002530034.1|/0/signal transducer, putative [Ricinus communis]			Glyma01g03650	7.76	gi|20161472|dbj|BAB90396.1|/1.26598e-100/ADP-ribosylation factor [Oryza sativa Japonica Group]		Glyma01g03790	0.35	gi|255568832|ref|XP_002525387.1|/0/conserved hypothetical protein [Ricinus communis]
Glyma01g03710	1.34	gi|255568810|ref|XP_002525376.1|/1.46071e-85/amsh, putative [Ricinus communis]		Glyma01g03150	1.4	gi|255639955|gb|ACU20270.1|/7.43526e-91/unknown [Glycine max]			Glyma01g03730	2.44	gi|255627185|gb|ACU13937.1|/9.23359e-65/unknown [Glycine max]		Glyma01g03650	2.36	gi|20161472|dbj|BAB90396.1|/1.26598e-100/ADP-ribosylation factor [Oryza sativa Japonica Group]		Glyma01g03540	0.7	gi|217072622|gb|ACJ84671.1|/6.23762e-119/unknown [Medicago truncatula]		Glyma01g03130	0.36	gi|255578319|ref|XP_002530026.1|/7.66651e-142/leucine-rich repeat-containing protein, putative [Ricinus communis]			Glyma01g03700	0.35	gi|225425531|ref|XP_002266520.1|/1.44958e-42/PREDICTED: hypothetical protein [Vitis vinifera]		Glyma01g03810	0.88	gi|296086551|emb|CBI32140.3|/3.42418e-117/unnamed protein product [Vitis vinifera]
Glyma01g03730	4.01	gi|255627185|gb|ACU13937.1|/9.23359e-65/unknown [Glycine max]		Glyma01g03160	0.7	gi|225470565|ref|XP_002272060.1|/0/PREDICTED: hypothetical protein [Vitis vinifera]			Glyma01g03750	1.04	gi|255631308|gb|ACU16021.1|/2.20646e-65/unknown [Glycine max]		Glyma01g03700	0.36	gi|225425531|ref|XP_002266520.1|/1.44958e-42/PREDICTED: hypothetical protein [Vitis vinifera]		Glyma01g03550	0.87	gi|224110936|ref|XP_002315688.1|/1.38116e-132/predicted protein [Populus trichocarpa]		Glyma01g03160	1.82	gi|225470565|ref|XP_002272060.1|/0/PREDICTED: hypothetical protein [Vitis vinifera]			Glyma01g03710	1.24	gi|255568810|ref|XP_002525376.1|/1.46071e-85/amsh, putative [Ricinus communis]		Glyma01g03870	4.05	gi|147861933|emb|CAN78769.1|/0/hypothetical protein [Vitis vinifera]
Glyma01g03750	1.67	gi|255631308|gb|ACU16021.1|/2.20646e-65/unknown [Glycine max]		Glyma01g03190	1.93	gi|255574013|ref|XP_002527924.1|/7.28299e-164/multidrug resistance pump, putative [Ricinus communis]			Glyma01g03760	4.35	gi|225425505|ref|XP_002266341.1|/0/PREDICTED: hypothetical protein [Vitis vinifera]		Glyma01g03710	4.18	gi|255568810|ref|XP_002525376.1|/1.46071e-85/amsh, putative [Ricinus communis]		Glyma01g03570	3.83	gi|255632677|gb|ACU16690.1|/1.06328e-69/unknown [Glycine max]		Glyma01g03220	0.73	gi|224110896|ref|XP_002315673.1|/2.6086e-120/predicted protein [Populus trichocarpa]			Glyma01g03720	3.18	gi|217074216|gb|ACJ85468.1|/2.61861e-138/unknown [Medicago truncatula]		Glyma01g03890	0.7	gi|255560015|ref|XP_002521026.1|/0/AP-1 complex subunit gamma-2, putative [Ricinus communis]
Glyma01g03760	1.34	gi|225425505|ref|XP_002266341.1|/0/PREDICTED: hypothetical protein [Vitis vinifera]		Glyma01g03220	0.35	gi|224110896|ref|XP_002315673.1|/2.6086e-120/predicted protein [Populus trichocarpa]			Glyma01g03810	1.39	gi|296086551|emb|CBI32140.3|/3.42418e-117/unnamed protein product [Vitis vinifera]		Glyma01g03720	2.91	gi|217074216|gb|ACJ85468.1|/2.61861e-138/unknown [Medicago truncatula]		Glyma01g03600	1.22	gi|224107815|ref|XP_002314611.1|/8.09029e-134/predicted protein [Populus trichocarpa]		Glyma01g03260	0.36	gi|158122139|gb|ABW17198.1|/0/alanine aminotransferase 3 [Glycine max]			Glyma01g03730	3.88	gi|255627185|gb|ACU13937.1|/9.23359e-65/unknown [Glycine max]		Glyma01g03930	2.29	gi|225424719|ref|XP_002265302.1|/0/PREDICTED: hypothetical protein [Vitis vinifera]
Glyma01g03810	3.51	gi|296086551|emb|CBI32140.3|/3.42418e-117/unnamed protein product [Vitis vinifera]		Glyma01g03330	1.23	gi|224100165|ref|XP_002311769.1|/1.74954e-163/predicted protein [Populus trichocarpa]			Glyma01g03830	0.52	gi|255635947|gb|ACU18320.1|/0/unknown [Glycine max]		Glyma01g03730	2.91	gi|255627185|gb|ACU13937.1|/9.23359e-65/unknown [Glycine max]		Glyma01g03610	1.74	gi|13936812|gb|AAK49947.1|AF335551_1/0/TGF-beta receptor-interacting protein 1 [Phaseolus vulgaris]		Glyma01g03330	0.91	gi|224100165|ref|XP_002311769.1|/1.74954e-163/predicted protein [Populus trichocarpa]			Glyma01g03750	0.88	gi|255631308|gb|ACU16021.1|/2.20646e-65/unknown [Glycine max]		Glyma01g04040	0.35	gi|255581154|ref|XP_002531390.1|/4.33983e-80/Auxin-induced protein 5NG4, putative [Ricinus communis]
Glyma01g03830	2.67	gi|255635947|gb|ACU18320.1|/0/unknown [Glycine max]		Glyma01g03360	2.63	gi|255637998|gb|ACU19315.1|/0/unknown [Glycine max]			Glyma01g03850	0.35	gi|147771543|emb|CAN75895.1|/0/hypothetical protein [Vitis vinifera]		Glyma01g03750	1.09	gi|255631308|gb|ACU16021.1|/2.20646e-65/unknown [Glycine max]		Glyma01g03640	0.52	-		Glyma01g03360	5.46	gi|255637998|gb|ACU19315.1|/0/unknown [Glycine max]			Glyma01g03760	7.94	gi|225425505|ref|XP_002266341.1|/0/PREDICTED: hypothetical protein [Vitis vinifera]		Glyma01g04050	2.11	gi|225424736|ref|XP_002266139.1|/1.26866e-75/PREDICTED: hypothetical protein [Vitis vinifera]
Glyma01g03850	0.67	gi|147771543|emb|CAN75895.1|/0/hypothetical protein [Vitis vinifera]		Glyma01g03380	0.35	gi|225435882|ref|XP_002264937.1|/1.48131e-34/PREDICTED: hypothetical protein [Vitis vinifera]			Glyma01g03870	3.48	gi|147861933|emb|CAN78769.1|/0/hypothetical protein [Vitis vinifera]		Glyma01g03760	15.08	gi|225425505|ref|XP_002266341.1|/0/PREDICTED: hypothetical protein [Vitis vinifera]		Glyma01g03650	7.15	gi|20161472|dbj|BAB90396.1|/1.26598e-100/ADP-ribosylation factor [Oryza sativa Japonica Group]		Glyma01g03380	0.36	gi|225435882|ref|XP_002264937.1|/1.48131e-34/PREDICTED: hypothetical protein [Vitis vinifera]			Glyma01g03810	0.71	gi|296086551|emb|CBI32140.3|/3.42418e-117/unnamed protein product [Vitis vinifera]		Glyma01g04060	0.35	gi|225424736|ref|XP_002266139.1|/3.54287e-71/PREDICTED: hypothetical protein [Vitis vinifera]
Glyma01g03870	6.85	gi|147861933|emb|CAN78769.1|/0/hypothetical protein [Vitis vinifera]		Glyma01g03390	0.53	gi|224110908|ref|XP_002315678.1|/0/predicted protein [Populus trichocarpa]			Glyma01g03930	1.92	gi|225424719|ref|XP_002265302.1|/0/PREDICTED: hypothetical protein [Vitis vinifera]		Glyma01g03790	0.73	gi|255568832|ref|XP_002525387.1|/0/conserved hypothetical protein [Ricinus communis]		Glyma01g03700	1.05	gi|225425531|ref|XP_002266520.1|/1.44958e-42/PREDICTED: hypothetical protein [Vitis vinifera]		Glyma01g03390	0.91	gi|224110908|ref|XP_002315678.1|/0/predicted protein [Populus trichocarpa]			Glyma01g03830	0.88	gi|255635947|gb|ACU18320.1|/0/unknown [Glycine max]		Glyma01g04070	3.69	gi|255628179|gb|ACU14434.1|/1.78527e-83/unknown [Glycine max]
Glyma01g03890	0.67	gi|255560015|ref|XP_002521026.1|/0/AP-1 complex subunit gamma-2, putative [Ricinus communis]		Glyma01g03430	0.35	gi|255638241|gb|ACU19434.1|/1.00028e-140/unknown [Glycine max]			Glyma01g04040	0.35	gi|255581154|ref|XP_002531390.1|/4.33983e-80/Auxin-induced protein 5NG4, putative [Ricinus communis]		Glyma01g03810	0.91	gi|296086551|emb|CBI32140.3|/3.42418e-117/unnamed protein product [Vitis vinifera]		Glyma01g03710	2.09	gi|255568810|ref|XP_002525376.1|/1.46071e-85/amsh, putative [Ricinus communis]		Glyma01g03430	0.73	gi|255638241|gb|ACU19434.1|/1.00028e-140/unknown [Glycine max]			Glyma01g03850	0.71	gi|147771543|emb|CAN75895.1|/0/hypothetical protein [Vitis vinifera]		Glyma01g04090	1.23	gi|255581178|ref|XP_002531402.1|/1.05095e-81/N-acetyltransferase, putative [Ricinus communis]
Glyma01g03910	0.5	gi|255639391|gb|ACU19991.1|/3.79442e-136/unknown [Glycine max]		Glyma01g03450	0.35	gi|224110918|ref|XP_002315682.1|/1.35141e-101/predicted protein [Populus trichocarpa]			Glyma01g04050	5.57	gi|225424736|ref|XP_002266139.1|/1.26866e-75/PREDICTED: hypothetical protein [Vitis vinifera]		Glyma01g03830	1.09	gi|255635947|gb|ACU18320.1|/0/unknown [Glycine max]		Glyma01g03730	5.06	gi|255627185|gb|ACU13937.1|/9.23359e-65/unknown [Glycine max]		Glyma01g03450	0.73	gi|224110918|ref|XP_002315682.1|/1.35141e-101/predicted protein [Populus trichocarpa]			Glyma01g03870	3.53	gi|147861933|emb|CAN78769.1|/0/hypothetical protein [Vitis vinifera]		Glyma01g04130	4.93	gi|255639457|gb|ACU20023.1|/0/unknown [Glycine max]
Glyma01g03930	2.67	gi|225424719|ref|XP_002265302.1|/0/PREDICTED: hypothetical protein [Vitis vinifera]		Glyma01g03540	1.23	gi|217072622|gb|ACJ84671.1|/6.23762e-119/unknown [Medicago truncatula]			Glyma01g04060	0.35	gi|225424736|ref|XP_002266139.1|/3.54287e-71/PREDICTED: hypothetical protein [Vitis vinifera]		Glyma01g03870	3.09	gi|147861933|emb|CAN78769.1|/0/hypothetical protein [Vitis vinifera]		Glyma01g03750	1.39	gi|255631308|gb|ACU16021.1|/2.20646e-65/unknown [Glycine max]		Glyma01g03470	0.36	gi|730097|sp|Q02918.1|NO36A_SOYBN/4.85739e-48/RecName: Full=Early nodulin-36A; Short=N-36A			Glyma01g03880	0.35	gi|255560011|ref|XP_002521024.1|/0/conserved hypothetical protein [Ricinus communis]		Glyma01g04170	1.41	gi|255642590|gb|ACU21580.1|/2.54453e-163/unknown [Glycine max]
Glyma01g04000	0.67	gi|74231152|gb|ABA00702.1|/0/disease resistance protein [Phaseolus vulgaris]		Glyma01g03550	0.35	gi|224110936|ref|XP_002315688.1|/1.38116e-132/predicted protein [Populus trichocarpa]			Glyma01g04070	2.96	gi|255628179|gb|ACU14434.1|/1.78527e-83/unknown [Glycine max]		Glyma01g03890	1.09	gi|255560015|ref|XP_002521026.1|/0/AP-1 complex subunit gamma-2, putative [Ricinus communis]		Glyma01g03760	4.71	gi|225425505|ref|XP_002266341.1|/0/PREDICTED: hypothetical protein [Vitis vinifera]		Glyma01g03540	0.36	gi|217072622|gb|ACJ84671.1|/6.23762e-119/unknown [Medicago truncatula]			Glyma01g03890	0.53	gi|255560015|ref|XP_002521026.1|/0/AP-1 complex subunit gamma-2, putative [Ricinus communis]		Glyma01g04190	0.35	gi|217071620|gb|ACJ84170.1|/1.54418e-62/unknown [Medicago truncatula]
Glyma01g04100	0.33	gi|225424775|ref|XP_002266929.1|/0/PREDICTED: hypothetical protein [Vitis vinifera]		Glyma01g03570	2.8	gi|255632677|gb|ACU16690.1|/1.06328e-69/unknown [Glycine max]			Glyma01g04090	0.35	gi|255581178|ref|XP_002531402.1|/1.05095e-81/N-acetyltransferase, putative [Ricinus communis]		Glyma01g03930	2.91	gi|225424719|ref|XP_002265302.1|/0/PREDICTED: hypothetical protein [Vitis vinifera]		Glyma01g03790	0.52	gi|255568832|ref|XP_002525387.1|/0/conserved hypothetical protein [Ricinus communis]		Glyma01g03570	6.37	gi|255632677|gb|ACU16690.1|/1.06328e-69/unknown [Glycine max]			Glyma01g03930	2.29	gi|225424719|ref|XP_002265302.1|/0/PREDICTED: hypothetical protein [Vitis vinifera]		Glyma01g04210	1.06	-
Glyma01g04170	1	gi|255642590|gb|ACU21580.1|/2.54453e-163/unknown [Glycine max]		Glyma01g03600	0.53	gi|224107815|ref|XP_002314611.1|/8.09029e-134/predicted protein [Populus trichocarpa]			Glyma01g04130	5.22	gi|255639457|gb|ACU20023.1|/0/unknown [Glycine max]		Glyma01g04040	0.36	gi|255581154|ref|XP_002531390.1|/4.33983e-80/Auxin-induced protein 5NG4, putative [Ricinus communis]		Glyma01g03810	2.09	gi|296086551|emb|CBI32140.3|/3.42418e-117/unnamed protein product [Vitis vinifera]		Glyma01g03600	0.73	gi|224107815|ref|XP_002314611.1|/8.09029e-134/predicted protein [Populus trichocarpa]			Glyma01g04040	0.35	gi|255581154|ref|XP_002531390.1|/4.33983e-80/Auxin-induced protein 5NG4, putative [Ricinus communis]		Glyma01g04230	0.35	gi|255581196|ref|XP_002531411.1|/2.27179e-69/conserved hypothetical protein [Ricinus communis]
Glyma01g04290	1.84	-		Glyma01g03610	0.7	gi|13936812|gb|AAK49947.1|AF335551_1/0/TGF-beta receptor-interacting protein 1 [Phaseolus vulgaris]			Glyma01g04150	1.04	gi|225424775|ref|XP_002266929.1|/5.51509e-154/PREDICTED: hypothetical protein [Vitis vinifera]		Glyma01g04050	2.91	gi|225424736|ref|XP_002266139.1|/1.26866e-75/PREDICTED: hypothetical protein [Vitis vinifera]		Glyma01g03820	0.35	gi|223452696|gb|ACM89738.1|/0/mitochondrial benzaldehyde dehydrogenase [Antirrhinum majus]		Glyma01g03610	1.82	gi|13936812|gb|AAK49947.1|AF335551_1/0/TGF-beta receptor-interacting protein 1 [Phaseolus vulgaris]			Glyma01g04050	3.88	gi|225424736|ref|XP_002266139.1|/1.26866e-75/PREDICTED: hypothetical protein [Vitis vinifera]		Glyma01g04250	3.17	gi|255558386|ref|XP_002520220.1|/0/UDP-glucosyltransferase, putative [Ricinus communis]
Glyma01g04300	5.35	gi|225424783|ref|XP_002269863.1|/9.23807e-179/PREDICTED: hypothetical protein [Vitis vinifera]		Glyma01g03650	7.71	gi|20161472|dbj|BAB90396.1|/1.26598e-100/ADP-ribosylation factor [Oryza sativa Japonica Group]			Glyma01g04170	2.96	gi|255642590|gb|ACU21580.1|/2.54453e-163/unknown [Glycine max]		Glyma01g04060	0.36	gi|225424736|ref|XP_002266139.1|/3.54287e-71/PREDICTED: hypothetical protein [Vitis vinifera]		Glyma01g03830	1.74	gi|255635947|gb|ACU18320.1|/0/unknown [Glycine max]		Glyma01g03650	16.19	gi|20161472|dbj|BAB90396.1|/1.26598e-100/ADP-ribosylation factor [Oryza sativa Japonica Group]			Glyma01g04060	0.35	gi|225424736|ref|XP_002266139.1|/3.54287e-71/PREDICTED: hypothetical protein [Vitis vinifera]		Glyma01g04300	1.23	gi|225424783|ref|XP_002269863.1|/9.23807e-179/PREDICTED: hypothetical protein [Vitis vinifera]
Glyma01g04310	6.35	gi|255631352|gb|ACU16043.1|/1.85769e-129/unknown [Glycine max]		Glyma01g03700	1.4	gi|225425531|ref|XP_002266520.1|/1.44958e-42/PREDICTED: hypothetical protein [Vitis vinifera]			Glyma01g04190	0.35	gi|217071620|gb|ACJ84170.1|/1.54418e-62/unknown [Medicago truncatula]		Glyma01g04070	6.36	gi|255628179|gb|ACU14434.1|/1.78527e-83/unknown [Glycine max]		Glyma01g03870	2.61	gi|147861933|emb|CAN78769.1|/0/hypothetical protein [Vitis vinifera]		Glyma01g03700	1.09	gi|225425531|ref|XP_002266520.1|/1.44958e-42/PREDICTED: hypothetical protein [Vitis vinifera]			Glyma01g04070	4.23	gi|255628179|gb|ACU14434.1|/1.78527e-83/unknown [Glycine max]		Glyma01g04330	1.06	-
Glyma01g04320	0.84	gi|255558372|ref|XP_002520213.1|/4.31796e-84/conserved hypothetical protein [Ricinus communis]		Glyma01g03710	3.16	gi|255568810|ref|XP_002525376.1|/1.46071e-85/amsh, putative [Ricinus communis]			Glyma01g04250	0.87	gi|255558386|ref|XP_002520220.1|/0/UDP-glucosyltransferase, putative [Ricinus communis]		Glyma01g04090	0.55	gi|255581178|ref|XP_002531402.1|/1.05095e-81/N-acetyltransferase, putative [Ricinus communis]		Glyma01g03890	2.09	gi|255560015|ref|XP_002521026.1|/0/AP-1 complex subunit gamma-2, putative [Ricinus communis]		Glyma01g03710	4	gi|255568810|ref|XP_002525376.1|/1.46071e-85/amsh, putative [Ricinus communis]			Glyma01g04090	1.06	gi|255581178|ref|XP_002531402.1|/1.05095e-81/N-acetyltransferase, putative [Ricinus communis]		Glyma01g04360	29.56	gi|255647293|gb|ACU24113.1|/0/unknown [Glycine max]
Glyma01g04330	3.68	-		Glyma01g03730	3.51	gi|255627185|gb|ACU13937.1|/9.23359e-65/unknown [Glycine max]			Glyma01g04300	2.61	gi|225424783|ref|XP_002269863.1|/9.23807e-179/PREDICTED: hypothetical protein [Vitis vinifera]		Glyma01g04130	6.36	gi|255639457|gb|ACU20023.1|/0/unknown [Glycine max]		Glyma01g03910	0.7	gi|255639391|gb|ACU19991.1|/3.79442e-136/unknown [Glycine max]		Glyma01g03730	4.37	gi|255627185|gb|ACU13937.1|/9.23359e-65/unknown [Glycine max]			Glyma01g04130	8.47	gi|255639457|gb|ACU20023.1|/0/unknown [Glycine max]		Glyma01g04380	0.7	gi|225424789|ref|XP_002267298.1|/3.51883e-108/PREDICTED: hypothetical protein [Vitis vinifera]
Glyma01g04360	65.32	gi|255647293|gb|ACU24113.1|/0/unknown [Glycine max]		Glyma01g03750	1.4	gi|255631308|gb|ACU16021.1|/2.20646e-65/unknown [Glycine max]			Glyma01g04330	0.87	-		Glyma01g04150	0.36	gi|225424775|ref|XP_002266929.1|/5.51509e-154/PREDICTED: hypothetical protein [Vitis vinifera]		Glyma01g03930	2.79	gi|225424719|ref|XP_002265302.1|/0/PREDICTED: hypothetical protein [Vitis vinifera]		Glyma01g03750	0.36	gi|255631308|gb|ACU16021.1|/2.20646e-65/unknown [Glycine max]			Glyma01g04150	0.53	gi|225424775|ref|XP_002266929.1|/5.51509e-154/PREDICTED: hypothetical protein [Vitis vinifera]		Glyma01g04440	1.94	gi|296086485|emb|CBI32074.3|/2.27153e-90/unnamed protein product [Vitis vinifera]
Glyma01g04380	4.01	gi|225424789|ref|XP_002267298.1|/3.51883e-108/PREDICTED: hypothetical protein [Vitis vinifera]		Glyma01g03760	2.8	gi|225425505|ref|XP_002266341.1|/0/PREDICTED: hypothetical protein [Vitis vinifera]			Glyma01g04340	0.35	gi|147773984|emb|CAN76269.1|/3.41896e-132/hypothetical protein [Vitis vinifera]		Glyma01g04170	3.27	gi|255642590|gb|ACU21580.1|/2.54453e-163/unknown [Glycine max]		Glyma01g04000	0.35	gi|74231152|gb|ABA00702.1|/0/disease resistance protein [Phaseolus vulgaris]		Glyma01g03760	3.64	gi|225425505|ref|XP_002266341.1|/0/PREDICTED: hypothetical protein [Vitis vinifera]			Glyma01g04170	2.82	gi|255642590|gb|ACU21580.1|/2.54453e-163/unknown [Glycine max]		Glyma01g04460	0.88	gi|255558356|ref|XP_002520205.1|/2.38801e-152/transferase, transferring glycosyl groups, putative [Ricinus communis]
Glyma01g04400	1.17	gi|224100399|ref|XP_002311861.1|/0/predicted protein [Populus trichocarpa]		Glyma01g03810	3.16	gi|296086551|emb|CBI32140.3|/3.42418e-117/unnamed protein product [Vitis vinifera]			Glyma01g04360	118.95	gi|255647293|gb|ACU24113.1|/0/unknown [Glycine max]		Glyma01g04250	3.09	gi|255558386|ref|XP_002520220.1|/0/UDP-glucosyltransferase, putative [Ricinus communis]		Glyma01g04040	0.52	gi|255581154|ref|XP_002531390.1|/4.33983e-80/Auxin-induced protein 5NG4, putative [Ricinus communis]		Glyma01g03810	2.73	gi|296086551|emb|CBI32140.3|/3.42418e-117/unnamed protein product [Vitis vinifera]			Glyma01g04210	0.88	-		Glyma01g04480	0.35	gi|225424807|ref|XP_002267766.1|/0/PREDICTED: hypothetical protein [Vitis vinifera]
Glyma01g04440	1.34	gi|296086485|emb|CBI32074.3|/2.27153e-90/unnamed protein product [Vitis vinifera]		Glyma01g03830	1.23	gi|255635947|gb|ACU18320.1|/0/unknown [Glycine max]			Glyma01g04380	1.04	gi|225424789|ref|XP_002267298.1|/3.51883e-108/PREDICTED: hypothetical protein [Vitis vinifera]		Glyma01g04290	0.36	-		Glyma01g04050	0.7	gi|225424736|ref|XP_002266139.1|/1.26866e-75/PREDICTED: hypothetical protein [Vitis vinifera]		Glyma01g03830	4.37	gi|255635947|gb|ACU18320.1|/0/unknown [Glycine max]			Glyma01g04230	0.35	gi|255581196|ref|XP_002531411.1|/2.27179e-69/conserved hypothetical protein [Ricinus communis]		Glyma01g04490	1.23	gi|225424809|ref|XP_002267856.1|/0/PREDICTED: hypothetical protein [Vitis vinifera]
Glyma01g04450	0.33	gi|196122014|gb|ACG69481.1|/6.52374e-114/germin-like protein 5 [Glycine max]		Glyma01g03850	0.35	gi|147771543|emb|CAN75895.1|/0/hypothetical protein [Vitis vinifera]			Glyma01g04400	1.39	gi|224100399|ref|XP_002311861.1|/0/predicted protein [Populus trichocarpa]		Glyma01g04300	1.82	gi|225424783|ref|XP_002269863.1|/9.23807e-179/PREDICTED: hypothetical protein [Vitis vinifera]		Glyma01g04120	0.35	gi|255581180|ref|XP_002531403.1|/2.53674e-162/conserved hypothetical protein [Ricinus communis]		Glyma01g03850	0.55	gi|147771543|emb|CAN75895.1|/0/hypothetical protein [Vitis vinifera]			Glyma01g04250	3	gi|255558386|ref|XP_002520220.1|/0/UDP-glucosyltransferase, putative [Ricinus communis]		Glyma01g04510	0.53	gi|255558332|ref|XP_002520193.1|/0/ubiquitin-protein ligase, putative [Ricinus communis]
Glyma01g04460	0.84	gi|255558356|ref|XP_002520205.1|/2.38801e-152/transferase, transferring glycosyl groups, putative [Ricinus communis]		Glyma01g03870	6.14	gi|147861933|emb|CAN78769.1|/0/hypothetical protein [Vitis vinifera]			Glyma01g04440	2.96	gi|296086485|emb|CBI32074.3|/2.27153e-90/unnamed protein product [Vitis vinifera]		Glyma01g04320	1.45	gi|255558372|ref|XP_002520213.1|/4.31796e-84/conserved hypothetical protein [Ricinus communis]		Glyma01g04170	1.92	gi|255642590|gb|ACU21580.1|/2.54453e-163/unknown [Glycine max]		Glyma01g03870	4	gi|147861933|emb|CAN78769.1|/0/hypothetical protein [Vitis vinifera]			Glyma01g04270	0.35	gi|296086512|emb|CBI32101.3|/0/unnamed protein product [Vitis vinifera]		Glyma01g04530	7.74	gi|110931720|gb|ABH02859.1|/5.65858e-105/MYB transcription factor MYB138 [Glycine max]
Glyma01g04490	2.34	gi|225424809|ref|XP_002267856.1|/0/PREDICTED: hypothetical protein [Vitis vinifera]		Glyma01g03890	1.93	gi|255560015|ref|XP_002521026.1|/0/AP-1 complex subunit gamma-2, putative [Ricinus communis]			Glyma01g04460	1.22	gi|255558356|ref|XP_002520205.1|/2.38801e-152/transferase, transferring glycosyl groups, putative [Ricinus communis]		Glyma01g04330	1.45	-		Glyma01g04210	0.35	-		Glyma01g03880	0.36	gi|255560011|ref|XP_002521024.1|/0/conserved hypothetical protein [Ricinus communis]			Glyma01g04300	1.41	gi|225424783|ref|XP_002269863.1|/9.23807e-179/PREDICTED: hypothetical protein [Vitis vinifera]		Glyma01g04560	0.35	gi|296086473|emb|CBI32062.3|/4.43794e-43/unnamed protein product [Vitis vinifera]
Glyma01g04530	0.33	gi|110931720|gb|ABH02859.1|/5.65858e-105/MYB transcription factor MYB138 [Glycine max]		Glyma01g03930	2.63	gi|225424719|ref|XP_002265302.1|/0/PREDICTED: hypothetical protein [Vitis vinifera]			Glyma01g04480	2.44	gi|225424807|ref|XP_002267766.1|/0/PREDICTED: hypothetical protein [Vitis vinifera]		Glyma01g04360	90.13	gi|255647293|gb|ACU24113.1|/0/unknown [Glycine max]		Glyma01g04290	2.79	-		Glyma01g03890	0.55	gi|255560015|ref|XP_002521026.1|/0/AP-1 complex subunit gamma-2, putative [Ricinus communis]			Glyma01g04320	0.35	gi|255558372|ref|XP_002520213.1|/4.31796e-84/conserved hypothetical protein [Ricinus communis]		Glyma01g04570	0.88	gi|7248359|dbj|BAA92697.1|/3.76405e-176/type 2A protein phosphatase-1 [Vicia faba]
Glyma01g04560	0.67	gi|296086473|emb|CBI32062.3|/4.43794e-43/unnamed protein product [Vitis vinifera]		Glyma01g04040	0.53	gi|255581154|ref|XP_002531390.1|/4.33983e-80/Auxin-induced protein 5NG4, putative [Ricinus communis]			Glyma01g04490	1.57	gi|225424809|ref|XP_002267856.1|/0/PREDICTED: hypothetical protein [Vitis vinifera]		Glyma01g04380	1.45	gi|225424789|ref|XP_002267298.1|/3.51883e-108/PREDICTED: hypothetical protein [Vitis vinifera]		Glyma01g04300	4.01	gi|225424783|ref|XP_002269863.1|/9.23807e-179/PREDICTED: hypothetical protein [Vitis vinifera]		Glyma01g03930	5.09	gi|225424719|ref|XP_002265302.1|/0/PREDICTED: hypothetical protein [Vitis vinifera]			Glyma01g04330	1.24	-		Glyma01g04660	0.35	gi|225424845|ref|XP_002268603.1|/0/PREDICTED: hypothetical protein [Vitis vinifera]
Glyma01g04570	2.17	gi|7248359|dbj|BAA92697.1|/3.76405e-176/type 2A protein phosphatase-1 [Vicia faba]		Glyma01g04050	0.35	gi|225424736|ref|XP_002266139.1|/1.26866e-75/PREDICTED: hypothetical protein [Vitis vinifera]			Glyma01g04510	0.35	gi|255558332|ref|XP_002520193.1|/0/ubiquitin-protein ligase, putative [Ricinus communis]		Glyma01g04400	1.09	gi|224100399|ref|XP_002311861.1|/0/predicted protein [Populus trichocarpa]		Glyma01g04310	1.74	gi|255631352|gb|ACU16043.1|/1.85769e-129/unknown [Glycine max]		Glyma01g03960	0.36	gi|224127917|ref|XP_002329209.1|/2.4229e-135/tir-nbs-lrr resistance protein [Populus trichocarpa]			Glyma01g04360	170.27	gi|255647293|gb|ACU24113.1|/0/unknown [Glycine max]		Glyma01g04690	0.53	gi|255629928|gb|ACU15316.1|/1.37517e-118/unknown [Glycine max]
Glyma01g04600	0.5	gi|255558302|ref|XP_002520178.1|/1.16662e-16/conserved hypothetical protein [Ricinus communis]		Glyma01g04100	0.53	gi|225424775|ref|XP_002266929.1|/0/PREDICTED: hypothetical protein [Vitis vinifera]			Glyma01g04530	12.19	gi|110931720|gb|ABH02859.1|/5.65858e-105/MYB transcription factor MYB138 [Glycine max]		Glyma01g04420	0.36	gi|125658123|gb|ABN48988.1|/4.94894e-76/type A response regulator RR1 [Phaseolus vulgaris]		Glyma01g04320	0.7	gi|255558372|ref|XP_002520213.1|/4.31796e-84/conserved hypothetical protein [Ricinus communis]		Glyma01g04100	0.36	gi|225424775|ref|XP_002266929.1|/0/PREDICTED: hypothetical protein [Vitis vinifera]			Glyma01g04380	1.76	gi|225424789|ref|XP_002267298.1|/3.51883e-108/PREDICTED: hypothetical protein [Vitis vinifera]		Glyma01g04730	17.24	gi|147833683|emb|CAN62089.1|/7.47156e-150/hypothetical protein [Vitis vinifera]
Glyma01g04630	1.17	gi|224110962|ref|XP_002315697.1|/0/predicted protein [Populus trichocarpa]		Glyma01g04120	0.53	gi|255581180|ref|XP_002531403.1|/2.53674e-162/conserved hypothetical protein [Ricinus communis]			Glyma01g04560	0.7	gi|296086473|emb|CBI32062.3|/4.43794e-43/unnamed protein product [Vitis vinifera]		Glyma01g04440	1.64	gi|296086485|emb|CBI32074.3|/2.27153e-90/unnamed protein product [Vitis vinifera]		Glyma01g04330	8.37	-		Glyma01g04120	0.36	gi|255581180|ref|XP_002531403.1|/2.53674e-162/conserved hypothetical protein [Ricinus communis]			Glyma01g04400	0.71	gi|224100399|ref|XP_002311861.1|/0/predicted protein [Populus trichocarpa]		Glyma01g04740	0.53	gi|255635459|gb|ACU18082.1|/4.58429e-168/unknown [Glycine max]
Glyma01g04730	9.19	gi|147833683|emb|CAN62089.1|/7.47156e-150/hypothetical protein [Vitis vinifera]		Glyma01g04170	1.93	gi|255642590|gb|ACU21580.1|/2.54453e-163/unknown [Glycine max]			Glyma01g04570	0.52	gi|7248359|dbj|BAA92697.1|/3.76405e-176/type 2A protein phosphatase-1 [Vicia faba]		Glyma01g04460	1.09	gi|255558356|ref|XP_002520205.1|/2.38801e-152/transferase, transferring glycosyl groups, putative [Ricinus communis]		Glyma01g04360	28.94	gi|255647293|gb|ACU24113.1|/0/unknown [Glycine max]		Glyma01g04170	1.09	gi|255642590|gb|ACU21580.1|/2.54453e-163/unknown [Glycine max]			Glyma01g04410	0.35	gi|296086488|emb|CBI32077.3|/2.73994e-134/unnamed protein product [Vitis vinifera]		Glyma01g04750	0.35	gi|255636393|gb|ACU18535.1|/8.27852e-111/unknown [Glycine max]
Glyma01g04780	1.5	-		Glyma01g04210	1.05	-			Glyma01g04580	0.35	gi|255626953|gb|ACU13821.1|/5.08069e-23/unknown [Glycine max]		Glyma01g04470	0.36	gi|68138987|gb|AAY86036.1|/1.43785e-59/pyruvate dehydrogenase [Citrus x paradisi]		Glyma01g04380	6.62	gi|225424789|ref|XP_002267298.1|/3.51883e-108/PREDICTED: hypothetical protein [Vitis vinifera]		Glyma01g04290	2	-			Glyma01g04440	1.94	gi|296086485|emb|CBI32074.3|/2.27153e-90/unnamed protein product [Vitis vinifera]		Glyma01g04820	0.53	gi|225424881|ref|XP_002269144.1|/2.56696e-87/PREDICTED: hypothetical protein [Vitis vinifera]
Glyma01g04820	0.5	gi|225424881|ref|XP_002269144.1|/2.56696e-87/PREDICTED: hypothetical protein [Vitis vinifera]		Glyma01g04290	2.98	-			Glyma01g04600	0.35	gi|255558302|ref|XP_002520178.1|/1.16662e-16/conserved hypothetical protein [Ricinus communis]		Glyma01g04480	1.27	gi|225424807|ref|XP_002267766.1|/0/PREDICTED: hypothetical protein [Vitis vinifera]		Glyma01g04400	1.05	gi|224100399|ref|XP_002311861.1|/0/predicted protein [Populus trichocarpa]		Glyma01g04300	2.18	gi|225424783|ref|XP_002269863.1|/9.23807e-179/PREDICTED: hypothetical protein [Vitis vinifera]			Glyma01g04460	1.94	gi|255558356|ref|XP_002520205.1|/2.38801e-152/transferase, transferring glycosyl groups, putative [Ricinus communis]		Glyma01g04830	0.35	gi|225424885|ref|XP_002269340.1|/0/PREDICTED: hypothetical protein [Vitis vinifera]
Glyma01g04890	0.67	gi|6018089|gb|AAF01765.1|AF184278_1/5.41233e-147/homeodomain-leucine zipper protein 57 [Glycine max]		Glyma01g04300	1.93	gi|225424783|ref|XP_002269863.1|/9.23807e-179/PREDICTED: hypothetical protein [Vitis vinifera]			Glyma01g04620	0.35	gi|255647718|gb|ACU24320.1|/7.74476e-62/unknown [Glycine max]		Glyma01g04490	0.91	gi|225424809|ref|XP_002267856.1|/0/PREDICTED: hypothetical protein [Vitis vinifera]		Glyma01g04440	1.39	gi|296086485|emb|CBI32074.3|/2.27153e-90/unnamed protein product [Vitis vinifera]		Glyma01g04310	6.91	gi|255631352|gb|ACU16043.1|/1.85769e-129/unknown [Glycine max]			Glyma01g04480	2.29	gi|225424807|ref|XP_002267766.1|/0/PREDICTED: hypothetical protein [Vitis vinifera]		Glyma01g04880	0.53	gi|255558244|ref|XP_002520149.1|/6.82258e-53/hypothetical protein RCOM_0698730 [Ricinus communis]
Glyma01g04920	2	gi|156069000|gb|ABU44493.1|/0/PAS/LOV protein A [Glycine max]		Glyma01g04310	3.33	gi|255631352|gb|ACU16043.1|/1.85769e-129/unknown [Glycine max]			Glyma01g04690	1.04	gi|255629928|gb|ACU15316.1|/1.37517e-118/unknown [Glycine max]		Glyma01g04530	3.63	gi|110931720|gb|ABH02859.1|/5.65858e-105/MYB transcription factor MYB138 [Glycine max]		Glyma01g04460	1.39	gi|255558356|ref|XP_002520205.1|/2.38801e-152/transferase, transferring glycosyl groups, putative [Ricinus communis]		Glyma01g04320	0.36	gi|255558372|ref|XP_002520213.1|/4.31796e-84/conserved hypothetical protein [Ricinus communis]			Glyma01g04490	1.06	gi|225424809|ref|XP_002267856.1|/0/PREDICTED: hypothetical protein [Vitis vinifera]		Glyma01g04890	0.53	gi|6018089|gb|AAF01765.1|AF184278_1/5.41233e-147/homeodomain-leucine zipper protein 57 [Glycine max]
Glyma01g04930	0.5	gi|223452506|gb|ACM89580.1|/0/serine/threonine protein kinase-like protein [Glycine max]		Glyma01g04320	0.53	gi|255558372|ref|XP_002520213.1|/4.31796e-84/conserved hypothetical protein [Ricinus communis]			Glyma01g04730	3.48	gi|147833683|emb|CAN62089.1|/7.47156e-150/hypothetical protein [Vitis vinifera]		Glyma01g04570	3.27	gi|7248359|dbj|BAA92697.1|/3.76405e-176/type 2A protein phosphatase-1 [Vicia faba]		Glyma01g04490	2.27	gi|225424809|ref|XP_002267856.1|/0/PREDICTED: hypothetical protein [Vitis vinifera]		Glyma01g04330	2.37	-			Glyma01g04510	0.53	gi|255558332|ref|XP_002520193.1|/0/ubiquitin-protein ligase, putative [Ricinus communis]		Glyma01g04900	0.35	gi|225424895|ref|XP_002269693.1|/0/PREDICTED: hypothetical protein [Vitis vinifera]
Glyma01g04980	1.84	gi|113367206|gb|ABI34660.1|/1.08513e-160/bZIP transcription factor bZIP109 [Glycine max]		Glyma01g04330	4.38	-			Glyma01g04740	0.35	gi|255635459|gb|ACU18082.1|/4.58429e-168/unknown [Glycine max]		Glyma01g04580	0.73	gi|255626953|gb|ACU13821.1|/5.08069e-23/unknown [Glycine max]		Glyma01g04510	0.35	gi|255558332|ref|XP_002520193.1|/0/ubiquitin-protein ligase, putative [Ricinus communis]		Glyma01g04360	31.48	gi|255647293|gb|ACU24113.1|/0/unknown [Glycine max]			Glyma01g04530	6.88	gi|110931720|gb|ABH02859.1|/5.65858e-105/MYB transcription factor MYB138 [Glycine max]		Glyma01g04920	2.29	gi|156069000|gb|ABU44493.1|/0/PAS/LOV protein A [Glycine max]
Glyma01g05020	0.33	gi|255565216|ref|XP_002523600.1|/2.85983e-80/ATP binding protein, putative [Ricinus communis]		Glyma01g04340	0.35	gi|147773984|emb|CAN76269.1|/3.41896e-132/hypothetical protein [Vitis vinifera]			Glyma01g04780	0.52	-		Glyma01g04660	0.73	gi|225424845|ref|XP_002268603.1|/0/PREDICTED: hypothetical protein [Vitis vinifera]		Glyma01g04530	1.05	gi|110931720|gb|ABH02859.1|/5.65858e-105/MYB transcription factor MYB138 [Glycine max]		Glyma01g04380	3.46	gi|225424789|ref|XP_002267298.1|/3.51883e-108/PREDICTED: hypothetical protein [Vitis vinifera]			Glyma01g04570	1.76	gi|7248359|dbj|BAA92697.1|/3.76405e-176/type 2A protein phosphatase-1 [Vicia faba]		Glyma01g04980	0.53	gi|113367206|gb|ABI34660.1|/1.08513e-160/bZIP transcription factor bZIP109 [Glycine max]
Glyma01g05080	0.33	gi|255630673|gb|ACU15696.1|/5.07506e-86/unknown [Glycine max]		Glyma01g04360	13.85	gi|255647293|gb|ACU24113.1|/0/unknown [Glycine max]			Glyma01g04820	0.52	gi|225424881|ref|XP_002269144.1|/2.56696e-87/PREDICTED: hypothetical protein [Vitis vinifera]		Glyma01g04690	1.27	gi|255629928|gb|ACU15316.1|/1.37517e-118/unknown [Glycine max]		Glyma01g04560	0.7	gi|296086473|emb|CBI32062.3|/4.43794e-43/unnamed protein product [Vitis vinifera]		Glyma01g04400	1.27	gi|224100399|ref|XP_002311861.1|/0/predicted protein [Populus trichocarpa]			Glyma01g04600	0.35	gi|255558302|ref|XP_002520178.1|/1.16662e-16/conserved hypothetical protein [Ricinus communis]		Glyma01g05150	8.09	gi|255640875|gb|ACU20720.1|/4.20097e-121/unknown [Glycine max]
Glyma01g05150	0.33	gi|255640875|gb|ACU20720.1|/4.20097e-121/unknown [Glycine max]		Glyma01g04380	3.51	gi|225424789|ref|XP_002267298.1|/3.51883e-108/PREDICTED: hypothetical protein [Vitis vinifera]			Glyma01g04830	0.35	gi|225424885|ref|XP_002269340.1|/0/PREDICTED: hypothetical protein [Vitis vinifera]		Glyma01g04730	9.45	gi|147833683|emb|CAN62089.1|/7.47156e-150/hypothetical protein [Vitis vinifera]		Glyma01g04570	2.61	gi|7248359|dbj|BAA92697.1|/3.76405e-176/type 2A protein phosphatase-1 [Vicia faba]		Glyma01g04420	0.36	gi|125658123|gb|ABN48988.1|/4.94894e-76/type A response regulator RR1 [Phaseolus vulgaris]			Glyma01g04630	0.35	gi|224110962|ref|XP_002315697.1|/0/predicted protein [Populus trichocarpa]		Glyma01g05160	6.51	gi|87241133|gb|ABD32991.1|/0/Protein kinase [Medicago truncatula]
Glyma01g05160	6.35	gi|87241133|gb|ABD32991.1|/0/Protein kinase [Medicago truncatula]		Glyma01g04400	1.4	gi|224100399|ref|XP_002311861.1|/0/predicted protein [Populus trichocarpa]			Glyma01g04880	0.35	gi|255558244|ref|XP_002520149.1|/6.82258e-53/hypothetical protein RCOM_0698730 [Ricinus communis]		Glyma01g04740	0.36	gi|255635459|gb|ACU18082.1|/4.58429e-168/unknown [Glycine max]		Glyma01g04580	0.35	gi|255626953|gb|ACU13821.1|/5.08069e-23/unknown [Glycine max]		Glyma01g04440	1.64	gi|296086485|emb|CBI32074.3|/2.27153e-90/unnamed protein product [Vitis vinifera]			Glyma01g04690	2.29	gi|255629928|gb|ACU15316.1|/1.37517e-118/unknown [Glycine max]		Glyma01g05170	1.06	gi|255635145|gb|ACU17929.1|/0/unknown [Glycine max]
Glyma01g05170	1	gi|255635145|gb|ACU17929.1|/0/unknown [Glycine max]		Glyma01g04410	0.7	gi|296086488|emb|CBI32077.3|/2.73994e-134/unnamed protein product [Vitis vinifera]			Glyma01g04890	1.39	gi|6018089|gb|AAF01765.1|AF184278_1/5.41233e-147/homeodomain-leucine zipper protein 57 [Glycine max]		Glyma01g04820	0.36	gi|225424881|ref|XP_002269144.1|/2.56696e-87/PREDICTED: hypothetical protein [Vitis vinifera]		Glyma01g04600	0.35	gi|255558302|ref|XP_002520178.1|/1.16662e-16/conserved hypothetical protein [Ricinus communis]		Glyma01g04460	1.46	gi|255558356|ref|XP_002520205.1|/2.38801e-152/transferase, transferring glycosyl groups, putative [Ricinus communis]			Glyma01g04730	5.29	gi|147833683|emb|CAN62089.1|/7.47156e-150/hypothetical protein [Vitis vinifera]		Glyma01g05190	0.35	gi|87241137|gb|ABD32995.1|/0/Homeodomain-related [Medicago truncatula]
Glyma01g05340	7.18	gi|225425742|ref|XP_002271344.1|/1.8006e-169/PREDICTED: hypothetical protein [Vitis vinifera]		Glyma01g04440	1.05	gi|296086485|emb|CBI32074.3|/2.27153e-90/unnamed protein product [Vitis vinifera]			Glyma01g04920	3.48	gi|156069000|gb|ABU44493.1|/0/PAS/LOV protein A [Glycine max]		Glyma01g04880	1.27	gi|255558244|ref|XP_002520149.1|/6.82258e-53/hypothetical protein RCOM_0698730 [Ricinus communis]		Glyma01g04660	0.35	gi|225424845|ref|XP_002268603.1|/0/PREDICTED: hypothetical protein [Vitis vinifera]		Glyma01g04470	0.55	gi|68138987|gb|AAY86036.1|/1.43785e-59/pyruvate dehydrogenase [Citrus x paradisi]			Glyma01g04770	0.35	gi|87162915|gb|ABD28710.1|/6.58277e-06/Polynucleotidyl transferase, Ribonuclease H fold [Medicago truncatula]		Glyma01g05220	0.53	gi|255558170|ref|XP_002520112.1|/2.82248e-49/conserved hypothetical protein [Ricinus communis]
Glyma01g05410	0.67	gi|225425724|ref|XP_002274048.1|/6.63809e-78/PREDICTED: hypothetical protein isoform 2 [Vitis vinifera]		Glyma01g04460	0.7	gi|255558356|ref|XP_002520205.1|/2.38801e-152/transferase, transferring glycosyl groups, putative [Ricinus communis]			Glyma01g04980	0.7	gi|113367206|gb|ABI34660.1|/1.08513e-160/bZIP transcription factor bZIP109 [Glycine max]		Glyma01g04920	2.73	gi|156069000|gb|ABU44493.1|/0/PAS/LOV protein A [Glycine max]		Glyma01g04690	0.35	gi|255629928|gb|ACU15316.1|/1.37517e-118/unknown [Glycine max]		Glyma01g04480	0.36	gi|225424807|ref|XP_002267766.1|/0/PREDICTED: hypothetical protein [Vitis vinifera]			Glyma01g04780	1.24	-		Glyma01g05340	1.06	gi|225425742|ref|XP_002271344.1|/1.8006e-169/PREDICTED: hypothetical protein [Vitis vinifera]
Glyma01g05430	0.33	gi|255642279|gb|ACU21404.1|/2.85147e-100/unknown [Glycine max]		Glyma01g04470	0.35	gi|68138987|gb|AAY86036.1|/1.43785e-59/pyruvate dehydrogenase [Citrus x paradisi]			Glyma01g05000	0.35	gi|255558202|ref|XP_002520128.1|/5.05792e-60/conserved hypothetical protein [Ricinus communis]		Glyma01g05020	0.36	gi|255565216|ref|XP_002523600.1|/2.85983e-80/ATP binding protein, putative [Ricinus communis]		Glyma01g04730	14.12	gi|147833683|emb|CAN62089.1|/7.47156e-150/hypothetical protein [Vitis vinifera]		Glyma01g04490	2	gi|225424809|ref|XP_002267856.1|/0/PREDICTED: hypothetical protein [Vitis vinifera]			Glyma01g04820	0.35	gi|225424881|ref|XP_002269144.1|/2.56696e-87/PREDICTED: hypothetical protein [Vitis vinifera]		Glyma01g05410	2.11	gi|225425724|ref|XP_002274048.1|/6.63809e-78/PREDICTED: hypothetical protein isoform 2 [Vitis vinifera]
Glyma01g05440	7.69	gi|218117592|dbj|BAH03204.1|/1.57977e-159/peroxisomal adenine nucleotide carrier 1 [Glycine max]		Glyma01g04480	0.53	gi|225424807|ref|XP_002267766.1|/0/PREDICTED: hypothetical protein [Vitis vinifera]			Glyma01g05100	0.52	gi|225424936|ref|XP_002271193.1|/2.12578e-100/PREDICTED: hypothetical protein [Vitis vinifera]		Glyma01g05100	0.91	gi|225424936|ref|XP_002271193.1|/2.12578e-100/PREDICTED: hypothetical protein [Vitis vinifera]		Glyma01g04780	0.87	-		Glyma01g04510	2.55	gi|255558332|ref|XP_002520193.1|/0/ubiquitin-protein ligase, putative [Ricinus communis]			Glyma01g04890	0.35	gi|6018089|gb|AAF01765.1|AF184278_1/5.41233e-147/homeodomain-leucine zipper protein 57 [Glycine max]		Glyma01g05440	3.17	gi|218117592|dbj|BAH03204.1|/1.57977e-159/peroxisomal adenine nucleotide carrier 1 [Glycine max]
Glyma01g05500	0.33	gi|292684223|dbj|BAI99584.1|/1.27842e-179/UDP-galactose:SBMG-galactosyltransferase [Glycine max]		Glyma01g04490	0.88	gi|225424809|ref|XP_002267856.1|/0/PREDICTED: hypothetical protein [Vitis vinifera]			Glyma01g05150	10.1	gi|255640875|gb|ACU20720.1|/4.20097e-121/unknown [Glycine max]		Glyma01g05150	11.27	gi|255640875|gb|ACU20720.1|/4.20097e-121/unknown [Glycine max]		Glyma01g04810	0.35	gi|255632962|gb|ACU16835.1|/6.37446e-56/unknown [Glycine max]		Glyma01g04530	2	gi|110931720|gb|ABH02859.1|/5.65858e-105/MYB transcription factor MYB138 [Glycine max]			Glyma01g04920	3	gi|156069000|gb|ABU44493.1|/0/PAS/LOV protein A [Glycine max]		Glyma01g05470	0.7	gi|224067948|ref|XP_002302613.1|/0/predicted protein [Populus trichocarpa]
Glyma01g05550	3.51	gi|217074736|gb|ACJ85728.1|/5.36542e-119/unknown [Medicago truncatula]		Glyma01g04510	0.7	gi|255558332|ref|XP_002520193.1|/0/ubiquitin-protein ligase, putative [Ricinus communis]			Glyma01g05160	2.26	gi|87241133|gb|ABD32991.1|/0/Protein kinase [Medicago truncatula]		Glyma01g05160	4.36	gi|87241133|gb|ABD32991.1|/0/Protein kinase [Medicago truncatula]		Glyma01g04820	0.7	gi|225424881|ref|XP_002269144.1|/2.56696e-87/PREDICTED: hypothetical protein [Vitis vinifera]		Glyma01g04560	0.55	gi|296086473|emb|CBI32062.3|/4.43794e-43/unnamed protein product [Vitis vinifera]			Glyma01g04980	0.35	gi|113367206|gb|ABI34660.1|/1.08513e-160/bZIP transcription factor bZIP109 [Glycine max]		Glyma01g05550	0.88	gi|217074736|gb|ACJ85728.1|/5.36542e-119/unknown [Medicago truncatula]
Glyma01g05740	11.03	gi|255627461|gb|ACU14075.1|/1.59607e-70/unknown [Glycine max]		Glyma01g04560	0.35	gi|296086473|emb|CBI32062.3|/4.43794e-43/unnamed protein product [Vitis vinifera]			Glyma01g05220	0.87	gi|255558170|ref|XP_002520112.1|/2.82248e-49/conserved hypothetical protein [Ricinus communis]		Glyma01g05170	0.55	gi|255635145|gb|ACU17929.1|/0/unknown [Glycine max]		Glyma01g04890	1.22	gi|6018089|gb|AAF01765.1|AF184278_1/5.41233e-147/homeodomain-leucine zipper protein 57 [Glycine max]		Glyma01g04570	3.82	gi|7248359|dbj|BAA92697.1|/3.76405e-176/type 2A protein phosphatase-1 [Vicia faba]			Glyma01g05000	0.53	gi|255558202|ref|XP_002520128.1|/5.05792e-60/conserved hypothetical protein [Ricinus communis]		Glyma01g05580	0.35	gi|217074996|gb|ACJ85858.1|/0/unknown [Medicago truncatula]
Glyma01g05750	0.33	gi|224101353|ref|XP_002312246.1|/0/predicted protein [Populus trichocarpa]		Glyma01g04570	2.98	gi|7248359|dbj|BAA92697.1|/3.76405e-176/type 2A protein phosphatase-1 [Vicia faba]			Glyma01g05340	4.7	gi|225425742|ref|XP_002271344.1|/1.8006e-169/PREDICTED: hypothetical protein [Vitis vinifera]		Glyma01g05220	0.55	gi|255558170|ref|XP_002520112.1|/2.82248e-49/conserved hypothetical protein [Ricinus communis]		Glyma01g04920	3.49	gi|156069000|gb|ABU44493.1|/0/PAS/LOV protein A [Glycine max]		Glyma01g04600	0.55	gi|255558302|ref|XP_002520178.1|/1.16662e-16/conserved hypothetical protein [Ricinus communis]			Glyma01g05150	8.47	gi|255640875|gb|ACU20720.1|/4.20097e-121/unknown [Glycine max]		Glyma01g05740	5.1	gi|255627461|gb|ACU14075.1|/1.59607e-70/unknown [Glycine max]
Glyma01g05800	4.01	gi|224109016|ref|XP_002315052.1|/1.71848e-76/predicted protein [Populus trichocarpa]		Glyma01g04580	0.35	gi|255626953|gb|ACU13821.1|/5.08069e-23/unknown [Glycine max]			Glyma01g05410	5.92	gi|225425724|ref|XP_002274048.1|/6.63809e-78/PREDICTED: hypothetical protein isoform 2 [Vitis vinifera]		Glyma01g05230	0.36	gi|255641240|gb|ACU20897.1|/4.29496e-151/unknown [Glycine max]		Glyma01g05100	0.35	gi|225424936|ref|XP_002271193.1|/2.12578e-100/PREDICTED: hypothetical protein [Vitis vinifera]		Glyma01g04630	0.36	gi|224110962|ref|XP_002315697.1|/0/predicted protein [Populus trichocarpa]			Glyma01g05160	9.17	gi|87241133|gb|ABD32991.1|/0/Protein kinase [Medicago truncatula]		Glyma01g05800	2.29	gi|224109016|ref|XP_002315052.1|/1.71848e-76/predicted protein [Populus trichocarpa]
Glyma01g05810	0.33	gi|297811661|ref|XP_002873714.1|/2.28626e-22/ATHB30/ZFHD3 [Arabidopsis lyrata subsp. lyrata]		Glyma01g04660	0.53	gi|225424845|ref|XP_002268603.1|/0/PREDICTED: hypothetical protein [Vitis vinifera]			Glyma01g05430	0.35	gi|255642279|gb|ACU21404.1|/2.85147e-100/unknown [Glycine max]		Glyma01g05340	2.36	gi|225425742|ref|XP_002271344.1|/1.8006e-169/PREDICTED: hypothetical protein [Vitis vinifera]		Glyma01g05160	6.45	gi|87241133|gb|ABD32991.1|/0/Protein kinase [Medicago truncatula]		Glyma01g04690	1.09	gi|255629928|gb|ACU15316.1|/1.37517e-118/unknown [Glycine max]			Glyma01g05170	1.06	gi|255635145|gb|ACU17929.1|/0/unknown [Glycine max]		Glyma01g05810	0.88	gi|297811661|ref|XP_002873714.1|/2.28626e-22/ATHB30/ZFHD3 [Arabidopsis lyrata subsp. lyrata]
Glyma01g05820	2.34	gi|255562852|ref|XP_002522431.1|/1.46948e-102/conserved hypothetical protein [Ricinus communis]		Glyma01g04690	0.53	gi|255629928|gb|ACU15316.1|/1.37517e-118/unknown [Glycine max]			Glyma01g05440	1.22	gi|218117592|dbj|BAH03204.1|/1.57977e-159/peroxisomal adenine nucleotide carrier 1 [Glycine max]		Glyma01g05360	0.36	gi|255562788|ref|XP_002522399.1|/1.94311e-91/conserved hypothetical protein [Ricinus communis]		Glyma01g05170	1.39	gi|255635145|gb|ACU17929.1|/0/unknown [Glycine max]		Glyma01g04730	11.1	gi|147833683|emb|CAN62089.1|/7.47156e-150/hypothetical protein [Vitis vinifera]			Glyma01g05220	0.88	gi|255558170|ref|XP_002520112.1|/2.82248e-49/conserved hypothetical protein [Ricinus communis]		Glyma01g05880	0.35	gi|255626575|gb|ACU13632.1|/2.20486e-81/unknown [Glycine max]
Glyma01g05850	0.33	gi|255628569|gb|ACU14629.1|/8.30843e-129/unknown [Glycine max]		Glyma01g04730	8.41	gi|147833683|emb|CAN62089.1|/7.47156e-150/hypothetical protein [Vitis vinifera]			Glyma01g05470	0.52	gi|224067948|ref|XP_002302613.1|/0/predicted protein [Populus trichocarpa]		Glyma01g05410	2.54	gi|225425724|ref|XP_002274048.1|/6.63809e-78/PREDICTED: hypothetical protein isoform 2 [Vitis vinifera]		Glyma01g05340	6.62	gi|225425742|ref|XP_002271344.1|/1.8006e-169/PREDICTED: hypothetical protein [Vitis vinifera]		Glyma01g04750	0.36	gi|255636393|gb|ACU18535.1|/8.27852e-111/unknown [Glycine max]			Glyma01g05340	2.65	gi|225425742|ref|XP_002271344.1|/1.8006e-169/PREDICTED: hypothetical protein [Vitis vinifera]		Glyma01g06030	7.92	gi|255647759|gb|ACU24340.1|/1.15364e-121/unknown [Glycine max]
Glyma01g05860	0.84	gi|225425664|ref|XP_002269607.1|/0/PREDICTED: hypothetical protein [Vitis vinifera]		Glyma01g04780	1.75	-			Glyma01g05480	0.35	gi|255562822|ref|XP_002522416.1|/1.87405e-139/cullin, putative [Ricinus communis]		Glyma01g05440	1.45	gi|218117592|dbj|BAH03204.1|/1.57977e-159/peroxisomal adenine nucleotide carrier 1 [Glycine max]		Glyma01g05360	0.35	gi|255562788|ref|XP_002522399.1|/1.94311e-91/conserved hypothetical protein [Ricinus communis]		Glyma01g04780	2	-			Glyma01g05410	5.47	gi|225425724|ref|XP_002274048.1|/6.63809e-78/PREDICTED: hypothetical protein isoform 2 [Vitis vinifera]		Glyma01g06110	25.16	gi|217075630|gb|ACJ86175.1|/1.52624e-64/unknown [Medicago truncatula]
Glyma01g05880	0.33	gi|255626575|gb|ACU13632.1|/2.20486e-81/unknown [Glycine max]		Glyma01g04810	0.53	gi|255632962|gb|ACU16835.1|/6.37446e-56/unknown [Glycine max]			Glyma01g05550	1.57	gi|217074736|gb|ACJ85728.1|/5.36542e-119/unknown [Medicago truncatula]		Glyma01g05470	0.36	gi|224067948|ref|XP_002302613.1|/0/predicted protein [Populus trichocarpa]		Glyma01g05410	0.7	gi|225425724|ref|XP_002274048.1|/6.63809e-78/PREDICTED: hypothetical protein isoform 2 [Vitis vinifera]		Glyma01g04810	0.73	gi|255632962|gb|ACU16835.1|/6.37446e-56/unknown [Glycine max]			Glyma01g05430	1.41	gi|255642279|gb|ACU21404.1|/2.85147e-100/unknown [Glycine max]		Glyma01g06260	0.35	gi|255638310|gb|ACU19467.1|/1.12873e-62/unknown [Glycine max]
Glyma01g06110	0.33	gi|217075630|gb|ACJ86175.1|/1.52624e-64/unknown [Medicago truncatula]		Glyma01g04820	0.35	gi|225424881|ref|XP_002269144.1|/2.56696e-87/PREDICTED: hypothetical protein [Vitis vinifera]			Glyma01g05740	3.66	gi|255627461|gb|ACU14075.1|/1.59607e-70/unknown [Glycine max]		Glyma01g05490	0.55	gi|255629299|gb|ACU14994.1|/6.38761e-110/unknown [Glycine max]		Glyma01g05430	1.39	gi|255642279|gb|ACU21404.1|/2.85147e-100/unknown [Glycine max]		Glyma01g04820	1.09	gi|225424881|ref|XP_002269144.1|/2.56696e-87/PREDICTED: hypothetical protein [Vitis vinifera]			Glyma01g05440	5.12	gi|218117592|dbj|BAH03204.1|/1.57977e-159/peroxisomal adenine nucleotide carrier 1 [Glycine max]		Glyma01g06270	0.53	gi|255629147|gb|ACU14918.1|/5.05768e-97/unknown [Glycine max]
Glyma01g06150	3.51	gi|62546183|gb|AAX85978.1|/9.55883e-166/NAC1 protein [Glycine max]		Glyma01g04880	0.35	gi|255558244|ref|XP_002520149.1|/6.82258e-53/hypothetical protein RCOM_0698730 [Ricinus communis]			Glyma01g05750	0.35	gi|224101353|ref|XP_002312246.1|/0/predicted protein [Populus trichocarpa]		Glyma01g05550	1.64	gi|217074736|gb|ACJ85728.1|/5.36542e-119/unknown [Medicago truncatula]		Glyma01g05440	14.82	gi|218117592|dbj|BAH03204.1|/1.57977e-159/peroxisomal adenine nucleotide carrier 1 [Glycine max]		Glyma01g04880	0.36	gi|255558244|ref|XP_002520149.1|/6.82258e-53/hypothetical protein RCOM_0698730 [Ricinus communis]			Glyma01g05470	0.35	gi|224067948|ref|XP_002302613.1|/0/predicted protein [Populus trichocarpa]		Glyma01g06290	0.35	gi|224101399|ref|XP_002312262.1|/0/predicted protein [Populus trichocarpa]
Glyma01g06170	0.5	gi|255562924|ref|XP_002522467.1|/0/P30 dbc protein, putative [Ricinus communis]		Glyma01g04890	2.1	gi|6018089|gb|AAF01765.1|AF184278_1/5.41233e-147/homeodomain-leucine zipper protein 57 [Glycine max]			Glyma01g05800	2.26	gi|224109016|ref|XP_002315052.1|/1.71848e-76/predicted protein [Populus trichocarpa]		Glyma01g05740	6.54	gi|255627461|gb|ACU14075.1|/1.59607e-70/unknown [Glycine max]		Glyma01g05550	3.66	gi|217074736|gb|ACJ85728.1|/5.36542e-119/unknown [Medicago truncatula]		Glyma01g04890	0.91	gi|6018089|gb|AAF01765.1|AF184278_1/5.41233e-147/homeodomain-leucine zipper protein 57 [Glycine max]			Glyma01g05550	1.59	gi|217074736|gb|ACJ85728.1|/5.36542e-119/unknown [Medicago truncatula]		Glyma01g06300	0.53	gi|225462937|ref|XP_002266670.1|/1.57536e-97/PREDICTED: hypothetical protein [Vitis vinifera]
Glyma01g06270	0.67	gi|255629147|gb|ACU14918.1|/5.05768e-97/unknown [Glycine max]		Glyma01g04920	2.45	gi|156069000|gb|ABU44493.1|/0/PAS/LOV protein A [Glycine max]			Glyma01g05810	2.26	gi|297811661|ref|XP_002873714.1|/2.28626e-22/ATHB30/ZFHD3 [Arabidopsis lyrata subsp. lyrata]		Glyma01g05800	4.18	gi|224109016|ref|XP_002315052.1|/1.71848e-76/predicted protein [Populus trichocarpa]		Glyma01g05580	0.35	gi|217074996|gb|ACJ85858.1|/0/unknown [Medicago truncatula]		Glyma01g04920	2.91	gi|156069000|gb|ABU44493.1|/0/PAS/LOV protein A [Glycine max]			Glyma01g05740	5.65	gi|255627461|gb|ACU14075.1|/1.59607e-70/unknown [Glycine max]		Glyma01g06320	0.35	gi|255628471|gb|ACU14580.1|/1.07089e-117/unknown [Glycine max]
Glyma01g06290	0.33	gi|224101399|ref|XP_002312262.1|/0/predicted protein [Populus trichocarpa]		Glyma01g04930	0.35	gi|223452506|gb|ACM89580.1|/0/serine/threonine protein kinase-like protein [Glycine max]			Glyma01g05880	0.87	gi|255626575|gb|ACU13632.1|/2.20486e-81/unknown [Glycine max]		Glyma01g05810	0.55	gi|297811661|ref|XP_002873714.1|/2.28626e-22/ATHB30/ZFHD3 [Arabidopsis lyrata subsp. lyrata]		Glyma01g05740	13.6	gi|255627461|gb|ACU14075.1|/1.59607e-70/unknown [Glycine max]		Glyma01g04930	0.36	gi|223452506|gb|ACM89580.1|/0/serine/threonine protein kinase-like protein [Glycine max]			Glyma01g05800	7.94	gi|224109016|ref|XP_002315052.1|/1.71848e-76/predicted protein [Populus trichocarpa]		Glyma01g06380	0.35	gi|255627579|gb|ACU14134.1|/1.72336e-79/unknown [Glycine max]
Glyma01g06320	1	gi|255628471|gb|ACU14580.1|/1.07089e-117/unknown [Glycine max]		Glyma01g04980	2.1	gi|113367206|gb|ABI34660.1|/1.08513e-160/bZIP transcription factor bZIP109 [Glycine max]			Glyma01g06030	11.49	gi|255647759|gb|ACU24340.1|/1.15364e-121/unknown [Glycine max]		Glyma01g05830	0.36	gi|225425668|ref|XP_002269694.1|/0/PREDICTED: hypothetical protein [Vitis vinifera]		Glyma01g05750	0.35	gi|224101353|ref|XP_002312246.1|/0/predicted protein [Populus trichocarpa]		Glyma01g04980	1.09	gi|113367206|gb|ABI34660.1|/1.08513e-160/bZIP transcription factor bZIP109 [Glycine max]			Glyma01g05810	2.29	gi|297811661|ref|XP_002873714.1|/2.28626e-22/ATHB30/ZFHD3 [Arabidopsis lyrata subsp. lyrata]		Glyma01g06450	1.23	gi|225462949|ref|XP_002268416.1|/0/PREDICTED: hypothetical protein [Vitis vinifera]
Glyma01g06380	0.67	gi|255627579|gb|ACU14134.1|/1.72336e-79/unknown [Glycine max]		Glyma01g05160	9.82	gi|87241133|gb|ABD32991.1|/0/Protein kinase [Medicago truncatula]			Glyma01g06110	28.91	gi|217075630|gb|ACJ86175.1|/1.52624e-64/unknown [Medicago truncatula]		Glyma01g05880	1.45	gi|255626575|gb|ACU13632.1|/2.20486e-81/unknown [Glycine max]		Glyma01g05800	3.14	gi|224109016|ref|XP_002315052.1|/1.71848e-76/predicted protein [Populus trichocarpa]		Glyma01g05120	0.36	gi|255545132|ref|XP_002513627.1|/5.20623e-28/ATP-binding cassette transporter, putative [Ricinus communis]			Glyma01g05830	0.71	gi|225425668|ref|XP_002269694.1|/0/PREDICTED: hypothetical protein [Vitis vinifera]		Glyma01g06560	0.7	gi|255635036|gb|ACU17876.1|/1.59871e-32/unknown [Glycine max]
Glyma01g06450	1.17	gi|225462949|ref|XP_002268416.1|/0/PREDICTED: hypothetical protein [Vitis vinifera]		Glyma01g05170	1.93	gi|255635145|gb|ACU17929.1|/0/unknown [Glycine max]			Glyma01g06150	0.87	gi|62546183|gb|AAX85978.1|/9.55883e-166/NAC1 protein [Glycine max]		Glyma01g06030	5.45	gi|255647759|gb|ACU24340.1|/1.15364e-121/unknown [Glycine max]		Glyma01g05820	0.7	gi|255562852|ref|XP_002522431.1|/1.46948e-102/conserved hypothetical protein [Ricinus communis]		Glyma01g05160	10.73	gi|87241133|gb|ABD32991.1|/0/Protein kinase [Medicago truncatula]			Glyma01g05860	0.35	gi|225425664|ref|XP_002269607.1|/0/PREDICTED: hypothetical protein [Vitis vinifera]		Glyma01g06620	0.35	gi|255626811|gb|ACU13750.1|/6.74529e-116/unknown [Glycine max]
Glyma01g06550	3.51	gi|151934159|gb|ABS18417.1|/2.70101e-168/WRKY9 [Glycine max]		Glyma01g05250	0.35	gi|254971801|gb|ACT98136.1|/6.78312e-124/TNP1 [Glycine max]			Glyma01g06270	0.52	gi|255629147|gb|ACU14918.1|/5.05768e-97/unknown [Glycine max]		Glyma01g06110	9.09	gi|217075630|gb|ACJ86175.1|/1.52624e-64/unknown [Medicago truncatula]		Glyma01g05860	0.35	gi|225425664|ref|XP_002269607.1|/0/PREDICTED: hypothetical protein [Vitis vinifera]		Glyma01g05170	1.82	gi|255635145|gb|ACU17929.1|/0/unknown [Glycine max]			Glyma01g05880	0.71	gi|255626575|gb|ACU13632.1|/2.20486e-81/unknown [Glycine max]		Glyma01g06640	0.7	gi|255632516|gb|ACU16608.1|/3.23824e-94/unknown [Glycine max]
Glyma01g06600	0.33	gi|255625781|gb|ACU13235.1|/1.03561e-54/unknown [Glycine max]		Glyma01g05340	10.87	gi|225425742|ref|XP_002271344.1|/1.8006e-169/PREDICTED: hypothetical protein [Vitis vinifera]			Glyma01g06300	0.87	gi|225462937|ref|XP_002266670.1|/1.57536e-97/PREDICTED: hypothetical protein [Vitis vinifera]		Glyma01g06150	0.91	gi|62546183|gb|AAX85978.1|/9.55883e-166/NAC1 protein [Glycine max]		Glyma01g05880	0.35	gi|255626575|gb|ACU13632.1|/2.20486e-81/unknown [Glycine max]		Glyma01g05250	0.55	gi|254971801|gb|ACT98136.1|/6.78312e-124/TNP1 [Glycine max]			Glyma01g06030	3.71	gi|255647759|gb|ACU24340.1|/1.15364e-121/unknown [Glycine max]		Glyma01g06740	2.64	gi|255640462|gb|ACU20517.1|/1.49833e-70/unknown [Glycine max]
Glyma01g06620	0.5	gi|255626811|gb|ACU13750.1|/6.74529e-116/unknown [Glycine max]		Glyma01g05410	0.53	gi|225425724|ref|XP_002274048.1|/6.63809e-78/PREDICTED: hypothetical protein isoform 2 [Vitis vinifera]			Glyma01g06320	0.52	gi|255628471|gb|ACU14580.1|/1.07089e-117/unknown [Glycine max]		Glyma01g06170	0.36	gi|255562924|ref|XP_002522467.1|/0/P30 dbc protein, putative [Ricinus communis]		Glyma01g06030	0.35	gi|255647759|gb|ACU24340.1|/1.15364e-121/unknown [Glycine max]		Glyma01g05340	10.01	gi|225425742|ref|XP_002271344.1|/1.8006e-169/PREDICTED: hypothetical protein [Vitis vinifera]			Glyma01g06110	10.59	gi|217075630|gb|ACJ86175.1|/1.52624e-64/unknown [Medicago truncatula]		Glyma01g06800	1.58	gi|255635754|gb|ACU18226.1|/1.85599e-141/unknown [Glycine max]
Glyma01g06640	1.34	gi|255632516|gb|ACU16608.1|/3.23824e-94/unknown [Glycine max]		Glyma01g05430	0.35	gi|255642279|gb|ACU21404.1|/2.85147e-100/unknown [Glycine max]			Glyma01g06380	0.35	gi|255627579|gb|ACU14134.1|/1.72336e-79/unknown [Glycine max]		Glyma01g06290	0.36	gi|224101399|ref|XP_002312262.1|/0/predicted protein [Populus trichocarpa]		Glyma01g06080	0.52	gi|255630899|gb|ACU15812.1|/3.20888e-72/unknown [Glycine max]		Glyma01g05410	0.73	gi|225425724|ref|XP_002274048.1|/6.63809e-78/PREDICTED: hypothetical protein isoform 2 [Vitis vinifera]			Glyma01g06260	0.88	gi|255638310|gb|ACU19467.1|/1.12873e-62/unknown [Glycine max]		Glyma01g06840	0.35	gi|223452556|gb|ACM89605.1|/8.69874e-175/leucine-rich repeat resistance protein-like protein [Glycine max]
Glyma01g06680	1	gi|224112162|ref|XP_002316103.1|/2.00443e-93/predicted protein [Populus trichocarpa]		Glyma01g05440	6.66	gi|218117592|dbj|BAH03204.1|/1.57977e-159/peroxisomal adenine nucleotide carrier 1 [Glycine max]			Glyma01g06450	1.04	gi|225462949|ref|XP_002268416.1|/0/PREDICTED: hypothetical protein [Vitis vinifera]		Glyma01g06300	0.55	gi|225462937|ref|XP_002266670.1|/1.57536e-97/PREDICTED: hypothetical protein [Vitis vinifera]		Glyma01g06110	0.35	gi|217075630|gb|ACJ86175.1|/1.52624e-64/unknown [Medicago truncatula]		Glyma01g05440	13.28	gi|218117592|dbj|BAH03204.1|/1.57977e-159/peroxisomal adenine nucleotide carrier 1 [Glycine max]			Glyma01g06280	0.53	gi|225462928|ref|XP_002265858.1|/4.11142e-125/PREDICTED: hypothetical protein [Vitis vinifera]		Glyma01g07080	2.81	gi|255542052|ref|XP_002512090.1|/8.84408e-31/pentatricopeptide repeat-containing protein, putative [Ricinus communis]
Glyma01g06800	0.5	gi|255635754|gb|ACU18226.1|/1.85599e-141/unknown [Glycine max]		Glyma01g05470	0.35	gi|224067948|ref|XP_002302613.1|/0/predicted protein [Populus trichocarpa]			Glyma01g06550	0.35	gi|151934159|gb|ABS18417.1|/2.70101e-168/WRKY9 [Glycine max]		Glyma01g06450	1.64	gi|225462949|ref|XP_002268416.1|/0/PREDICTED: hypothetical protein [Vitis vinifera]		Glyma01g06150	1.57	gi|62546183|gb|AAX85978.1|/9.55883e-166/NAC1 protein [Glycine max]		Glyma01g05500	0.36	gi|292684223|dbj|BAI99584.1|/1.27842e-179/UDP-galactose:SBMG-galactosyltransferase [Glycine max]			Glyma01g06290	0.35	gi|224101399|ref|XP_002312262.1|/0/predicted protein [Populus trichocarpa]		Glyma01g07100	0.7	gi|255627417|gb|ACU14053.1|/7.71405e-56/unknown [Glycine max]
Glyma01g06970	0.33	gi|255635813|gb|ACU18255.1|/0/unknown [Glycine max]		Glyma01g05550	5.61	gi|217074736|gb|ACJ85728.1|/5.36542e-119/unknown [Medicago truncatula]			Glyma01g06560	0.7	gi|255635036|gb|ACU17876.1|/1.59871e-32/unknown [Glycine max]		Glyma01g06550	0.91	gi|151934159|gb|ABS18417.1|/2.70101e-168/WRKY9 [Glycine max]		Glyma01g06170	0.35	gi|255562924|ref|XP_002522467.1|/0/P30 dbc protein, putative [Ricinus communis]		Glyma01g05550	3.82	gi|217074736|gb|ACJ85728.1|/5.36542e-119/unknown [Medicago truncatula]			Glyma01g06300	0.35	gi|225462937|ref|XP_002266670.1|/1.57536e-97/PREDICTED: hypothetical protein [Vitis vinifera]		Glyma01g07390	0.53	gi|224108878|ref|XP_002315001.1|/1.44477e-68/predicted protein [Populus trichocarpa]
Glyma01g07010	1	gi|297738062|emb|CBI27263.3|/3.34305e-150/unnamed protein product [Vitis vinifera]		Glyma01g05740	11.92	gi|255627461|gb|ACU14075.1|/1.59607e-70/unknown [Glycine max]			Glyma01g06640	5.92	gi|255632516|gb|ACU16608.1|/3.23824e-94/unknown [Glycine max]		Glyma01g06560	0.55	gi|255635036|gb|ACU17876.1|/1.59871e-32/unknown [Glycine max]		Glyma01g06260	0.35	gi|255638310|gb|ACU19467.1|/1.12873e-62/unknown [Glycine max]		Glyma01g05740	8.73	gi|255627461|gb|ACU14075.1|/1.59607e-70/unknown [Glycine max]			Glyma01g06320	0.35	gi|255628471|gb|ACU14580.1|/1.07089e-117/unknown [Glycine max]		Glyma01g07670	0.88	gi|297738102|emb|CBI27303.3|/2.16864e-113/unnamed protein product [Vitis vinifera]
Glyma01g07020	0.67	gi|225423529|ref|XP_002271275.1|/0/PREDICTED: hypothetical protein [Vitis vinifera]		Glyma01g05750	0.35	gi|224101353|ref|XP_002312246.1|/0/predicted protein [Populus trichocarpa]			Glyma01g06680	0.35	gi|224112162|ref|XP_002316103.1|/2.00443e-93/predicted protein [Populus trichocarpa]		Glyma01g06620	0.73	gi|255626811|gb|ACU13750.1|/6.74529e-116/unknown [Glycine max]		Glyma01g06270	0.35	gi|255629147|gb|ACU14918.1|/5.05768e-97/unknown [Glycine max]		Glyma01g05750	1.09	gi|224101353|ref|XP_002312246.1|/0/predicted protein [Populus trichocarpa]			Glyma01g06380	0.71	gi|255627579|gb|ACU14134.1|/1.72336e-79/unknown [Glycine max]		Glyma01g07740	0.35	gi|130582|sp|P10978.1|POLX_TOBAC/2.32014e-41/RecName: Full=Retrovirus-related Pol polyprotein from transposon TNT 1-94; Includes: RecName: Full=Protease; Includes: RecName: Full=Reverse transcriptase; Includes: RecName: Full=Endonuclease
Glyma01g07080	1	gi|255542052|ref|XP_002512090.1|/8.84408e-31/pentatricopeptide repeat-containing protein, putative [Ricinus communis]		Glyma01g05800	4.21	gi|224109016|ref|XP_002315052.1|/1.71848e-76/predicted protein [Populus trichocarpa]			Glyma01g06740	2.09	gi|255640462|gb|ACU20517.1|/1.49833e-70/unknown [Glycine max]		Glyma01g06640	2	gi|255632516|gb|ACU16608.1|/3.23824e-94/unknown [Glycine max]		Glyma01g06290	0.35	gi|224101399|ref|XP_002312262.1|/0/predicted protein [Populus trichocarpa]		Glyma01g05800	3.82	gi|224109016|ref|XP_002315052.1|/1.71848e-76/predicted protein [Populus trichocarpa]			Glyma01g06450	0.88	gi|225462949|ref|XP_002268416.1|/0/PREDICTED: hypothetical protein [Vitis vinifera]		Glyma01g07770	4.93	gi|255644495|gb|ACU22751.1|/1.09341e-139/unknown [Glycine max]
Glyma01g07180	0.67	gi|297733647|emb|CBI14894.3|/2.32509e-145/unnamed protein product [Vitis vinifera]		Glyma01g05820	1.05	gi|255562852|ref|XP_002522431.1|/1.46948e-102/conserved hypothetical protein [Ricinus communis]			Glyma01g06800	1.39	gi|255635754|gb|ACU18226.1|/1.85599e-141/unknown [Glycine max]		Glyma01g06740	3.09	gi|255640462|gb|ACU20517.1|/1.49833e-70/unknown [Glycine max]		Glyma01g06300	0.52	gi|225462937|ref|XP_002266670.1|/1.57536e-97/PREDICTED: hypothetical protein [Vitis vinifera]		Glyma01g05820	2.37	gi|255562852|ref|XP_002522431.1|/1.46948e-102/conserved hypothetical protein [Ricinus communis]			Glyma01g06550	0.35	gi|151934159|gb|ABS18417.1|/2.70101e-168/WRKY9 [Glycine max]		Glyma01g07930	1.06	gi|255645037|gb|ACU23018.1|/0/unknown [Glycine max]
Glyma01g07390	0.5	gi|224108878|ref|XP_002315001.1|/1.44477e-68/predicted protein [Populus trichocarpa]		Glyma01g05880	0.35	gi|255626575|gb|ACU13632.1|/2.20486e-81/unknown [Glycine max]			Glyma01g06840	0.35	gi|223452556|gb|ACM89605.1|/8.69874e-175/leucine-rich repeat resistance protein-like protein [Glycine max]		Glyma01g06800	0.36	gi|255635754|gb|ACU18226.1|/1.85599e-141/unknown [Glycine max]		Glyma01g06320	1.22	gi|255628471|gb|ACU14580.1|/1.07089e-117/unknown [Glycine max]		Glyma01g05850	1.82	gi|255628569|gb|ACU14629.1|/8.30843e-129/unknown [Glycine max]			Glyma01g06560	0.88	gi|255635036|gb|ACU17876.1|/1.59871e-32/unknown [Glycine max]		Glyma01g08040	0.35	gi|224103117|ref|XP_002312932.1|/0/predicted protein [Populus trichocarpa]
Glyma01g07540	0.67	-		Glyma01g06080	0.7	gi|255630899|gb|ACU15812.1|/3.20888e-72/unknown [Glycine max]			Glyma01g06970	0.52	gi|255635813|gb|ACU18255.1|/0/unknown [Glycine max]		Glyma01g06870	0.36	gi|166203225|gb|ABY84653.1|/1.26439e-92/transcription factor [Glycine max]		Glyma01g06380	0.52	gi|255627579|gb|ACU14134.1|/1.72336e-79/unknown [Glycine max]		Glyma01g05860	2	gi|225425664|ref|XP_002269607.1|/0/PREDICTED: hypothetical protein [Vitis vinifera]			Glyma01g06640	1.24	gi|255632516|gb|ACU16608.1|/3.23824e-94/unknown [Glycine max]		Glyma01g08230	0.35	gi|224108651|ref|XP_002314922.1|/9.96208e-59/predicted protein [Populus trichocarpa]
Glyma01g07550	0.33	gi|255625757|gb|ACU13223.1|/4.25314e-32/unknown [Glycine max]		Glyma01g06110	0.7	gi|217075630|gb|ACJ86175.1|/1.52624e-64/unknown [Medicago truncatula]			Glyma01g07080	0.87	gi|255542052|ref|XP_002512090.1|/8.84408e-31/pentatricopeptide repeat-containing protein, putative [Ricinus communis]		Glyma01g06970	0.36	gi|255635813|gb|ACU18255.1|/0/unknown [Glycine max]		Glyma01g06450	1.39	gi|225462949|ref|XP_002268416.1|/0/PREDICTED: hypothetical protein [Vitis vinifera]		Glyma01g05880	0.36	gi|255626575|gb|ACU13632.1|/2.20486e-81/unknown [Glycine max]			Glyma01g06680	1.76	gi|224112162|ref|XP_002316103.1|/2.00443e-93/predicted protein [Populus trichocarpa]		Glyma01g08260	0.53	gi|224108635|ref|XP_002314917.1|/0/predicted protein [Populus trichocarpa]
Glyma01g07670	3.17	gi|297738102|emb|CBI27303.3|/2.16864e-113/unnamed protein product [Vitis vinifera]		Glyma01g06150	5.08	gi|62546183|gb|AAX85978.1|/9.55883e-166/NAC1 protein [Glycine max]			Glyma01g07100	0.87	gi|255627417|gb|ACU14053.1|/7.71405e-56/unknown [Glycine max]		Glyma01g07080	1.27	gi|255542052|ref|XP_002512090.1|/8.84408e-31/pentatricopeptide repeat-containing protein, putative [Ricinus communis]		Glyma01g06550	4.01	gi|151934159|gb|ABS18417.1|/2.70101e-168/WRKY9 [Glycine max]		Glyma01g06030	0.73	gi|255647759|gb|ACU24340.1|/1.15364e-121/unknown [Glycine max]			Glyma01g06740	3.18	gi|255640462|gb|ACU20517.1|/1.49833e-70/unknown [Glycine max]		Glyma01g08540	0.35	gi|255547061|ref|XP_002514588.1|/1.36367e-35/conserved hypothetical protein [Ricinus communis]
Glyma01g07710	2.51	gi|225454938|ref|XP_002277202.1|/3.50793e-38/PREDICTED: hypothetical protein [Vitis vinifera]		Glyma01g06270	0.35	gi|255629147|gb|ACU14918.1|/5.05768e-97/unknown [Glycine max]			Glyma01g07190	0.52	gi|225423472|ref|XP_002274189.1|/1.05697e-135/PREDICTED: hypothetical protein [Vitis vinifera]		Glyma01g07100	0.36	gi|255627417|gb|ACU14053.1|/7.71405e-56/unknown [Glycine max]		Glyma01g06560	0.35	gi|255635036|gb|ACU17876.1|/1.59871e-32/unknown [Glycine max]		Glyma01g06080	0.73	gi|255630899|gb|ACU15812.1|/3.20888e-72/unknown [Glycine max]			Glyma01g06800	1.24	gi|255635754|gb|ACU18226.1|/1.85599e-141/unknown [Glycine max]		Glyma01g08580	0.53	gi|255547057|ref|XP_002514586.1|/1.40668e-77/conserved hypothetical protein [Ricinus communis]
Glyma01g07770	3.51	gi|255644495|gb|ACU22751.1|/1.09341e-139/unknown [Glycine max]		Glyma01g06290	0.53	gi|224101399|ref|XP_002312262.1|/0/predicted protein [Populus trichocarpa]			Glyma01g07540	0.87	-		Glyma01g07190	0.91	gi|225423472|ref|XP_002274189.1|/1.05697e-135/PREDICTED: hypothetical protein [Vitis vinifera]		Glyma01g06640	1.05	gi|255632516|gb|ACU16608.1|/3.23824e-94/unknown [Glycine max]		Glyma01g06150	5.28	gi|62546183|gb|AAX85978.1|/9.55883e-166/NAC1 protein [Glycine max]			Glyma01g06840	1.06	gi|223452556|gb|ACM89605.1|/8.69874e-175/leucine-rich repeat resistance protein-like protein [Glycine max]		Glyma01g09120	2.64	gi|255547049|ref|XP_002514582.1|/0/inositol or phosphatidylinositol kinase, putative [Ricinus communis]
Glyma01g07930	4.34	gi|255645037|gb|ACU23018.1|/0/unknown [Glycine max]		Glyma01g06380	1.23	gi|255627579|gb|ACU14134.1|/1.72336e-79/unknown [Glycine max]			Glyma01g07640	0.35	gi|297738102|emb|CBI27303.3|/1.27076e-82/unnamed protein product [Vitis vinifera]		Glyma01g07390	0.91	gi|224108878|ref|XP_002315001.1|/1.44477e-68/predicted protein [Populus trichocarpa]		Glyma01g06740	0.7	gi|255640462|gb|ACU20517.1|/1.49833e-70/unknown [Glycine max]		Glyma01g06170	0.36	gi|255562924|ref|XP_002522467.1|/0/P30 dbc protein, putative [Ricinus communis]			Glyma01g07010	0.35	gi|297738062|emb|CBI27263.3|/3.34305e-150/unnamed protein product [Vitis vinifera]		Glyma01g09140	0.53	gi|224141717|ref|XP_002324211.1|/9.2932e-74/predicted protein [Populus trichocarpa]
Glyma01g08040	1.17	gi|224103117|ref|XP_002312932.1|/0/predicted protein [Populus trichocarpa]		Glyma01g06450	0.7	gi|225462949|ref|XP_002268416.1|/0/PREDICTED: hypothetical protein [Vitis vinifera]			Glyma01g07670	1.22	gi|297738102|emb|CBI27303.3|/2.16864e-113/unnamed protein product [Vitis vinifera]		Glyma01g07560	0.36	gi|81295670|gb|ABB70128.1|/3.34183e-42/homogentisate phytyltransferase VTE2-2 [Glycine max]		Glyma01g06780	0.87	gi|242085288|ref|XP_002443069.1|/1.00882e-131/hypothetical protein SORBIDRAFT_08g007560 [Sorghum bicolor]		Glyma01g06260	0.73	gi|255638310|gb|ACU19467.1|/1.12873e-62/unknown [Glycine max]			Glyma01g07080	1.41	gi|255542052|ref|XP_002512090.1|/8.84408e-31/pentatricopeptide repeat-containing protein, putative [Ricinus communis]		Glyma01g09160	0.35	gi|19911191|dbj|BAB86922.1|/2.27678e-174/glucosyltransferase like protein [Vigna angularis]
Glyma01g08260	4.01	gi|224108635|ref|XP_002314917.1|/0/predicted protein [Populus trichocarpa]		Glyma01g06530	0.35	gi|255542142|ref|XP_002512135.1|/1.55599e-144/conserved hypothetical protein [Ricinus communis]			Glyma01g07690	0.35	gi|224075499|ref|XP_002304655.1|/0/predicted protein [Populus trichocarpa]		Glyma01g07670	1.45	gi|297738102|emb|CBI27303.3|/2.16864e-113/unnamed protein product [Vitis vinifera]		Glyma01g06800	1.92	gi|255635754|gb|ACU18226.1|/1.85599e-141/unknown [Glycine max]		Glyma01g06270	0.36	gi|255629147|gb|ACU14918.1|/5.05768e-97/unknown [Glycine max]			Glyma01g07100	0.71	gi|255627417|gb|ACU14053.1|/7.71405e-56/unknown [Glycine max]		Glyma01g09290	0.88	gi|255641855|gb|ACU21196.1|/0/unknown [Glycine max]
Glyma01g08540	1.34	gi|255547061|ref|XP_002514588.1|/1.36367e-35/conserved hypothetical protein [Ricinus communis]		Glyma01g06550	3.86	gi|151934159|gb|ABS18417.1|/2.70101e-168/WRKY9 [Glycine max]			Glyma01g07710	2.44	gi|225454938|ref|XP_002277202.1|/3.50793e-38/PREDICTED: hypothetical protein [Vitis vinifera]		Glyma01g07710	0.36	gi|225454938|ref|XP_002277202.1|/3.50793e-38/PREDICTED: hypothetical protein [Vitis vinifera]		Glyma01g06840	0.35	gi|223452556|gb|ACM89605.1|/8.69874e-175/leucine-rich repeat resistance protein-like protein [Glycine max]		Glyma01g06280	0.55	gi|225462928|ref|XP_002265858.1|/4.11142e-125/PREDICTED: hypothetical protein [Vitis vinifera]			Glyma01g07550	0.53	gi|255625757|gb|ACU13223.1|/4.25314e-32/unknown [Glycine max]		Glyma01g09310	2.46	gi|224099261|ref|XP_002311417.1|/0/predicted protein [Populus trichocarpa]
Glyma01g08580	1	gi|255547057|ref|XP_002514586.1|/1.40668e-77/conserved hypothetical protein [Ricinus communis]		Glyma01g06560	0.53	gi|255635036|gb|ACU17876.1|/1.59871e-32/unknown [Glycine max]			Glyma01g07770	7.14	gi|255644495|gb|ACU22751.1|/1.09341e-139/unknown [Glycine max]		Glyma01g07770	11.45	gi|255644495|gb|ACU22751.1|/1.09341e-139/unknown [Glycine max]		Glyma01g06970	0.52	gi|255635813|gb|ACU18255.1|/0/unknown [Glycine max]		Glyma01g06290	0.36	gi|224101399|ref|XP_002312262.1|/0/predicted protein [Populus trichocarpa]			Glyma01g07670	2.12	gi|297738102|emb|CBI27303.3|/2.16864e-113/unnamed protein product [Vitis vinifera]		Glyma01g09460	2.29	gi|255637939|gb|ACU19286.1|/6.43819e-39/unknown [Glycine max]
Glyma01g09010	0.33	gi|255635070|gb|ACU17893.1|/0/unknown [Glycine max]		Glyma01g06620	0.53	gi|255626811|gb|ACU13750.1|/6.74529e-116/unknown [Glycine max]			Glyma01g07780	0.35	gi|255541994|ref|XP_002512061.1|/0/fructokinase, putative [Ricinus communis]		Glyma01g07930	1.45	gi|255645037|gb|ACU23018.1|/0/unknown [Glycine max]		Glyma01g07010	1.74	gi|297738062|emb|CBI27263.3|/3.34305e-150/unnamed protein product [Vitis vinifera]		Glyma01g06300	0.36	gi|225462937|ref|XP_002266670.1|/1.57536e-97/PREDICTED: hypothetical protein [Vitis vinifera]			Glyma01g07710	0.88	gi|225454938|ref|XP_002277202.1|/3.50793e-38/PREDICTED: hypothetical protein [Vitis vinifera]		Glyma01g09550	0.35	gi|255317087|gb|ACU01864.1|/1.4449e-52/IMP dehydrogenase/GMP reductase [Glycine max]
Glyma01g09120	2.34	gi|255547049|ref|XP_002514582.1|/0/inositol or phosphatidylinositol kinase, putative [Ricinus communis]		Glyma01g06640	2.45	gi|255632516|gb|ACU16608.1|/3.23824e-94/unknown [Glycine max]			Glyma01g07860	0.7	gi|50871742|emb|CAH10210.1|/0/copper/topa quinone amine oxidase precursor [Lathyrus sativus]		Glyma01g07980	0.55	gi|255563560|ref|XP_002522782.1|/6.39047e-30/Paramyosin, putative [Ricinus communis]		Glyma01g07020	0.52	gi|225423529|ref|XP_002271275.1|/0/PREDICTED: hypothetical protein [Vitis vinifera]		Glyma01g06320	1.27	gi|255628471|gb|ACU14580.1|/1.07089e-117/unknown [Glycine max]			Glyma01g07770	13.23	gi|255644495|gb|ACU22751.1|/1.09341e-139/unknown [Glycine max]		Glyma01g09640	1.06	gi|255546971|ref|XP_002514543.1|/1.46003e-30/conserved hypothetical protein [Ricinus communis]
Glyma01g09160	0.33	gi|19911191|dbj|BAB86922.1|/2.27678e-174/glucosyltransferase like protein [Vigna angularis]		Glyma01g06800	1.05	gi|255635754|gb|ACU18226.1|/1.85599e-141/unknown [Glycine max]			Glyma01g07930	0.52	gi|255645037|gb|ACU23018.1|/0/unknown [Glycine max]		Glyma01g08040	0.73	gi|224103117|ref|XP_002312932.1|/0/predicted protein [Populus trichocarpa]		Glyma01g07080	1.39	gi|255542052|ref|XP_002512090.1|/8.84408e-31/pentatricopeptide repeat-containing protein, putative [Ricinus communis]		Glyma01g06380	0.55	gi|255627579|gb|ACU14134.1|/1.72336e-79/unknown [Glycine max]			Glyma01g07860	0.35	gi|50871742|emb|CAH10210.1|/0/copper/topa quinone amine oxidase precursor [Lathyrus sativus]		Glyma01g09940	0.7	gi|27502110|gb|AAO17392.1|/3.25465e-12/SET domain histone methyltransferase SUVH4 [Arabidopsis thaliana]
Glyma01g09290	0.5	gi|255641855|gb|ACU21196.1|/0/unknown [Glycine max]		Glyma01g06820	0.35	gi|225453297|ref|XP_002268288.1|/6.51295e-120/PREDICTED: hypothetical protein [Vitis vinifera]			Glyma01g08040	0.7	gi|224103117|ref|XP_002312932.1|/0/predicted protein [Populus trichocarpa]		Glyma01g08260	1.82	gi|224108635|ref|XP_002314917.1|/0/predicted protein [Populus trichocarpa]		Glyma01g07120	0.52	gi|42558472|gb|AAS19930.1|/0/allantoin permease [Phaseolus vulgaris]		Glyma01g06450	2.73	gi|225462949|ref|XP_002268416.1|/0/PREDICTED: hypothetical protein [Vitis vinifera]			Glyma01g07930	1.94	gi|255645037|gb|ACU23018.1|/0/unknown [Glycine max]		Glyma01g10080	10.2	gi|19526455|gb|AAL89723.1|AF488307_1/0/S-adenosylmethionine decarboxylase [Glycine max]
Glyma01g09420	0.67	gi|255547013|ref|XP_002514564.1|/2.42692e-121/conserved hypothetical protein [Ricinus communis]		Glyma01g06840	0.35	gi|223452556|gb|ACM89605.1|/8.69874e-175/leucine-rich repeat resistance protein-like protein [Glycine max]			Glyma01g08260	0.87	gi|224108635|ref|XP_002314917.1|/0/predicted protein [Populus trichocarpa]		Glyma01g08540	0.73	gi|255547061|ref|XP_002514588.1|/1.36367e-35/conserved hypothetical protein [Ricinus communis]		Glyma01g07190	0.87	gi|225423472|ref|XP_002274189.1|/1.05697e-135/PREDICTED: hypothetical protein [Vitis vinifera]		Glyma01g06550	4.18	gi|151934159|gb|ABS18417.1|/2.70101e-168/WRKY9 [Glycine max]			Glyma01g08040	1.24	gi|224103117|ref|XP_002312932.1|/0/predicted protein [Populus trichocarpa]		Glyma01g10110	0.35	gi|240255373|ref|NP_188708.4|/1.3423e-21/unknown protein [Arabidopsis thaliana]
Glyma01g09460	0.33	gi|255637939|gb|ACU19286.1|/6.43819e-39/unknown [Glycine max]		Glyma01g07010	0.53	gi|297738062|emb|CBI27263.3|/3.34305e-150/unnamed protein product [Vitis vinifera]			Glyma01g08580	0.87	gi|255547057|ref|XP_002514586.1|/1.40668e-77/conserved hypothetical protein [Ricinus communis]		Glyma01g08600	0.36	gi|225436405|ref|XP_002271797.1|/0/PREDICTED: hypothetical protein [Vitis vinifera]		Glyma01g07390	2.09	gi|224108878|ref|XP_002315001.1|/1.44477e-68/predicted protein [Populus trichocarpa]		Glyma01g06640	2.91	gi|255632516|gb|ACU16608.1|/3.23824e-94/unknown [Glycine max]			Glyma01g08260	0.35	gi|224108635|ref|XP_002314917.1|/0/predicted protein [Populus trichocarpa]		Glyma01g10160	0.53	gi|224111790|ref|XP_002315980.1|/1.56471e-164/predicted protein [Populus trichocarpa]
Glyma01g09640	1	gi|255546971|ref|XP_002514543.1|/1.46003e-30/conserved hypothetical protein [Ricinus communis]		Glyma01g07020	0.53	gi|225423529|ref|XP_002271275.1|/0/PREDICTED: hypothetical protein [Vitis vinifera]			Glyma01g08650	0.35	-		Glyma01g09010	0.55	gi|255635070|gb|ACU17893.1|/0/unknown [Glycine max]		Glyma01g07540	0.52	-		Glyma01g06750	0.36	gi|255627777|gb|ACU14233.1|/1.34424e-133/unknown [Glycine max]			Glyma01g08540	0.35	gi|255547061|ref|XP_002514588.1|/1.36367e-35/conserved hypothetical protein [Ricinus communis]		Glyma01g10390	1.41	gi|297794383|ref|XP_002865076.1|/1.61623e-24/zinc finger family protein [Arabidopsis lyrata subsp. lyrata]
Glyma01g09920	0.67	gi|258618634|gb|ACV84152.1|/4.83248e-102/acetohydroxyacid synthase [Phaseolus vulgaris]		Glyma01g07070	0.35	gi|255638676|gb|ACU19643.1|/1.8397e-142/unknown [Glycine max]			Glyma01g09120	2.79	gi|255547049|ref|XP_002514582.1|/0/inositol or phosphatidylinositol kinase, putative [Ricinus communis]		Glyma01g09120	3.27	gi|255547049|ref|XP_002514582.1|/0/inositol or phosphatidylinositol kinase, putative [Ricinus communis]		Glyma01g07550	0.7	gi|255625757|gb|ACU13223.1|/4.25314e-32/unknown [Glycine max]		Glyma01g06800	2	gi|255635754|gb|ACU18226.1|/1.85599e-141/unknown [Glycine max]			Glyma01g08580	0.88	gi|255547057|ref|XP_002514586.1|/1.40668e-77/conserved hypothetical protein [Ricinus communis]		Glyma01g10610	1.06	gi|255573451|ref|XP_002527651.1|/1.68056e-114/nucleic acid binding protein, putative [Ricinus communis]
Glyma01g10080	11.19	gi|19526455|gb|AAL89723.1|AF488307_1/0/S-adenosylmethionine decarboxylase [Glycine max]		Glyma01g07080	1.58	gi|255542052|ref|XP_002512090.1|/8.84408e-31/pentatricopeptide repeat-containing protein, putative [Ricinus communis]			Glyma01g09290	1.39	gi|255641855|gb|ACU21196.1|/0/unknown [Glycine max]		Glyma01g09290	0.55	gi|255641855|gb|ACU21196.1|/0/unknown [Glycine max]		Glyma01g07670	2.61	gi|297738102|emb|CBI27303.3|/2.16864e-113/unnamed protein product [Vitis vinifera]		Glyma01g06840	1.27	gi|223452556|gb|ACM89605.1|/8.69874e-175/leucine-rich repeat resistance protein-like protein [Glycine max]			Glyma01g08600	0.35	gi|225436405|ref|XP_002271797.1|/0/PREDICTED: hypothetical protein [Vitis vinifera]		Glyma01g10840	0.35	gi|34015213|gb|AAQ56407.1|/0/putative gag-pol polyprotein [Oryza sativa Japonica Group]
Glyma01g10160	0.33	gi|224111790|ref|XP_002315980.1|/1.56471e-164/predicted protein [Populus trichocarpa]		Glyma01g07190	0.88	gi|225423472|ref|XP_002274189.1|/1.05697e-135/PREDICTED: hypothetical protein [Vitis vinifera]			Glyma01g09310	3.83	gi|224099261|ref|XP_002311417.1|/0/predicted protein [Populus trichocarpa]		Glyma01g09310	1.09	gi|224099261|ref|XP_002311417.1|/0/predicted protein [Populus trichocarpa]		Glyma01g07710	1.92	gi|225454938|ref|XP_002277202.1|/3.50793e-38/PREDICTED: hypothetical protein [Vitis vinifera]		Glyma01g06970	0.55	gi|255635813|gb|ACU18255.1|/0/unknown [Glycine max]			Glyma01g09120	4.76	gi|255547049|ref|XP_002514582.1|/0/inositol or phosphatidylinositol kinase, putative [Ricinus communis]		Glyma01g10880	1.58	gi|225453303|ref|XP_002268524.1|/1.26459e-133/PREDICTED: similar to LOL3 (LSD ONE LIKE 3); caspase/ cysteine-type endopeptidase [Vitis vinifera]
Glyma01g10390	3.68	gi|297794383|ref|XP_002865076.1|/1.61623e-24/zinc finger family protein [Arabidopsis lyrata subsp. lyrata]		Glyma01g07390	0.7	gi|224108878|ref|XP_002315001.1|/1.44477e-68/predicted protein [Populus trichocarpa]			Glyma01g09430	0.35	gi|225462576|ref|XP_002268669.1|/0/PREDICTED: hypothetical protein [Vitis vinifera]		Glyma01g09410	0.55	-		Glyma01g07770	6.1	gi|255644495|gb|ACU22751.1|/1.09341e-139/unknown [Glycine max]		Glyma01g07010	2.18	gi|297738062|emb|CBI27263.3|/3.34305e-150/unnamed protein product [Vitis vinifera]			Glyma01g09200	0.35	gi|188532157|gb|ACD63090.1|/7.03034e-39/RNA polymerase II largest subunit [Pisum sativum]		Glyma01g11640	2.11	gi|255631720|gb|ACU16227.1|/3.23847e-101/unknown [Glycine max]
Glyma01g10610	0.33	gi|255573451|ref|XP_002527651.1|/1.68056e-114/nucleic acid binding protein, putative [Ricinus communis]		Glyma01g07540	1.05	-			Glyma01g09460	1.22	gi|255637939|gb|ACU19286.1|/6.43819e-39/unknown [Glycine max]		Glyma01g09430	0.36	gi|225462576|ref|XP_002268669.1|/0/PREDICTED: hypothetical protein [Vitis vinifera]		Glyma01g07930	12.2	gi|255645037|gb|ACU23018.1|/0/unknown [Glycine max]		Glyma01g07020	0.73	gi|225423529|ref|XP_002271275.1|/0/PREDICTED: hypothetical protein [Vitis vinifera]			Glyma01g09290	0.35	gi|255641855|gb|ACU21196.1|/0/unknown [Glycine max]		Glyma01g11870	14.95	gi|255630669|gb|ACU15694.1|/2.47372e-101/unknown [Glycine max]
Glyma01g10880	3.84	gi|225453303|ref|XP_002268524.1|/1.26459e-133/PREDICTED: similar to LOL3 (LSD ONE LIKE 3); caspase/ cysteine-type endopeptidase [Vitis vinifera]		Glyma01g07550	0.35	gi|255625757|gb|ACU13223.1|/4.25314e-32/unknown [Glycine max]			Glyma01g09530	0.35	gi|62320015|dbj|BAD94148.1|/1.54783e-06/hypothetical protein [Arabidopsis thaliana]		Glyma01g09460	0.91	gi|255637939|gb|ACU19286.1|/6.43819e-39/unknown [Glycine max]		Glyma01g07970	0.35	gi|31580855|dbj|BAC77532.1|/4.74949e-165/plasma membrane H+-ATPase [Sesbania rostrata]		Glyma01g07070	0.73	gi|255638676|gb|ACU19643.1|/1.8397e-142/unknown [Glycine max]			Glyma01g09310	1.94	gi|224099261|ref|XP_002311417.1|/0/predicted protein [Populus trichocarpa]		Glyma01g12740	9.15	gi|1142619|gb|AAB00686.1|/0/phaseolin G-box binding protein PG1 [Phaseolus vulgaris]
Glyma01g11390	2	gi|225427189|ref|XP_002277964.1|/4.6472e-102/PREDICTED: hypothetical protein [Vitis vinifera]		Glyma01g07670	3.16	gi|297738102|emb|CBI27303.3|/2.16864e-113/unnamed protein product [Vitis vinifera]			Glyma01g09550	0.35	gi|255317087|gb|ACU01864.1|/1.4449e-52/IMP dehydrogenase/GMP reductase [Glycine max]		Glyma01g09520	0.36	gi|297738225|emb|CBI27426.3|/0/unnamed protein product [Vitis vinifera]		Glyma01g08040	1.39	gi|224103117|ref|XP_002312932.1|/0/predicted protein [Populus trichocarpa]		Glyma01g07080	1.09	gi|255542052|ref|XP_002512090.1|/8.84408e-31/pentatricopeptide repeat-containing protein, putative [Ricinus communis]			Glyma01g09410	0.71	-		Glyma01g12970	1.23	gi|255645807|gb|ACU23394.1|/2.30847e-114/unknown [Glycine max]
Glyma01g12340	0.5	gi|255573503|ref|XP_002527677.1|/8.96548e-174/arf gtpase-activating protein, putative [Ricinus communis]		Glyma01g07710	1.23	gi|225454938|ref|XP_002277202.1|/3.50793e-38/PREDICTED: hypothetical protein [Vitis vinifera]			Glyma01g09920	0.35	gi|258618634|gb|ACV84152.1|/4.83248e-102/acetohydroxyacid synthase [Phaseolus vulgaris]		Glyma01g09640	0.36	gi|255546971|ref|XP_002514543.1|/1.46003e-30/conserved hypothetical protein [Ricinus communis]		Glyma01g08230	0.7	gi|224108651|ref|XP_002314922.1|/9.96208e-59/predicted protein [Populus trichocarpa]		Glyma01g07390	0.73	gi|224108878|ref|XP_002315001.1|/1.44477e-68/predicted protein [Populus trichocarpa]			Glyma01g09420	0.71	gi|255547013|ref|XP_002514564.1|/2.42692e-121/conserved hypothetical protein [Ricinus communis]		Glyma01g13170	5.1	gi|255636690|gb|ACU18681.1|/8.93519e-160/unknown [Glycine max]
Glyma01g12740	3.17	gi|1142619|gb|AAB00686.1|/0/phaseolin G-box binding protein PG1 [Phaseolus vulgaris]		Glyma01g07740	0.35	gi|130582|sp|P10978.1|POLX_TOBAC/2.32014e-41/RecName: Full=Retrovirus-related Pol polyprotein from transposon TNT 1-94; Includes: RecName: Full=Protease; Includes: RecName: Full=Reverse transcriptase; Includes: RecName: Full=Endonuclease			Glyma01g10080	6.1	gi|19526455|gb|AAL89723.1|AF488307_1/0/S-adenosylmethionine decarboxylase [Glycine max]		Glyma01g09940	0.36	gi|27502110|gb|AAO17392.1|/3.25465e-12/SET domain histone methyltransferase SUVH4 [Arabidopsis thaliana]		Glyma01g08260	2.09	gi|224108635|ref|XP_002314917.1|/0/predicted protein [Populus trichocarpa]		Glyma01g07530	0.36	gi|255542006|ref|XP_002512067.1|/0/ATP-dependent RNA helicase, putative [Ricinus communis]			Glyma01g09460	3	gi|255637939|gb|ACU19286.1|/6.43819e-39/unknown [Glycine max]		Glyma01g13430	0.35	gi|225453456|ref|XP_002274055.1|/0/PREDICTED: hypothetical protein [Vitis vinifera]
Glyma01g12940	0.33	gi|125533069|gb|EAY79634.1|/1.86124e-14/hypothetical protein OsI_34778 [Oryza sativa Indica Group]		Glyma01g07770	5.08	gi|255644495|gb|ACU22751.1|/1.09341e-139/unknown [Glycine max]			Glyma01g10390	0.52	gi|297794383|ref|XP_002865076.1|/1.61623e-24/zinc finger family protein [Arabidopsis lyrata subsp. lyrata]		Glyma01g10080	7.63	gi|19526455|gb|AAL89723.1|AF488307_1/0/S-adenosylmethionine decarboxylase [Glycine max]		Glyma01g08540	0.35	gi|255547061|ref|XP_002514588.1|/1.36367e-35/conserved hypothetical protein [Ricinus communis]		Glyma01g07540	0.55	-			Glyma01g09640	1.06	gi|255546971|ref|XP_002514543.1|/1.46003e-30/conserved hypothetical protein [Ricinus communis]		Glyma01g13910	0.35	gi|147772908|emb|CAN64580.1|/5.75234e-87/hypothetical protein [Vitis vinifera]
Glyma01g12950	1.84	gi|147789424|emb|CAN66607.1|/1.12225e-29/hypothetical protein [Vitis vinifera]		Glyma01g07930	3.86	gi|255645037|gb|ACU23018.1|/0/unknown [Glycine max]			Glyma01g10610	0.52	gi|255573451|ref|XP_002527651.1|/1.68056e-114/nucleic acid binding protein, putative [Ricinus communis]		Glyma01g10390	1.45	gi|297794383|ref|XP_002865076.1|/1.61623e-24/zinc finger family protein [Arabidopsis lyrata subsp. lyrata]		Glyma01g08580	0.87	gi|255547057|ref|XP_002514586.1|/1.40668e-77/conserved hypothetical protein [Ricinus communis]		Glyma01g07670	2.91	gi|297738102|emb|CBI27303.3|/2.16864e-113/unnamed protein product [Vitis vinifera]			Glyma01g09920	0.71	gi|258618634|gb|ACV84152.1|/4.83248e-102/acetohydroxyacid synthase [Phaseolus vulgaris]		Glyma01g14440	0.35	gi|255541132|ref|XP_002511630.1|/1.72784e-84/structural constituent of nuclear pore, putative [Ricinus communis]
Glyma01g12970	2.51	gi|255645807|gb|ACU23394.1|/2.30847e-114/unknown [Glycine max]		Glyma01g08040	1.4	gi|224103117|ref|XP_002312932.1|/0/predicted protein [Populus trichocarpa]			Glyma01g10840	0.35	gi|34015213|gb|AAQ56407.1|/0/putative gag-pol polyprotein [Oryza sativa Japonica Group]		Glyma01g10610	0.36	gi|255573451|ref|XP_002527651.1|/1.68056e-114/nucleic acid binding protein, putative [Ricinus communis]		Glyma01g08650	0.52	-		Glyma01g07690	0.73	gi|224075499|ref|XP_002304655.1|/0/predicted protein [Populus trichocarpa]			Glyma01g10080	9.53	gi|19526455|gb|AAL89723.1|AF488307_1/0/S-adenosylmethionine decarboxylase [Glycine max]		Glyma01g15930	1.94	gi|255541166|ref|XP_002511647.1|/1.92426e-127/DNA binding protein, putative [Ricinus communis]
Glyma01g13170	0.33	gi|255636690|gb|ACU18681.1|/8.93519e-160/unknown [Glycine max]		Glyma01g08230	0.7	gi|224108651|ref|XP_002314922.1|/9.96208e-59/predicted protein [Populus trichocarpa]			Glyma01g10880	1.39	gi|225453303|ref|XP_002268524.1|/1.26459e-133/PREDICTED: similar to LOL3 (LSD ONE LIKE 3); caspase/ cysteine-type endopeptidase [Vitis vinifera]		Glyma01g10840	0.55	gi|34015213|gb|AAQ56407.1|/0/putative gag-pol polyprotein [Oryza sativa Japonica Group]		Glyma01g09010	0.35	gi|255635070|gb|ACU17893.1|/0/unknown [Glycine max]		Glyma01g07740	0.73	gi|130582|sp|P10978.1|POLX_TOBAC/2.32014e-41/RecName: Full=Retrovirus-related Pol polyprotein from transposon TNT 1-94; Includes: RecName: Full=Protease; Includes: RecName: Full=Reverse transcriptase; Includes: RecName: Full=Endonuclease			Glyma01g10280	0.53	gi|297796421|ref|XP_002866095.1|/5.34526e-25/ATFIM1 [Arabidopsis lyrata subsp. lyrata]		Glyma01g16600	0.35	gi|296087714|emb|CBI34970.3|/4.56857e-91/unnamed protein product [Vitis vinifera]
Glyma01g13420	0.33	gi|217075550|gb|ACJ86135.1|/1.05551e-14/unknown [Medicago truncatula]		Glyma01g08260	1.58	gi|224108635|ref|XP_002314917.1|/0/predicted protein [Populus trichocarpa]			Glyma01g11640	1.92	gi|255631720|gb|ACU16227.1|/3.23847e-101/unknown [Glycine max]		Glyma01g10880	2.36	gi|225453303|ref|XP_002268524.1|/1.26459e-133/PREDICTED: similar to LOL3 (LSD ONE LIKE 3); caspase/ cysteine-type endopeptidase [Vitis vinifera]		Glyma01g09120	1.92	gi|255547049|ref|XP_002514582.1|/0/inositol or phosphatidylinositol kinase, putative [Ricinus communis]		Glyma01g07770	3.28	gi|255644495|gb|ACU22751.1|/1.09341e-139/unknown [Glycine max]			Glyma01g10390	1.24	gi|297794383|ref|XP_002865076.1|/1.61623e-24/zinc finger family protein [Arabidopsis lyrata subsp. lyrata]		Glyma01g16820	2.99	gi|225452528|ref|XP_002275131.1|/0/PREDICTED: hypothetical protein [Vitis vinifera]
Glyma01g13430	0.5	gi|225453456|ref|XP_002274055.1|/0/PREDICTED: hypothetical protein [Vitis vinifera]		Glyma01g08540	1.05	gi|255547061|ref|XP_002514588.1|/1.36367e-35/conserved hypothetical protein [Ricinus communis]			Glyma01g11870	23.86	gi|255630669|gb|ACU15694.1|/2.47372e-101/unknown [Glycine max]		Glyma01g11160	0.36	gi|224111002|ref|XP_002315711.1|/1.44077e-33/predicted protein [Populus trichocarpa]		Glyma01g09200	0.35	gi|188532157|gb|ACD63090.1|/7.03034e-39/RNA polymerase II largest subunit [Pisum sativum]		Glyma01g07930	10.73	gi|255645037|gb|ACU23018.1|/0/unknown [Glycine max]			Glyma01g10610	1.06	gi|255573451|ref|XP_002527651.1|/1.68056e-114/nucleic acid binding protein, putative [Ricinus communis]		Glyma01g17820	8.09	gi|255628581|gb|ACU14635.1|/1.20553e-59/unknown [Glycine max]
Glyma01g13910	0.33	gi|147772908|emb|CAN64580.1|/5.75234e-87/hypothetical protein [Vitis vinifera]		Glyma01g08580	1.23	gi|255547057|ref|XP_002514586.1|/1.40668e-77/conserved hypothetical protein [Ricinus communis]			Glyma01g12740	2.96	gi|1142619|gb|AAB00686.1|/0/phaseolin G-box binding protein PG1 [Phaseolus vulgaris]		Glyma01g11390	0.36	gi|225427189|ref|XP_002277964.1|/4.6472e-102/PREDICTED: hypothetical protein [Vitis vinifera]		Glyma01g09290	0.35	gi|255641855|gb|ACU21196.1|/0/unknown [Glycine max]		Glyma01g08000	0.55	gi|255557094|ref|XP_002519579.1|/1.42219e-15/conserved hypothetical protein [Ricinus communis]			Glyma01g10840	0.71	gi|34015213|gb|AAQ56407.1|/0/putative gag-pol polyprotein [Oryza sativa Japonica Group]		Glyma01g17850	2.11	gi|224065603|ref|XP_002301879.1|/0/predicted protein [Populus trichocarpa]
Glyma01g14440	0.5	gi|255541132|ref|XP_002511630.1|/1.72784e-84/structural constituent of nuclear pore, putative [Ricinus communis]		Glyma01g08650	0.35	-			Glyma01g12950	0.87	gi|147789424|emb|CAN66607.1|/1.12225e-29/hypothetical protein [Vitis vinifera]		Glyma01g11640	1.64	gi|255631720|gb|ACU16227.1|/3.23847e-101/unknown [Glycine max]		Glyma01g09420	0.52	gi|255547013|ref|XP_002514564.1|/2.42692e-121/conserved hypothetical protein [Ricinus communis]		Glyma01g08040	0.55	gi|224103117|ref|XP_002312932.1|/0/predicted protein [Populus trichocarpa]			Glyma01g10880	2.29	gi|225453303|ref|XP_002268524.1|/1.26459e-133/PREDICTED: similar to LOL3 (LSD ONE LIKE 3); caspase/ cysteine-type endopeptidase [Vitis vinifera]		Glyma01g17870	1.23	gi|255648012|gb|ACU24462.1|/1.78125e-133/unknown [Glycine max]
Glyma01g15860	0.5	gi|255632592|gb|ACU16646.1|/1.46307e-81/unknown [Glycine max]		Glyma01g09010	0.88	gi|255635070|gb|ACU17893.1|/0/unknown [Glycine max]			Glyma01g12970	0.87	gi|255645807|gb|ACU23394.1|/2.30847e-114/unknown [Glycine max]		Glyma01g11870	21.26	gi|255630669|gb|ACU15694.1|/2.47372e-101/unknown [Glycine max]		Glyma01g09460	2.09	gi|255637939|gb|ACU19286.1|/6.43819e-39/unknown [Glycine max]		Glyma01g08060	0.36	gi|225423418|ref|XP_002273534.1|/3.0126e-78/PREDICTED: hypothetical protein [Vitis vinifera]			Glyma01g11150	0.35	gi|217074878|gb|ACJ85799.1|/5.55789e-33/unknown [Medicago truncatula]		Glyma01g18100	0.35	gi|259130059|gb|ACV95482.1|/4.98265e-145/SCL6 [Citrus trifoliata]
Glyma01g16360	0.5	gi|288559180|sp|C6T2J5.1|U4979_SOYBN/6.12579e-90/RecName: Full=UPF0497 membrane protein 9		Glyma01g09120	4.03	gi|255547049|ref|XP_002514582.1|/0/inositol or phosphatidylinositol kinase, putative [Ricinus communis]			Glyma01g13170	3.31	gi|255636690|gb|ACU18681.1|/8.93519e-160/unknown [Glycine max]		Glyma01g12740	8	gi|1142619|gb|AAB00686.1|/0/phaseolin G-box binding protein PG1 [Phaseolus vulgaris]		Glyma01g09640	0.87	gi|255546971|ref|XP_002514543.1|/1.46003e-30/conserved hypothetical protein [Ricinus communis]		Glyma01g08230	0.36	gi|224108651|ref|XP_002314922.1|/9.96208e-59/predicted protein [Populus trichocarpa]			Glyma01g11390	0.88	gi|225427189|ref|XP_002277964.1|/4.6472e-102/PREDICTED: hypothetical protein [Vitis vinifera]		Glyma01g19190	1.23	gi|14716948|emb|CAC44143.1|/1.00467e-21/putative gag polyprotein [Cicer arietinum]
Glyma01g16370	0.33	gi|255552654|ref|XP_002517370.1|/6.80118e-159/DNA-repair protein UVH3, putative [Ricinus communis]		Glyma01g09160	1.05	gi|19911191|dbj|BAB86922.1|/2.27678e-174/glucosyltransferase like protein [Vigna angularis]			Glyma01g13910	1.39	gi|147772908|emb|CAN64580.1|/5.75234e-87/hypothetical protein [Vitis vinifera]		Glyma01g12950	0.36	gi|147789424|emb|CAN66607.1|/1.12225e-29/hypothetical protein [Vitis vinifera]		Glyma01g09660	0.52	gi|224111798|ref|XP_002315982.1|/0/predicted protein [Populus trichocarpa]		Glyma01g08260	1.46	gi|224108635|ref|XP_002314917.1|/0/predicted protein [Populus trichocarpa]			Glyma01g11640	2.82	gi|255631720|gb|ACU16227.1|/3.23847e-101/unknown [Glycine max]		Glyma01g19400	0.35	gi|255317084|gb|ACU01861.1|/0/unknown protein [Glycine max]
Glyma01g16600	1.67	gi|296087714|emb|CBI34970.3|/4.56857e-91/unnamed protein product [Vitis vinifera]		Glyma01g09460	1.05	gi|255637939|gb|ACU19286.1|/6.43819e-39/unknown [Glycine max]			Glyma01g14440	0.35	gi|255541132|ref|XP_002511630.1|/1.72784e-84/structural constituent of nuclear pore, putative [Ricinus communis]		Glyma01g12970	0.91	gi|255645807|gb|ACU23394.1|/2.30847e-114/unknown [Glycine max]		Glyma01g09900	1.05	gi|255640979|gb|ACU20769.1|/2.31887e-179/unknown [Glycine max]		Glyma01g08580	0.36	gi|255547057|ref|XP_002514586.1|/1.40668e-77/conserved hypothetical protein [Ricinus communis]			Glyma01g11870	67.93	gi|255630669|gb|ACU15694.1|/2.47372e-101/unknown [Glycine max]		Glyma01g19420	3.34	gi|224101743|ref|XP_002312403.1|/3.26008e-40/predicted protein [Populus trichocarpa]
Glyma01g16610	0.5	gi|296087714|emb|CBI34970.3|/0/unnamed protein product [Vitis vinifera]		Glyma01g09900	0.35	gi|255640979|gb|ACU20769.1|/2.31887e-179/unknown [Glycine max]			Glyma01g14480	0.52	gi|255639017|gb|ACU19809.1|/1.03182e-90/unknown [Glycine max]		Glyma01g13170	5.81	gi|255636690|gb|ACU18681.1|/8.93519e-160/unknown [Glycine max]		Glyma01g09920	0.87	gi|258618634|gb|ACV84152.1|/4.83248e-102/acetohydroxyacid synthase [Phaseolus vulgaris]		Glyma01g09010	0.55	gi|255635070|gb|ACU17893.1|/0/unknown [Glycine max]			Glyma01g12340	0.53	gi|255573503|ref|XP_002527677.1|/8.96548e-174/arf gtpase-activating protein, putative [Ricinus communis]		Glyma01g19820	0.35	gi|255645168|gb|ACU23082.1|/6.34839e-159/unknown [Glycine max]
Glyma01g16820	1.84	gi|225452528|ref|XP_002275131.1|/0/PREDICTED: hypothetical protein [Vitis vinifera]		Glyma01g09920	0.35	gi|258618634|gb|ACV84152.1|/4.83248e-102/acetohydroxyacid synthase [Phaseolus vulgaris]			Glyma01g15930	1.57	gi|255541166|ref|XP_002511647.1|/1.92426e-127/DNA binding protein, putative [Ricinus communis]		Glyma01g13420	0.36	gi|217075550|gb|ACJ86135.1|/1.05551e-14/unknown [Medicago truncatula]		Glyma01g09940	0.7	gi|27502110|gb|AAO17392.1|/3.25465e-12/SET domain histone methyltransferase SUVH4 [Arabidopsis thaliana]		Glyma01g09120	4.37	gi|255547049|ref|XP_002514582.1|/0/inositol or phosphatidylinositol kinase, putative [Ricinus communis]			Glyma01g12740	4.41	gi|1142619|gb|AAB00686.1|/0/phaseolin G-box binding protein PG1 [Phaseolus vulgaris]		Glyma01g20030	1.76	gi|255641595|gb|ACU21070.1|/1.89807e-101/unknown [Glycine max]
Glyma01g17590	0.67	-		Glyma01g09940	0.35	gi|27502110|gb|AAO17392.1|/3.25465e-12/SET domain histone methyltransferase SUVH4 [Arabidopsis thaliana]			Glyma01g16370	0.35	gi|255552654|ref|XP_002517370.1|/6.80118e-159/DNA-repair protein UVH3, putative [Ricinus communis]		Glyma01g13430	0.55	gi|225453456|ref|XP_002274055.1|/0/PREDICTED: hypothetical protein [Vitis vinifera]		Glyma01g10020	0.35	gi|224117534|ref|XP_002317600.1|/1.66476e-08/predicted protein [Populus trichocarpa]		Glyma01g09310	0.36	gi|224099261|ref|XP_002311417.1|/0/predicted protein [Populus trichocarpa]			Glyma01g12950	1.24	gi|147789424|emb|CAN66607.1|/1.12225e-29/hypothetical protein [Vitis vinifera]		Glyma01g20670	0.53	gi|255644546|gb|ACU22776.1|/3.02393e-119/unknown [Glycine max]
Glyma01g17870	3.17	gi|255648012|gb|ACU24462.1|/1.78125e-133/unknown [Glycine max]		Glyma01g10080	12.97	gi|19526455|gb|AAL89723.1|AF488307_1/0/S-adenosylmethionine decarboxylase [Glycine max]			Glyma01g16600	1.57	gi|296087714|emb|CBI34970.3|/4.56857e-91/unnamed protein product [Vitis vinifera]		Glyma01g13910	0.55	gi|147772908|emb|CAN64580.1|/5.75234e-87/hypothetical protein [Vitis vinifera]		Glyma01g10080	19.7	gi|19526455|gb|AAL89723.1|AF488307_1/0/S-adenosylmethionine decarboxylase [Glycine max]		Glyma01g09430	0.91	gi|225462576|ref|XP_002268669.1|/0/PREDICTED: hypothetical protein [Vitis vinifera]			Glyma01g12970	0.71	gi|255645807|gb|ACU23394.1|/2.30847e-114/unknown [Glycine max]		Glyma01g20680	1.41	gi|225462576|ref|XP_002268669.1|/0/PREDICTED: hypothetical protein [Vitis vinifera]
Glyma01g18990	1.17	gi|224059986|ref|XP_002300024.1|/1.16546e-09/predicted protein [Populus trichocarpa]		Glyma01g10160	0.53	gi|224111790|ref|XP_002315980.1|/1.56471e-164/predicted protein [Populus trichocarpa]			Glyma01g16820	2.26	gi|225452528|ref|XP_002275131.1|/0/PREDICTED: hypothetical protein [Vitis vinifera]		Glyma01g14480	0.36	gi|255639017|gb|ACU19809.1|/1.03182e-90/unknown [Glycine max]		Glyma01g10160	0.35	gi|224111790|ref|XP_002315980.1|/1.56471e-164/predicted protein [Populus trichocarpa]		Glyma01g09460	1.09	gi|255637939|gb|ACU19286.1|/6.43819e-39/unknown [Glycine max]			Glyma01g13170	7.23	gi|255636690|gb|ACU18681.1|/8.93519e-160/unknown [Glycine max]		Glyma01g20700	3.87	gi|15221439|ref|NP_177024.1|/0/proton-dependent oligopeptide transport (POT) family protein [Arabidopsis thaliana]
Glyma01g19420	15.54	gi|224101743|ref|XP_002312403.1|/3.26008e-40/predicted protein [Populus trichocarpa]		Glyma01g10390	4.38	gi|297794383|ref|XP_002865076.1|/1.61623e-24/zinc finger family protein [Arabidopsis lyrata subsp. lyrata]			Glyma01g17240	0.35	gi|255541224|ref|XP_002511676.1|/1.1692e-90/kinase, putative [Ricinus communis]		Glyma01g15930	2.54	gi|255541166|ref|XP_002511647.1|/1.92426e-127/DNA binding protein, putative [Ricinus communis]		Glyma01g10390	5.58	gi|297794383|ref|XP_002865076.1|/1.61623e-24/zinc finger family protein [Arabidopsis lyrata subsp. lyrata]		Glyma01g09550	0.36	gi|255317087|gb|ACU01864.1|/1.4449e-52/IMP dehydrogenase/GMP reductase [Glycine max]			Glyma01g14440	0.53	gi|255541132|ref|XP_002511630.1|/1.72784e-84/structural constituent of nuclear pore, putative [Ricinus communis]		Glyma01g20760	1.23	gi|58047529|gb|AAW65140.1|/0/3-dehydroquinate dehydratase/shikimate 5-dehydrogenase [Juglans regia]
Glyma01g19820	1.67	gi|255645168|gb|ACU23082.1|/6.34839e-159/unknown [Glycine max]		Glyma01g10610	0.7	gi|255573451|ref|XP_002527651.1|/1.68056e-114/nucleic acid binding protein, putative [Ricinus communis]			Glyma01g17310	0.7	gi|8649004|emb|CAB94852.1|/3.54412e-41/lipoxygenase [Prunus dulcis]		Glyma01g16360	0.55	gi|288559180|sp|C6T2J5.1|U4979_SOYBN/6.12579e-90/RecName: Full=UPF0497 membrane protein 9		Glyma01g10610	1.05	gi|255573451|ref|XP_002527651.1|/1.68056e-114/nucleic acid binding protein, putative [Ricinus communis]		Glyma01g09640	0.36	gi|255546971|ref|XP_002514543.1|/1.46003e-30/conserved hypothetical protein [Ricinus communis]			Glyma01g14480	0.71	gi|255639017|gb|ACU19809.1|/1.03182e-90/unknown [Glycine max]		Glyma01g20780	6.16	gi|225423945|ref|XP_002279093.1|/3.49473e-123/PREDICTED: hypothetical protein [Vitis vinifera]
Glyma01g20030	1.5	gi|255641595|gb|ACU21070.1|/1.89807e-101/unknown [Glycine max]		Glyma01g10840	0.35	gi|34015213|gb|AAQ56407.1|/0/putative gag-pol polyprotein [Oryza sativa Japonica Group]			Glyma01g17820	12.71	gi|255628581|gb|ACU14635.1|/1.20553e-59/unknown [Glycine max]		Glyma01g16600	0.36	gi|296087714|emb|CBI34970.3|/4.56857e-91/unnamed protein product [Vitis vinifera]		Glyma01g10870	0.35	-		Glyma01g09900	1.09	gi|255640979|gb|ACU20769.1|/2.31887e-179/unknown [Glycine max]			Glyma01g15930	1.06	gi|255541166|ref|XP_002511647.1|/1.92426e-127/DNA binding protein, putative [Ricinus communis]		Glyma01g20790	54.19	gi|224108502|ref|XP_002314871.1|/1.9649e-23/predicted protein [Populus trichocarpa]
Glyma01g20230	0.5	gi|255629163|gb|ACU14926.1|/3.84486e-89/unknown [Glycine max]		Glyma01g10880	2.28	gi|225453303|ref|XP_002268524.1|/1.26459e-133/PREDICTED: similar to LOL3 (LSD ONE LIKE 3); caspase/ cysteine-type endopeptidase [Vitis vinifera]			Glyma01g17850	5.05	gi|224065603|ref|XP_002301879.1|/0/predicted protein [Populus trichocarpa]		Glyma01g16820	2.18	gi|225452528|ref|XP_002275131.1|/0/PREDICTED: hypothetical protein [Vitis vinifera]		Glyma01g10880	3.14	gi|225453303|ref|XP_002268524.1|/1.26459e-133/PREDICTED: similar to LOL3 (LSD ONE LIKE 3); caspase/ cysteine-type endopeptidase [Vitis vinifera]		Glyma01g10080	35.48	gi|19526455|gb|AAL89723.1|AF488307_1/0/S-adenosylmethionine decarboxylase [Glycine max]			Glyma01g16370	0.35	gi|255552654|ref|XP_002517370.1|/6.80118e-159/DNA-repair protein UVH3, putative [Ricinus communis]		Glyma01g20810	0.53	gi|297737836|emb|CBI27037.3|/0/unnamed protein product [Vitis vinifera]
Glyma01g20450	0.5	gi|297737824|emb|CBI27025.3|/2.39139e-31/unnamed protein product [Vitis vinifera]		Glyma01g11160	0.7	gi|224111002|ref|XP_002315711.1|/1.44077e-33/predicted protein [Populus trichocarpa]			Glyma01g17870	4.7	gi|255648012|gb|ACU24462.1|/1.78125e-133/unknown [Glycine max]		Glyma01g17820	12.54	gi|255628581|gb|ACU14635.1|/1.20553e-59/unknown [Glycine max]		Glyma01g11170	0.35	gi|140052429|gb|ABE80125.2|/6.82954e-56/IMP dehydrogenase/GMP reductase, putative [Medicago truncatula]		Glyma01g10160	0.36	gi|224111790|ref|XP_002315980.1|/1.56471e-164/predicted protein [Populus trichocarpa]			Glyma01g16600	0.35	gi|296087714|emb|CBI34970.3|/4.56857e-91/unnamed protein product [Vitis vinifera]		Glyma01g20860	2.81	gi|255639903|gb|ACU20244.1|/0/unknown [Glycine max]
Glyma01g20670	0.84	gi|255644546|gb|ACU22776.1|/3.02393e-119/unknown [Glycine max]		Glyma01g12340	0.53	gi|255573503|ref|XP_002527677.1|/8.96548e-174/arf gtpase-activating protein, putative [Ricinus communis]			Glyma01g18990	0.52	gi|224059986|ref|XP_002300024.1|/1.16546e-09/predicted protein [Populus trichocarpa]		Glyma01g17850	2.54	gi|224065603|ref|XP_002301879.1|/0/predicted protein [Populus trichocarpa]		Glyma01g11390	1.05	gi|225427189|ref|XP_002277964.1|/4.6472e-102/PREDICTED: hypothetical protein [Vitis vinifera]		Glyma01g10390	4	gi|297794383|ref|XP_002865076.1|/1.61623e-24/zinc finger family protein [Arabidopsis lyrata subsp. lyrata]			Glyma01g16820	3.35	gi|225452528|ref|XP_002275131.1|/0/PREDICTED: hypothetical protein [Vitis vinifera]		Glyma01g21500	0.35	gi|255630508|gb|ACU15612.1|/6.08039e-87/unknown [Glycine max]
Glyma01g20760	5.35	gi|58047529|gb|AAW65140.1|/0/3-dehydroquinate dehydratase/shikimate 5-dehydrogenase [Juglans regia]		Glyma01g12740	3.68	gi|1142619|gb|AAB00686.1|/0/phaseolin G-box binding protein PG1 [Phaseolus vulgaris]			Glyma01g19190	1.39	gi|14716948|emb|CAC44143.1|/1.00467e-21/putative gag polyprotein [Cicer arietinum]		Glyma01g17870	1.82	gi|255648012|gb|ACU24462.1|/1.78125e-133/unknown [Glycine max]		Glyma01g12340	0.7	gi|255573503|ref|XP_002527677.1|/8.96548e-174/arf gtpase-activating protein, putative [Ricinus communis]		Glyma01g10610	1.09	gi|255573451|ref|XP_002527651.1|/1.68056e-114/nucleic acid binding protein, putative [Ricinus communis]			Glyma01g17230	0.35	gi|255647303|gb|ACU24118.1|/2.84362e-126/unknown [Glycine max]		Glyma01g22170	0.35	gi|255566855|ref|XP_002524411.1|/1.54113e-111/methionine aminopeptidase, putative [Ricinus communis]
Glyma01g20780	4.51	gi|225423945|ref|XP_002279093.1|/3.49473e-123/PREDICTED: hypothetical protein [Vitis vinifera]		Glyma01g12940	0.35	gi|125533069|gb|EAY79634.1|/1.86124e-14/hypothetical protein OsI_34778 [Oryza sativa Indica Group]			Glyma01g19400	0.35	gi|255317084|gb|ACU01861.1|/0/unknown protein [Glycine max]		Glyma01g19190	2.18	gi|14716948|emb|CAC44143.1|/1.00467e-21/putative gag polyprotein [Cicer arietinum]		Glyma01g12740	5.06	gi|1142619|gb|AAB00686.1|/0/phaseolin G-box binding protein PG1 [Phaseolus vulgaris]		Glyma01g10840	0.55	gi|34015213|gb|AAQ56407.1|/0/putative gag-pol polyprotein [Oryza sativa Japonica Group]			Glyma01g17300	0.71	gi|255541222|ref|XP_002511675.1|/1.32745e-41/Auxin-induced protein X10A, putative [Ricinus communis]		Glyma01g22260	2.46	gi|255566851|ref|XP_002524409.1|/5.2858e-116/DNA-binding protein RAV1, putative [Ricinus communis]
Glyma01g20790	69	gi|224108502|ref|XP_002314871.1|/1.9649e-23/predicted protein [Populus trichocarpa]		Glyma01g12950	1.93	gi|147789424|emb|CAN66607.1|/1.12225e-29/hypothetical protein [Vitis vinifera]			Glyma01g19420	1.74	gi|224101743|ref|XP_002312403.1|/3.26008e-40/predicted protein [Populus trichocarpa]		Glyma01g19400	0.55	gi|255317084|gb|ACU01861.1|/0/unknown protein [Glycine max]		Glyma01g12950	1.22	gi|147789424|emb|CAN66607.1|/1.12225e-29/hypothetical protein [Vitis vinifera]		Glyma01g10880	4.73	gi|225453303|ref|XP_002268524.1|/1.26459e-133/PREDICTED: similar to LOL3 (LSD ONE LIKE 3); caspase/ cysteine-type endopeptidase [Vitis vinifera]			Glyma01g17310	0.53	gi|8649004|emb|CAB94852.1|/3.54412e-41/lipoxygenase [Prunus dulcis]		Glyma01g22470	1.06	gi|225423893|ref|XP_002281668.1|/0/PREDICTED: similar to leucine-rich repeat protein-related [Vitis vinifera]
Glyma01g20810	0.67	gi|297737836|emb|CBI27037.3|/0/unnamed protein product [Vitis vinifera]		Glyma01g12970	2.63	gi|255645807|gb|ACU23394.1|/2.30847e-114/unknown [Glycine max]			Glyma01g19820	0.35	gi|255645168|gb|ACU23082.1|/6.34839e-159/unknown [Glycine max]		Glyma01g19420	2.91	gi|224101743|ref|XP_002312403.1|/3.26008e-40/predicted protein [Populus trichocarpa]		Glyma01g12970	9.76	gi|255645807|gb|ACU23394.1|/2.30847e-114/unknown [Glycine max]		Glyma01g12340	0.55	gi|255573503|ref|XP_002527677.1|/8.96548e-174/arf gtpase-activating protein, putative [Ricinus communis]			Glyma01g17350	0.35	gi|224127330|ref|XP_002320047.1|/4.67908e-122/predicted protein [Populus trichocarpa]		Glyma01g22620	22.34	gi|225423855|ref|XP_002281154.1|/0/PREDICTED: similar to CHUP1 (CHLOROPLAST UNUSUAL POSITIONING 1) [Vitis vinifera]
Glyma01g20860	1.34	gi|255639903|gb|ACU20244.1|/0/unknown [Glycine max]		Glyma01g13420	1.23	gi|217075550|gb|ACJ86135.1|/1.05551e-14/unknown [Medicago truncatula]			Glyma01g20030	2.96	gi|255641595|gb|ACU21070.1|/1.89807e-101/unknown [Glycine max]		Glyma01g20030	1.45	gi|255641595|gb|ACU21070.1|/1.89807e-101/unknown [Glycine max]		Glyma01g13170	0.52	gi|255636690|gb|ACU18681.1|/8.93519e-160/unknown [Glycine max]		Glyma01g12740	2	gi|1142619|gb|AAB00686.1|/0/phaseolin G-box binding protein PG1 [Phaseolus vulgaris]			Glyma01g17590	0.35	-		Glyma01g22630	0.88	gi|224111752|ref|XP_002315964.1|/1.99238e-132/predicted protein [Populus trichocarpa]
Glyma01g20900	2.34	gi|255648375|gb|ACU24638.1|/1.0619e-140/unknown [Glycine max]		Glyma01g13910	0.53	gi|147772908|emb|CAN64580.1|/5.75234e-87/hypothetical protein [Vitis vinifera]			Glyma01g20680	5.05	gi|225462576|ref|XP_002268669.1|/0/PREDICTED: hypothetical protein [Vitis vinifera]		Glyma01g20230	0.36	gi|255629163|gb|ACU14926.1|/3.84486e-89/unknown [Glycine max]		Glyma01g13420	0.87	gi|217075550|gb|ACJ86135.1|/1.05551e-14/unknown [Medicago truncatula]		Glyma01g12950	2.37	gi|147789424|emb|CAN66607.1|/1.12225e-29/hypothetical protein [Vitis vinifera]			Glyma01g17820	24.35	gi|255628581|gb|ACU14635.1|/1.20553e-59/unknown [Glycine max]		Glyma01g22640	0.53	-
Glyma01g20980	2.51	gi|225423923|ref|XP_002278907.1|/4.03402e-41/PREDICTED: hypothetical protein [Vitis vinifera]		Glyma01g14800	0.35	gi|224125052|ref|XP_002329879.1|/0/predicted protein [Populus trichocarpa]			Glyma01g20700	2.61	gi|15221439|ref|NP_177024.1|/0/proton-dependent oligopeptide transport (POT) family protein [Arabidopsis thaliana]		Glyma01g20460	0.73	gi|255581663|ref|XP_002531635.1|/0/alpha-glucosidase, putative [Ricinus communis]		Glyma01g13430	0.52	gi|225453456|ref|XP_002274055.1|/0/PREDICTED: hypothetical protein [Vitis vinifera]		Glyma01g12970	5.28	gi|255645807|gb|ACU23394.1|/2.30847e-114/unknown [Glycine max]			Glyma01g17850	3	gi|224065603|ref|XP_002301879.1|/0/predicted protein [Populus trichocarpa]		Glyma01g22680	1.58	gi|13676413|dbj|BAB41197.1|/1.03358e-110/hypothetical protein [Glycine max]
Glyma01g21500	0.84	gi|255630508|gb|ACU15612.1|/6.08039e-87/unknown [Glycine max]		Glyma01g16370	0.35	gi|255552654|ref|XP_002517370.1|/6.80118e-159/DNA-repair protein UVH3, putative [Ricinus communis]			Glyma01g20760	2.61	gi|58047529|gb|AAW65140.1|/0/3-dehydroquinate dehydratase/shikimate 5-dehydrogenase [Juglans regia]		Glyma01g20670	0.73	gi|255644546|gb|ACU22776.1|/3.02393e-119/unknown [Glycine max]		Glyma01g16140	0.35	gi|555616|gb|AAA50175.1|/1.3699e-153/cytokinin induced message [Glycine max]		Glyma01g13170	0.36	gi|255636690|gb|ACU18681.1|/8.93519e-160/unknown [Glycine max]			Glyma01g17870	3.18	gi|255648012|gb|ACU24462.1|/1.78125e-133/unknown [Glycine max]		Glyma01g22900	0.35	gi|224099789|ref|XP_002311619.1|/3.55741e-23/predicted protein [Populus trichocarpa]
Glyma01g21590	0.33	gi|270342084|gb|ACZ74668.1|/0/UDP-glucosyl transferase [Phaseolus vulgaris]		Glyma01g16600	2.1	gi|296087714|emb|CBI34970.3|/4.56857e-91/unnamed protein product [Vitis vinifera]			Glyma01g20780	3.13	gi|225423945|ref|XP_002279093.1|/3.49473e-123/PREDICTED: hypothetical protein [Vitis vinifera]		Glyma01g20680	4	gi|225462576|ref|XP_002268669.1|/0/PREDICTED: hypothetical protein [Vitis vinifera]		Glyma01g16370	0.52	gi|255552654|ref|XP_002517370.1|/6.80118e-159/DNA-repair protein UVH3, putative [Ricinus communis]		Glyma01g13420	0.36	gi|217075550|gb|ACJ86135.1|/1.05551e-14/unknown [Medicago truncatula]			Glyma01g18990	0.88	gi|224059986|ref|XP_002300024.1|/1.16546e-09/predicted protein [Populus trichocarpa]		Glyma01g23180	1.06	gi|225423802|ref|XP_002277905.1|/0/PREDICTED: hypothetical protein [Vitis vinifera]
Glyma01g22160	2.17	gi|255638772|gb|ACU19690.1|/8.91214e-103/unknown [Glycine max]		Glyma01g16610	0.53	gi|296087714|emb|CBI34970.3|/0/unnamed protein product [Vitis vinifera]			Glyma01g20790	75.41	gi|224108502|ref|XP_002314871.1|/1.9649e-23/predicted protein [Populus trichocarpa]		Glyma01g20700	1.45	gi|15221439|ref|NP_177024.1|/0/proton-dependent oligopeptide transport (POT) family protein [Arabidopsis thaliana]		Glyma01g16600	1.39	gi|296087714|emb|CBI34970.3|/4.56857e-91/unnamed protein product [Vitis vinifera]		Glyma01g13910	0.73	gi|147772908|emb|CAN64580.1|/5.75234e-87/hypothetical protein [Vitis vinifera]			Glyma01g19190	5.29	gi|14716948|emb|CAC44143.1|/1.00467e-21/putative gag polyprotein [Cicer arietinum]		Glyma01g23210	0.35	gi|255546931|ref|XP_002514523.1|/4.79445e-51/catalytic, putative [Ricinus communis]
Glyma01g22170	0.33	gi|255566855|ref|XP_002524411.1|/1.54113e-111/methionine aminopeptidase, putative [Ricinus communis]		Glyma01g16820	2.1	gi|225452528|ref|XP_002275131.1|/0/PREDICTED: hypothetical protein [Vitis vinifera]			Glyma01g20860	7.84	gi|255639903|gb|ACU20244.1|/0/unknown [Glycine max]		Glyma01g20760	3.27	gi|58047529|gb|AAW65140.1|/0/3-dehydroquinate dehydratase/shikimate 5-dehydrogenase [Juglans regia]		Glyma01g16820	2.09	gi|225452528|ref|XP_002275131.1|/0/PREDICTED: hypothetical protein [Vitis vinifera]		Glyma01g14440	1.46	gi|255541132|ref|XP_002511630.1|/1.72784e-84/structural constituent of nuclear pore, putative [Ricinus communis]			Glyma01g19400	0.88	gi|255317084|gb|ACU01861.1|/0/unknown protein [Glycine max]		Glyma01g23740	0.35	gi|34761728|gb|AAQ82037.1|/0/gag/pol polyprotein [Pisum sativum]
Glyma01g22260	18.04	gi|255566851|ref|XP_002524409.1|/5.2858e-116/DNA-binding protein RAV1, putative [Ricinus communis]		Glyma01g17310	0.7	gi|8649004|emb|CAB94852.1|/3.54412e-41/lipoxygenase [Prunus dulcis]			Glyma01g21500	1.39	gi|255630508|gb|ACU15612.1|/6.08039e-87/unknown [Glycine max]		Glyma01g20780	8.54	gi|225423945|ref|XP_002279093.1|/3.49473e-123/PREDICTED: hypothetical protein [Vitis vinifera]		Glyma01g17310	0.87	gi|8649004|emb|CAB94852.1|/3.54412e-41/lipoxygenase [Prunus dulcis]		Glyma01g14800	0.36	gi|224125052|ref|XP_002329879.1|/0/predicted protein [Populus trichocarpa]			Glyma01g19420	2.12	gi|224101743|ref|XP_002312403.1|/3.26008e-40/predicted protein [Populus trichocarpa]		Glyma01g23750	2.29	-
Glyma01g22470	0.5	gi|225423893|ref|XP_002281668.1|/0/PREDICTED: similar to leucine-rich repeat protein-related [Vitis vinifera]		Glyma01g17850	0.53	gi|224065603|ref|XP_002301879.1|/0/predicted protein [Populus trichocarpa]			Glyma01g21510	0.35	gi|224099345|ref|XP_002311447.1|/0/lysine/histidine transporter [Populus trichocarpa]		Glyma01g20790	47.43	gi|224108502|ref|XP_002314871.1|/1.9649e-23/predicted protein [Populus trichocarpa]		Glyma01g17850	0.87	gi|224065603|ref|XP_002301879.1|/0/predicted protein [Populus trichocarpa]		Glyma01g15860	0.55	gi|255632592|gb|ACU16646.1|/1.46307e-81/unknown [Glycine max]			Glyma01g19820	0.88	gi|255645168|gb|ACU23082.1|/6.34839e-159/unknown [Glycine max]		Glyma01g23760	0.35	gi|297735862|emb|CBI18616.3|/1.12945e-110/unnamed protein product [Vitis vinifera]
Glyma01g22500	0.33	gi|225423881|ref|XP_002281540.1|/1.98336e-15/PREDICTED: hypothetical protein [Vitis vinifera]		Glyma01g17870	3.33	gi|255648012|gb|ACU24462.1|/1.78125e-133/unknown [Glycine max]			Glyma01g21710	0.35	gi|147856633|emb|CAN82456.1|/3.40923e-160/hypothetical protein [Vitis vinifera]		Glyma01g20810	0.36	gi|297737836|emb|CBI27037.3|/0/unnamed protein product [Vitis vinifera]		Glyma01g17870	4.01	gi|255648012|gb|ACU24462.1|/1.78125e-133/unknown [Glycine max]		Glyma01g16140	0.55	gi|555616|gb|AAA50175.1|/1.3699e-153/cytokinin induced message [Glycine max]			Glyma01g20030	1.59	gi|255641595|gb|ACU21070.1|/1.89807e-101/unknown [Glycine max]		Glyma01g23820	1.06	gi|255576019|ref|XP_002528905.1|/1.19544e-155/tRNA-dihydrouridine synthase, putative [Ricinus communis]
Glyma01g22630	0.84	gi|224111752|ref|XP_002315964.1|/1.99238e-132/predicted protein [Populus trichocarpa]		Glyma01g18100	0.35	gi|259130059|gb|ACV95482.1|/4.98265e-145/SCL6 [Citrus trifoliata]			Glyma01g22170	1.22	gi|255566855|ref|XP_002524411.1|/1.54113e-111/methionine aminopeptidase, putative [Ricinus communis]		Glyma01g20860	6.72	gi|255639903|gb|ACU20244.1|/0/unknown [Glycine max]		Glyma01g19190	1.74	gi|14716948|emb|CAC44143.1|/1.00467e-21/putative gag polyprotein [Cicer arietinum]		Glyma01g16600	0.91	gi|296087714|emb|CBI34970.3|/4.56857e-91/unnamed protein product [Vitis vinifera]			Glyma01g20670	1.06	gi|255644546|gb|ACU22776.1|/3.02393e-119/unknown [Glycine max]		Glyma01g24360	4.22	gi|255644940|gb|ACU22970.1|/4.14119e-175/unknown [Glycine max]
Glyma01g22640	1.84	-		Glyma01g19190	1.75	gi|14716948|emb|CAC44143.1|/1.00467e-21/putative gag polyprotein [Cicer arietinum]			Glyma01g22260	8.01	gi|255566851|ref|XP_002524409.1|/5.2858e-116/DNA-binding protein RAV1, putative [Ricinus communis]		Glyma01g21500	1.09	gi|255630508|gb|ACU15612.1|/6.08039e-87/unknown [Glycine max]		Glyma01g19400	1.05	gi|255317084|gb|ACU01861.1|/0/unknown protein [Glycine max]		Glyma01g16820	1.46	gi|225452528|ref|XP_002275131.1|/0/PREDICTED: hypothetical protein [Vitis vinifera]			Glyma01g20680	3.88	gi|225462576|ref|XP_002268669.1|/0/PREDICTED: hypothetical protein [Vitis vinifera]		Glyma01g24480	0.88	-
Glyma01g22680	1.84	gi|13676413|dbj|BAB41197.1|/1.03358e-110/hypothetical protein [Glycine max]		Glyma01g19400	1.23	gi|255317084|gb|ACU01861.1|/0/unknown protein [Glycine max]			Glyma01g22470	0.35	gi|225423893|ref|XP_002281668.1|/0/PREDICTED: similar to leucine-rich repeat protein-related [Vitis vinifera]		Glyma01g21790	0.36	gi|225435263|ref|XP_002285019.1|/6.59908e-27/PREDICTED: hypothetical protein [Vitis vinifera]		Glyma01g19420	12.2	gi|224101743|ref|XP_002312403.1|/3.26008e-40/predicted protein [Populus trichocarpa]		Glyma01g17300	0.55	gi|255541222|ref|XP_002511675.1|/1.32745e-41/Auxin-induced protein X10A, putative [Ricinus communis]			Glyma01g20700	1.76	gi|15221439|ref|NP_177024.1|/0/proton-dependent oligopeptide transport (POT) family protein [Arabidopsis thaliana]		Glyma01g24520	1.23	gi|255641308|gb|ACU20931.1|/1.50283e-162/unknown [Glycine max]
Glyma01g22750	21.05	gi|255646159|gb|ACU23565.1|/2.56363e-26/unknown [Glycine max]		Glyma01g19420	7.01	gi|224101743|ref|XP_002312403.1|/3.26008e-40/predicted protein [Populus trichocarpa]			Glyma01g22490	0.87	gi|255566845|ref|XP_002524406.1|/0/serine/threonine protein kinase, putative [Ricinus communis]		Glyma01g22170	0.55	gi|255566855|ref|XP_002524411.1|/1.54113e-111/methionine aminopeptidase, putative [Ricinus communis]		Glyma01g19820	0.52	gi|255645168|gb|ACU23082.1|/6.34839e-159/unknown [Glycine max]		Glyma01g17590	0.73	-			Glyma01g20760	4.59	gi|58047529|gb|AAW65140.1|/0/3-dehydroquinate dehydratase/shikimate 5-dehydrogenase [Juglans regia]		Glyma01g24550	10.73	gi|255633504|gb|ACU17110.1|/1.92259e-25/unknown [Glycine max]
Glyma01g22830	0.33	gi|224099289|ref|XP_002311425.1|/2.5565e-46/predicted protein [Populus trichocarpa]		Glyma01g19820	0.35	gi|255645168|gb|ACU23082.1|/6.34839e-159/unknown [Glycine max]			Glyma01g22620	22.47	gi|225423855|ref|XP_002281154.1|/0/PREDICTED: similar to CHUP1 (CHLOROPLAST UNUSUAL POSITIONING 1) [Vitis vinifera]		Glyma01g22260	4.18	gi|255566851|ref|XP_002524409.1|/5.2858e-116/DNA-binding protein RAV1, putative [Ricinus communis]		Glyma01g20030	3.31	gi|255641595|gb|ACU21070.1|/1.89807e-101/unknown [Glycine max]		Glyma01g17850	2.18	gi|224065603|ref|XP_002301879.1|/0/predicted protein [Populus trichocarpa]			Glyma01g20780	6.35	gi|225423945|ref|XP_002279093.1|/3.49473e-123/PREDICTED: hypothetical protein [Vitis vinifera]		Glyma01g24740	0.35	gi|224133772|ref|XP_002321657.1|/2.77408e-57/predicted protein [Populus trichocarpa]
Glyma01g23140	3.84	gi|225423806|ref|XP_002280418.1|/0/PREDICTED: hypothetical protein isoform 1 [Vitis vinifera]		Glyma01g20030	3.16	gi|255641595|gb|ACU21070.1|/1.89807e-101/unknown [Glycine max]			Glyma01g22630	1.04	gi|224111752|ref|XP_002315964.1|/1.99238e-132/predicted protein [Populus trichocarpa]		Glyma01g22470	0.36	gi|225423893|ref|XP_002281668.1|/0/PREDICTED: similar to leucine-rich repeat protein-related [Vitis vinifera]		Glyma01g20230	0.87	gi|255629163|gb|ACU14926.1|/3.84486e-89/unknown [Glycine max]		Glyma01g17870	5.82	gi|255648012|gb|ACU24462.1|/1.78125e-133/unknown [Glycine max]			Glyma01g20790	52.23	gi|224108502|ref|XP_002314871.1|/1.9649e-23/predicted protein [Populus trichocarpa]		Glyma01g24880	0.53	gi|255626995|gb|ACU13842.1|/3.86491e-34/unknown [Glycine max]
Glyma01g23180	8.35	gi|225423802|ref|XP_002277905.1|/0/PREDICTED: hypothetical protein [Vitis vinifera]		Glyma01g20230	0.7	gi|255629163|gb|ACU14926.1|/3.84486e-89/unknown [Glycine max]			Glyma01g22640	1.04	-		Glyma01g22490	0.55	gi|255566845|ref|XP_002524406.1|/0/serine/threonine protein kinase, putative [Ricinus communis]		Glyma01g20450	0.35	gi|297737824|emb|CBI27025.3|/2.39139e-31/unnamed protein product [Vitis vinifera]		Glyma01g18100	0.36	gi|259130059|gb|ACV95482.1|/4.98265e-145/SCL6 [Citrus trifoliata]			Glyma01g20860	5.82	gi|255639903|gb|ACU20244.1|/0/unknown [Glycine max]		Glyma01g24900	1.23	gi|255627811|gb|ACU14250.1|/1.1869e-72/unknown [Glycine max]
Glyma01g23210	0.33	gi|255546931|ref|XP_002514523.1|/4.79445e-51/catalytic, putative [Ricinus communis]		Glyma01g20670	1.75	gi|255644546|gb|ACU22776.1|/3.02393e-119/unknown [Glycine max]			Glyma01g22680	1.22	gi|13676413|dbj|BAB41197.1|/1.03358e-110/hypothetical protein [Glycine max]		Glyma01g22510	0.73	gi|217074036|gb|ACJ85378.1|/0/unknown [Medicago truncatula]		Glyma01g20670	0.87	gi|255644546|gb|ACU22776.1|/3.02393e-119/unknown [Glycine max]		Glyma01g19190	3.64	gi|14716948|emb|CAC44143.1|/1.00467e-21/putative gag polyprotein [Cicer arietinum]			Glyma01g21500	1.24	gi|255630508|gb|ACU15612.1|/6.08039e-87/unknown [Glycine max]		Glyma01g24950	5.98	gi|217072642|gb|ACJ84681.1|/4.0284e-147/unknown [Medicago truncatula]
Glyma01g23750	0.67	-		Glyma01g20680	1.93	gi|225462576|ref|XP_002268669.1|/0/PREDICTED: hypothetical protein [Vitis vinifera]			Glyma01g23140	0.35	gi|225423806|ref|XP_002280418.1|/0/PREDICTED: hypothetical protein isoform 1 [Vitis vinifera]		Glyma01g22620	18.72	gi|225423855|ref|XP_002281154.1|/0/PREDICTED: similar to CHUP1 (CHLOROPLAST UNUSUAL POSITIONING 1) [Vitis vinifera]		Glyma01g20680	4.53	gi|225462576|ref|XP_002268669.1|/0/PREDICTED: hypothetical protein [Vitis vinifera]		Glyma01g19200	0.36	gi|255572096|ref|XP_002526988.1|/1.15236e-66/acyl-CoA thioesterase, putative [Ricinus communis]			Glyma01g21710	0.35	gi|147856633|emb|CAN82456.1|/3.40923e-160/hypothetical protein [Vitis vinifera]		Glyma01g25030	0.7	gi|124365531|gb|ABN09765.1|/5.43231e-06/CENP-B protein [Medicago truncatula]
Glyma01g23760	4.18	gi|297735862|emb|CBI18616.3|/1.12945e-110/unnamed protein product [Vitis vinifera]		Glyma01g20760	3.33	gi|58047529|gb|AAW65140.1|/0/3-dehydroquinate dehydratase/shikimate 5-dehydrogenase [Juglans regia]			Glyma01g23180	0.87	gi|225423802|ref|XP_002277905.1|/0/PREDICTED: hypothetical protein [Vitis vinifera]		Glyma01g22630	0.91	gi|224111752|ref|XP_002315964.1|/1.99238e-132/predicted protein [Populus trichocarpa]		Glyma01g20740	0.35	gi|255645793|gb|ACU23388.1|/2.54343e-150/unknown [Glycine max]		Glyma01g19400	0.36	gi|255317084|gb|ACU01861.1|/0/unknown protein [Glycine max]			Glyma01g21730	0.53	-		Glyma01g25040	5.1	gi|255646284|gb|ACU23626.1|/2.07261e-180/unknown [Glycine max]
Glyma01g23790	0.33	gi|224097184|ref|XP_002310867.1|/0/predicted protein [Populus trichocarpa]		Glyma01g20780	8.06	gi|225423945|ref|XP_002279093.1|/3.49473e-123/PREDICTED: hypothetical protein [Vitis vinifera]			Glyma01g23210	0.52	gi|255546931|ref|XP_002514523.1|/4.79445e-51/catalytic, putative [Ricinus communis]		Glyma01g22640	1.64	-		Glyma01g20760	4.53	gi|58047529|gb|AAW65140.1|/0/3-dehydroquinate dehydratase/shikimate 5-dehydrogenase [Juglans regia]		Glyma01g19420	11.28	gi|224101743|ref|XP_002312403.1|/3.26008e-40/predicted protein [Populus trichocarpa]			Glyma01g22170	0.53	gi|255566855|ref|XP_002524411.1|/1.54113e-111/methionine aminopeptidase, putative [Ricinus communis]		Glyma01g25270	0.53	gi|255555629|ref|XP_002518850.1|/1.64426e-172/hypothetical protein RCOM_1311830 [Ricinus communis]
Glyma01g23820	0.5	gi|255576019|ref|XP_002528905.1|/1.19544e-155/tRNA-dihydrouridine synthase, putative [Ricinus communis]		Glyma01g20790	49.96	gi|224108502|ref|XP_002314871.1|/1.9649e-23/predicted protein [Populus trichocarpa]			Glyma01g23240	0.35	gi|254971801|gb|ACT98136.1|/0/TNP1 [Glycine max]		Glyma01g22680	2.54	gi|13676413|dbj|BAB41197.1|/1.03358e-110/hypothetical protein [Glycine max]		Glyma01g20780	7.67	gi|225423945|ref|XP_002279093.1|/3.49473e-123/PREDICTED: hypothetical protein [Vitis vinifera]		Glyma01g19820	1.27	gi|255645168|gb|ACU23082.1|/6.34839e-159/unknown [Glycine max]			Glyma01g22260	8.12	gi|255566851|ref|XP_002524409.1|/5.2858e-116/DNA-binding protein RAV1, putative [Ricinus communis]		Glyma01g25690	2.99	gi|260594179|gb|ACX46384.1|/0/isochorismate synthase [Populus tremuloides]
Glyma01g23870	0.67	gi|163889361|gb|ABY48131.1|/2.23756e-147/zinc finger protein [Medicago truncatula]		Glyma01g20810	0.35	gi|297737836|emb|CBI27037.3|/0/unnamed protein product [Vitis vinifera]			Glyma01g23750	2.44	-		Glyma01g22840	0.36	gi|226320262|gb|ACO48252.1|/0/phosphoenolpyruvate carboxylase [Arachis hypogaea]		Glyma01g20790	62.58	gi|224108502|ref|XP_002314871.1|/1.9649e-23/predicted protein [Populus trichocarpa]		Glyma01g20030	2.73	gi|255641595|gb|ACU21070.1|/1.89807e-101/unknown [Glycine max]			Glyma01g22470	1.24	gi|225423893|ref|XP_002281668.1|/0/PREDICTED: similar to leucine-rich repeat protein-related [Vitis vinifera]		Glyma01g25940	0.35	gi|255645868|gb|ACU23424.1|/7.19859e-128/unknown [Glycine max]
Glyma01g24360	8.85	gi|255644940|gb|ACU22970.1|/4.14119e-175/unknown [Glycine max]		Glyma01g20900	1.05	gi|255648375|gb|ACU24638.1|/1.0619e-140/unknown [Glycine max]			Glyma01g23760	1.22	gi|297735862|emb|CBI18616.3|/1.12945e-110/unnamed protein product [Vitis vinifera]		Glyma01g22900	0.36	gi|224099789|ref|XP_002311619.1|/3.55741e-23/predicted protein [Populus trichocarpa]		Glyma01g20810	1.05	gi|297737836|emb|CBI27037.3|/0/unnamed protein product [Vitis vinifera]		Glyma01g20230	0.36	gi|255629163|gb|ACU14926.1|/3.84486e-89/unknown [Glycine max]			Glyma01g22490	0.53	gi|255566845|ref|XP_002524406.1|/0/serine/threonine protein kinase, putative [Ricinus communis]		Glyma01g26220	0.53	gi|255632224|gb|ACU16470.1|/4.1164e-117/unknown [Glycine max]
Glyma01g24430	0.67	gi|255581514|ref|XP_002531563.1|/2.52794e-112/zinc finger protein, putative [Ricinus communis]		Glyma01g20980	1.4	gi|225423923|ref|XP_002278907.1|/4.03402e-41/PREDICTED: hypothetical protein [Vitis vinifera]			Glyma01g23820	2.61	gi|255576019|ref|XP_002528905.1|/1.19544e-155/tRNA-dihydrouridine synthase, putative [Ricinus communis]		Glyma01g23140	0.55	gi|225423806|ref|XP_002280418.1|/0/PREDICTED: hypothetical protein isoform 1 [Vitis vinifera]		Glyma01g20860	0.35	gi|255639903|gb|ACU20244.1|/0/unknown [Glycine max]		Glyma01g20670	1.46	gi|255644546|gb|ACU22776.1|/3.02393e-119/unknown [Glycine max]			Glyma01g22550	0.35	gi|124361043|gb|ABN09015.1|/1.84078e-47/hypothetical protein MtrDRAFT_AC172101g12v1 [Medicago truncatula]		Glyma01g26230	2.64	gi|255627609|gb|ACU14149.1|/1.05867e-121/unknown [Glycine max]
Glyma01g24480	0.33	-		Glyma01g21500	0.35	gi|255630508|gb|ACU15612.1|/6.08039e-87/unknown [Glycine max]			Glyma01g23870	0.87	gi|163889361|gb|ABY48131.1|/2.23756e-147/zinc finger protein [Medicago truncatula]		Glyma01g23180	1.09	gi|225423802|ref|XP_002277905.1|/0/PREDICTED: hypothetical protein [Vitis vinifera]		Glyma01g20900	0.7	gi|255648375|gb|ACU24638.1|/1.0619e-140/unknown [Glycine max]		Glyma01g20680	3.46	gi|225462576|ref|XP_002268669.1|/0/PREDICTED: hypothetical protein [Vitis vinifera]			Glyma01g22600	0.35	gi|255646258|gb|ACU23613.1|/1.20763e-106/unknown [Glycine max]		Glyma01g26580	0.7	gi|255646494|gb|ACU23725.1|/2.69261e-178/unknown [Glycine max]
Glyma01g24510	0.33	gi|225440496|ref|XP_002273930.1|/0/PREDICTED: hypothetical protein [Vitis vinifera]		Glyma01g21590	0.35	gi|270342084|gb|ACZ74668.1|/0/UDP-glucosyl transferase [Phaseolus vulgaris]			Glyma01g24150	0.35	gi|223452416|gb|ACM89535.1|/0/protein kinase [Glycine max]		Glyma01g23740	0.36	gi|34761728|gb|AAQ82037.1|/0/gag/pol polyprotein [Pisum sativum]		Glyma01g20920	0.35	-		Glyma01g20760	6	gi|58047529|gb|AAW65140.1|/0/3-dehydroquinate dehydratase/shikimate 5-dehydrogenase [Juglans regia]			Glyma01g22620	23.11	gi|225423855|ref|XP_002281154.1|/0/PREDICTED: similar to CHUP1 (CHLOROPLAST UNUSUAL POSITIONING 1) [Vitis vinifera]		Glyma01g26670	0.35	gi|255648218|gb|ACU24562.1|/2.61572e-82/unknown [Glycine max]
Glyma01g24520	1.5	gi|255641308|gb|ACU20931.1|/1.50283e-162/unknown [Glycine max]		Glyma01g21680	0.35	gi|224111730|ref|XP_002315956.1|/4.29933e-13/predicted protein [Populus trichocarpa]			Glyma01g24360	5.05	gi|255644940|gb|ACU22970.1|/4.14119e-175/unknown [Glycine max]		Glyma01g23750	2.73	-		Glyma01g20970	0.52	gi|255569029|ref|XP_002525484.1|/1.23461e-42/conserved hypothetical protein [Ricinus communis]		Glyma01g20780	5.64	gi|225423945|ref|XP_002279093.1|/3.49473e-123/PREDICTED: hypothetical protein [Vitis vinifera]			Glyma01g22630	0.53	gi|224111752|ref|XP_002315964.1|/1.99238e-132/predicted protein [Populus trichocarpa]		Glyma01g26690	0.88	gi|224087605|ref|XP_002308195.1|/2.31403e-120/predicted protein [Populus trichocarpa]
Glyma01g24550	9.52	gi|255633504|gb|ACU17110.1|/1.92259e-25/unknown [Glycine max]		Glyma01g21710	1.05	gi|147856633|emb|CAN82456.1|/3.40923e-160/hypothetical protein [Vitis vinifera]			Glyma01g24430	0.7	gi|255581514|ref|XP_002531563.1|/2.52794e-112/zinc finger protein, putative [Ricinus communis]		Glyma01g23760	1.27	gi|297735862|emb|CBI18616.3|/1.12945e-110/unnamed protein product [Vitis vinifera]		Glyma01g21500	0.35	gi|255630508|gb|ACU15612.1|/6.08039e-87/unknown [Glycine max]		Glyma01g20790	38.03	gi|224108502|ref|XP_002314871.1|/1.9649e-23/predicted protein [Populus trichocarpa]			Glyma01g22640	3.53	-		Glyma01g26700	0.7	gi|255647333|gb|ACU24133.1|/1.27378e-180/unknown [Glycine max]
Glyma01g24600	1.5	gi|147775003|emb|CAN61703.1|/1.33009e-15/hypothetical protein [Vitis vinifera]		Glyma01g21730	0.35	-			Glyma01g24520	1.22	gi|255641308|gb|ACU20931.1|/1.50283e-162/unknown [Glycine max]		Glyma01g23820	0.91	gi|255576019|ref|XP_002528905.1|/1.19544e-155/tRNA-dihydrouridine synthase, putative [Ricinus communis]		Glyma01g21710	0.35	gi|147856633|emb|CAN82456.1|/3.40923e-160/hypothetical protein [Vitis vinifera]		Glyma01g20810	1.09	gi|297737836|emb|CBI27037.3|/0/unnamed protein product [Vitis vinifera]			Glyma01g22680	0.71	gi|13676413|dbj|BAB41197.1|/1.03358e-110/hypothetical protein [Glycine max]		Glyma01g26820	0.88	gi|255646231|gb|ACU23600.1|/1.5381e-41/unknown [Glycine max]
Glyma01g24650	0.33	gi|255636959|gb|ACU18812.1|/0/unknown [Glycine max]		Glyma01g22160	1.75	gi|255638772|gb|ACU19690.1|/8.91214e-103/unknown [Glycine max]			Glyma01g24550	8.53	gi|255633504|gb|ACU17110.1|/1.92259e-25/unknown [Glycine max]		Glyma01g23870	0.36	gi|163889361|gb|ABY48131.1|/2.23756e-147/zinc finger protein [Medicago truncatula]		Glyma01g22160	1.05	gi|255638772|gb|ACU19690.1|/8.91214e-103/unknown [Glycine max]		Glyma01g20860	1.27	gi|255639903|gb|ACU20244.1|/0/unknown [Glycine max]			Glyma01g22840	0.35	gi|226320262|gb|ACO48252.1|/0/phosphoenolpyruvate carboxylase [Arachis hypogaea]		Glyma01g26840	3.52	gi|255635034|gb|ACU17875.1|/8.68836e-90/unknown [Glycine max]
Glyma01g24740	0.33	gi|224133772|ref|XP_002321657.1|/2.77408e-57/predicted protein [Populus trichocarpa]		Glyma01g22170	0.35	gi|255566855|ref|XP_002524411.1|/1.54113e-111/methionine aminopeptidase, putative [Ricinus communis]			Glyma01g24880	2.61	gi|255626995|gb|ACU13842.1|/3.86491e-34/unknown [Glycine max]		Glyma01g24360	4.72	gi|255644940|gb|ACU22970.1|/4.14119e-175/unknown [Glycine max]		Glyma01g22260	4.88	gi|255566851|ref|XP_002524409.1|/5.2858e-116/DNA-binding protein RAV1, putative [Ricinus communis]		Glyma01g20900	2.18	gi|255648375|gb|ACU24638.1|/1.0619e-140/unknown [Glycine max]			Glyma01g22900	0.35	gi|224099789|ref|XP_002311619.1|/3.55741e-23/predicted protein [Populus trichocarpa]		Glyma01g26930	0.35	gi|217073910|gb|ACJ85315.1|/4.40179e-101/unknown [Medicago truncatula]
Glyma01g24880	0.33	gi|255626995|gb|ACU13842.1|/3.86491e-34/unknown [Glycine max]		Glyma01g22260	11.74	gi|255566851|ref|XP_002524409.1|/5.2858e-116/DNA-binding protein RAV1, putative [Ricinus communis]			Glyma01g24900	1.74	gi|255627811|gb|ACU14250.1|/1.1869e-72/unknown [Glycine max]		Glyma01g24430	0.55	gi|255581514|ref|XP_002531563.1|/2.52794e-112/zinc finger protein, putative [Ricinus communis]		Glyma01g22630	1.22	gi|224111752|ref|XP_002315964.1|/1.99238e-132/predicted protein [Populus trichocarpa]		Glyma01g20980	1.09	gi|225423923|ref|XP_002278907.1|/4.03402e-41/PREDICTED: hypothetical protein [Vitis vinifera]			Glyma01g22910	0.35	gi|662930|emb|CAA87077.1|/2.38047e-24/heat shock transcription factor 34 [Glycine max]		Glyma01g26950	2.29	gi|135462|sp|P12460.1|TBB2_SOYBN/0/RecName: Full=Tubulin beta-2 chain; AltName: Full=Beta-2-tubulin
Glyma01g24900	0.84	gi|255627811|gb|ACU14250.1|/1.1869e-72/unknown [Glycine max]		Glyma01g22580	0.35	gi|255630841|gb|ACU15783.1|/1.35222e-76/unknown [Glycine max]			Glyma01g24950	1.74	gi|217072642|gb|ACJ84681.1|/4.0284e-147/unknown [Medicago truncatula]		Glyma01g24470	0.36	gi|225447639|ref|XP_002271384.1|/1.4585e-12/PREDICTED: hypothetical protein [Vitis vinifera]		Glyma01g22640	2.96	-		Glyma01g21510	0.36	gi|224099345|ref|XP_002311447.1|/0/lysine/histidine transporter [Populus trichocarpa]			Glyma01g23140	1.24	gi|225423806|ref|XP_002280418.1|/0/PREDICTED: hypothetical protein isoform 1 [Vitis vinifera]		Glyma01g26970	6.69	gi|255639070|gb|ACU19835.1|/6.10301e-110/unknown [Glycine max]
Glyma01g24950	1.84	gi|217072642|gb|ACJ84681.1|/4.0284e-147/unknown [Medicago truncatula]		Glyma01g22640	3.16	-			Glyma01g25040	4.18	gi|255646284|gb|ACU23626.1|/2.07261e-180/unknown [Glycine max]		Glyma01g24480	0.73	-		Glyma01g22680	1.92	gi|13676413|dbj|BAB41197.1|/1.03358e-110/hypothetical protein [Glycine max]		Glyma01g21590	0.73	gi|270342084|gb|ACZ74668.1|/0/UDP-glucosyl transferase [Phaseolus vulgaris]			Glyma01g23180	1.76	gi|225423802|ref|XP_002277905.1|/0/PREDICTED: hypothetical protein [Vitis vinifera]		Glyma01g26980	1.76	gi|255630238|gb|ACU15474.1|/2.00115e-29/unknown [Glycine max]
Glyma01g25030	0.33	gi|124365531|gb|ABN09765.1|/5.43231e-06/CENP-B protein [Medicago truncatula]		Glyma01g22680	1.75	gi|13676413|dbj|BAB41197.1|/1.03358e-110/hypothetical protein [Glycine max]			Glyma01g25270	1.74	gi|255555629|ref|XP_002518850.1|/1.64426e-172/hypothetical protein RCOM_1311830 [Ricinus communis]		Glyma01g24520	1.82	gi|255641308|gb|ACU20931.1|/1.50283e-162/unknown [Glycine max]		Glyma01g22750	13.6	gi|255646159|gb|ACU23565.1|/2.56363e-26/unknown [Glycine max]		Glyma01g21680	0.36	gi|224111730|ref|XP_002315956.1|/4.29933e-13/predicted protein [Populus trichocarpa]			Glyma01g23500	0.35	gi|255571077|ref|XP_002526489.1|/0/eukaryotic translation initiation factor 4g, putative [Ricinus communis]		Glyma01g26990	1.58	gi|298569784|gb|ADI87420.1|/0/fructokinase-like protein 1 [Vigna unguiculata]
Glyma01g25040	16.04	gi|255646284|gb|ACU23626.1|/2.07261e-180/unknown [Glycine max]		Glyma01g22750	9.99	gi|255646159|gb|ACU23565.1|/2.56363e-26/unknown [Glycine max]			Glyma01g25690	1.22	gi|260594179|gb|ACX46384.1|/0/isochorismate synthase [Populus tremuloides]		Glyma01g24550	11.45	gi|255633504|gb|ACU17110.1|/1.92259e-25/unknown [Glycine max]		Glyma01g22910	0.35	gi|662930|emb|CAA87077.1|/2.38047e-24/heat shock transcription factor 34 [Glycine max]		Glyma01g22160	2	gi|255638772|gb|ACU19690.1|/8.91214e-103/unknown [Glycine max]			Glyma01g23750	6.53	-		Glyma01g27040	0.35	gi|225016142|gb|ACN78966.1|/1.70433e-106/unknown [Glycine max]
Glyma01g25270	5.01	gi|255555629|ref|XP_002518850.1|/1.64426e-172/hypothetical protein RCOM_1311830 [Ricinus communis]		Glyma01g23140	2.28	gi|225423806|ref|XP_002280418.1|/0/PREDICTED: hypothetical protein isoform 1 [Vitis vinifera]			Glyma01g25890	0.87	gi|255586949|ref|XP_002534074.1|/0/Peptide transporter, putative [Ricinus communis]		Glyma01g24740	0.36	gi|224133772|ref|XP_002321657.1|/2.77408e-57/predicted protein [Populus trichocarpa]		Glyma01g23140	0.87	gi|225423806|ref|XP_002280418.1|/0/PREDICTED: hypothetical protein isoform 1 [Vitis vinifera]		Glyma01g22170	0.73	gi|255566855|ref|XP_002524411.1|/1.54113e-111/methionine aminopeptidase, putative [Ricinus communis]			Glyma01g23760	0.88	gi|297735862|emb|CBI18616.3|/1.12945e-110/unnamed protein product [Vitis vinifera]		Glyma01g27240	1.41	gi|255641500|gb|ACU21025.1|/1.07469e-84/unknown [Glycine max]
Glyma01g25890	0.33	gi|255586949|ref|XP_002534074.1|/0/Peptide transporter, putative [Ricinus communis]		Glyma01g23180	9.82	gi|225423802|ref|XP_002277905.1|/0/PREDICTED: hypothetical protein [Vitis vinifera]			Glyma01g25940	0.87	gi|255645868|gb|ACU23424.1|/7.19859e-128/unknown [Glycine max]		Glyma01g24880	1.09	gi|255626995|gb|ACU13842.1|/3.86491e-34/unknown [Glycine max]		Glyma01g23180	5.06	gi|225423802|ref|XP_002277905.1|/0/PREDICTED: hypothetical protein [Vitis vinifera]		Glyma01g22260	7.1	gi|255566851|ref|XP_002524409.1|/5.2858e-116/DNA-binding protein RAV1, putative [Ricinus communis]			Glyma01g23820	0.53	gi|255576019|ref|XP_002528905.1|/1.19544e-155/tRNA-dihydrouridine synthase, putative [Ricinus communis]		Glyma01g27280	0.53	gi|217071108|gb|ACJ83914.1|/4.84167e-37/unknown [Medicago truncatula]
Glyma01g25940	0.84	gi|255645868|gb|ACU23424.1|/7.19859e-128/unknown [Glycine max]		Glyma01g23750	2.1	-			Glyma01g26220	1.04	gi|255632224|gb|ACU16470.1|/4.1164e-117/unknown [Glycine max]		Glyma01g24900	1.09	gi|255627811|gb|ACU14250.1|/1.1869e-72/unknown [Glycine max]		Glyma01g23390	0.52	gi|297737920|emb|CBI27121.3|/5.37132e-104/unnamed protein product [Vitis vinifera]		Glyma01g22470	1.64	gi|225423893|ref|XP_002281668.1|/0/PREDICTED: similar to leucine-rich repeat protein-related [Vitis vinifera]			Glyma01g24360	6.7	gi|255644940|gb|ACU22970.1|/4.14119e-175/unknown [Glycine max]		Glyma01g27840	2.11	gi|76800638|gb|ABA55726.1|/0/sulfoquinovosyldiacylglycerol synthase type 2 [Vigna unguiculata]
Glyma01g25960	1.84	gi|255629059|gb|ACU14874.1|/1.29935e-31/unknown [Glycine max]		Glyma01g23760	1.4	gi|297735862|emb|CBI18616.3|/1.12945e-110/unnamed protein product [Vitis vinifera]			Glyma01g26230	0.7	gi|255627609|gb|ACU14149.1|/1.05867e-121/unknown [Glycine max]		Glyma01g24950	5.45	gi|217072642|gb|ACJ84681.1|/4.0284e-147/unknown [Medicago truncatula]		Glyma01g23700	0.35	gi|224109844|ref|XP_002315331.1|/3.73254e-11/predicted protein [Populus trichocarpa]		Glyma01g22500	0.36	gi|225423881|ref|XP_002281540.1|/1.98336e-15/PREDICTED: hypothetical protein [Vitis vinifera]			Glyma01g24430	0.71	gi|255581514|ref|XP_002531563.1|/2.52794e-112/zinc finger protein, putative [Ricinus communis]		Glyma01g28310	0.35	gi|6650716|gb|AAF21982.1|AF115543_1/8.3724e-171/AUX1-like protein [Populus tremula x Populus tremuloides]
Glyma01g26220	14.37	gi|255632224|gb|ACU16470.1|/4.1164e-117/unknown [Glycine max]		Glyma01g23820	0.35	gi|255576019|ref|XP_002528905.1|/1.19544e-155/tRNA-dihydrouridine synthase, putative [Ricinus communis]			Glyma01g26350	0.35	gi|225440540|ref|XP_002273173.1|/0/PREDICTED: hypothetical protein [Vitis vinifera]		Glyma01g25030	0.73	gi|124365531|gb|ABN09765.1|/5.43231e-06/CENP-B protein [Medicago truncatula]		Glyma01g23740	0.87	gi|34761728|gb|AAQ82037.1|/0/gag/pol polyprotein [Pisum sativum]		Glyma01g22630	1.46	gi|224111752|ref|XP_002315964.1|/1.99238e-132/predicted protein [Populus trichocarpa]			Glyma01g24480	0.71	-		Glyma01g28420	0.35	gi|302143417|emb|CBI21978.3|/6.73398e-13/unnamed protein product [Vitis vinifera]
Glyma01g26300	0.33	gi|255627933|gb|ACU14311.1|/4.25179e-85/unknown [Glycine max]		Glyma01g23870	0.35	gi|163889361|gb|ABY48131.1|/2.23756e-147/zinc finger protein [Medicago truncatula]			Glyma01g26670	0.35	gi|255648218|gb|ACU24562.1|/2.61572e-82/unknown [Glycine max]		Glyma01g25040	7.45	gi|255646284|gb|ACU23626.1|/2.07261e-180/unknown [Glycine max]		Glyma01g23750	4.01	-		Glyma01g22640	2.73	-			Glyma01g24520	1.06	gi|255641308|gb|ACU20931.1|/1.50283e-162/unknown [Glycine max]		Glyma01g28500	4.57	gi|255640529|gb|ACU20550.1|/1.85009e-62/unknown [Glycine max]
Glyma01g26690	0.84	gi|224087605|ref|XP_002308195.1|/2.31403e-120/predicted protein [Populus trichocarpa]		Glyma01g24090	0.35	gi|29423270|gb|AAO73521.1|/0/gag-pol polyprotein [Glycine max]			Glyma01g26690	0.52	gi|224087605|ref|XP_002308195.1|/2.31403e-120/predicted protein [Populus trichocarpa]		Glyma01g25270	0.55	gi|255555629|ref|XP_002518850.1|/1.64426e-172/hypothetical protein RCOM_1311830 [Ricinus communis]		Glyma01g23760	1.39	gi|297735862|emb|CBI18616.3|/1.12945e-110/unnamed protein product [Vitis vinifera]		Glyma01g22680	2	gi|13676413|dbj|BAB41197.1|/1.03358e-110/hypothetical protein [Glycine max]			Glyma01g24550	10.59	gi|255633504|gb|ACU17110.1|/1.92259e-25/unknown [Glycine max]		Glyma01g28520	0.35	gi|255645345|gb|ACU23169.1|/0/unknown [Glycine max]
Glyma01g26700	1.67	gi|255647333|gb|ACU24133.1|/1.27378e-180/unknown [Glycine max]		Glyma01g24150	0.7	gi|223452416|gb|ACM89535.1|/0/protein kinase [Glycine max]			Glyma01g26820	2.26	gi|255646231|gb|ACU23600.1|/1.5381e-41/unknown [Glycine max]		Glyma01g25680	0.55	gi|53749310|gb|AAU90169.1|/0/putative polyprotein [Oryza sativa Japonica Group]		Glyma01g23820	0.7	gi|255576019|ref|XP_002528905.1|/1.19544e-155/tRNA-dihydrouridine synthase, putative [Ricinus communis]		Glyma01g22750	7.82	gi|255646159|gb|ACU23565.1|/2.56363e-26/unknown [Glycine max]			Glyma01g24650	0.53	gi|255636959|gb|ACU18812.1|/0/unknown [Glycine max]		Glyma01g28810	27.97	gi|255639053|gb|ACU19827.1|/7.48397e-149/unknown [Glycine max]
Glyma01g26750	0.67	gi|255573939|ref|XP_002527888.1|/0/laccase, putative [Ricinus communis]		Glyma01g24360	7.89	gi|255644940|gb|ACU22970.1|/4.14119e-175/unknown [Glycine max]			Glyma01g26840	2.09	gi|255635034|gb|ACU17875.1|/8.68836e-90/unknown [Glycine max]		Glyma01g25690	2	gi|260594179|gb|ACX46384.1|/0/isochorismate synthase [Populus tremuloides]		Glyma01g24360	9.76	gi|255644940|gb|ACU22970.1|/4.14119e-175/unknown [Glycine max]		Glyma01g22830	0.55	gi|224099289|ref|XP_002311425.1|/2.5565e-46/predicted protein [Populus trichocarpa]			Glyma01g24900	0.35	gi|255627811|gb|ACU14250.1|/1.1869e-72/unknown [Glycine max]		Glyma01g29310	0.88	-
Glyma01g26840	26.73	gi|255635034|gb|ACU17875.1|/8.68836e-90/unknown [Glycine max]		Glyma01g24430	0.88	gi|255581514|ref|XP_002531563.1|/2.52794e-112/zinc finger protein, putative [Ricinus communis]			Glyma01g26930	2.61	gi|217073910|gb|ACJ85315.1|/4.40179e-101/unknown [Medicago truncatula]		Glyma01g25830	0.73	gi|224138898|ref|XP_002322929.1|/0/predicted protein [Populus trichocarpa]		Glyma01g24520	1.74	gi|255641308|gb|ACU20931.1|/1.50283e-162/unknown [Glycine max]		Glyma01g22900	0.91	gi|224099789|ref|XP_002311619.1|/3.55741e-23/predicted protein [Populus trichocarpa]			Glyma01g24950	2.82	gi|217072642|gb|ACJ84681.1|/4.0284e-147/unknown [Medicago truncatula]		Glyma01g29330	0.7	gi|51847838|gb|AAU10526.1|/0/putative receptor-like protein kinase 2 [Glycine max]
Glyma01g26950	0.67	gi|135462|sp|P12460.1|TBB2_SOYBN/0/RecName: Full=Tubulin beta-2 chain; AltName: Full=Beta-2-tubulin		Glyma01g24520	2.63	gi|255641308|gb|ACU20931.1|/1.50283e-162/unknown [Glycine max]			Glyma01g26950	1.04	gi|135462|sp|P12460.1|TBB2_SOYBN/0/RecName: Full=Tubulin beta-2 chain; AltName: Full=Beta-2-tubulin		Glyma01g25940	1.45	gi|255645868|gb|ACU23424.1|/7.19859e-128/unknown [Glycine max]		Glyma01g24530	0.52	gi|13161405|dbj|BAB33037.1|/0/VuP5CS [Vigna unguiculata]		Glyma01g23140	3.09	gi|225423806|ref|XP_002280418.1|/0/PREDICTED: hypothetical protein isoform 1 [Vitis vinifera]			Glyma01g25040	4.59	gi|255646284|gb|ACU23626.1|/2.07261e-180/unknown [Glycine max]		Glyma01g29470	0.7	gi|224091022|ref|XP_002309149.1|/0/predicted protein [Populus trichocarpa]
Glyma01g26970	1.67	gi|255639070|gb|ACU19835.1|/6.10301e-110/unknown [Glycine max]		Glyma01g24550	13.67	gi|255633504|gb|ACU17110.1|/1.92259e-25/unknown [Glycine max]			Glyma01g26970	8.88	gi|255639070|gb|ACU19835.1|/6.10301e-110/unknown [Glycine max]		Glyma01g26220	0.36	gi|255632224|gb|ACU16470.1|/4.1164e-117/unknown [Glycine max]		Glyma01g24550	11.85	gi|255633504|gb|ACU17110.1|/1.92259e-25/unknown [Glycine max]		Glyma01g23180	5.09	gi|225423802|ref|XP_002277905.1|/0/PREDICTED: hypothetical protein [Vitis vinifera]			Glyma01g25270	0.88	gi|255555629|ref|XP_002518850.1|/1.64426e-172/hypothetical protein RCOM_1311830 [Ricinus communis]		Glyma01g29520	0.35	gi|255977231|dbj|BAH97107.1|/4.29573e-31/heat shock protein of Hsp90 [Chara braunii]
Glyma01g26980	2.34	gi|255630238|gb|ACU15474.1|/2.00115e-29/unknown [Glycine max]		Glyma01g24600	0.7	gi|147775003|emb|CAN61703.1|/1.33009e-15/hypothetical protein [Vitis vinifera]			Glyma01g26980	1.74	gi|255630238|gb|ACU15474.1|/2.00115e-29/unknown [Glycine max]		Glyma01g26230	2	gi|255627609|gb|ACU14149.1|/1.05867e-121/unknown [Glycine max]		Glyma01g24600	0.87	gi|147775003|emb|CAN61703.1|/1.33009e-15/hypothetical protein [Vitis vinifera]		Glyma01g23390	0.55	gi|297737920|emb|CBI27121.3|/5.37132e-104/unnamed protein product [Vitis vinifera]			Glyma01g25680	0.71	gi|53749310|gb|AAU90169.1|/0/putative polyprotein [Oryza sativa Japonica Group]		Glyma01g29540	0.35	gi|225439398|ref|XP_002263823.1|/6.769e-110/PREDICTED: hypothetical protein [Vitis vinifera]
Glyma01g27240	1.5	gi|255641500|gb|ACU21025.1|/1.07469e-84/unknown [Glycine max]		Glyma01g24650	0.53	gi|255636959|gb|ACU18812.1|/0/unknown [Glycine max]			Glyma01g26990	1.57	gi|298569784|gb|ADI87420.1|/0/fructokinase-like protein 1 [Vigna unguiculata]		Glyma01g26690	1.09	gi|224087605|ref|XP_002308195.1|/2.31403e-120/predicted protein [Populus trichocarpa]		Glyma01g24650	0.35	gi|255636959|gb|ACU18812.1|/0/unknown [Glycine max]		Glyma01g23740	0.55	gi|34761728|gb|AAQ82037.1|/0/gag/pol polyprotein [Pisum sativum]			Glyma01g25690	2.12	gi|260594179|gb|ACX46384.1|/0/isochorismate synthase [Populus tremuloides]		Glyma01g29630	1.23	gi|213053824|gb|ACJ39217.1|/0/fatty acid desaturase 8 [Glycine max]
Glyma01g27250	0.84	gi|297740250|emb|CBI30432.3|/0/unnamed protein product [Vitis vinifera]		Glyma01g24880	0.88	gi|255626995|gb|ACU13842.1|/3.86491e-34/unknown [Glycine max]			Glyma01g27040	1.22	gi|225016142|gb|ACN78966.1|/1.70433e-106/unknown [Glycine max]		Glyma01g26820	1.82	gi|255646231|gb|ACU23600.1|/1.5381e-41/unknown [Glycine max]		Glyma01g24740	0.52	gi|224133772|ref|XP_002321657.1|/2.77408e-57/predicted protein [Populus trichocarpa]		Glyma01g23750	3.28	-			Glyma01g25890	0.71	gi|255586949|ref|XP_002534074.1|/0/Peptide transporter, putative [Ricinus communis]		Glyma01g29930	0.35	gi|224140423|ref|XP_002323582.1|/1.10759e-97/predicted protein [Populus trichocarpa]
Glyma01g27720	2	gi|255636083|gb|ACU18386.1|/1.33204e-160/unknown [Glycine max]		Glyma01g24900	1.23	gi|255627811|gb|ACU14250.1|/1.1869e-72/unknown [Glycine max]			Glyma01g27240	1.74	gi|255641500|gb|ACU21025.1|/1.07469e-84/unknown [Glycine max]		Glyma01g26840	3.63	gi|255635034|gb|ACU17875.1|/8.68836e-90/unknown [Glycine max]		Glyma01g24880	0.52	gi|255626995|gb|ACU13842.1|/3.86491e-34/unknown [Glycine max]		Glyma01g23760	1.27	gi|297735862|emb|CBI18616.3|/1.12945e-110/unnamed protein product [Vitis vinifera]			Glyma01g25940	1.24	gi|255645868|gb|ACU23424.1|/7.19859e-128/unknown [Glycine max]		Glyma01g30060	0.35	gi|255547724|ref|XP_002514919.1|/6.37231e-06/conserved hypothetical protein [Ricinus communis]
Glyma01g27840	0.84	gi|76800638|gb|ABA55726.1|/0/sulfoquinovosyldiacylglycerol synthase type 2 [Vigna unguiculata]		Glyma01g24950	1.93	gi|217072642|gb|ACJ84681.1|/4.0284e-147/unknown [Medicago truncatula]			Glyma01g27250	0.52	gi|297740250|emb|CBI30432.3|/0/unnamed protein product [Vitis vinifera]		Glyma01g26930	0.91	gi|217073910|gb|ACJ85315.1|/4.40179e-101/unknown [Medicago truncatula]		Glyma01g24900	3.31	gi|255627811|gb|ACU14250.1|/1.1869e-72/unknown [Glycine max]		Glyma01g24160	0.55	-			Glyma01g26220	8.47	gi|255632224|gb|ACU16470.1|/4.1164e-117/unknown [Glycine max]		Glyma01g30350	3.52	gi|255647228|gb|ACU24082.1|/2.5083e-110/unknown [Glycine max]
Glyma01g28500	0.67	gi|255640529|gb|ACU20550.1|/1.85009e-62/unknown [Glycine max]		Glyma01g25030	0.35	gi|124365531|gb|ABN09765.1|/5.43231e-06/CENP-B protein [Medicago truncatula]			Glyma01g27840	1.39	gi|76800638|gb|ABA55726.1|/0/sulfoquinovosyldiacylglycerol synthase type 2 [Vigna unguiculata]		Glyma01g26940	0.36	gi|255634652|gb|ACU17688.1|/2.71166e-82/unknown [Glycine max]		Glyma01g24950	3.66	gi|217072642|gb|ACJ84681.1|/4.0284e-147/unknown [Medicago truncatula]		Glyma01g24360	15.1	gi|255644940|gb|ACU22970.1|/4.14119e-175/unknown [Glycine max]			Glyma01g26230	1.94	gi|255627609|gb|ACU14149.1|/1.05867e-121/unknown [Glycine max]		Glyma01g30400	0.35	gi|225440692|ref|XP_002280330.1|/0/PREDICTED: hypothetical protein [Vitis vinifera]
Glyma01g28760	9.02	gi|255632324|gb|ACU16520.1|/3.93846e-109/unknown [Glycine max]		Glyma01g25040	12.62	gi|255646284|gb|ACU23626.1|/2.07261e-180/unknown [Glycine max]			Glyma01g28300	1.04	gi|71534890|gb|AAZ32849.1|/1.7949e-18/hydroxyproline-rich glycoprotein-like protein [Medicago sativa]		Glyma01g26950	1.82	gi|135462|sp|P12460.1|TBB2_SOYBN/0/RecName: Full=Tubulin beta-2 chain; AltName: Full=Beta-2-tubulin		Glyma01g25030	0.7	gi|124365531|gb|ABN09765.1|/5.43231e-06/CENP-B protein [Medicago truncatula]		Glyma01g24430	0.91	gi|255581514|ref|XP_002531563.1|/2.52794e-112/zinc finger protein, putative [Ricinus communis]			Glyma01g26350	0.35	gi|225440540|ref|XP_002273173.1|/0/PREDICTED: hypothetical protein [Vitis vinifera]		Glyma01g31200	0.7	gi|51477397|gb|AAU04770.1|/2.63884e-21/receptor lectin protein kinase-like [Cucumis melo]
Glyma01g28780	3.01	gi|255642219|gb|ACU21374.1|/6.97644e-72/unknown [Glycine max]		Glyma01g25270	5.43	gi|255555629|ref|XP_002518850.1|/1.64426e-172/hypothetical protein RCOM_1311830 [Ricinus communis]			Glyma01g28310	0.7	gi|6650716|gb|AAF21982.1|AF115543_1/8.3724e-171/AUX1-like protein [Populus tremula x Populus tremuloides]		Glyma01g26970	8.36	gi|255639070|gb|ACU19835.1|/6.10301e-110/unknown [Glycine max]		Glyma01g25040	19	gi|255646284|gb|ACU23626.1|/2.07261e-180/unknown [Glycine max]		Glyma01g24520	1.27	gi|255641308|gb|ACU20931.1|/1.50283e-162/unknown [Glycine max]			Glyma01g26690	1.59	gi|224087605|ref|XP_002308195.1|/2.31403e-120/predicted protein [Populus trichocarpa]		Glyma01g31300	0.35	gi|29839388|sp|Q94IC4.1|FRI2_SOYBN/9.32339e-122/RecName: Full=Ferritin-2, chloroplastic; AltName: Full=SFerH-2; Flags: Precursor
Glyma01g28810	0.33	gi|255639053|gb|ACU19827.1|/7.48397e-149/unknown [Glycine max]		Glyma01g25680	0.53	gi|53749310|gb|AAU90169.1|/0/putative polyprotein [Oryza sativa Japonica Group]			Glyma01g28320	0.35	gi|224125148|ref|XP_002329905.1|/2.84402e-13/predicted protein [Populus trichocarpa]		Glyma01g26980	1.64	gi|255630238|gb|ACU15474.1|/2.00115e-29/unknown [Glycine max]		Glyma01g25270	7.15	gi|255555629|ref|XP_002518850.1|/1.64426e-172/hypothetical protein RCOM_1311830 [Ricinus communis]		Glyma01g24550	14.56	gi|255633504|gb|ACU17110.1|/1.92259e-25/unknown [Glycine max]			Glyma01g26700	0.35	gi|255647333|gb|ACU24133.1|/1.27378e-180/unknown [Glycine max]		Glyma01g31320	1.06	gi|224139258|ref|XP_002323024.1|/3.9109e-66/predicted protein [Populus trichocarpa]
Glyma01g28850	0.5	gi|217072398|gb|ACJ84559.1|/2.22428e-174/unknown [Medicago truncatula]		Glyma01g25940	1.05	gi|255645868|gb|ACU23424.1|/7.19859e-128/unknown [Glycine max]			Glyma01g28420	0.35	gi|302143417|emb|CBI21978.3|/6.73398e-13/unnamed protein product [Vitis vinifera]		Glyma01g26990	2.73	gi|298569784|gb|ADI87420.1|/0/fructokinase-like protein 1 [Vigna unguiculata]		Glyma01g25680	0.87	gi|53749310|gb|AAU90169.1|/0/putative polyprotein [Oryza sativa Japonica Group]		Glyma01g24600	1.27	gi|147775003|emb|CAN61703.1|/1.33009e-15/hypothetical protein [Vitis vinifera]			Glyma01g26750	0.35	gi|255573939|ref|XP_002527888.1|/0/laccase, putative [Ricinus communis]		Glyma01g31360	1.41	gi|255637334|gb|ACU18997.1|/8.27257e-128/unknown [Glycine max]
Glyma01g29330	0.33	gi|51847838|gb|AAU10526.1|/0/putative receptor-like protein kinase 2 [Glycine max]		Glyma01g25960	3.16	gi|255629059|gb|ACU14874.1|/1.29935e-31/unknown [Glycine max]			Glyma01g28500	8.71	gi|255640529|gb|ACU20550.1|/1.85009e-62/unknown [Glycine max]		Glyma01g27040	0.36	gi|225016142|gb|ACN78966.1|/1.70433e-106/unknown [Glycine max]		Glyma01g25880	0.35	gi|226493566|ref|NP_001146643.1|/1.17567e-11/hypothetical protein LOC100280242 [Zea mays]		Glyma01g24650	0.73	gi|255636959|gb|ACU18812.1|/0/unknown [Glycine max]			Glyma01g26820	1.76	gi|255646231|gb|ACU23600.1|/1.5381e-41/unknown [Glycine max]		Glyma01g31470	1.23	gi|255629613|gb|ACU15154.1|/2.92575e-41/unknown [Glycine max]
Glyma01g29420	0.67	gi|255645274|gb|ACU23134.1|/0/unknown [Glycine max]		Glyma01g26220	7.36	gi|255632224|gb|ACU16470.1|/4.1164e-117/unknown [Glycine max]			Glyma01g28520	0.35	gi|255645345|gb|ACU23169.1|/0/unknown [Glycine max]		Glyma01g27240	0.36	gi|255641500|gb|ACU21025.1|/1.07469e-84/unknown [Glycine max]		Glyma01g25940	1.57	gi|255645868|gb|ACU23424.1|/7.19859e-128/unknown [Glycine max]		Glyma01g24740	0.55	gi|224133772|ref|XP_002321657.1|/2.77408e-57/predicted protein [Populus trichocarpa]			Glyma01g26840	1.76	gi|255635034|gb|ACU17875.1|/8.68836e-90/unknown [Glycine max]		Glyma01g31570	0.7	gi|297735612|emb|CBI18106.3|/1.0176e-69/unnamed protein product [Vitis vinifera]
Glyma01g29470	2	gi|224091022|ref|XP_002309149.1|/0/predicted protein [Populus trichocarpa]		Glyma01g26310	0.53	gi|187372954|gb|ACD03211.1|/1.31108e-13/xyloglucan endotransglucosylase/hydrolase 1 [Actinidia eriantha]			Glyma01g28550	0.35	gi|225448385|ref|XP_002269465.1|/2.47999e-73/PREDICTED: hypothetical protein [Vitis vinifera]		Glyma01g27340	0.36	gi|147816618|emb|CAN68388.1|/1.1283e-13/hypothetical protein [Vitis vinifera]		Glyma01g25960	0.52	gi|255629059|gb|ACU14874.1|/1.29935e-31/unknown [Glycine max]		Glyma01g24880	2	gi|255626995|gb|ACU13842.1|/3.86491e-34/unknown [Glycine max]			Glyma01g26930	1.76	gi|217073910|gb|ACJ85315.1|/4.40179e-101/unknown [Medicago truncatula]		Glyma01g31600	1.76	gi|255571473|ref|XP_002526684.1|/3.69988e-71/Prenylated Rab acceptor protein, putative [Ricinus communis]
Glyma01g29540	0.33	gi|225439398|ref|XP_002263823.1|/6.769e-110/PREDICTED: hypothetical protein [Vitis vinifera]		Glyma01g26350	0.53	gi|225440540|ref|XP_002273173.1|/0/PREDICTED: hypothetical protein [Vitis vinifera]			Glyma01g28760	0.52	gi|255632324|gb|ACU16520.1|/3.93846e-109/unknown [Glycine max]		Glyma01g27840	2.36	gi|76800638|gb|ABA55726.1|/0/sulfoquinovosyldiacylglycerol synthase type 2 [Vigna unguiculata]		Glyma01g26220	6.28	gi|255632224|gb|ACU16470.1|/4.1164e-117/unknown [Glycine max]		Glyma01g24900	2.55	gi|255627811|gb|ACU14250.1|/1.1869e-72/unknown [Glycine max]			Glyma01g26940	1.41	gi|255634652|gb|ACU17688.1|/2.71166e-82/unknown [Glycine max]		Glyma01g31610	1.06	gi|255625717|gb|ACU13203.1|/2.32496e-56/unknown [Glycine max]
Glyma01g29630	0.67	gi|213053824|gb|ACJ39217.1|/0/fatty acid desaturase 8 [Glycine max]		Glyma01g26600	0.88	gi|255638989|gb|ACU19795.1|/3.83548e-97/unknown [Glycine max]			Glyma01g28810	19.85	gi|255639053|gb|ACU19827.1|/7.48397e-149/unknown [Glycine max]		Glyma01g28320	0.36	gi|224125148|ref|XP_002329905.1|/2.84402e-13/predicted protein [Populus trichocarpa]		Glyma01g26300	0.52	gi|255627933|gb|ACU14311.1|/4.25179e-85/unknown [Glycine max]		Glyma01g24950	2.73	gi|217072642|gb|ACJ84681.1|/4.0284e-147/unknown [Medicago truncatula]			Glyma01g26950	0.88	gi|135462|sp|P12460.1|TBB2_SOYBN/0/RecName: Full=Tubulin beta-2 chain; AltName: Full=Beta-2-tubulin		Glyma01g31750	3.17	gi|255637984|gb|ACU19308.1|/2.76793e-99/unknown [Glycine max]
Glyma01g29760	0.5	gi|225439416|ref|XP_002264016.1|/5.02446e-82/PREDICTED: hypothetical protein [Vitis vinifera]		Glyma01g26690	0.53	gi|224087605|ref|XP_002308195.1|/2.31403e-120/predicted protein [Populus trichocarpa]			Glyma01g28960	0.52	gi|223452508|gb|ACM89581.1|/4.08385e-166/disease resistance protein [Glycine max]		Glyma01g28420	0.36	gi|302143417|emb|CBI21978.3|/6.73398e-13/unnamed protein product [Vitis vinifera]		Glyma01g26350	0.35	gi|225440540|ref|XP_002273173.1|/0/PREDICTED: hypothetical protein [Vitis vinifera]		Glyma01g25040	14.74	gi|255646284|gb|ACU23626.1|/2.07261e-180/unknown [Glycine max]			Glyma01g26970	7.76	gi|255639070|gb|ACU19835.1|/6.10301e-110/unknown [Glycine max]		Glyma01g31830	0.53	gi|255639133|gb|ACU19866.1|/1.00121e-74/unknown [Glycine max]
Glyma01g29930	5.18	gi|224140423|ref|XP_002323582.1|/1.10759e-97/predicted protein [Populus trichocarpa]		Glyma01g26700	2.63	gi|255647333|gb|ACU24133.1|/1.27378e-180/unknown [Glycine max]			Glyma01g29220	0.35	gi|255626505|gb|ACU13597.1|/1.64988e-16/unknown [Glycine max]		Glyma01g28500	4.54	gi|255640529|gb|ACU20550.1|/1.85009e-62/unknown [Glycine max]		Glyma01g26690	0.35	gi|224087605|ref|XP_002308195.1|/2.31403e-120/predicted protein [Populus trichocarpa]		Glyma01g25270	5.09	gi|255555629|ref|XP_002518850.1|/1.64426e-172/hypothetical protein RCOM_1311830 [Ricinus communis]			Glyma01g26980	0.88	gi|255630238|gb|ACU15474.1|/2.00115e-29/unknown [Glycine max]		Glyma01g31920	1.76	gi|187944181|gb|ACD40317.1|/1.3623e-131/WRKY transcription factor WRKY108715 [Medicago truncatula]
Glyma01g30300	0.33	gi|217073071|gb|ACJ84895.1|/3.336e-156/unknown [Medicago truncatula]		Glyma01g26820	0.88	gi|255646231|gb|ACU23600.1|/1.5381e-41/unknown [Glycine max]			Glyma01g29310	0.7	-		Glyma01g28530	0.36	gi|255647773|gb|ACU24347.1|/2.69648e-41/unknown [Glycine max]		Glyma01g26700	1.22	gi|255647333|gb|ACU24133.1|/1.27378e-180/unknown [Glycine max]		Glyma01g25930	0.36	gi|255633890|gb|ACU17306.1|/1.89075e-29/unknown [Glycine max]			Glyma01g26990	2.12	gi|298569784|gb|ADI87420.1|/0/fructokinase-like protein 1 [Vigna unguiculata]		Glyma01g32000	1.76	gi|255571519|ref|XP_002526707.1|/4.89284e-152/Protein SCAR2, putative [Ricinus communis]
Glyma01g30320	0.5	gi|296083158|emb|CBI22794.3|/0/unnamed protein product [Vitis vinifera]		Glyma01g26840	11.74	gi|255635034|gb|ACU17875.1|/8.68836e-90/unknown [Glycine max]			Glyma01g29320	0.35	gi|147768776|emb|CAN60456.1|/0/hypothetical protein [Vitis vinifera]		Glyma01g28780	0.36	gi|255642219|gb|ACU21374.1|/6.97644e-72/unknown [Glycine max]		Glyma01g26820	1.74	gi|255646231|gb|ACU23600.1|/1.5381e-41/unknown [Glycine max]		Glyma01g25940	1.46	gi|255645868|gb|ACU23424.1|/7.19859e-128/unknown [Glycine max]			Glyma01g27200	0.35	gi|224140363|ref|XP_002323552.1|/6.69848e-108/predicted protein [Populus trichocarpa]		Glyma01g32090	1.06	gi|224091092|ref|XP_002309175.1|/0/predicted protein [Populus trichocarpa]
Glyma01g30400	1	gi|225440692|ref|XP_002280330.1|/0/PREDICTED: hypothetical protein [Vitis vinifera]		Glyma01g26930	0.35	gi|217073910|gb|ACJ85315.1|/4.40179e-101/unknown [Medicago truncatula]			Glyma01g29330	0.7	gi|51847838|gb|AAU10526.1|/0/putative receptor-like protein kinase 2 [Glycine max]		Glyma01g28800	0.36	gi|225440650|ref|XP_002274247.1|/5.11565e-32/PREDICTED: hypothetical protein [Vitis vinifera]		Glyma01g26840	17.08	gi|255635034|gb|ACU17875.1|/8.68836e-90/unknown [Glycine max]		Glyma01g25960	1.09	gi|255629059|gb|ACU14874.1|/1.29935e-31/unknown [Glycine max]			Glyma01g27280	0.35	gi|217071108|gb|ACJ83914.1|/4.84167e-37/unknown [Medicago truncatula]		Glyma01g32130	0.53	gi|255630601|gb|ACU15660.1|/6.17928e-64/unknown [Glycine max]
Glyma01g30670	0.33	gi|225439505|ref|XP_002271217.1|/6.90134e-65/PREDICTED: hypothetical protein isoform 1 [Vitis vinifera]		Glyma01g26950	0.7	gi|135462|sp|P12460.1|TBB2_SOYBN/0/RecName: Full=Tubulin beta-2 chain; AltName: Full=Beta-2-tubulin			Glyma01g29470	0.52	gi|224091022|ref|XP_002309149.1|/0/predicted protein [Populus trichocarpa]		Glyma01g28810	27.62	gi|255639053|gb|ACU19827.1|/7.48397e-149/unknown [Glycine max]		Glyma01g26930	0.52	gi|217073910|gb|ACJ85315.1|/4.40179e-101/unknown [Medicago truncatula]		Glyma01g26220	8.73	gi|255632224|gb|ACU16470.1|/4.1164e-117/unknown [Glycine max]			Glyma01g27720	0.35	gi|255636083|gb|ACU18386.1|/1.33204e-160/unknown [Glycine max]		Glyma01g32370	1.06	gi|255646292|gb|ACU23630.1|/1.51906e-34/unknown [Glycine max]
Glyma01g31300	0.67	gi|29839388|sp|Q94IC4.1|FRI2_SOYBN/9.32339e-122/RecName: Full=Ferritin-2, chloroplastic; AltName: Full=SFerH-2; Flags: Precursor		Glyma01g26970	1.75	gi|255639070|gb|ACU19835.1|/6.10301e-110/unknown [Glycine max]			Glyma01g29480	0.52	gi|255629381|gb|ACU15035.1|/2.8207e-52/unknown [Glycine max]		Glyma01g28960	0.36	gi|223452508|gb|ACM89581.1|/4.08385e-166/disease resistance protein [Glycine max]		Glyma01g26950	2.27	gi|135462|sp|P12460.1|TBB2_SOYBN/0/RecName: Full=Tubulin beta-2 chain; AltName: Full=Beta-2-tubulin		Glyma01g26300	0.36	gi|255627933|gb|ACU14311.1|/4.25179e-85/unknown [Glycine max]			Glyma01g27840	1.24	gi|76800638|gb|ABA55726.1|/0/sulfoquinovosyldiacylglycerol synthase type 2 [Vigna unguiculata]		Glyma01g32380	0.88	gi|255586107|ref|XP_002533717.1|/5.13736e-156/conserved hypothetical protein [Ricinus communis]
Glyma01g31320	9.02	gi|224139258|ref|XP_002323024.1|/3.9109e-66/predicted protein [Populus trichocarpa]		Glyma01g26980	4.91	gi|255630238|gb|ACU15474.1|/2.00115e-29/unknown [Glycine max]			Glyma01g29490	0.7	gi|217073112|gb|ACJ84915.1|/3.7743e-25/unknown [Medicago truncatula]		Glyma01g29150	0.55	gi|224140455|ref|XP_002323598.1|/0/predicted protein [Populus trichocarpa]		Glyma01g26970	4.01	gi|255639070|gb|ACU19835.1|/6.10301e-110/unknown [Glycine max]		Glyma01g26340	0.36	gi|255646925|gb|ACU23932.1|/1.34591e-16/unknown [Glycine max]			Glyma01g28020	0.53	gi|147798864|emb|CAN68049.1|/8.26571e-18/hypothetical protein [Vitis vinifera]		Glyma01g32400	0.53	gi|189332855|dbj|BAG41961.1|/0/CBL-interacting protein kinase 1 [Vicia faba]
Glyma01g31360	2.51	gi|255637334|gb|ACU18997.1|/8.27257e-128/unknown [Glycine max]		Glyma01g26990	0.35	gi|298569784|gb|ADI87420.1|/0/fructokinase-like protein 1 [Vigna unguiculata]			Glyma01g29540	0.7	gi|225439398|ref|XP_002263823.1|/6.769e-110/PREDICTED: hypothetical protein [Vitis vinifera]		Glyma01g29540	1.09	gi|225439398|ref|XP_002263823.1|/6.769e-110/PREDICTED: hypothetical protein [Vitis vinifera]		Glyma01g26980	3.83	gi|255630238|gb|ACU15474.1|/2.00115e-29/unknown [Glycine max]		Glyma01g26600	0.55	gi|255638989|gb|ACU19795.1|/3.83548e-97/unknown [Glycine max]			Glyma01g28300	0.35	gi|71534890|gb|AAZ32849.1|/1.7949e-18/hydroxyproline-rich glycoprotein-like protein [Medicago sativa]		Glyma01g32450	0.53	gi|225348639|gb|ACN87281.1|/0/with no lysine kinase [Glycine max]
Glyma01g31470	2.67	gi|255629613|gb|ACU15154.1|/2.92575e-41/unknown [Glycine max]		Glyma01g27000	0.35	gi|225440580|ref|XP_002277149.1|/0/PREDICTED: hypothetical protein [Vitis vinifera]			Glyma01g29630	1.22	gi|213053824|gb|ACJ39217.1|/0/fatty acid desaturase 8 [Glycine max]		Glyma01g29630	1.64	gi|213053824|gb|ACJ39217.1|/0/fatty acid desaturase 8 [Glycine max]		Glyma01g26990	0.7	gi|298569784|gb|ADI87420.1|/0/fructokinase-like protein 1 [Vigna unguiculata]		Glyma01g26690	0.36	gi|224087605|ref|XP_002308195.1|/2.31403e-120/predicted protein [Populus trichocarpa]			Glyma01g28500	3.53	gi|255640529|gb|ACU20550.1|/1.85009e-62/unknown [Glycine max]		Glyma01g32750	48.73	gi|289064179|gb|ADC80503.1|/7.53928e-43/non-specific lipid transfer protein 1b precursor [Phaseolus vulgaris]
Glyma01g31570	2.34	gi|297735612|emb|CBI18106.3|/1.0176e-69/unnamed protein product [Vitis vinifera]		Glyma01g27180	0.35	gi|87240664|gb|ABD32522.1|/9.25259e-65/Amino acid/polyamine transporter II [Medicago truncatula]			Glyma01g29950	0.35	gi|255635147|gb|ACU17930.1|/2.84489e-109/unknown [Glycine max]		Glyma01g29930	0.36	gi|224140423|ref|XP_002323582.1|/1.10759e-97/predicted protein [Populus trichocarpa]		Glyma01g27000	1.22	gi|225440580|ref|XP_002277149.1|/0/PREDICTED: hypothetical protein [Vitis vinifera]		Glyma01g26750	0.73	gi|255573939|ref|XP_002527888.1|/0/laccase, putative [Ricinus communis]			Glyma01g28530	1.41	gi|255647773|gb|ACU24347.1|/2.69648e-41/unknown [Glycine max]		Glyma01g32760	1.94	gi|255626079|gb|ACU13384.1|/5.83441e-68/unknown [Glycine max]
Glyma01g31600	1.67	gi|255571473|ref|XP_002526684.1|/3.69988e-71/Prenylated Rab acceptor protein, putative [Ricinus communis]		Glyma01g27240	1.58	gi|255641500|gb|ACU21025.1|/1.07469e-84/unknown [Glycine max]			Glyma01g30320	0.52	gi|296083158|emb|CBI22794.3|/0/unnamed protein product [Vitis vinifera]		Glyma01g30060	0.55	gi|255547724|ref|XP_002514919.1|/6.37231e-06/conserved hypothetical protein [Ricinus communis]		Glyma01g27130	1.39	gi|225440594|ref|XP_002273700.1|/5.95433e-61/PREDICTED: hypothetical protein [Vitis vinifera]		Glyma01g26820	1.64	gi|255646231|gb|ACU23600.1|/1.5381e-41/unknown [Glycine max]			Glyma01g28550	0.35	gi|225448385|ref|XP_002269465.1|/2.47999e-73/PREDICTED: hypothetical protein [Vitis vinifera]		Glyma01g32790	0.35	gi|225445658|ref|XP_002265876.1|/5.61098e-141/PREDICTED: hypothetical protein [Vitis vinifera]
Glyma01g31610	2.84	gi|255625717|gb|ACU13203.1|/2.32496e-56/unknown [Glycine max]		Glyma01g27250	0.35	gi|297740250|emb|CBI30432.3|/0/unnamed protein product [Vitis vinifera]			Glyma01g30350	4.7	gi|255647228|gb|ACU24082.1|/2.5083e-110/unknown [Glycine max]		Glyma01g30300	0.73	gi|217073071|gb|ACJ84895.1|/3.336e-156/unknown [Medicago truncatula]		Glyma01g27200	0.52	gi|224140363|ref|XP_002323552.1|/6.69848e-108/predicted protein [Populus trichocarpa]		Glyma01g26840	25.47	gi|255635034|gb|ACU17875.1|/8.68836e-90/unknown [Glycine max]			Glyma01g28760	0.71	gi|255632324|gb|ACU16520.1|/3.93846e-109/unknown [Glycine max]		Glyma01g32810	1.76	gi|224140599|ref|XP_002323669.1|/0/predicted protein [Populus trichocarpa]
Glyma01g31660	0.5	gi|255640410|gb|ACU20492.1|/4.6264e-106/unknown [Glycine max]		Glyma01g27280	0.53	gi|217071108|gb|ACJ83914.1|/4.84167e-37/unknown [Medicago truncatula]			Glyma01g30400	0.35	gi|225440692|ref|XP_002280330.1|/0/PREDICTED: hypothetical protein [Vitis vinifera]		Glyma01g30320	1.09	gi|296083158|emb|CBI22794.3|/0/unnamed protein product [Vitis vinifera]		Glyma01g27240	0.7	gi|255641500|gb|ACU21025.1|/1.07469e-84/unknown [Glycine max]		Glyma01g26930	0.55	gi|217073910|gb|ACJ85315.1|/4.40179e-101/unknown [Medicago truncatula]			Glyma01g28780	0.35	gi|255642219|gb|ACU21374.1|/6.97644e-72/unknown [Glycine max]		Glyma01g33020	0.35	gi|297734533|emb|CBI16584.3|/4.42487e-14/unnamed protein product [Vitis vinifera]
Glyma01g31730	1	gi|255630445|gb|ACU15580.1|/5.80919e-53/unknown [Glycine max]		Glyma01g27440	0.35	gi|193584702|gb|ACF19651.1|/0/TIR-NBS-LRR RCT1-like resistance protein [Medicago sativa]			Glyma01g30480	0.7	gi|255541596|ref|XP_002511862.1|/5.43279e-07/Rop guanine nucleotide exchange factor, putative [Ricinus communis]		Glyma01g30350	4.18	gi|255647228|gb|ACU24082.1|/2.5083e-110/unknown [Glycine max]		Glyma01g27250	1.05	gi|297740250|emb|CBI30432.3|/0/unnamed protein product [Vitis vinifera]		Glyma01g26940	0.36	gi|255634652|gb|ACU17688.1|/2.71166e-82/unknown [Glycine max]			Glyma01g28810	21	gi|255639053|gb|ACU19827.1|/7.48397e-149/unknown [Glycine max]		Glyma01g33090	0.35	gi|242085288|ref|XP_002443069.1|/1.37099e-122/hypothetical protein SORBIDRAFT_08g007560 [Sorghum bicolor]
Glyma01g31750	16.37	gi|255637984|gb|ACU19308.1|/2.76793e-99/unknown [Glycine max]		Glyma01g27720	0.88	gi|255636083|gb|ACU18386.1|/1.33204e-160/unknown [Glycine max]			Glyma01g30540	0.35	gi|255541596|ref|XP_002511862.1|/1.09293e-07/Rop guanine nucleotide exchange factor, putative [Ricinus communis]		Glyma01g30400	0.55	gi|225440692|ref|XP_002280330.1|/0/PREDICTED: hypothetical protein [Vitis vinifera]		Glyma01g27340	0.35	gi|147816618|emb|CAN68388.1|/1.1283e-13/hypothetical protein [Vitis vinifera]		Glyma01g26950	0.73	gi|135462|sp|P12460.1|TBB2_SOYBN/0/RecName: Full=Tubulin beta-2 chain; AltName: Full=Beta-2-tubulin			Glyma01g28960	0.71	gi|223452508|gb|ACM89581.1|/4.08385e-166/disease resistance protein [Glycine max]		Glyma01g33360	1.94	gi|255636834|gb|ACU18750.1|/1.37669e-74/unknown [Glycine max]
Glyma01g31900	2.51	gi|225439570|ref|XP_002264939.1|/2.4472e-163/PREDICTED: hypothetical protein [Vitis vinifera]		Glyma01g27840	0.7	gi|76800638|gb|ABA55726.1|/0/sulfoquinovosyldiacylglycerol synthase type 2 [Vigna unguiculata]			Glyma01g31200	2.09	gi|51477397|gb|AAU04770.1|/2.63884e-21/receptor lectin protein kinase-like [Cucumis melo]		Glyma01g31200	0.91	gi|51477397|gb|AAU04770.1|/2.63884e-21/receptor lectin protein kinase-like [Cucumis melo]		Glyma01g27720	2.09	gi|255636083|gb|ACU18386.1|/1.33204e-160/unknown [Glycine max]		Glyma01g26970	5.28	gi|255639070|gb|ACU19835.1|/6.10301e-110/unknown [Glycine max]			Glyma01g29150	0.53	gi|224140455|ref|XP_002323598.1|/0/predicted protein [Populus trichocarpa]		Glyma01g33370	1.06	gi|255646070|gb|ACU23522.1|/2.07108e-116/unknown [Glycine max]
Glyma01g31920	2.51	gi|187944181|gb|ACD40317.1|/1.3623e-131/WRKY transcription factor WRKY108715 [Medicago truncatula]		Glyma01g28530	0.35	gi|255647773|gb|ACU24347.1|/2.69648e-41/unknown [Glycine max]			Glyma01g31300	0.52	gi|29839388|sp|Q94IC4.1|FRI2_SOYBN/9.32339e-122/RecName: Full=Ferritin-2, chloroplastic; AltName: Full=SFerH-2; Flags: Precursor		Glyma01g31300	0.36	gi|29839388|sp|Q94IC4.1|FRI2_SOYBN/9.32339e-122/RecName: Full=Ferritin-2, chloroplastic; AltName: Full=SFerH-2; Flags: Precursor		Glyma01g27840	0.7	gi|76800638|gb|ABA55726.1|/0/sulfoquinovosyldiacylglycerol synthase type 2 [Vigna unguiculata]		Glyma01g26980	2	gi|255630238|gb|ACU15474.1|/2.00115e-29/unknown [Glycine max]			Glyma01g29330	0.71	gi|51847838|gb|AAU10526.1|/0/putative receptor-like protein kinase 2 [Glycine max]		Glyma01g33520	0.35	gi|225453987|ref|XP_002274528.1|/0/PREDICTED: hypothetical protein [Vitis vinifera]
Glyma01g31930	0.5	gi|224140535|ref|XP_002323638.1|/0/predicted protein [Populus trichocarpa]		Glyma01g28550	0.35	gi|225448385|ref|XP_002269465.1|/2.47999e-73/PREDICTED: hypothetical protein [Vitis vinifera]			Glyma01g31310	1.22	gi|255629448|gb|ACU15070.1|/8.81413e-94/unknown [Glycine max]		Glyma01g31320	1.27	gi|224139258|ref|XP_002323024.1|/3.9109e-66/predicted protein [Populus trichocarpa]		Glyma01g28420	0.52	gi|302143417|emb|CBI21978.3|/6.73398e-13/unnamed protein product [Vitis vinifera]		Glyma01g26990	0.36	gi|298569784|gb|ADI87420.1|/0/fructokinase-like protein 1 [Vigna unguiculata]			Glyma01g29410	0.35	gi|255551194|ref|XP_002516644.1|/1.59655e-81/ran binding protein, putative [Ricinus communis]		Glyma01g33600	1.76	gi|255637117|gb|ACU18890.1|/0/unknown [Glycine max]
Glyma01g31990	0.33	gi|255633328|gb|ACU17021.1|/2.76098e-45/unknown [Glycine max]		Glyma01g28760	0.88	gi|255632324|gb|ACU16520.1|/3.93846e-109/unknown [Glycine max]			Glyma01g31320	4.7	gi|224139258|ref|XP_002323024.1|/3.9109e-66/predicted protein [Populus trichocarpa]		Glyma01g31360	2	gi|255637334|gb|ACU18997.1|/8.27257e-128/unknown [Glycine max]		Glyma01g28500	0.52	gi|255640529|gb|ACU20550.1|/1.85009e-62/unknown [Glycine max]		Glyma01g27000	2.91	gi|225440580|ref|XP_002277149.1|/0/PREDICTED: hypothetical protein [Vitis vinifera]			Glyma01g29470	0.35	gi|224091022|ref|XP_002309149.1|/0/predicted protein [Populus trichocarpa]		Glyma01g33610	2.99	gi|255641715|gb|ACU21128.1|/4.02975e-167/unknown [Glycine max]
Glyma01g32000	3.51	gi|255571519|ref|XP_002526707.1|/4.89284e-152/Protein SCAR2, putative [Ricinus communis]		Glyma01g28780	0.35	gi|255642219|gb|ACU21374.1|/6.97644e-72/unknown [Glycine max]			Glyma01g31360	2.44	gi|255637334|gb|ACU18997.1|/8.27257e-128/unknown [Glycine max]		Glyma01g31470	3.27	gi|255629613|gb|ACU15154.1|/2.92575e-41/unknown [Glycine max]		Glyma01g28530	0.52	gi|255647773|gb|ACU24347.1|/2.69648e-41/unknown [Glycine max]		Glyma01g27130	1.09	gi|225440594|ref|XP_002273700.1|/5.95433e-61/PREDICTED: hypothetical protein [Vitis vinifera]			Glyma01g29520	0.71	gi|255977231|dbj|BAH97107.1|/4.29573e-31/heat shock protein of Hsp90 [Chara braunii]		Glyma01g33740	1.76	-
Glyma01g32070	6.18	gi|255631736|gb|ACU16235.1|/2.51323e-109/unknown [Glycine max]		Glyma01g28850	0.53	gi|217072398|gb|ACJ84559.1|/2.22428e-174/unknown [Medicago truncatula]			Glyma01g31470	1.92	gi|255629613|gb|ACU15154.1|/2.92575e-41/unknown [Glycine max]		Glyma01g31570	1.82	gi|297735612|emb|CBI18106.3|/1.0176e-69/unnamed protein product [Vitis vinifera]		Glyma01g28550	0.35	gi|225448385|ref|XP_002269465.1|/2.47999e-73/PREDICTED: hypothetical protein [Vitis vinifera]		Glyma01g27240	0.91	gi|255641500|gb|ACU21025.1|/1.07469e-84/unknown [Glycine max]			Glyma01g29540	0.71	gi|225439398|ref|XP_002263823.1|/6.769e-110/PREDICTED: hypothetical protein [Vitis vinifera]		Glyma01g33910	0.35	gi|225453947|ref|XP_002274056.1|/9.35937e-126/PREDICTED: hypothetical protein [Vitis vinifera]
Glyma01g32090	10.19	gi|224091092|ref|XP_002309175.1|/0/predicted protein [Populus trichocarpa]		Glyma01g29280	0.53	gi|255566000|ref|XP_002523988.1|/4.68123e-164/conserved hypothetical protein [Ricinus communis]			Glyma01g31570	1.57	gi|297735612|emb|CBI18106.3|/1.0176e-69/unnamed protein product [Vitis vinifera]		Glyma01g31610	1.82	gi|255625717|gb|ACU13203.1|/2.32496e-56/unknown [Glycine max]		Glyma01g28760	2.09	gi|255632324|gb|ACU16520.1|/3.93846e-109/unknown [Glycine max]		Glyma01g27250	0.91	gi|297740250|emb|CBI30432.3|/0/unnamed protein product [Vitis vinifera]			Glyma01g29630	0.71	gi|213053824|gb|ACJ39217.1|/0/fatty acid desaturase 8 [Glycine max]		Glyma01g34240	0.7	gi|255639804|gb|ACU20195.1|/1.1712e-121/unknown [Glycine max]
Glyma01g32130	0.84	gi|255630601|gb|ACU15660.1|/6.17928e-64/unknown [Glycine max]		Glyma01g29310	0.53	-			Glyma01g31600	0.87	gi|255571473|ref|XP_002526684.1|/3.69988e-71/Prenylated Rab acceptor protein, putative [Ricinus communis]		Glyma01g31750	6.72	gi|255637984|gb|ACU19308.1|/2.76793e-99/unknown [Glycine max]		Glyma01g28780	1.22	gi|255642219|gb|ACU21374.1|/6.97644e-72/unknown [Glycine max]		Glyma01g27500	0.36	gi|38345406|emb|CAE03097.2|/3.24588e-09/OSJNBa0017B10.12 [Oryza sativa (japonica cultivar-group)]			Glyma01g29670	0.35	gi|225439414|ref|XP_002263907.1|/2.1602e-25/PREDICTED: hypothetical protein [Vitis vinifera]		Glyma01g34270	0.35	gi|224129994|ref|XP_002320722.1|/6.50843e-127/predicted protein [Populus trichocarpa]
Glyma01g32380	0.5	gi|255586107|ref|XP_002533717.1|/5.13736e-156/conserved hypothetical protein [Ricinus communis]		Glyma01g29330	0.53	gi|51847838|gb|AAU10526.1|/0/putative receptor-like protein kinase 2 [Glycine max]			Glyma01g31610	3.13	gi|255625717|gb|ACU13203.1|/2.32496e-56/unknown [Glycine max]		Glyma01g31900	0.55	gi|225439570|ref|XP_002264939.1|/2.4472e-163/PREDICTED: hypothetical protein [Vitis vinifera]		Glyma01g28850	1.57	gi|217072398|gb|ACJ84559.1|/2.22428e-174/unknown [Medicago truncatula]		Glyma01g27720	1.46	gi|255636083|gb|ACU18386.1|/1.33204e-160/unknown [Glycine max]			Glyma01g29760	0.88	gi|225439416|ref|XP_002264016.1|/5.02446e-82/PREDICTED: hypothetical protein [Vitis vinifera]		Glyma01g34520	0.35	gi|225453919|ref|XP_002273654.1|/0/PREDICTED: hypothetical protein [Vitis vinifera]
Glyma01g32410	0.5	gi|224116398|ref|XP_002317288.1|/1.72358e-33/predicted protein [Populus trichocarpa]		Glyma01g29420	0.88	gi|255645274|gb|ACU23134.1|/0/unknown [Glycine max]			Glyma01g31630	0.35	gi|255637472|gb|ACU19063.1|/5.5715e-55/unknown [Glycine max]		Glyma01g31920	2	gi|187944181|gb|ACD40317.1|/1.3623e-131/WRKY transcription factor WRKY108715 [Medicago truncatula]		Glyma01g29000	0.35	gi|75318818|sp|O82039.1|SPY_PETHY/2.38746e-20/RecName: Full=Probable UDP-N-acetylglucosamine--peptide N-acetylglucosaminyltransferase SPINDLY; AltName: Full=PhSPY		Glyma01g27840	0.91	gi|76800638|gb|ABA55726.1|/0/sulfoquinovosyldiacylglycerol synthase type 2 [Vigna unguiculata]			Glyma01g30080	0.35	gi|224112897|ref|XP_002316324.1|/1.83821e-23/predicted protein [Populus trichocarpa]		Glyma01g34630	1.23	gi|255628631|gb|ACU14660.1|/1.14748e-80/unknown [Glycine max]
Glyma01g32450	4.01	gi|225348639|gb|ACN87281.1|/0/with no lysine kinase [Glycine max]		Glyma01g29470	0.35	gi|224091022|ref|XP_002309149.1|/0/predicted protein [Populus trichocarpa]			Glyma01g31730	0.35	gi|255630445|gb|ACU15580.1|/5.80919e-53/unknown [Glycine max]		Glyma01g32000	3.27	gi|255571519|ref|XP_002526707.1|/4.89284e-152/Protein SCAR2, putative [Ricinus communis]		Glyma01g29110	0.35	gi|255569405|ref|XP_002525670.1|/2.7718e-11/ATP-binding cassette transporter, putative [Ricinus communis]		Glyma01g28320	0.91	gi|224125148|ref|XP_002329905.1|/2.84402e-13/predicted protein [Populus trichocarpa]			Glyma01g30300	0.35	gi|217073071|gb|ACJ84895.1|/3.336e-156/unknown [Medicago truncatula]		Glyma01g34660	3.52	gi|255632386|gb|ACU16543.1|/3.72439e-58/unknown [Glycine max]
Glyma01g32680	0.67	gi|217074000|gb|ACJ85360.1|/1.96972e-160/unknown [Medicago truncatula]		Glyma01g29520	0.53	gi|255977231|dbj|BAH97107.1|/4.29573e-31/heat shock protein of Hsp90 [Chara braunii]			Glyma01g31750	13.58	gi|255637984|gb|ACU19308.1|/2.76793e-99/unknown [Glycine max]		Glyma01g32070	0.73	gi|255631736|gb|ACU16235.1|/2.51323e-109/unknown [Glycine max]		Glyma01g29160	0.35	gi|225470045|ref|XP_002266178.1|/0/PREDICTED: hypothetical protein [Vitis vinifera]		Glyma01g28420	0.36	gi|302143417|emb|CBI21978.3|/6.73398e-13/unnamed protein product [Vitis vinifera]			Glyma01g30320	0.88	gi|296083158|emb|CBI22794.3|/0/unnamed protein product [Vitis vinifera]		Glyma01g34700	11.79	gi|225445166|ref|XP_002280712.1|/0/PREDICTED: similar to Os12g0541500 [Vitis vinifera]
Glyma01g32810	2.67	gi|224140599|ref|XP_002323669.1|/0/predicted protein [Populus trichocarpa]		Glyma01g29910	0.53	gi|255556695|ref|XP_002519381.1|/8.49996e-33/Serine/threonine-protein kinase PBS1, putative [Ricinus communis]			Glyma01g31830	0.52	gi|255639133|gb|ACU19866.1|/1.00121e-74/unknown [Glycine max]		Glyma01g32090	0.36	gi|224091092|ref|XP_002309175.1|/0/predicted protein [Populus trichocarpa]		Glyma01g29310	0.52	-		Glyma01g28530	0.36	gi|255647773|gb|ACU24347.1|/2.69648e-41/unknown [Glycine max]			Glyma01g30350	2.65	gi|255647228|gb|ACU24082.1|/2.5083e-110/unknown [Glycine max]		Glyma01g34780	0.35	gi|225445156|ref|XP_002284044.1|/0/PREDICTED: hypothetical protein [Vitis vinifera]
Glyma01g32870	1	gi|255630067|gb|ACU15387.1|/3.12731e-20/unknown [Glycine max]		Glyma01g29930	2.28	gi|224140423|ref|XP_002323582.1|/1.10759e-97/predicted protein [Populus trichocarpa]			Glyma01g31890	0.52	gi|255556123|ref|XP_002519096.1|/2.17525e-32/phospholipase A-2-activating protein, putative [Ricinus communis]		Glyma01g32380	1.09	gi|255586107|ref|XP_002533717.1|/5.13736e-156/conserved hypothetical protein [Ricinus communis]		Glyma01g29420	0.7	gi|255645274|gb|ACU23134.1|/0/unknown [Glycine max]		Glyma01g28550	1.09	gi|225448385|ref|XP_002269465.1|/2.47999e-73/PREDICTED: hypothetical protein [Vitis vinifera]			Glyma01g30400	0.35	gi|225440692|ref|XP_002280330.1|/0/PREDICTED: hypothetical protein [Vitis vinifera]		Glyma01g34940	3.69	gi|255634716|gb|ACU17720.1|/8.41555e-89/unknown [Glycine max]
Glyma01g33070	0.67	gi|255639029|gb|ACU19815.1|/1.00414e-161/unknown [Glycine max]		Glyma01g29950	0.53	gi|255635147|gb|ACU17930.1|/2.84489e-109/unknown [Glycine max]			Glyma01g31900	0.35	gi|225439570|ref|XP_002264939.1|/2.4472e-163/PREDICTED: hypothetical protein [Vitis vinifera]		Glyma01g32450	1.09	gi|225348639|gb|ACN87281.1|/0/with no lysine kinase [Glycine max]		Glyma01g29470	0.35	gi|224091022|ref|XP_002309149.1|/0/predicted protein [Populus trichocarpa]		Glyma01g28760	4	gi|255632324|gb|ACU16520.1|/3.93846e-109/unknown [Glycine max]			Glyma01g30480	0.53	gi|255541596|ref|XP_002511862.1|/5.43279e-07/Rop guanine nucleotide exchange factor, putative [Ricinus communis]		Glyma01g34950	0.7	gi|224139712|ref|XP_002323240.1|/4.70991e-31/predicted protein [Populus trichocarpa]
Glyma01g33150	0.5	gi|5915845|sp|O49859.1|C82A4_SOYBN/0/RecName: Full=Cytochrome P450 82A4; AltName: Full=Cytochrome P450 CP9		Glyma01g30320	0.88	gi|296083158|emb|CBI22794.3|/0/unnamed protein product [Vitis vinifera]			Glyma01g31920	0.87	gi|187944181|gb|ACD40317.1|/1.3623e-131/WRKY transcription factor WRKY108715 [Medicago truncatula]		Glyma01g32690	0.73	gi|297735552|emb|CBI18046.3|/0/unnamed protein product [Vitis vinifera]		Glyma01g29480	0.52	gi|255629381|gb|ACU15035.1|/2.8207e-52/unknown [Glycine max]		Glyma01g28840	0.73	gi|8778798|gb|AAF79806.1|AC020646_29/5.63782e-55/T32E20.13 [Arabidopsis thaliana]			Glyma01g30590	0.35	gi|297837097|ref|XP_002886430.1|/5.0056e-13/hypothetical protein ARALYDRAFT_475032 [Arabidopsis lyrata subsp. lyrata]		Glyma01g35130	1.23	gi|217075711|gb|ACJ86215.1|/4.39918e-101/unknown [Medicago truncatula]
Glyma01g33220	1.34	gi|255626431|gb|ACU13560.1|/7.56389e-103/unknown [Glycine max]		Glyma01g30400	0.7	gi|225440692|ref|XP_002280330.1|/0/PREDICTED: hypothetical protein [Vitis vinifera]			Glyma01g31930	0.35	gi|224140535|ref|XP_002323638.1|/0/predicted protein [Populus trichocarpa]		Glyma01g32750	20.53	gi|289064179|gb|ADC80503.1|/7.53928e-43/non-specific lipid transfer protein 1b precursor [Phaseolus vulgaris]		Glyma01g29490	0.35	gi|217073112|gb|ACJ84915.1|/3.7743e-25/unknown [Medicago truncatula]		Glyma01g28850	3.09	gi|217072398|gb|ACJ84559.1|/2.22428e-174/unknown [Medicago truncatula]			Glyma01g31200	3.18	gi|51477397|gb|AAU04770.1|/2.63884e-21/receptor lectin protein kinase-like [Cucumis melo]		Glyma01g35150	0.35	-
Glyma01g33240	0.67	gi|75218951|sp|O04235.1|SSRP1_VICFA/0/RecName: Full=FACT complex subunit SSRP1; AltName: Full=Facilitates chromatin transcription complex subunit SSRP1; AltName: Full=Recombination signal sequence recognition protein 1		Glyma01g30670	0.53	gi|225439505|ref|XP_002271217.1|/6.90134e-65/PREDICTED: hypothetical protein isoform 1 [Vitis vinifera]			Glyma01g32000	2.26	gi|255571519|ref|XP_002526707.1|/4.89284e-152/Protein SCAR2, putative [Ricinus communis]		Glyma01g32760	0.36	gi|255626079|gb|ACU13384.1|/5.83441e-68/unknown [Glycine max]		Glyma01g29760	0.35	gi|225439416|ref|XP_002264016.1|/5.02446e-82/PREDICTED: hypothetical protein [Vitis vinifera]		Glyma01g29150	0.36	gi|224140455|ref|XP_002323598.1|/0/predicted protein [Populus trichocarpa]			Glyma01g31310	1.41	gi|255629448|gb|ACU15070.1|/8.81413e-94/unknown [Glycine max]		Glyma01g35160	0.35	gi|255644430|gb|ACU22720.1|/0/unknown [Glycine max]
Glyma01g33260	0.33	-		Glyma01g31200	2.8	gi|51477397|gb|AAU04770.1|/2.63884e-21/receptor lectin protein kinase-like [Cucumis melo]			Glyma01g32070	0.52	gi|255631736|gb|ACU16235.1|/2.51323e-109/unknown [Glycine max]		Glyma01g32790	0.73	gi|225445658|ref|XP_002265876.1|/5.61098e-141/PREDICTED: hypothetical protein [Vitis vinifera]		Glyma01g29930	0.35	gi|224140423|ref|XP_002323582.1|/1.10759e-97/predicted protein [Populus trichocarpa]		Glyma01g29310	0.36	-			Glyma01g31320	6.35	gi|224139258|ref|XP_002323024.1|/3.9109e-66/predicted protein [Populus trichocarpa]		Glyma01g35190	0.35	gi|224074450|ref|XP_002304373.1|/0/predicted protein [Populus trichocarpa]
Glyma01g33360	0.5	gi|255636834|gb|ACU18750.1|/1.37669e-74/unknown [Glycine max]		Glyma01g31220	0.35	gi|224087800|ref|XP_002308233.1|/4.52105e-61/predicted protein [Populus trichocarpa]			Glyma01g32090	1.04	gi|224091092|ref|XP_002309175.1|/0/predicted protein [Populus trichocarpa]		Glyma01g32810	0.73	gi|224140599|ref|XP_002323669.1|/0/predicted protein [Populus trichocarpa]		Glyma01g30320	1.22	gi|296083158|emb|CBI22794.3|/0/unnamed protein product [Vitis vinifera]		Glyma01g29410	0.36	gi|255551194|ref|XP_002516644.1|/1.59655e-81/ran binding protein, putative [Ricinus communis]			Glyma01g31360	1.76	gi|255637334|gb|ACU18997.1|/8.27257e-128/unknown [Glycine max]		Glyma01g35220	4.4	gi|224139094|ref|XP_002326766.1|/0/predicted protein [Populus trichocarpa]
Glyma01g33430	0.33	gi|296089184|emb|CBI38887.3|/1.07875e-79/unnamed protein product [Vitis vinifera]		Glyma01g31270	0.35	gi|225448546|ref|XP_002276986.1|/9.02309e-133/PREDICTED: similar to 40S ribosomal S4 protein [Vitis vinifera]			Glyma01g32130	0.35	gi|255630601|gb|ACU15660.1|/6.17928e-64/unknown [Glycine max]		Glyma01g32900	0.36	-		Glyma01g30350	0.35	gi|255647228|gb|ACU24082.1|/2.5083e-110/unknown [Glycine max]		Glyma01g29630	0.36	gi|213053824|gb|ACJ39217.1|/0/fatty acid desaturase 8 [Glycine max]			Glyma01g31470	2.12	gi|255629613|gb|ACU15154.1|/2.92575e-41/unknown [Glycine max]		Glyma01g35280	0.35	gi|255557703|ref|XP_002519881.1|/6.53248e-110/ATP-dependent Clp protease proteolytic subunit, putative [Ricinus communis]
Glyma01g33440	7.18	gi|225453983|ref|XP_002280446.1|/0/PREDICTED: hypothetical protein [Vitis vinifera]		Glyma01g31300	0.53	gi|29839388|sp|Q94IC4.1|FRI2_SOYBN/9.32339e-122/RecName: Full=Ferritin-2, chloroplastic; AltName: Full=SFerH-2; Flags: Precursor			Glyma01g32370	0.35	gi|255646292|gb|ACU23630.1|/1.51906e-34/unknown [Glycine max]		Glyma01g33090	0.91	gi|242085288|ref|XP_002443069.1|/1.37099e-122/hypothetical protein SORBIDRAFT_08g007560 [Sorghum bicolor]		Glyma01g30670	0.35	gi|225439505|ref|XP_002271217.1|/6.90134e-65/PREDICTED: hypothetical protein isoform 1 [Vitis vinifera]		Glyma01g29760	1.09	gi|225439416|ref|XP_002264016.1|/5.02446e-82/PREDICTED: hypothetical protein [Vitis vinifera]			Glyma01g31570	1.41	gi|297735612|emb|CBI18106.3|/1.0176e-69/unnamed protein product [Vitis vinifera]		Glyma01g35320	0.35	gi|255557699|ref|XP_002519879.1|/0/amino acid transporter, putative [Ricinus communis]
Glyma01g33480	1.67	gi|225453983|ref|XP_002280446.1|/0/PREDICTED: hypothetical protein [Vitis vinifera]		Glyma01g31310	1.05	gi|255629448|gb|ACU15070.1|/8.81413e-94/unknown [Glycine max]			Glyma01g32380	0.52	gi|255586107|ref|XP_002533717.1|/5.13736e-156/conserved hypothetical protein [Ricinus communis]		Glyma01g33290	0.36	gi|224065603|ref|XP_002301879.1|/0/predicted protein [Populus trichocarpa]		Glyma01g31200	5.58	gi|51477397|gb|AAU04770.1|/2.63884e-21/receptor lectin protein kinase-like [Cucumis melo]		Glyma01g29950	0.73	gi|255635147|gb|ACU17930.1|/2.84489e-109/unknown [Glycine max]			Glyma01g31600	1.94	gi|255571473|ref|XP_002526684.1|/3.69988e-71/Prenylated Rab acceptor protein, putative [Ricinus communis]		Glyma01g35360	0.88	gi|255644607|gb|ACU22806.1|/2.00223e-97/unknown [Glycine max]
Glyma01g33520	0.33	gi|225453987|ref|XP_002274528.1|/0/PREDICTED: hypothetical protein [Vitis vinifera]		Glyma01g31320	9.99	gi|224139258|ref|XP_002323024.1|/3.9109e-66/predicted protein [Populus trichocarpa]			Glyma01g32750	42.84	gi|289064179|gb|ADC80503.1|/7.53928e-43/non-specific lipid transfer protein 1b precursor [Phaseolus vulgaris]		Glyma01g33360	1.27	gi|255636834|gb|ACU18750.1|/1.37669e-74/unknown [Glycine max]		Glyma01g31270	0.87	gi|225448546|ref|XP_002276986.1|/9.02309e-133/PREDICTED: similar to 40S ribosomal S4 protein [Vitis vinifera]		Glyma01g30060	0.36	gi|255547724|ref|XP_002514919.1|/6.37231e-06/conserved hypothetical protein [Ricinus communis]			Glyma01g31610	2.29	gi|255625717|gb|ACU13203.1|/2.32496e-56/unknown [Glycine max]		Glyma01g35370	0.35	gi|224138384|ref|XP_002326589.1|/4.68597e-92/predicted protein [Populus trichocarpa]
Glyma01g33600	2.34	gi|255637117|gb|ACU18890.1|/0/unknown [Glycine max]		Glyma01g31360	3.68	gi|255637334|gb|ACU18997.1|/8.27257e-128/unknown [Glycine max]			Glyma01g32790	0.87	gi|225445658|ref|XP_002265876.1|/5.61098e-141/PREDICTED: hypothetical protein [Vitis vinifera]		Glyma01g33370	1.09	gi|255646070|gb|ACU23522.1|/2.07108e-116/unknown [Glycine max]		Glyma01g31300	1.22	gi|29839388|sp|Q94IC4.1|FRI2_SOYBN/9.32339e-122/RecName: Full=Ferritin-2, chloroplastic; AltName: Full=SFerH-2; Flags: Precursor		Glyma01g30320	0.55	gi|296083158|emb|CBI22794.3|/0/unnamed protein product [Vitis vinifera]			Glyma01g31630	0.71	gi|255637472|gb|ACU19063.1|/5.5715e-55/unknown [Glycine max]		Glyma01g35410	0.35	gi|224139146|ref|XP_002326779.1|/3.84719e-17/predicted protein [Populus trichocarpa]
Glyma01g33610	1.34	gi|255641715|gb|ACU21128.1|/4.02975e-167/unknown [Glycine max]		Glyma01g31470	3.33	gi|255629613|gb|ACU15154.1|/2.92575e-41/unknown [Glycine max]			Glyma01g32810	1.04	gi|224140599|ref|XP_002323669.1|/0/predicted protein [Populus trichocarpa]		Glyma01g33520	0.55	gi|225453987|ref|XP_002274528.1|/0/PREDICTED: hypothetical protein [Vitis vinifera]		Glyma01g31320	4.36	gi|224139258|ref|XP_002323024.1|/3.9109e-66/predicted protein [Populus trichocarpa]		Glyma01g30670	0.36	gi|225439505|ref|XP_002271217.1|/6.90134e-65/PREDICTED: hypothetical protein isoform 1 [Vitis vinifera]			Glyma01g31750	8.82	gi|255637984|gb|ACU19308.1|/2.76793e-99/unknown [Glycine max]		Glyma01g35460	0.7	-
Glyma01g33660	0.84	gi|76782198|gb|ABA54869.1|/0/putative 5-enolpyruvylshikimate 3-phosphate synthase [Fagus sylvatica]		Glyma01g31570	2.1	gi|297735612|emb|CBI18106.3|/1.0176e-69/unnamed protein product [Vitis vinifera]			Glyma01g32870	0.7	gi|255630067|gb|ACU15387.1|/3.12731e-20/unknown [Glycine max]		Glyma01g33600	0.73	gi|255637117|gb|ACU18890.1|/0/unknown [Glycine max]		Glyma01g31360	3.49	gi|255637334|gb|ACU18997.1|/8.27257e-128/unknown [Glycine max]		Glyma01g31200	3.28	gi|51477397|gb|AAU04770.1|/2.63884e-21/receptor lectin protein kinase-like [Cucumis melo]			Glyma01g31830	0.35	gi|255639133|gb|ACU19866.1|/1.00121e-74/unknown [Glycine max]		Glyma01g35480	0.35	gi|192764525|gb|ACF05806.1|/2.40305e-180/PAE [Litchi chinensis]
Glyma01g33740	4.68	-		Glyma01g31600	1.58	gi|255571473|ref|XP_002526684.1|/3.69988e-71/Prenylated Rab acceptor protein, putative [Ricinus communis]			Glyma01g33020	0.87	gi|297734533|emb|CBI16584.3|/4.42487e-14/unnamed protein product [Vitis vinifera]		Glyma01g33610	0.55	gi|255641715|gb|ACU21128.1|/4.02975e-167/unknown [Glycine max]		Glyma01g31470	2.44	gi|255629613|gb|ACU15154.1|/2.92575e-41/unknown [Glycine max]		Glyma01g31300	1.64	gi|29839388|sp|Q94IC4.1|FRI2_SOYBN/9.32339e-122/RecName: Full=Ferritin-2, chloroplastic; AltName: Full=SFerH-2; Flags: Precursor			Glyma01g31890	0.35	gi|255556123|ref|XP_002519096.1|/2.17525e-32/phospholipase A-2-activating protein, putative [Ricinus communis]		Glyma01g35570	1.41	-
Glyma01g33960	1.84	gi|224160951|ref|XP_002338274.1|/1.55753e-55/predicted protein [Populus trichocarpa]		Glyma01g31610	0.7	gi|255625717|gb|ACU13203.1|/2.32496e-56/unknown [Glycine max]			Glyma01g33220	0.35	gi|255626431|gb|ACU13560.1|/7.56389e-103/unknown [Glycine max]		Glyma01g33740	2.36	-		Glyma01g31570	4.01	gi|297735612|emb|CBI18106.3|/1.0176e-69/unnamed protein product [Vitis vinifera]		Glyma01g31310	0.91	gi|255629448|gb|ACU15070.1|/8.81413e-94/unknown [Glycine max]			Glyma01g31900	0.71	gi|225439570|ref|XP_002264939.1|/2.4472e-163/PREDICTED: hypothetical protein [Vitis vinifera]		Glyma01g35600	0.53	gi|255632310|gb|ACU16513.1|/1.79544e-46/unknown [Glycine max]
Glyma01g34270	1.67	gi|224129994|ref|XP_002320722.1|/6.50843e-127/predicted protein [Populus trichocarpa]		Glyma01g31630	0.53	gi|255637472|gb|ACU19063.1|/5.5715e-55/unknown [Glycine max]			Glyma01g33360	0.7	gi|255636834|gb|ACU18750.1|/1.37669e-74/unknown [Glycine max]		Glyma01g34240	0.36	gi|255639804|gb|ACU20195.1|/1.1712e-121/unknown [Glycine max]		Glyma01g31600	1.39	gi|255571473|ref|XP_002526684.1|/3.69988e-71/Prenylated Rab acceptor protein, putative [Ricinus communis]		Glyma01g31320	6.37	gi|224139258|ref|XP_002323024.1|/3.9109e-66/predicted protein [Populus trichocarpa]			Glyma01g31920	0.53	gi|187944181|gb|ACD40317.1|/1.3623e-131/WRKY transcription factor WRKY108715 [Medicago truncatula]		Glyma01g35620	4.22	gi|225427625|ref|XP_002269629.1|/0/PREDICTED: hypothetical protein [Vitis vinifera]
Glyma01g34360	0.33	gi|255541314|ref|XP_002511721.1|/2.35081e-68/glutathione-s-transferase theta, gst, putative [Ricinus communis]		Glyma01g31660	2.28	gi|255640410|gb|ACU20492.1|/4.6264e-106/unknown [Glycine max]			Glyma01g33370	0.35	gi|255646070|gb|ACU23522.1|/2.07108e-116/unknown [Glycine max]		Glyma01g34270	1.27	gi|224129994|ref|XP_002320722.1|/6.50843e-127/predicted protein [Populus trichocarpa]		Glyma01g31610	0.7	gi|255625717|gb|ACU13203.1|/2.32496e-56/unknown [Glycine max]		Glyma01g31360	5.28	gi|255637334|gb|ACU18997.1|/8.27257e-128/unknown [Glycine max]			Glyma01g31990	0.35	gi|255633328|gb|ACU17021.1|/2.76098e-45/unknown [Glycine max]		Glyma01g35660	11.79	gi|148469853|gb|ABQ65856.1|/0/abscisic acid 8'-hydroxylase [Glycine max]
Glyma01g34520	0.33	gi|225453919|ref|XP_002273654.1|/0/PREDICTED: hypothetical protein [Vitis vinifera]		Glyma01g31730	0.53	gi|255630445|gb|ACU15580.1|/5.80919e-53/unknown [Glycine max]			Glyma01g33520	1.04	gi|225453987|ref|XP_002274528.1|/0/PREDICTED: hypothetical protein [Vitis vinifera]		Glyma01g34360	0.55	gi|255541314|ref|XP_002511721.1|/2.35081e-68/glutathione-s-transferase theta, gst, putative [Ricinus communis]		Glyma01g31660	0.7	gi|255640410|gb|ACU20492.1|/4.6264e-106/unknown [Glycine max]		Glyma01g31470	2.55	gi|255629613|gb|ACU15154.1|/2.92575e-41/unknown [Glycine max]			Glyma01g32000	1.76	gi|255571519|ref|XP_002526707.1|/4.89284e-152/Protein SCAR2, putative [Ricinus communis]		Glyma01g35680	6.33	gi|149208888|gb|ABR21932.1|/1.07276e-104/photosystem II D2 protein [Brachyelytrum aristosum]
Glyma01g34570	0.5	gi|255636049|gb|ACU18369.1|/3.93533e-104/unknown [Glycine max]		Glyma01g31750	23.84	gi|255637984|gb|ACU19308.1|/2.76793e-99/unknown [Glycine max]			Glyma01g33600	1.22	gi|255637117|gb|ACU18890.1|/0/unknown [Glycine max]		Glyma01g34520	0.36	gi|225453919|ref|XP_002273654.1|/0/PREDICTED: hypothetical protein [Vitis vinifera]		Glyma01g31750	10.46	gi|255637984|gb|ACU19308.1|/2.76793e-99/unknown [Glycine max]		Glyma01g31570	1.64	gi|297735612|emb|CBI18106.3|/1.0176e-69/unnamed protein product [Vitis vinifera]			Glyma01g32070	0.53	gi|255631736|gb|ACU16235.1|/2.51323e-109/unknown [Glycine max]		Glyma01g35730	0.35	gi|224070744|ref|XP_002303221.1|/1.87997e-60/predicted protein [Populus trichocarpa]
Glyma01g34620	0.33	gi|255626651|gb|ACU13670.1|/2.0812e-34/unknown [Glycine max]		Glyma01g31890	0.53	gi|255556123|ref|XP_002519096.1|/2.17525e-32/phospholipase A-2-activating protein, putative [Ricinus communis]			Glyma01g33610	1.39	gi|255641715|gb|ACU21128.1|/4.02975e-167/unknown [Glycine max]		Glyma01g34630	2	gi|255628631|gb|ACU14660.1|/1.14748e-80/unknown [Glycine max]		Glyma01g31830	0.35	gi|255639133|gb|ACU19866.1|/1.00121e-74/unknown [Glycine max]		Glyma01g31600	3.46	gi|255571473|ref|XP_002526684.1|/3.69988e-71/Prenylated Rab acceptor protein, putative [Ricinus communis]			Glyma01g32090	0.35	gi|224091092|ref|XP_002309175.1|/0/predicted protein [Populus trichocarpa]		Glyma01g35750	0.35	gi|224129976|ref|XP_002328850.1|/4.43929e-132/predicted protein [Populus trichocarpa]
Glyma01g34630	2.84	gi|255628631|gb|ACU14660.1|/1.14748e-80/unknown [Glycine max]		Glyma01g31900	2.8	gi|225439570|ref|XP_002264939.1|/2.4472e-163/PREDICTED: hypothetical protein [Vitis vinifera]			Glyma01g33660	0.52	gi|76782198|gb|ABA54869.1|/0/putative 5-enolpyruvylshikimate 3-phosphate synthase [Fagus sylvatica]		Glyma01g34660	2.54	gi|255632386|gb|ACU16543.1|/3.72439e-58/unknown [Glycine max]		Glyma01g31890	0.35	gi|255556123|ref|XP_002519096.1|/2.17525e-32/phospholipase A-2-activating protein, putative [Ricinus communis]		Glyma01g31610	2	gi|255625717|gb|ACU13203.1|/2.32496e-56/unknown [Glycine max]			Glyma01g32130	1.41	gi|255630601|gb|ACU15660.1|/6.17928e-64/unknown [Glycine max]		Glyma01g35780	0.53	gi|255640716|gb|ACU20642.1|/6.80641e-39/unknown [Glycine max]
Glyma01g34650	1	gi|255628707|gb|ACU14698.1|/1.76327e-61/unknown [Glycine max]		Glyma01g31920	3.51	gi|187944181|gb|ACD40317.1|/1.3623e-131/WRKY transcription factor WRKY108715 [Medicago truncatula]			Glyma01g33740	1.74	-		Glyma01g34680	0.36	gi|87240473|gb|ABD32331.1|/9.33202e-08/hypothetical protein MtrDRAFT_AC149491g16v2 [Medicago truncatula]		Glyma01g31900	1.74	gi|225439570|ref|XP_002264939.1|/2.4472e-163/PREDICTED: hypothetical protein [Vitis vinifera]		Glyma01g31730	1.09	gi|255630445|gb|ACU15580.1|/5.80919e-53/unknown [Glycine max]			Glyma01g32380	0.88	gi|255586107|ref|XP_002533717.1|/5.13736e-156/conserved hypothetical protein [Ricinus communis]		Glyma01g35850	1.41	gi|255586287|ref|XP_002533795.1|/0/adenosine diphosphatase, putative [Ricinus communis]
Glyma01g34660	2	gi|255632386|gb|ACU16543.1|/3.72439e-58/unknown [Glycine max]		Glyma01g31930	1.23	gi|224140535|ref|XP_002323638.1|/0/predicted protein [Populus trichocarpa]			Glyma01g34270	1.39	gi|224129994|ref|XP_002320722.1|/6.50843e-127/predicted protein [Populus trichocarpa]		Glyma01g34690	0.36	gi|225445168|ref|XP_002284097.1|/5.48007e-81/PREDICTED: hypothetical protein [Vitis vinifera]		Glyma01g31920	1.74	gi|187944181|gb|ACD40317.1|/1.3623e-131/WRKY transcription factor WRKY108715 [Medicago truncatula]		Glyma01g31750	16.01	gi|255637984|gb|ACU19308.1|/2.76793e-99/unknown [Glycine max]			Glyma01g32400	0.35	gi|189332855|dbj|BAG41961.1|/0/CBL-interacting protein kinase 1 [Vicia faba]		Glyma01g36010	0.35	gi|217073014|gb|ACJ84867.1|/3.16436e-58/unknown [Medicago truncatula]
Glyma01g34680	0.33	gi|87240473|gb|ABD32331.1|/9.33202e-08/hypothetical protein MtrDRAFT_AC149491g16v2 [Medicago truncatula]		Glyma01g32000	2.1	gi|255571519|ref|XP_002526707.1|/4.89284e-152/Protein SCAR2, putative [Ricinus communis]			Glyma01g34630	3.13	gi|255628631|gb|ACU14660.1|/1.14748e-80/unknown [Glycine max]		Glyma01g34700	11.45	gi|225445166|ref|XP_002280712.1|/0/PREDICTED: similar to Os12g0541500 [Vitis vinifera]		Glyma01g31990	0.35	gi|255633328|gb|ACU17021.1|/2.76098e-45/unknown [Glycine max]		Glyma01g31900	1.46	gi|225439570|ref|XP_002264939.1|/2.4472e-163/PREDICTED: hypothetical protein [Vitis vinifera]			Glyma01g32410	0.35	gi|224116398|ref|XP_002317288.1|/1.72358e-33/predicted protein [Populus trichocarpa]		Glyma01g36070	1.23	gi|111550245|gb|ABH10138.1|/2.8015e-175/NADP-thioredoxin reductase A [Medicago truncatula]
Glyma01g34690	0.33	gi|225445168|ref|XP_002284097.1|/5.48007e-81/PREDICTED: hypothetical protein [Vitis vinifera]		Glyma01g32040	0.35	gi|255631736|gb|ACU16235.1|/3.42844e-104/unknown [Glycine max]			Glyma01g34660	1.92	gi|255632386|gb|ACU16543.1|/3.72439e-58/unknown [Glycine max]		Glyma01g34780	0.36	gi|225445156|ref|XP_002284044.1|/0/PREDICTED: hypothetical protein [Vitis vinifera]		Glyma01g32000	3.66	gi|255571519|ref|XP_002526707.1|/4.89284e-152/Protein SCAR2, putative [Ricinus communis]		Glyma01g31920	3.09	gi|187944181|gb|ACD40317.1|/1.3623e-131/WRKY transcription factor WRKY108715 [Medicago truncatula]			Glyma01g32450	0.35	gi|225348639|gb|ACN87281.1|/0/with no lysine kinase [Glycine max]		Glyma01g36160	0.35	gi|255583428|ref|XP_002532473.1|/7.36497e-41/protein with unknown function [Ricinus communis]
Glyma01g34780	0.33	gi|225445156|ref|XP_002284044.1|/0/PREDICTED: hypothetical protein [Vitis vinifera]		Glyma01g32070	7.36	gi|255631736|gb|ACU16235.1|/2.51323e-109/unknown [Glycine max]			Glyma01g34700	11.49	gi|225445166|ref|XP_002280712.1|/0/PREDICTED: similar to Os12g0541500 [Vitis vinifera]		Glyma01g34840	0.55	gi|225445148|ref|XP_002280650.1|/0/PREDICTED: hypothetical protein [Vitis vinifera]		Glyma01g32070	3.83	gi|255631736|gb|ACU16235.1|/2.51323e-109/unknown [Glycine max]		Glyma01g31930	0.36	gi|224140535|ref|XP_002323638.1|/0/predicted protein [Populus trichocarpa]			Glyma01g32750	65.46	gi|289064179|gb|ADC80503.1|/7.53928e-43/non-specific lipid transfer protein 1b precursor [Phaseolus vulgaris]		Glyma01g36200	0.7	gi|255561453|ref|XP_002521737.1|/0/kinase, putative [Ricinus communis]
Glyma01g34830	0.33	gi|255641525|gb|ACU21036.1|/2.67281e-180/unknown [Glycine max]		Glyma01g32090	8.94	gi|224091092|ref|XP_002309175.1|/0/predicted protein [Populus trichocarpa]			Glyma01g34820	0.52	gi|255546383|ref|XP_002514251.1|/3.36657e-154/conserved hypothetical protein [Ricinus communis]		Glyma01g34940	1.64	gi|255634716|gb|ACU17720.1|/8.41555e-89/unknown [Glycine max]		Glyma01g32090	4.71	gi|224091092|ref|XP_002309175.1|/0/predicted protein [Populus trichocarpa]		Glyma01g31990	0.73	gi|255633328|gb|ACU17021.1|/2.76098e-45/unknown [Glycine max]			Glyma01g32790	0.88	gi|225445658|ref|XP_002265876.1|/5.61098e-141/PREDICTED: hypothetical protein [Vitis vinifera]		Glyma01g36210	1.58	gi|225438444|ref|XP_002276999.1|/0/PREDICTED: hypothetical protein [Vitis vinifera]
Glyma01g34840	0.5	gi|225445148|ref|XP_002280650.1|/0/PREDICTED: hypothetical protein [Vitis vinifera]		Glyma01g32400	0.7	gi|189332855|dbj|BAG41961.1|/0/CBL-interacting protein kinase 1 [Vicia faba]			Glyma01g34840	0.35	gi|225445148|ref|XP_002280650.1|/0/PREDICTED: hypothetical protein [Vitis vinifera]		Glyma01g34950	2	gi|224139712|ref|XP_002323240.1|/4.70991e-31/predicted protein [Populus trichocarpa]		Glyma01g32130	1.39	gi|255630601|gb|ACU15660.1|/6.17928e-64/unknown [Glycine max]		Glyma01g32000	0.91	gi|255571519|ref|XP_002526707.1|/4.89284e-152/Protein SCAR2, putative [Ricinus communis]			Glyma01g32810	2.29	gi|224140599|ref|XP_002323669.1|/0/predicted protein [Populus trichocarpa]		Glyma01g36230	0.35	gi|296082560|emb|CBI21565.3|/2.45574e-106/unnamed protein product [Vitis vinifera]
Glyma01g34940	3.51	gi|255634716|gb|ACU17720.1|/8.41555e-89/unknown [Glycine max]		Glyma01g32410	0.35	gi|224116398|ref|XP_002317288.1|/1.72358e-33/predicted protein [Populus trichocarpa]			Glyma01g34940	2.44	gi|255634716|gb|ACU17720.1|/8.41555e-89/unknown [Glycine max]		Glyma01g35110	0.36	gi|255557653|ref|XP_002519856.1|/4.64256e-120/Transmembrane protein 45a, putative [Ricinus communis]		Glyma01g32380	0.52	gi|255586107|ref|XP_002533717.1|/5.13736e-156/conserved hypothetical protein [Ricinus communis]		Glyma01g32070	7.1	gi|255631736|gb|ACU16235.1|/2.51323e-109/unknown [Glycine max]			Glyma01g32870	0.35	gi|255630067|gb|ACU15387.1|/3.12731e-20/unknown [Glycine max]		Glyma01g36270	1.23	gi|255561429|ref|XP_002521725.1|/2.91745e-73/conserved hypothetical protein [Ricinus communis]
Glyma01g34950	4.01	gi|224139712|ref|XP_002323240.1|/4.70991e-31/predicted protein [Populus trichocarpa]		Glyma01g32450	4.56	gi|225348639|gb|ACN87281.1|/0/with no lysine kinase [Glycine max]			Glyma01g34950	2.44	gi|224139712|ref|XP_002323240.1|/4.70991e-31/predicted protein [Populus trichocarpa]		Glyma01g35130	0.36	gi|217075711|gb|ACJ86215.1|/4.39918e-101/unknown [Medicago truncatula]		Glyma01g32400	1.57	gi|189332855|dbj|BAG41961.1|/0/CBL-interacting protein kinase 1 [Vicia faba]		Glyma01g32090	1.46	gi|224091092|ref|XP_002309175.1|/0/predicted protein [Populus trichocarpa]			Glyma01g33240	0.53	gi|75218951|sp|O04235.1|SSRP1_VICFA/0/RecName: Full=FACT complex subunit SSRP1; AltName: Full=Facilitates chromatin transcription complex subunit SSRP1; AltName: Full=Recombination signal sequence recognition protein 1		Glyma01g36340	0.7	gi|296088658|emb|CBI37649.3|/2.81325e-175/unnamed protein product [Vitis vinifera]
Glyma01g34980	0.33	gi|224113759|ref|XP_002332503.1|/3.02811e-173/predicted protein [Populus trichocarpa]		Glyma01g32680	1.23	gi|217074000|gb|ACJ85360.1|/1.96972e-160/unknown [Medicago truncatula]			Glyma01g35070	0.52	gi|255575762|ref|XP_002528780.1|/5.60795e-78/Major pollen allergen Ory s 1 precursor, putative [Ricinus communis]		Glyma01g35150	1.45	-		Glyma01g32410	0.35	gi|224116398|ref|XP_002317288.1|/1.72358e-33/predicted protein [Populus trichocarpa]		Glyma01g32130	3.82	gi|255630601|gb|ACU15660.1|/6.17928e-64/unknown [Glycine max]			Glyma01g33360	0.53	gi|255636834|gb|ACU18750.1|/1.37669e-74/unknown [Glycine max]		Glyma01g36410	1.06	gi|225469608|ref|XP_002263194.1|/8.67681e-149/PREDICTED: hypothetical protein [Vitis vinifera]
Glyma01g35070	1	gi|255575762|ref|XP_002528780.1|/5.60795e-78/Major pollen allergen Ory s 1 precursor, putative [Ricinus communis]		Glyma01g32690	0.7	gi|297735552|emb|CBI18046.3|/0/unnamed protein product [Vitis vinifera]			Glyma01g35130	1.92	gi|217075711|gb|ACJ86215.1|/4.39918e-101/unknown [Medicago truncatula]		Glyma01g35170	1.82	gi|224138364|ref|XP_002326584.1|/1.00058e-40/predicted protein [Populus trichocarpa]		Glyma01g32450	11.33	gi|225348639|gb|ACN87281.1|/0/with no lysine kinase [Glycine max]		Glyma01g32380	0.91	gi|255586107|ref|XP_002533717.1|/5.13736e-156/conserved hypothetical protein [Ricinus communis]			Glyma01g33420	0.35	gi|255541222|ref|XP_002511675.1|/4.01534e-48/Auxin-induced protein X10A, putative [Ricinus communis]		Glyma01g36440	4.22	gi|225467317|ref|XP_002263162.1|/0/PREDICTED: hypothetical protein [Vitis vinifera]
Glyma01g35080	0.5	gi|255642054|gb|ACU21293.1|/2.64336e-170/unknown [Glycine max]		Glyma01g32810	2.1	gi|224140599|ref|XP_002323669.1|/0/predicted protein [Populus trichocarpa]			Glyma01g35140	0.35	gi|224138348|ref|XP_002326580.1|/5.48195e-41/predicted protein [Populus trichocarpa]		Glyma01g35190	1.27	gi|224074450|ref|XP_002304373.1|/0/predicted protein [Populus trichocarpa]		Glyma01g32460	0.35	-		Glyma01g32400	0.55	gi|189332855|dbj|BAG41961.1|/0/CBL-interacting protein kinase 1 [Vicia faba]			Glyma01g33600	0.71	gi|255637117|gb|ACU18890.1|/0/unknown [Glycine max]		Glyma01g36450	0.7	gi|297744917|emb|CBI38414.3|/0/unnamed protein product [Vitis vinifera]
Glyma01g35110	2.17	gi|255557653|ref|XP_002519856.1|/4.64256e-120/Transmembrane protein 45a, putative [Ricinus communis]		Glyma01g32870	0.88	gi|255630067|gb|ACU15387.1|/3.12731e-20/unknown [Glycine max]			Glyma01g35150	0.7	-		Glyma01g35220	10.18	gi|224139094|ref|XP_002326766.1|/0/predicted protein [Populus trichocarpa]		Glyma01g32690	0.35	gi|297735552|emb|CBI18046.3|/0/unnamed protein product [Vitis vinifera]		Glyma01g32450	6.91	gi|225348639|gb|ACN87281.1|/0/with no lysine kinase [Glycine max]			Glyma01g33610	1.76	gi|255641715|gb|ACU21128.1|/4.02975e-167/unknown [Glycine max]		Glyma01g36460	0.7	gi|224081471|ref|XP_002306423.1|/1.51606e-112/predicted protein [Populus trichocarpa]
Glyma01g35130	1.17	gi|217075711|gb|ACJ86215.1|/4.39918e-101/unknown [Medicago truncatula]		Glyma01g32900	0.35	-			Glyma01g35160	0.35	gi|255644430|gb|ACU22720.1|/0/unknown [Glycine max]		Glyma01g35280	0.36	gi|255557703|ref|XP_002519881.1|/6.53248e-110/ATP-dependent Clp protease proteolytic subunit, putative [Ricinus communis]		Glyma01g32790	0.7	gi|225445658|ref|XP_002265876.1|/5.61098e-141/PREDICTED: hypothetical protein [Vitis vinifera]		Glyma01g32680	0.91	gi|217074000|gb|ACJ85360.1|/1.96972e-160/unknown [Medicago truncatula]			Glyma01g33650	0.71	gi|15236712|ref|NP_191922.1|/0/GAE3 (UDP-D-GLUCURONATE 4-EPIMERASE 3); UDP-glucuronate 4-epimerase/ catalytic [Arabidopsis thaliana]		Glyma01g36480	0.35	gi|3319713|emb|CAA07413.1|/9.04555e-112/chitinase precursor [Canavalia ensiformis]
Glyma01g35150	0.67	-		Glyma01g33020	0.7	gi|297734533|emb|CBI16584.3|/4.42487e-14/unnamed protein product [Vitis vinifera]			Glyma01g35170	0.52	gi|224138364|ref|XP_002326584.1|/1.00058e-40/predicted protein [Populus trichocarpa]		Glyma01g35320	0.36	gi|255557699|ref|XP_002519879.1|/0/amino acid transporter, putative [Ricinus communis]		Glyma01g32810	3.66	gi|224140599|ref|XP_002323669.1|/0/predicted protein [Populus trichocarpa]		Glyma01g32690	0.73	gi|297735552|emb|CBI18046.3|/0/unnamed protein product [Vitis vinifera]			Glyma01g33740	0.88	-		Glyma01g36500	0.7	gi|255579031|ref|XP_002530367.1|/0/protein with unknown function [Ricinus communis]
Glyma01g35160	0.84	gi|255644430|gb|ACU22720.1|/0/unknown [Glycine max]		Glyma01g33070	0.53	gi|255639029|gb|ACU19815.1|/1.00414e-161/unknown [Glycine max]			Glyma01g35190	1.57	gi|224074450|ref|XP_002304373.1|/0/predicted protein [Populus trichocarpa]		Glyma01g35360	0.55	gi|255644607|gb|ACU22806.1|/2.00223e-97/unknown [Glycine max]		Glyma01g32870	1.39	gi|255630067|gb|ACU15387.1|/3.12731e-20/unknown [Glycine max]		Glyma01g32810	4.91	gi|224140599|ref|XP_002323669.1|/0/predicted protein [Populus trichocarpa]			Glyma01g33910	0.71	gi|225453947|ref|XP_002274056.1|/9.35937e-126/PREDICTED: hypothetical protein [Vitis vinifera]		Glyma01g36600	0.35	gi|255628193|gb|ACU14441.1|/3.7097e-104/unknown [Glycine max]
Glyma01g35190	4.01	gi|224074450|ref|XP_002304373.1|/0/predicted protein [Populus trichocarpa]		Glyma01g33150	0.7	gi|5915845|sp|O49859.1|C82A4_SOYBN/0/RecName: Full=Cytochrome P450 82A4; AltName: Full=Cytochrome P450 CP9			Glyma01g35220	8.71	gi|224139094|ref|XP_002326766.1|/0/predicted protein [Populus trichocarpa]		Glyma01g35370	1.45	gi|224138384|ref|XP_002326589.1|/4.68597e-92/predicted protein [Populus trichocarpa]		Glyma01g33240	0.7	gi|75218951|sp|O04235.1|SSRP1_VICFA/0/RecName: Full=FACT complex subunit SSRP1; AltName: Full=Facilitates chromatin transcription complex subunit SSRP1; AltName: Full=Recombination signal sequence recognition protein 1		Glyma01g32870	1.27	gi|255630067|gb|ACU15387.1|/3.12731e-20/unknown [Glycine max]			Glyma01g34240	0.71	gi|255639804|gb|ACU20195.1|/1.1712e-121/unknown [Glycine max]		Glyma01g36620	5.81	gi|255627141|gb|ACU13915.1|/2.7532e-99/unknown [Glycine max]
Glyma01g35220	7.52	gi|224139094|ref|XP_002326766.1|/0/predicted protein [Populus trichocarpa]		Glyma01g33220	0.53	gi|255626431|gb|ACU13560.1|/7.56389e-103/unknown [Glycine max]			Glyma01g35280	0.35	gi|255557703|ref|XP_002519881.1|/6.53248e-110/ATP-dependent Clp protease proteolytic subunit, putative [Ricinus communis]		Glyma01g35480	0.36	gi|192764525|gb|ACF05806.1|/2.40305e-180/PAE [Litchi chinensis]		Glyma01g33360	1.22	gi|255636834|gb|ACU18750.1|/1.37669e-74/unknown [Glycine max]		Glyma01g33020	0.36	gi|297734533|emb|CBI16584.3|/4.42487e-14/unnamed protein product [Vitis vinifera]			Glyma01g34270	0.35	gi|224129994|ref|XP_002320722.1|/6.50843e-127/predicted protein [Populus trichocarpa]		Glyma01g36660	0.7	gi|255579606|ref|XP_002530644.1|/6.56948e-134/aberrant large forked product, putative [Ricinus communis]
Glyma01g35230	0.33	gi|255642352|gb|ACU21440.1|/6.65621e-156/unknown [Glycine max]		Glyma01g33240	0.35	gi|75218951|sp|O04235.1|SSRP1_VICFA/0/RecName: Full=FACT complex subunit SSRP1; AltName: Full=Facilitates chromatin transcription complex subunit SSRP1; AltName: Full=Recombination signal sequence recognition protein 1			Glyma01g35320	0.52	gi|255557699|ref|XP_002519879.1|/0/amino acid transporter, putative [Ricinus communis]		Glyma01g35570	2.18	-		Glyma01g33440	3.49	gi|225453983|ref|XP_002280446.1|/0/PREDICTED: hypothetical protein [Vitis vinifera]		Glyma01g33070	0.36	gi|255639029|gb|ACU19815.1|/1.00414e-161/unknown [Glycine max]			Glyma01g34360	0.71	gi|255541314|ref|XP_002511721.1|/2.35081e-68/glutathione-s-transferase theta, gst, putative [Ricinus communis]		Glyma01g36670	1.23	gi|255636876|gb|ACU18771.1|/1.85943e-50/unknown [Glycine max]
Glyma01g35320	0.33	gi|255557699|ref|XP_002519879.1|/0/amino acid transporter, putative [Ricinus communis]		Glyma01g33360	1.58	gi|255636834|gb|ACU18750.1|/1.37669e-74/unknown [Glycine max]			Glyma01g35360	1.22	gi|255644607|gb|ACU22806.1|/2.00223e-97/unknown [Glycine max]		Glyma01g35580	1.09	gi|255638686|gb|ACU19648.1|/0/unknown [Glycine max]		Glyma01g33480	0.52	gi|225453983|ref|XP_002280446.1|/0/PREDICTED: hypothetical protein [Vitis vinifera]		Glyma01g33150	0.55	gi|5915845|sp|O49859.1|C82A4_SOYBN/0/RecName: Full=Cytochrome P450 82A4; AltName: Full=Cytochrome P450 CP9			Glyma01g34630	3.53	gi|255628631|gb|ACU14660.1|/1.14748e-80/unknown [Glycine max]		Glyma01g36710	0.35	gi|255630855|gb|ACU15790.1|/5.0325e-52/unknown [Glycine max]
Glyma01g35360	1.5	gi|255644607|gb|ACU22806.1|/2.00223e-97/unknown [Glycine max]		Glyma01g33420	0.7	gi|255541222|ref|XP_002511675.1|/4.01534e-48/Auxin-induced protein X10A, putative [Ricinus communis]			Glyma01g35370	0.35	gi|224138384|ref|XP_002326589.1|/4.68597e-92/predicted protein [Populus trichocarpa]		Glyma01g35600	0.55	gi|255632310|gb|ACU16513.1|/1.79544e-46/unknown [Glycine max]		Glyma01g33520	0.7	gi|225453987|ref|XP_002274528.1|/0/PREDICTED: hypothetical protein [Vitis vinifera]		Glyma01g33220	0.73	gi|255626431|gb|ACU13560.1|/7.56389e-103/unknown [Glycine max]			Glyma01g34660	1.06	gi|255632386|gb|ACU16543.1|/3.72439e-58/unknown [Glycine max]		Glyma01g36720	1.06	gi|255633064|gb|ACU16887.1|/2.19088e-75/unknown [Glycine max]
Glyma01g35370	0.84	gi|224138384|ref|XP_002326589.1|/4.68597e-92/predicted protein [Populus trichocarpa]		Glyma01g33440	5.08	gi|225453983|ref|XP_002280446.1|/0/PREDICTED: hypothetical protein [Vitis vinifera]			Glyma01g35480	2.44	gi|192764525|gb|ACF05806.1|/2.40305e-180/PAE [Litchi chinensis]		Glyma01g35620	4.72	gi|225427625|ref|XP_002269629.1|/0/PREDICTED: hypothetical protein [Vitis vinifera]		Glyma01g33600	1.05	gi|255637117|gb|ACU18890.1|/0/unknown [Glycine max]		Glyma01g33240	0.91	gi|75218951|sp|O04235.1|SSRP1_VICFA/0/RecName: Full=FACT complex subunit SSRP1; AltName: Full=Facilitates chromatin transcription complex subunit SSRP1; AltName: Full=Recombination signal sequence recognition protein 1			Glyma01g34700	9.88	gi|225445166|ref|XP_002280712.1|/0/PREDICTED: similar to Os12g0541500 [Vitis vinifera]		Glyma01g36770	1.23	gi|255586856|ref|XP_002534038.1|/6.40253e-157/Aspartic proteinase nepenthesin-1 precursor, putative [Ricinus communis]
Glyma01g35390	0.33	gi|223452450|gb|ACM89552.1|/0/leucine-rich repeat transmembrane protein kinase [Glycine max]		Glyma01g33480	1.05	gi|225453983|ref|XP_002280446.1|/0/PREDICTED: hypothetical protein [Vitis vinifera]			Glyma01g35570	1.92	-		Glyma01g35660	2.54	gi|148469853|gb|ABQ65856.1|/0/abscisic acid 8'-hydroxylase [Glycine max]		Glyma01g33610	1.05	gi|255641715|gb|ACU21128.1|/4.02975e-167/unknown [Glycine max]		Glyma01g33360	0.36	gi|255636834|gb|ACU18750.1|/1.37669e-74/unknown [Glycine max]			Glyma01g34820	0.35	gi|255546383|ref|XP_002514251.1|/3.36657e-154/conserved hypothetical protein [Ricinus communis]		Glyma01g36780	0.88	gi|255637810|gb|ACU19226.1|/2.85934e-174/unknown [Glycine max]
Glyma01g35480	4.01	gi|192764525|gb|ACF05806.1|/2.40305e-180/PAE [Litchi chinensis]		Glyma01g33520	1.05	gi|225453987|ref|XP_002274528.1|/0/PREDICTED: hypothetical protein [Vitis vinifera]			Glyma01g35580	0.87	gi|255638686|gb|ACU19648.1|/0/unknown [Glycine max]		Glyma01g35680	21.81	gi|149208888|gb|ABR21932.1|/1.07276e-104/photosystem II D2 protein [Brachyelytrum aristosum]		Glyma01g33660	0.7	gi|76782198|gb|ABA54869.1|/0/putative 5-enolpyruvylshikimate 3-phosphate synthase [Fagus sylvatica]		Glyma01g33420	0.55	gi|255541222|ref|XP_002511675.1|/4.01534e-48/Auxin-induced protein X10A, putative [Ricinus communis]			Glyma01g34840	1.59	gi|225445148|ref|XP_002280650.1|/0/PREDICTED: hypothetical protein [Vitis vinifera]		Glyma01g36800	2.46	gi|225431336|ref|XP_002270025.1|/6.53613e-75/PREDICTED: hypothetical protein [Vitis vinifera]
Glyma01g35570	10.36	-		Glyma01g33600	0.53	gi|255637117|gb|ACU18890.1|/0/unknown [Glycine max]			Glyma01g35620	6.79	gi|225427625|ref|XP_002269629.1|/0/PREDICTED: hypothetical protein [Vitis vinifera]		Glyma01g35730	0.73	gi|224070744|ref|XP_002303221.1|/1.87997e-60/predicted protein [Populus trichocarpa]		Glyma01g33740	2.79	-		Glyma01g33440	4.73	gi|225453983|ref|XP_002280446.1|/0/PREDICTED: hypothetical protein [Vitis vinifera]			Glyma01g34930	0.35	gi|255635260|gb|ACU17984.1|/1.23346e-38/unknown [Glycine max]		Glyma01g36830	0.53	gi|255630315|gb|ACU15514.1|/6.45683e-40/unknown [Glycine max]
Glyma01g35640	1	gi|296085471|emb|CBI29203.3|/6.7704e-92/unnamed protein product [Vitis vinifera]		Glyma01g33610	2.28	gi|255641715|gb|ACU21128.1|/4.02975e-167/unknown [Glycine max]			Glyma01g35630	0.35	gi|224129590|ref|XP_002328754.1|/6.5332e-37/predicted protein [Populus trichocarpa]		Glyma01g35750	0.36	gi|224129976|ref|XP_002328850.1|/4.43929e-132/predicted protein [Populus trichocarpa]		Glyma01g33960	0.35	gi|224160951|ref|XP_002338274.1|/1.55753e-55/predicted protein [Populus trichocarpa]		Glyma01g33480	5.28	gi|225453983|ref|XP_002280446.1|/0/PREDICTED: hypothetical protein [Vitis vinifera]			Glyma01g34940	1.24	gi|255634716|gb|ACU17720.1|/8.41555e-89/unknown [Glycine max]		Glyma01g36850	7.04	gi|255632942|gb|ACU16825.1|/1.0759e-75/unknown [Glycine max]
Glyma01g35660	12.2	gi|148469853|gb|ABQ65856.1|/0/abscisic acid 8'-hydroxylase [Glycine max]		Glyma01g33660	1.4	gi|76782198|gb|ABA54869.1|/0/putative 5-enolpyruvylshikimate 3-phosphate synthase [Fagus sylvatica]			Glyma01g35660	2.61	gi|148469853|gb|ABQ65856.1|/0/abscisic acid 8'-hydroxylase [Glycine max]		Glyma01g35850	0.73	gi|255586287|ref|XP_002533795.1|/0/adenosine diphosphatase, putative [Ricinus communis]		Glyma01g34270	3.14	gi|224129994|ref|XP_002320722.1|/6.50843e-127/predicted protein [Populus trichocarpa]		Glyma01g33520	0.55	gi|225453987|ref|XP_002274528.1|/0/PREDICTED: hypothetical protein [Vitis vinifera]			Glyma01g34950	3.35	gi|224139712|ref|XP_002323240.1|/4.70991e-31/predicted protein [Populus trichocarpa]		Glyma01g36870	0.35	gi|255580677|ref|XP_002531161.1|/0/vacuolar sorting protein, putative [Ricinus communis]
Glyma01g35680	0.33	gi|149208888|gb|ABR21932.1|/1.07276e-104/photosystem II D2 protein [Brachyelytrum aristosum]		Glyma01g33740	3.33	-			Glyma01g35680	33.44	gi|149208888|gb|ABR21932.1|/1.07276e-104/photosystem II D2 protein [Brachyelytrum aristosum]		Glyma01g36000	0.36	gi|224115420|ref|XP_002317030.1|/0/predicted protein [Populus trichocarpa]		Glyma01g34360	0.35	gi|255541314|ref|XP_002511721.1|/2.35081e-68/glutathione-s-transferase theta, gst, putative [Ricinus communis]		Glyma01g33600	1.09	gi|255637117|gb|ACU18890.1|/0/unknown [Glycine max]			Glyma01g34980	0.35	gi|224113759|ref|XP_002332503.1|/3.02811e-173/predicted protein [Populus trichocarpa]		Glyma01g36890	6.69	gi|255641607|gb|ACU21076.1|/0/unknown [Glycine max]
Glyma01g35690	0.33	gi|296085465|emb|CBI29197.3|/0/unnamed protein product [Vitis vinifera]		Glyma01g33960	0.35	gi|224160951|ref|XP_002338274.1|/1.55753e-55/predicted protein [Populus trichocarpa]			Glyma01g35780	0.35	gi|255640716|gb|ACU20642.1|/6.80641e-39/unknown [Glycine max]		Glyma01g36010	0.55	gi|217073014|gb|ACJ84867.1|/3.16436e-58/unknown [Medicago truncatula]		Glyma01g34620	0.35	gi|255626651|gb|ACU13670.1|/2.0812e-34/unknown [Glycine max]		Glyma01g33610	2.91	gi|255641715|gb|ACU21128.1|/4.02975e-167/unknown [Glycine max]			Glyma01g35070	0.53	gi|255575762|ref|XP_002528780.1|/5.60795e-78/Major pollen allergen Ory s 1 precursor, putative [Ricinus communis]		Glyma01g36910	2.81	-
Glyma01g35750	0.33	gi|224129976|ref|XP_002328850.1|/4.43929e-132/predicted protein [Populus trichocarpa]		Glyma01g34260	0.35	gi|224100861|ref|XP_002334328.1|/4.17969e-15/predicted protein [Populus trichocarpa]			Glyma01g35840	0.35	gi|217070094|gb|ACJ83407.1|/3.21098e-13/unknown [Medicago truncatula]		Glyma01g36030	0.36	gi|255635062|gb|ACU17889.1|/0/unknown [Glycine max]		Glyma01g34630	3.31	gi|255628631|gb|ACU14660.1|/1.14748e-80/unknown [Glycine max]		Glyma01g33660	0.55	gi|76782198|gb|ABA54869.1|/0/putative 5-enolpyruvylshikimate 3-phosphate synthase [Fagus sylvatica]			Glyma01g35110	0.35	gi|255557653|ref|XP_002519856.1|/4.64256e-120/Transmembrane protein 45a, putative [Ricinus communis]		Glyma01g36990	1.76	gi|255641336|gb|ACU20945.1|/8.89568e-174/unknown [Glycine max]
Glyma01g35790	0.5	gi|255557827|ref|XP_002519943.1|/1.17738e-143/cir, putative [Ricinus communis]		Glyma01g34270	2.1	gi|224129994|ref|XP_002320722.1|/6.50843e-127/predicted protein [Populus trichocarpa]			Glyma01g35850	1.22	gi|255586287|ref|XP_002533795.1|/0/adenosine diphosphatase, putative [Ricinus communis]		Glyma01g36070	0.91	gi|111550245|gb|ABH10138.1|/2.8015e-175/NADP-thioredoxin reductase A [Medicago truncatula]		Glyma01g34650	0.35	gi|255628707|gb|ACU14698.1|/1.76327e-61/unknown [Glycine max]		Glyma01g33740	2	-			Glyma01g35130	0.53	gi|217075711|gb|ACJ86215.1|/4.39918e-101/unknown [Medicago truncatula]		Glyma01g37010	0.53	gi|255638114|gb|ACU19371.1|/2.34405e-65/unknown [Glycine max]
Glyma01g35850	1.67	gi|255586287|ref|XP_002533795.1|/0/adenosine diphosphatase, putative [Ricinus communis]		Glyma01g34450	0.35	gi|255637338|gb|ACU18999.1|/4.26302e-12/unknown [Glycine max]			Glyma01g36010	0.35	gi|217073014|gb|ACJ84867.1|/3.16436e-58/unknown [Medicago truncatula]		Glyma01g36150	0.55	gi|224102781|ref|XP_002312798.1|/0/predicted protein [Populus trichocarpa]		Glyma01g34660	3.14	gi|255632386|gb|ACU16543.1|/3.72439e-58/unknown [Glycine max]		Glyma01g34240	0.36	gi|255639804|gb|ACU20195.1|/1.1712e-121/unknown [Glycine max]			Glyma01g35150	0.35	-		Glyma01g37020	1.76	gi|84468318|dbj|BAE71242.1|/2.08869e-105/putative thaumatin-like protein [Trifolium pratense]
Glyma01g35940	0.33	gi|296082804|emb|CBI21809.3|/3.67687e-180/unnamed protein product [Vitis vinifera]		Glyma01g34620	0.88	gi|255626651|gb|ACU13670.1|/2.0812e-34/unknown [Glycine max]			Glyma01g36030	0.7	gi|255635062|gb|ACU17889.1|/0/unknown [Glycine max]		Glyma01g36160	2	gi|255583428|ref|XP_002532473.1|/7.36497e-41/protein with unknown function [Ricinus communis]		Glyma01g34690	0.35	gi|225445168|ref|XP_002284097.1|/5.48007e-81/PREDICTED: hypothetical protein [Vitis vinifera]		Glyma01g34270	1.82	gi|224129994|ref|XP_002320722.1|/6.50843e-127/predicted protein [Populus trichocarpa]			Glyma01g35160	0.35	gi|255644430|gb|ACU22720.1|/0/unknown [Glycine max]		Glyma01g37080	3.34	gi|215598344|tpg|DAA06358.1|/0/TPA: TPA_inf: ARO1-like protein 1 [Medicago truncatula]
Glyma01g35960	0.67	gi|82568691|dbj|BAE48659.1|/1.50339e-111/2-oxoacid-dependent dioxygenase [Prunus mume]		Glyma01g34630	3.68	gi|255628631|gb|ACU14660.1|/1.14748e-80/unknown [Glycine max]			Glyma01g36070	1.92	gi|111550245|gb|ABH10138.1|/2.8015e-175/NADP-thioredoxin reductase A [Medicago truncatula]		Glyma01g36170	0.36	gi|225438432|ref|XP_002276608.1|/0/PREDICTED: hypothetical protein [Vitis vinifera]		Glyma01g34820	0.35	gi|255546383|ref|XP_002514251.1|/3.36657e-154/conserved hypothetical protein [Ricinus communis]		Glyma01g34410	0.73	gi|255644758|gb|ACU22881.1|/1.54081e-130/unknown [Glycine max]			Glyma01g35170	0.71	gi|224138364|ref|XP_002326584.1|/1.00058e-40/predicted protein [Populus trichocarpa]		Glyma01g37090	1.94	gi|255633852|gb|ACU17287.1|/4.679e-76/unknown [Glycine max]
Glyma01g36010	1.34	gi|217073014|gb|ACJ84867.1|/3.16436e-58/unknown [Medicago truncatula]		Glyma01g34650	0.88	gi|255628707|gb|ACU14698.1|/1.76327e-61/unknown [Glycine max]			Glyma01g36150	0.35	gi|224102781|ref|XP_002312798.1|/0/predicted protein [Populus trichocarpa]		Glyma01g36200	0.36	gi|255561453|ref|XP_002521737.1|/0/kinase, putative [Ricinus communis]		Glyma01g34940	2.09	gi|255634716|gb|ACU17720.1|/8.41555e-89/unknown [Glycine max]		Glyma01g34490	0.55	gi|224077118|ref|XP_002305140.1|/4.0286e-56/predicted protein [Populus trichocarpa]			Glyma01g35190	3.35	gi|224074450|ref|XP_002304373.1|/0/predicted protein [Populus trichocarpa]		Glyma01g37130	2.11	gi|224133706|ref|XP_002327660.1|/9.58099e-65/predicted protein [Populus trichocarpa]
Glyma01g36030	0.84	gi|255635062|gb|ACU17889.1|/0/unknown [Glycine max]		Glyma01g34660	1.75	gi|255632386|gb|ACU16543.1|/3.72439e-58/unknown [Glycine max]			Glyma01g36160	4.35	gi|255583428|ref|XP_002532473.1|/7.36497e-41/protein with unknown function [Ricinus communis]		Glyma01g36210	1.45	gi|225438444|ref|XP_002276999.1|/0/PREDICTED: hypothetical protein [Vitis vinifera]		Glyma01g34950	3.31	gi|224139712|ref|XP_002323240.1|/4.70991e-31/predicted protein [Populus trichocarpa]		Glyma01g34630	5.28	gi|255628631|gb|ACU14660.1|/1.14748e-80/unknown [Glycine max]			Glyma01g35220	4.23	gi|224139094|ref|XP_002326766.1|/0/predicted protein [Populus trichocarpa]		Glyma01g37160	0.35	gi|255638225|gb|ACU19426.1|/7.06917e-124/unknown [Glycine max]
Glyma01g36070	2.17	gi|111550245|gb|ABH10138.1|/2.8015e-175/NADP-thioredoxin reductase A [Medicago truncatula]		Glyma01g34690	0.88	gi|225445168|ref|XP_002284097.1|/5.48007e-81/PREDICTED: hypothetical protein [Vitis vinifera]			Glyma01g36200	0.52	gi|255561453|ref|XP_002521737.1|/0/kinase, putative [Ricinus communis]		Glyma01g36250	0.91	gi|224084123|ref|XP_002307218.1|/1.91652e-58/aromatic and neutral amino acid transporter [Populus trichocarpa]		Glyma01g35110	1.57	gi|255557653|ref|XP_002519856.1|/4.64256e-120/Transmembrane protein 45a, putative [Ricinus communis]		Glyma01g34650	0.73	gi|255628707|gb|ACU14698.1|/1.76327e-61/unknown [Glycine max]			Glyma01g35280	1.24	gi|255557703|ref|XP_002519881.1|/6.53248e-110/ATP-dependent Clp protease proteolytic subunit, putative [Ricinus communis]		Glyma01g37290	0.7	gi|255629179|gb|ACU14934.1|/3.07505e-99/unknown [Glycine max]
Glyma01g36150	0.33	gi|224102781|ref|XP_002312798.1|/0/predicted protein [Populus trichocarpa]		Glyma01g34820	1.58	gi|255546383|ref|XP_002514251.1|/3.36657e-154/conserved hypothetical protein [Ricinus communis]			Glyma01g36210	1.22	gi|225438444|ref|XP_002276999.1|/0/PREDICTED: hypothetical protein [Vitis vinifera]		Glyma01g36270	0.55	gi|255561429|ref|XP_002521725.1|/2.91745e-73/conserved hypothetical protein [Ricinus communis]		Glyma01g35130	3.14	gi|217075711|gb|ACJ86215.1|/4.39918e-101/unknown [Medicago truncatula]		Glyma01g34660	3.64	gi|255632386|gb|ACU16543.1|/3.72439e-58/unknown [Glycine max]			Glyma01g35360	1.06	gi|255644607|gb|ACU22806.1|/2.00223e-97/unknown [Glycine max]		Glyma01g37320	1.58	gi|192910816|gb|ACF06516.1|/2.79409e-55/vacuolar H+-ATP synthase 16kDa proteolipid subunit [Elaeis guineensis]
Glyma01g36160	1	gi|255583428|ref|XP_002532473.1|/7.36497e-41/protein with unknown function [Ricinus communis]		Glyma01g34940	4.21	gi|255634716|gb|ACU17720.1|/8.41555e-89/unknown [Glycine max]			Glyma01g36240	0.35	gi|225443984|ref|XP_002274224.1|/0/PREDICTED: hypothetical protein [Vitis vinifera]		Glyma01g36390	0.36	gi|224081481|ref|XP_002306428.1|/0/predicted protein [Populus trichocarpa]		Glyma01g35150	0.7	-		Glyma01g34820	0.73	gi|255546383|ref|XP_002514251.1|/3.36657e-154/conserved hypothetical protein [Ricinus communis]			Glyma01g35370	1.24	gi|224138384|ref|XP_002326589.1|/4.68597e-92/predicted protein [Populus trichocarpa]		Glyma01g37330	0.7	gi|212717139|gb|ACJ37411.1|/0/receptor-like protein kinase [Glycine max]
Glyma01g36200	0.33	gi|255561453|ref|XP_002521737.1|/0/kinase, putative [Ricinus communis]		Glyma01g34950	3.51	gi|224139712|ref|XP_002323240.1|/4.70991e-31/predicted protein [Populus trichocarpa]			Glyma01g36250	0.52	gi|224084123|ref|XP_002307218.1|/1.91652e-58/aromatic and neutral amino acid transporter [Populus trichocarpa]		Glyma01g36410	4.54	gi|225469608|ref|XP_002263194.1|/8.67681e-149/PREDICTED: hypothetical protein [Vitis vinifera]		Glyma01g35160	0.52	gi|255644430|gb|ACU22720.1|/0/unknown [Glycine max]		Glyma01g34840	0.36	gi|225445148|ref|XP_002280650.1|/0/PREDICTED: hypothetical protein [Vitis vinifera]			Glyma01g35540	0.35	gi|225427649|ref|XP_002273482.1|/0/PREDICTED: hypothetical protein [Vitis vinifera]		Glyma01g37340	0.88	gi|225431193|ref|XP_002266833.1|/0/PREDICTED: hypothetical protein [Vitis vinifera]
Glyma01g36270	1	gi|255561429|ref|XP_002521725.1|/2.91745e-73/conserved hypothetical protein [Ricinus communis]		Glyma01g35070	0.53	gi|255575762|ref|XP_002528780.1|/5.60795e-78/Major pollen allergen Ory s 1 precursor, putative [Ricinus communis]			Glyma01g36270	2.26	gi|255561429|ref|XP_002521725.1|/2.91745e-73/conserved hypothetical protein [Ricinus communis]		Glyma01g36440	4.91	gi|225467317|ref|XP_002263162.1|/0/PREDICTED: hypothetical protein [Vitis vinifera]		Glyma01g35190	6.1	gi|224074450|ref|XP_002304373.1|/0/predicted protein [Populus trichocarpa]		Glyma01g34940	1.27	gi|255634716|gb|ACU17720.1|/8.41555e-89/unknown [Glycine max]			Glyma01g35570	3.35	-		Glyma01g37360	1.76	gi|255626745|gb|ACU13717.1|/6.05379e-102/unknown [Glycine max]
Glyma01g36290	0.84	gi|255631446|gb|ACU16090.1|/4.02708e-76/unknown [Glycine max]		Glyma01g35110	1.23	gi|255557653|ref|XP_002519856.1|/4.64256e-120/Transmembrane protein 45a, putative [Ricinus communis]			Glyma01g36390	0.7	gi|224081481|ref|XP_002306428.1|/0/predicted protein [Populus trichocarpa]		Glyma01g36450	1.27	gi|297744917|emb|CBI38414.3|/0/unnamed protein product [Vitis vinifera]		Glyma01g35220	6.62	gi|224139094|ref|XP_002326766.1|/0/predicted protein [Populus trichocarpa]		Glyma01g34950	2.73	gi|224139712|ref|XP_002323240.1|/4.70991e-31/predicted protein [Populus trichocarpa]			Glyma01g35580	1.06	gi|255638686|gb|ACU19648.1|/0/unknown [Glycine max]		Glyma01g37370	1.23	gi|255638794|gb|ACU19701.1|/1.8274e-104/unknown [Glycine max]
Glyma01g36340	1	gi|296088658|emb|CBI37649.3|/2.81325e-175/unnamed protein product [Vitis vinifera]		Glyma01g35130	2.8	gi|217075711|gb|ACJ86215.1|/4.39918e-101/unknown [Medicago truncatula]			Glyma01g36410	2.26	gi|225469608|ref|XP_002263194.1|/8.67681e-149/PREDICTED: hypothetical protein [Vitis vinifera]		Glyma01g36460	1.09	gi|224081471|ref|XP_002306423.1|/1.51606e-112/predicted protein [Populus trichocarpa]		Glyma01g35230	0.52	gi|255642352|gb|ACU21440.1|/6.65621e-156/unknown [Glycine max]		Glyma01g35070	0.55	gi|255575762|ref|XP_002528780.1|/5.60795e-78/Major pollen allergen Ory s 1 precursor, putative [Ricinus communis]			Glyma01g35600	0.53	gi|255632310|gb|ACU16513.1|/1.79544e-46/unknown [Glycine max]		Glyma01g37500	0.35	gi|224094881|ref|XP_002310277.1|/0/predicted protein [Populus trichocarpa]
Glyma01g36380	0.33	gi|225431441|ref|XP_002280326.1|/5.97409e-43/PREDICTED: hypothetical protein [Vitis vinifera]		Glyma01g35150	0.88	-			Glyma01g36420	0.35	gi|255561389|ref|XP_002521705.1|/1.8078e-155/poly(A) polymerase, putative [Ricinus communis]		Glyma01g36600	0.73	gi|255628193|gb|ACU14441.1|/3.7097e-104/unknown [Glycine max]		Glyma01g35280	0.35	gi|255557703|ref|XP_002519881.1|/6.53248e-110/ATP-dependent Clp protease proteolytic subunit, putative [Ricinus communis]		Glyma01g35080	0.36	gi|255642054|gb|ACU21293.1|/2.64336e-170/unknown [Glycine max]			Glyma01g35620	2.47	gi|225427625|ref|XP_002269629.1|/0/PREDICTED: hypothetical protein [Vitis vinifera]		Glyma01g37540	1.41	gi|57232107|gb|AAW47739.1|/0/beta-galactosidase [Prunus persica]
Glyma01g36390	2	gi|224081481|ref|XP_002306428.1|/0/predicted protein [Populus trichocarpa]		Glyma01g35190	3.16	gi|224074450|ref|XP_002304373.1|/0/predicted protein [Populus trichocarpa]			Glyma01g36440	8.01	gi|225467317|ref|XP_002263162.1|/0/PREDICTED: hypothetical protein [Vitis vinifera]		Glyma01g36620	8.72	gi|255627141|gb|ACU13915.1|/2.7532e-99/unknown [Glycine max]		Glyma01g35320	0.52	gi|255557699|ref|XP_002519879.1|/0/amino acid transporter, putative [Ricinus communis]		Glyma01g35110	2.91	gi|255557653|ref|XP_002519856.1|/4.64256e-120/Transmembrane protein 45a, putative [Ricinus communis]			Glyma01g35630	0.53	gi|224129590|ref|XP_002328754.1|/6.5332e-37/predicted protein [Populus trichocarpa]		Glyma01g37550	5.1	gi|157781191|gb|ABV71991.1|/6.50665e-51/thioredoxin h1 [Glycine max]
Glyma01g36410	2.67	gi|225469608|ref|XP_002263194.1|/8.67681e-149/PREDICTED: hypothetical protein [Vitis vinifera]		Glyma01g35220	4.56	gi|224139094|ref|XP_002326766.1|/0/predicted protein [Populus trichocarpa]			Glyma01g36450	1.39	gi|297744917|emb|CBI38414.3|/0/unnamed protein product [Vitis vinifera]		Glyma01g36630	0.55	gi|217074650|gb|ACJ85685.1|/0/unknown [Medicago truncatula]		Glyma01g35360	2.79	gi|255644607|gb|ACU22806.1|/2.00223e-97/unknown [Glycine max]		Glyma01g35130	2.55	gi|217075711|gb|ACJ86215.1|/4.39918e-101/unknown [Medicago truncatula]			Glyma01g35660	1.24	gi|148469853|gb|ABQ65856.1|/0/abscisic acid 8'-hydroxylase [Glycine max]		Glyma01g37580	0.88	gi|297735064|emb|CBI17426.3|/0/unnamed protein product [Vitis vinifera]
Glyma01g36440	15.37	gi|225467317|ref|XP_002263162.1|/0/PREDICTED: hypothetical protein [Vitis vinifera]		Glyma01g35230	0.88	gi|255642352|gb|ACU21440.1|/6.65621e-156/unknown [Glycine max]			Glyma01g36460	0.7	gi|224081471|ref|XP_002306423.1|/1.51606e-112/predicted protein [Populus trichocarpa]		Glyma01g36670	1.27	gi|255636876|gb|ACU18771.1|/1.85943e-50/unknown [Glycine max]		Glyma01g35370	1.05	gi|224138384|ref|XP_002326589.1|/4.68597e-92/predicted protein [Populus trichocarpa]		Glyma01g35160	0.36	gi|255644430|gb|ACU22720.1|/0/unknown [Glycine max]			Glyma01g35680	41.82	gi|149208888|gb|ABR21932.1|/1.07276e-104/photosystem II D2 protein [Brachyelytrum aristosum]		Glyma01g37670	1.23	gi|224134228|ref|XP_002327787.1|/2.34765e-172/predicted protein [Populus trichocarpa]
Glyma01g36450	1	gi|297744917|emb|CBI38414.3|/0/unnamed protein product [Vitis vinifera]		Glyma01g35320	0.53	gi|255557699|ref|XP_002519879.1|/0/amino acid transporter, putative [Ricinus communis]			Glyma01g36480	0.7	gi|3319713|emb|CAA07413.1|/9.04555e-112/chitinase precursor [Canavalia ensiformis]		Glyma01g36710	0.36	gi|255630855|gb|ACU15790.1|/5.0325e-52/unknown [Glycine max]		Glyma01g35390	0.35	gi|223452450|gb|ACM89552.1|/0/leucine-rich repeat transmembrane protein kinase [Glycine max]		Glyma01g35170	0.36	gi|224138364|ref|XP_002326584.1|/1.00058e-40/predicted protein [Populus trichocarpa]			Glyma01g35840	0.35	gi|217070094|gb|ACJ83407.1|/3.21098e-13/unknown [Medicago truncatula]		Glyma01g37720	1.76	gi|255637304|gb|ACU18982.1|/0/unknown [Glycine max]
Glyma01g36500	0.33	gi|255579031|ref|XP_002530367.1|/0/protein with unknown function [Ricinus communis]		Glyma01g35360	1.75	gi|255644607|gb|ACU22806.1|/2.00223e-97/unknown [Glycine max]			Glyma01g36620	13.06	gi|255627141|gb|ACU13915.1|/2.7532e-99/unknown [Glycine max]		Glyma01g36720	1.27	gi|255633064|gb|ACU16887.1|/2.19088e-75/unknown [Glycine max]		Glyma01g35480	4.88	gi|192764525|gb|ACF05806.1|/2.40305e-180/PAE [Litchi chinensis]		Glyma01g35190	8.73	gi|224074450|ref|XP_002304373.1|/0/predicted protein [Populus trichocarpa]			Glyma01g35850	1.76	gi|255586287|ref|XP_002533795.1|/0/adenosine diphosphatase, putative [Ricinus communis]		Glyma01g37780	3.52	gi|255646392|gb|ACU23675.1|/6.87886e-151/unknown [Glycine max]
Glyma01g36590	15.04	gi|297744933|emb|CBI38472.3|/0/unnamed protein product [Vitis vinifera]		Glyma01g35370	1.4	gi|224138384|ref|XP_002326589.1|/4.68597e-92/predicted protein [Populus trichocarpa]			Glyma01g36660	0.52	gi|255579606|ref|XP_002530644.1|/6.56948e-134/aberrant large forked product, putative [Ricinus communis]		Glyma01g36740	0.36	gi|255647110|gb|ACU24023.1|/8.42751e-145/unknown [Glycine max]		Glyma01g35570	8.89	-		Glyma01g35220	3.64	gi|224139094|ref|XP_002326766.1|/0/predicted protein [Populus trichocarpa]			Glyma01g36030	0.35	gi|255635062|gb|ACU17889.1|/0/unknown [Glycine max]		Glyma01g37790	3.52	gi|255632663|gb|ACU16683.1|/6.45119e-120/unknown [Glycine max]
Glyma01g36600	0.33	gi|255628193|gb|ACU14441.1|/3.7097e-104/unknown [Glycine max]		Glyma01g35400	0.35	gi|225427560|ref|XP_002267588.1|/8.85136e-127/PREDICTED: hypothetical protein [Vitis vinifera]			Glyma01g36670	1.39	gi|255636876|gb|ACU18771.1|/1.85943e-50/unknown [Glycine max]		Glyma01g36770	1.82	gi|255586856|ref|XP_002534038.1|/6.40253e-157/Aspartic proteinase nepenthesin-1 precursor, putative [Ricinus communis]		Glyma01g35630	0.52	gi|224129590|ref|XP_002328754.1|/6.5332e-37/predicted protein [Populus trichocarpa]		Glyma01g35230	1.09	gi|255642352|gb|ACU21440.1|/6.65621e-156/unknown [Glycine max]			Glyma01g36070	1.76	gi|111550245|gb|ABH10138.1|/2.8015e-175/NADP-thioredoxin reductase A [Medicago truncatula]		Glyma01g37870	7.39	gi|255641897|gb|ACU21217.1|/1.86055e-91/unknown [Glycine max]
Glyma01g36620	7.52	gi|255627141|gb|ACU13915.1|/2.7532e-99/unknown [Glycine max]		Glyma01g35480	4.91	gi|192764525|gb|ACF05806.1|/2.40305e-180/PAE [Litchi chinensis]			Glyma01g36720	3.66	gi|255633064|gb|ACU16887.1|/2.19088e-75/unknown [Glycine max]		Glyma01g36780	1.82	gi|255637810|gb|ACU19226.1|/2.85934e-174/unknown [Glycine max]		Glyma01g35640	0.52	gi|296085471|emb|CBI29203.3|/6.7704e-92/unnamed protein product [Vitis vinifera]		Glyma01g35280	0.36	gi|255557703|ref|XP_002519881.1|/6.53248e-110/ATP-dependent Clp protease proteolytic subunit, putative [Ricinus communis]			Glyma01g36110	0.35	gi|225438416|ref|XP_002276062.1|/0/PREDICTED: hypothetical protein [Vitis vinifera]		Glyma01g37890	0.35	gi|225425100|ref|XP_002272744.1|/0/PREDICTED: hypothetical protein [Vitis vinifera]
Glyma01g36630	23.22	gi|217074650|gb|ACJ85685.1|/0/unknown [Medicago truncatula]		Glyma01g35570	7.36	-			Glyma01g36750	1.04	gi|224133986|ref|XP_002327728.1|/0/predicted protein [Populus trichocarpa]		Glyma01g36800	0.55	gi|225431336|ref|XP_002270025.1|/6.53613e-75/PREDICTED: hypothetical protein [Vitis vinifera]		Glyma01g35660	12.38	gi|148469853|gb|ABQ65856.1|/0/abscisic acid 8'-hydroxylase [Glycine max]		Glyma01g35360	2	gi|255644607|gb|ACU22806.1|/2.00223e-97/unknown [Glycine max]			Glyma01g36120	0.71	gi|224084022|ref|XP_002307199.1|/3.99655e-134/mitochondrial phosphate carrier protein [Populus trichocarpa]		Glyma01g37930	0.7	gi|224094809|ref|XP_002310245.1|/0/predicted protein [Populus trichocarpa]
Glyma01g36670	2.84	gi|255636876|gb|ACU18771.1|/1.85943e-50/unknown [Glycine max]		Glyma01g35580	0.35	gi|255638686|gb|ACU19648.1|/0/unknown [Glycine max]			Glyma01g36770	3.13	gi|255586856|ref|XP_002534038.1|/6.40253e-157/Aspartic proteinase nepenthesin-1 precursor, putative [Ricinus communis]		Glyma01g36830	3.45	gi|255630315|gb|ACU15514.1|/6.45683e-40/unknown [Glycine max]		Glyma01g35680	7.67	gi|149208888|gb|ABR21932.1|/1.07276e-104/photosystem II D2 protein [Brachyelytrum aristosum]		Glyma01g35370	0.91	gi|224138384|ref|XP_002326589.1|/4.68597e-92/predicted protein [Populus trichocarpa]			Glyma01g36160	4.76	gi|255583428|ref|XP_002532473.1|/7.36497e-41/protein with unknown function [Ricinus communis]		Glyma01g37950	0.35	gi|255561116|ref|XP_002521570.1|/0/ubiquitin-protein ligase, putative [Ricinus communis]
Glyma01g36700	0.33	gi|225459758|ref|XP_002285900.1|/0/PREDICTED: similar to NRPB1 (RNA POLYMERASE II LARGE SUBUNIT); DNA binding / DNA-directed RNA polymerase [Vitis vinifera]		Glyma01g35630	0.35	gi|224129590|ref|XP_002328754.1|/6.5332e-37/predicted protein [Populus trichocarpa]			Glyma01g36780	1.74	gi|255637810|gb|ACU19226.1|/2.85934e-174/unknown [Glycine max]		Glyma01g36850	5.27	gi|255632942|gb|ACU16825.1|/1.0759e-75/unknown [Glycine max]		Glyma01g35690	0.87	gi|296085465|emb|CBI29197.3|/0/unnamed protein product [Vitis vinifera]		Glyma01g35390	0.36	gi|223452450|gb|ACM89552.1|/0/leucine-rich repeat transmembrane protein kinase [Glycine max]			Glyma01g36210	2.29	gi|225438444|ref|XP_002276999.1|/0/PREDICTED: hypothetical protein [Vitis vinifera]		Glyma01g37970	0.35	gi|255561118|ref|XP_002521571.1|/0/Protein MSP1, putative [Ricinus communis]
Glyma01g36710	0.33	gi|255630855|gb|ACU15790.1|/5.0325e-52/unknown [Glycine max]		Glyma01g35660	1.93	gi|148469853|gb|ABQ65856.1|/0/abscisic acid 8'-hydroxylase [Glycine max]			Glyma01g36800	1.57	gi|225431336|ref|XP_002270025.1|/6.53613e-75/PREDICTED: hypothetical protein [Vitis vinifera]		Glyma01g36890	9.27	gi|255641607|gb|ACU21076.1|/0/unknown [Glycine max]		Glyma01g35730	0.52	gi|224070744|ref|XP_002303221.1|/1.87997e-60/predicted protein [Populus trichocarpa]		Glyma01g35410	0.36	gi|224139146|ref|XP_002326779.1|/3.84719e-17/predicted protein [Populus trichocarpa]			Glyma01g36250	0.53	gi|224084123|ref|XP_002307218.1|/1.91652e-58/aromatic and neutral amino acid transporter [Populus trichocarpa]		Glyma01g38130	1.76	gi|83853827|gb|ABC47859.1|/1.39717e-143/membrane protein-like protein [Glycine max]
Glyma01g36720	13.87	gi|255633064|gb|ACU16887.1|/2.19088e-75/unknown [Glycine max]		Glyma01g35680	3.33	gi|149208888|gb|ABR21932.1|/1.07276e-104/photosystem II D2 protein [Brachyelytrum aristosum]			Glyma01g36830	1.57	gi|255630315|gb|ACU15514.1|/6.45683e-40/unknown [Glycine max]		Glyma01g36910	5.09	-		Glyma01g35750	0.7	gi|224129976|ref|XP_002328850.1|/4.43929e-132/predicted protein [Populus trichocarpa]		Glyma01g35480	3.09	gi|192764525|gb|ACF05806.1|/2.40305e-180/PAE [Litchi chinensis]			Glyma01g36270	1.24	gi|255561429|ref|XP_002521725.1|/2.91745e-73/conserved hypothetical protein [Ricinus communis]		Glyma01g38150	2.11	gi|224094755|ref|XP_002310223.1|/0/chromatin remodeling complex subunit [Populus trichocarpa]
Glyma01g36740	1.34	gi|255647110|gb|ACU24023.1|/8.42751e-145/unknown [Glycine max]		Glyma01g35750	1.05	gi|224129976|ref|XP_002328850.1|/4.43929e-132/predicted protein [Populus trichocarpa]			Glyma01g36850	6.27	gi|255632942|gb|ACU16825.1|/1.0759e-75/unknown [Glycine max]		Glyma01g36990	0.73	gi|255641336|gb|ACU20945.1|/8.89568e-174/unknown [Glycine max]		Glyma01g35820	0.52	gi|255557823|ref|XP_002519941.1|/0/component of oligomeric golgi complex, putative [Ricinus communis]		Glyma01g35570	10.01	-			Glyma01g36320	0.35	gi|255632039|gb|ACU16372.1|/1.37301e-103/unknown [Glycine max]		Glyma01g38190	0.53	-
Glyma01g36750	1	gi|224133986|ref|XP_002327728.1|/0/predicted protein [Populus trichocarpa]		Glyma01g35840	0.7	gi|217070094|gb|ACJ83407.1|/3.21098e-13/unknown [Medicago truncatula]			Glyma01g36870	1.22	gi|255580677|ref|XP_002531161.1|/0/vacuolar sorting protein, putative [Ricinus communis]		Glyma01g37010	1.64	gi|255638114|gb|ACU19371.1|/2.34405e-65/unknown [Glycine max]		Glyma01g35840	0.35	gi|217070094|gb|ACJ83407.1|/3.21098e-13/unknown [Medicago truncatula]		Glyma01g35630	0.91	gi|224129590|ref|XP_002328754.1|/6.5332e-37/predicted protein [Populus trichocarpa]			Glyma01g36340	0.53	gi|296088658|emb|CBI37649.3|/2.81325e-175/unnamed protein product [Vitis vinifera]		Glyma01g38200	2.46	gi|224094759|ref|XP_002310225.1|/0/predicted protein [Populus trichocarpa]
Glyma01g36770	11.19	gi|255586856|ref|XP_002534038.1|/6.40253e-157/Aspartic proteinase nepenthesin-1 precursor, putative [Ricinus communis]		Glyma01g35850	2.1	gi|255586287|ref|XP_002533795.1|/0/adenosine diphosphatase, putative [Ricinus communis]			Glyma01g36890	5.75	gi|255641607|gb|ACU21076.1|/0/unknown [Glycine max]		Glyma01g37020	1.09	gi|84468318|dbj|BAE71242.1|/2.08869e-105/putative thaumatin-like protein [Trifolium pratense]		Glyma01g35850	0.7	gi|255586287|ref|XP_002533795.1|/0/adenosine diphosphatase, putative [Ricinus communis]		Glyma01g35660	24.56	gi|148469853|gb|ABQ65856.1|/0/abscisic acid 8'-hydroxylase [Glycine max]			Glyma01g36380	0.35	gi|225431441|ref|XP_002280326.1|/5.97409e-43/PREDICTED: hypothetical protein [Vitis vinifera]		Glyma01g38210	25.69	-
Glyma01g36780	1.17	gi|255637810|gb|ACU19226.1|/2.85934e-174/unknown [Glycine max]		Glyma01g36010	1.75	gi|217073014|gb|ACJ84867.1|/3.16436e-58/unknown [Medicago truncatula]			Glyma01g36910	6.97	-		Glyma01g37080	4.36	gi|215598344|tpg|DAA06358.1|/0/TPA: TPA_inf: ARO1-like protein 1 [Medicago truncatula]		Glyma01g35960	1.05	gi|82568691|dbj|BAE48659.1|/1.50339e-111/2-oxoacid-dependent dioxygenase [Prunus mume]		Glyma01g35680	5.82	gi|149208888|gb|ABR21932.1|/1.07276e-104/photosystem II D2 protein [Brachyelytrum aristosum]			Glyma01g36410	2.47	gi|225469608|ref|XP_002263194.1|/8.67681e-149/PREDICTED: hypothetical protein [Vitis vinifera]		Glyma01g38230	0.35	gi|255629934|gb|ACU15319.1|/9.59598e-71/unknown [Glycine max]
Glyma01g36800	2.51	gi|225431336|ref|XP_002270025.1|/6.53613e-75/PREDICTED: hypothetical protein [Vitis vinifera]		Glyma01g36050	0.7	gi|255575239|ref|XP_002528523.1|/8.46129e-15/conserved hypothetical protein [Ricinus communis]			Glyma01g36990	1.92	gi|255641336|gb|ACU20945.1|/8.89568e-174/unknown [Glycine max]		Glyma01g37090	0.91	gi|255633852|gb|ACU17287.1|/4.679e-76/unknown [Glycine max]		Glyma01g36010	1.22	gi|217073014|gb|ACJ84867.1|/3.16436e-58/unknown [Medicago truncatula]		Glyma01g35690	0.55	gi|296085465|emb|CBI29197.3|/0/unnamed protein product [Vitis vinifera]			Glyma01g36440	18.53	gi|225467317|ref|XP_002263162.1|/0/PREDICTED: hypothetical protein [Vitis vinifera]		Glyma01g38240	2.46	gi|224134292|ref|XP_002327802.1|/0/predicted protein [Populus trichocarpa]
Glyma01g36830	1.84	gi|255630315|gb|ACU15514.1|/6.45683e-40/unknown [Glycine max]		Glyma01g36070	0.7	gi|111550245|gb|ABH10138.1|/2.8015e-175/NADP-thioredoxin reductase A [Medicago truncatula]			Glyma01g37010	1.92	gi|255638114|gb|ACU19371.1|/2.34405e-65/unknown [Glycine max]		Glyma01g37100	1.82	gi|60172742|gb|AAX14494.1|/0/calcium-dependent protein kinase CDPK1444 [Medicago truncatula]		Glyma01g36030	1.22	gi|255635062|gb|ACU17889.1|/0/unknown [Glycine max]		Glyma01g35730	0.36	gi|224070744|ref|XP_002303221.1|/1.87997e-60/predicted protein [Populus trichocarpa]			Glyma01g36450	0.53	gi|297744917|emb|CBI38414.3|/0/unnamed protein product [Vitis vinifera]		Glyma01g38260	0.7	gi|297741465|emb|CBI32596.3|/6.63521e-14/unnamed protein product [Vitis vinifera]
Glyma01g36850	5.85	gi|255632942|gb|ACU16825.1|/1.0759e-75/unknown [Glycine max]		Glyma01g36090	0.35	gi|225431677|ref|XP_002263942.1|/3.42982e-86/PREDICTED: hypothetical protein [Vitis vinifera]			Glyma01g37020	0.52	gi|84468318|dbj|BAE71242.1|/2.08869e-105/putative thaumatin-like protein [Trifolium pratense]		Glyma01g37140	0.36	gi|224134102|ref|XP_002327756.1|/0/predicted protein [Populus trichocarpa]		Glyma01g36050	0.35	gi|255575239|ref|XP_002528523.1|/8.46129e-15/conserved hypothetical protein [Ricinus communis]		Glyma01g35740	0.36	gi|290795721|gb|ADD64699.1|/1.43415e-06/glycine and proline rich protein 4 [Glycine max]			Glyma01g36460	1.76	gi|224081471|ref|XP_002306423.1|/1.51606e-112/predicted protein [Populus trichocarpa]		Glyma01g38270	0.53	gi|255625923|gb|ACU13306.1|/5.32867e-92/unknown [Glycine max]
Glyma01g36870	0.84	gi|255580677|ref|XP_002531161.1|/0/vacuolar sorting protein, putative [Ricinus communis]		Glyma01g36110	0.35	gi|225438416|ref|XP_002276062.1|/0/PREDICTED: hypothetical protein [Vitis vinifera]			Glyma01g37080	4.7	gi|215598344|tpg|DAA06358.1|/0/TPA: TPA_inf: ARO1-like protein 1 [Medicago truncatula]		Glyma01g37210	0.36	gi|255637752|gb|ACU19198.1|/5.24823e-11/unknown [Glycine max]		Glyma01g36070	1.92	gi|111550245|gb|ABH10138.1|/2.8015e-175/NADP-thioredoxin reductase A [Medicago truncatula]		Glyma01g35750	1.27	gi|224129976|ref|XP_002328850.1|/4.43929e-132/predicted protein [Populus trichocarpa]			Glyma01g36480	0.35	gi|3319713|emb|CAA07413.1|/9.04555e-112/chitinase precursor [Canavalia ensiformis]		Glyma01g38290	1.41	gi|297735188|emb|CBI17550.3|/2.64705e-153/unnamed protein product [Vitis vinifera]
Glyma01g36890	3.17	gi|255641607|gb|ACU21076.1|/0/unknown [Glycine max]		Glyma01g36150	0.35	gi|224102781|ref|XP_002312798.1|/0/predicted protein [Populus trichocarpa]			Glyma01g37090	0.7	gi|255633852|gb|ACU17287.1|/4.679e-76/unknown [Glycine max]		Glyma01g37290	1.45	gi|255629179|gb|ACU14934.1|/3.07505e-99/unknown [Glycine max]		Glyma01g36150	0.35	gi|224102781|ref|XP_002312798.1|/0/predicted protein [Populus trichocarpa]		Glyma01g35780	0.91	gi|255640716|gb|ACU20642.1|/6.80641e-39/unknown [Glycine max]			Glyma01g36500	0.35	gi|255579031|ref|XP_002530367.1|/0/protein with unknown function [Ricinus communis]		Glyma01g38320	2.29	gi|255636795|gb|ACU18731.1|/0/unknown [Glycine max]
Glyma01g36910	19.21	-		Glyma01g36160	5.08	gi|255583428|ref|XP_002532473.1|/7.36497e-41/protein with unknown function [Ricinus communis]			Glyma01g37180	0.35	gi|255579815|ref|XP_002530745.1|/1.33681e-111/conserved hypothetical protein [Ricinus communis]		Glyma01g37320	3.09	gi|192910816|gb|ACF06516.1|/2.79409e-55/vacuolar H+-ATP synthase 16kDa proteolipid subunit [Elaeis guineensis]		Glyma01g36160	0.7	gi|255583428|ref|XP_002532473.1|/7.36497e-41/protein with unknown function [Ricinus communis]		Glyma01g35840	0.91	gi|217070094|gb|ACJ83407.1|/3.21098e-13/unknown [Medicago truncatula]			Glyma01g36620	9.88	gi|255627141|gb|ACU13915.1|/2.7532e-99/unknown [Glycine max]		Glyma01g38400	2.46	gi|225430832|ref|XP_002273030.1|/1.05532e-87/PREDICTED: hypothetical protein [Vitis vinifera]
Glyma01g36960	1	gi|255577538|ref|XP_002529647.1|/3.6847e-148/conserved hypothetical protein [Ricinus communis]		Glyma01g36170	0.88	gi|225438432|ref|XP_002276608.1|/0/PREDICTED: hypothetical protein [Vitis vinifera]			Glyma01g37240	0.35	gi|224065939|ref|XP_002301986.1|/1.33663e-106/predicted protein [Populus trichocarpa]		Glyma01g37340	0.91	gi|225431193|ref|XP_002266833.1|/0/PREDICTED: hypothetical protein [Vitis vinifera]		Glyma01g36170	0.7	gi|225438432|ref|XP_002276608.1|/0/PREDICTED: hypothetical protein [Vitis vinifera]		Glyma01g35850	0.36	gi|255586287|ref|XP_002533795.1|/0/adenosine diphosphatase, putative [Ricinus communis]			Glyma01g36630	0.88	gi|217074650|gb|ACJ85685.1|/0/unknown [Medicago truncatula]		Glyma01g38410	1.23	gi|255568255|ref|XP_002525102.1|/0/xaa-pro aminopeptidase, putative [Ricinus communis]
Glyma01g36980	0.33	gi|225431096|ref|XP_002265360.1|/0/PREDICTED: hypothetical protein [Vitis vinifera]		Glyma01g36200	0.7	gi|255561453|ref|XP_002521737.1|/0/kinase, putative [Ricinus communis]			Glyma01g37290	1.57	gi|255629179|gb|ACU14934.1|/3.07505e-99/unknown [Glycine max]		Glyma01g37360	2.73	gi|255626745|gb|ACU13717.1|/6.05379e-102/unknown [Glycine max]		Glyma01g36200	0.35	gi|255561453|ref|XP_002521737.1|/0/kinase, putative [Ricinus communis]		Glyma01g35960	0.36	gi|82568691|dbj|BAE48659.1|/1.50339e-111/2-oxoacid-dependent dioxygenase [Prunus mume]			Glyma01g36670	0.53	gi|255636876|gb|ACU18771.1|/1.85943e-50/unknown [Glycine max]		Glyma01g38450	0.88	gi|224094697|ref|XP_002310201.1|/6.78731e-89/predicted protein [Populus trichocarpa]
Glyma01g36990	2.34	gi|255641336|gb|ACU20945.1|/8.89568e-174/unknown [Glycine max]		Glyma01g36210	0.88	gi|225438444|ref|XP_002276999.1|/0/PREDICTED: hypothetical protein [Vitis vinifera]			Glyma01g37320	3.31	gi|192910816|gb|ACF06516.1|/2.79409e-55/vacuolar H+-ATP synthase 16kDa proteolipid subunit [Elaeis guineensis]		Glyma01g37370	1.09	gi|255638794|gb|ACU19701.1|/1.8274e-104/unknown [Glycine max]		Glyma01g36210	0.7	gi|225438444|ref|XP_002276999.1|/0/PREDICTED: hypothetical protein [Vitis vinifera]		Glyma01g36010	0.73	gi|217073014|gb|ACJ84867.1|/3.16436e-58/unknown [Medicago truncatula]			Glyma01g36710	0.35	gi|255630855|gb|ACU15790.1|/5.0325e-52/unknown [Glycine max]		Glyma01g38470	10.2	gi|255625655|gb|ACU13172.1|/1.3092e-105/unknown [Glycine max]
Glyma01g37010	2	gi|255638114|gb|ACU19371.1|/2.34405e-65/unknown [Glycine max]		Glyma01g36250	0.35	gi|224084123|ref|XP_002307218.1|/1.91652e-58/aromatic and neutral amino acid transporter [Populus trichocarpa]			Glyma01g37340	0.35	gi|225431193|ref|XP_002266833.1|/0/PREDICTED: hypothetical protein [Vitis vinifera]		Glyma01g37410	0.36	gi|255586318|ref|XP_002533810.1|/2.0727e-76/nuclear receptor binding set domain containing protein 1, nsd, putative [Ricinus communis]		Glyma01g36250	0.7	gi|224084123|ref|XP_002307218.1|/1.91652e-58/aromatic and neutral amino acid transporter [Populus trichocarpa]		Glyma01g36050	0.55	gi|255575239|ref|XP_002528523.1|/8.46129e-15/conserved hypothetical protein [Ricinus communis]			Glyma01g36720	0.88	gi|255633064|gb|ACU16887.1|/2.19088e-75/unknown [Glycine max]		Glyma01g38500	1.76	gi|255585128|ref|XP_002533269.1|/3.10809e-99/conserved hypothetical protein [Ricinus communis]
Glyma01g37080	14.87	gi|215598344|tpg|DAA06358.1|/0/TPA: TPA_inf: ARO1-like protein 1 [Medicago truncatula]		Glyma01g36290	0.35	gi|255631446|gb|ACU16090.1|/4.02708e-76/unknown [Glycine max]			Glyma01g37360	2.79	gi|255626745|gb|ACU13717.1|/6.05379e-102/unknown [Glycine max]		Glyma01g37460	1.64	gi|223452518|gb|ACM89586.1|/0/leucine-rich repeat family protein [Glycine max]		Glyma01g36270	1.05	gi|255561429|ref|XP_002521725.1|/2.91745e-73/conserved hypothetical protein [Ricinus communis]		Glyma01g36070	2.18	gi|111550245|gb|ABH10138.1|/2.8015e-175/NADP-thioredoxin reductase A [Medicago truncatula]			Glyma01g36740	0.35	gi|255647110|gb|ACU24023.1|/8.42751e-145/unknown [Glycine max]		Glyma01g38510	0.53	gi|255644744|gb|ACU22874.1|/7.89904e-105/unknown [Glycine max]
Glyma01g37090	0.84	gi|255633852|gb|ACU17287.1|/4.679e-76/unknown [Glycine max]		Glyma01g36320	0.88	gi|255632039|gb|ACU16372.1|/1.37301e-103/unknown [Glycine max]			Glyma01g37370	1.39	gi|255638794|gb|ACU19701.1|/1.8274e-104/unknown [Glycine max]		Glyma01g37480	0.55	gi|255625949|gb|ACU13319.1|/2.60877e-84/unknown [Glycine max]		Glyma01g36290	0.35	gi|255631446|gb|ACU16090.1|/4.02708e-76/unknown [Glycine max]		Glyma01g36080	0.36	gi|162945930|gb|ABY20974.1|/0/3-hydroxy-3-methylglutaryl coenzyme A reductase 3 [Medicago truncatula]			Glyma01g36770	5.82	gi|255586856|ref|XP_002534038.1|/6.40253e-157/Aspartic proteinase nepenthesin-1 precursor, putative [Ricinus communis]		Glyma01g38590	0.7	gi|5915837|sp|O81974.1|C71D8_SOYBN/5.76525e-164/RecName: Full=Cytochrome P450 71D8; AltName: Full=Cytochrome P450 CP7
Glyma01g37100	1.34	gi|60172742|gb|AAX14494.1|/0/calcium-dependent protein kinase CDPK1444 [Medicago truncatula]		Glyma01g36340	1.05	gi|296088658|emb|CBI37649.3|/2.81325e-175/unnamed protein product [Vitis vinifera]			Glyma01g37450	0.35	gi|255637027|gb|ACU18846.1|/1.4653e-179/unknown [Glycine max]		Glyma01g37510	0.36	gi|225431255|ref|XP_002267958.1|/3.96121e-156/PREDICTED: hypothetical protein [Vitis vinifera]		Glyma01g36320	0.35	gi|255632039|gb|ACU16372.1|/1.37301e-103/unknown [Glycine max]		Glyma01g36150	0.55	gi|224102781|ref|XP_002312798.1|/0/predicted protein [Populus trichocarpa]			Glyma01g36780	0.88	gi|255637810|gb|ACU19226.1|/2.85934e-174/unknown [Glycine max]		Glyma01g38650	0.53	gi|297735226|emb|CBI17588.3|/3.26219e-161/unnamed protein product [Vitis vinifera]
Glyma01g37140	0.33	gi|224134102|ref|XP_002327756.1|/0/predicted protein [Populus trichocarpa]		Glyma01g36390	1.4	gi|224081481|ref|XP_002306428.1|/0/predicted protein [Populus trichocarpa]			Glyma01g37480	1.04	gi|255625949|gb|ACU13319.1|/2.60877e-84/unknown [Glycine max]		Glyma01g37540	2	gi|57232107|gb|AAW47739.1|/0/beta-galactosidase [Prunus persica]		Glyma01g36340	0.7	gi|296088658|emb|CBI37649.3|/2.81325e-175/unnamed protein product [Vitis vinifera]		Glyma01g36160	0.55	gi|255583428|ref|XP_002532473.1|/7.36497e-41/protein with unknown function [Ricinus communis]			Glyma01g36800	3.53	gi|225431336|ref|XP_002270025.1|/6.53613e-75/PREDICTED: hypothetical protein [Vitis vinifera]		Glyma01g38670	0.7	gi|225430888|ref|XP_002269759.1|/0/PREDICTED: hypothetical protein [Vitis vinifera]
Glyma01g37160	0.33	gi|255638225|gb|ACU19426.1|/7.06917e-124/unknown [Glycine max]		Glyma01g36410	3.86	gi|225469608|ref|XP_002263194.1|/8.67681e-149/PREDICTED: hypothetical protein [Vitis vinifera]			Glyma01g37490	0.7	gi|255560988|ref|XP_002521506.1|/0/d-lactate dehydrognease 2, putative [Ricinus communis]		Glyma01g37550	6.18	gi|157781191|gb|ABV71991.1|/6.50665e-51/thioredoxin h1 [Glycine max]		Glyma01g36390	0.52	gi|224081481|ref|XP_002306428.1|/0/predicted protein [Populus trichocarpa]		Glyma01g36170	0.36	gi|225438432|ref|XP_002276608.1|/0/PREDICTED: hypothetical protein [Vitis vinifera]			Glyma01g36830	1.41	gi|255630315|gb|ACU15514.1|/6.45683e-40/unknown [Glycine max]		Glyma01g38690	7.57	gi|255562771|ref|XP_002522391.1|/3.38992e-52/STS14 protein precursor, putative [Ricinus communis]
Glyma01g37210	0.33	gi|255637752|gb|ACU19198.1|/5.24823e-11/unknown [Glycine max]		Glyma01g36440	17.71	gi|225467317|ref|XP_002263162.1|/0/PREDICTED: hypothetical protein [Vitis vinifera]			Glyma01g37500	0.52	gi|224094881|ref|XP_002310277.1|/0/predicted protein [Populus trichocarpa]		Glyma01g37580	1.09	gi|297735064|emb|CBI17426.3|/0/unnamed protein product [Vitis vinifera]		Glyma01g36410	2.44	gi|225469608|ref|XP_002263194.1|/8.67681e-149/PREDICTED: hypothetical protein [Vitis vinifera]		Glyma01g36180	0.36	gi|255647253|gb|ACU24094.1|/3.33991e-59/unknown [Glycine max]			Glyma01g36840	0.35	gi|147772239|emb|CAN73672.1|/2.33128e-164/hypothetical protein [Vitis vinifera]		Glyma01g38710	1.41	gi|255556149|ref|XP_002519109.1|/2.19246e-11/conserved hypothetical protein [Ricinus communis]
Glyma01g37250	0.33	gi|255633344|gb|ACU17029.1|/1.16217e-138/unknown [Glycine max]		Glyma01g36450	1.93	gi|297744917|emb|CBI38414.3|/0/unnamed protein product [Vitis vinifera]			Glyma01g37550	8.88	gi|157781191|gb|ABV71991.1|/6.50665e-51/thioredoxin h1 [Glycine max]		Glyma01g37670	0.91	gi|224134228|ref|XP_002327787.1|/2.34765e-172/predicted protein [Populus trichocarpa]		Glyma01g36440	19.7	gi|225467317|ref|XP_002263162.1|/0/PREDICTED: hypothetical protein [Vitis vinifera]		Glyma01g36240	0.36	gi|225443984|ref|XP_002274224.1|/0/PREDICTED: hypothetical protein [Vitis vinifera]			Glyma01g36850	4.23	gi|255632942|gb|ACU16825.1|/1.0759e-75/unknown [Glycine max]		Glyma01g38750	24.63	gi|255645939|gb|ACU23458.1|/6.71054e-175/unknown [Glycine max]
Glyma01g37290	1.67	gi|255629179|gb|ACU14934.1|/3.07505e-99/unknown [Glycine max]		Glyma01g36500	0.35	gi|255579031|ref|XP_002530367.1|/0/protein with unknown function [Ricinus communis]			Glyma01g37580	1.22	gi|297735064|emb|CBI17426.3|/0/unnamed protein product [Vitis vinifera]		Glyma01g37720	1.27	gi|255637304|gb|ACU18982.1|/0/unknown [Glycine max]		Glyma01g36450	2.44	gi|297744917|emb|CBI38414.3|/0/unnamed protein product [Vitis vinifera]		Glyma01g36250	0.36	gi|224084123|ref|XP_002307218.1|/1.91652e-58/aromatic and neutral amino acid transporter [Populus trichocarpa]			Glyma01g36870	0.88	gi|255580677|ref|XP_002531161.1|/0/vacuolar sorting protein, putative [Ricinus communis]		Glyma01g38770	0.53	gi|255626019|gb|ACU13354.1|/4.30214e-06/unknown [Glycine max]
Glyma01g37320	1.84	gi|192910816|gb|ACF06516.1|/2.79409e-55/vacuolar H+-ATP synthase 16kDa proteolipid subunit [Elaeis guineensis]		Glyma01g36590	21.56	gi|297744933|emb|CBI38472.3|/0/unnamed protein product [Vitis vinifera]			Glyma01g37670	0.35	gi|224134228|ref|XP_002327787.1|/2.34765e-172/predicted protein [Populus trichocarpa]		Glyma01g37780	3.09	gi|255646392|gb|ACU23675.1|/6.87886e-151/unknown [Glycine max]		Glyma01g36460	1.22	gi|224081471|ref|XP_002306423.1|/1.51606e-112/predicted protein [Populus trichocarpa]		Glyma01g36260	0.73	gi|255641978|gb|ACU21256.1|/0/unknown [Glycine max]			Glyma01g36890	4.41	gi|255641607|gb|ACU21076.1|/0/unknown [Glycine max]		Glyma01g38790	0.35	gi|38345562|emb|CAE03436.2|/2.94731e-145/OSJNBa0032F06.19 [Oryza sativa (japonica cultivar-group)]
Glyma01g37370	0.33	gi|255638794|gb|ACU19701.1|/1.8274e-104/unknown [Glycine max]		Glyma01g36620	1.75	gi|255627141|gb|ACU13915.1|/2.7532e-99/unknown [Glycine max]			Glyma01g37710	0.35	gi|255635098|gb|ACU17907.1|/4.63926e-160/unknown [Glycine max]		Glyma01g37790	3.63	gi|255632663|gb|ACU16683.1|/6.45119e-120/unknown [Glycine max]		Glyma01g36500	0.35	gi|255579031|ref|XP_002530367.1|/0/protein with unknown function [Ricinus communis]		Glyma01g36270	0.73	gi|255561429|ref|XP_002521725.1|/2.91745e-73/conserved hypothetical protein [Ricinus communis]			Glyma01g36910	8.82	-		Glyma01g38890	1.06	gi|255562733|ref|XP_002522372.1|/0/GTP-binding protein alpha subunit, gna, putative [Ricinus communis]
Glyma01g37420	0.67	gi|225431211|ref|XP_002272351.1|/0/PREDICTED: hypothetical protein [Vitis vinifera]		Glyma01g36630	9.64	gi|217074650|gb|ACJ85685.1|/0/unknown [Medicago truncatula]			Glyma01g37720	1.57	gi|255637304|gb|ACU18982.1|/0/unknown [Glycine max]		Glyma01g37850	0.55	gi|255637391|gb|ACU19024.1|/5.29035e-167/unknown [Glycine max]		Glyma01g36590	16.39	gi|297744933|emb|CBI38472.3|/0/unnamed protein product [Vitis vinifera]		Glyma01g36290	1.27	gi|255631446|gb|ACU16090.1|/4.02708e-76/unknown [Glycine max]			Glyma01g36960	0.53	gi|255577538|ref|XP_002529647.1|/3.6847e-148/conserved hypothetical protein [Ricinus communis]		Glyma01g38930	0.35	gi|255641573|gb|ACU21060.1|/5.14987e-99/unknown [Glycine max]
Glyma01g37430	1.67	gi|85001689|gb|ABC68398.1|/0/cytochrome P450 monooxygenase CYP84A16 [Glycine max]		Glyma01g36660	0.35	gi|255579606|ref|XP_002530644.1|/6.56948e-134/aberrant large forked product, putative [Ricinus communis]			Glyma01g37760	0.35	gi|225430706|ref|XP_002266275.1|/0/PREDICTED: hypothetical protein [Vitis vinifera]		Glyma01g37870	7.63	gi|255641897|gb|ACU21217.1|/1.86055e-91/unknown [Glycine max]		Glyma01g36620	0.35	gi|255627141|gb|ACU13915.1|/2.7532e-99/unknown [Glycine max]		Glyma01g36340	1.27	gi|296088658|emb|CBI37649.3|/2.81325e-175/unnamed protein product [Vitis vinifera]			Glyma01g36990	1.76	gi|255641336|gb|ACU20945.1|/8.89568e-174/unknown [Glycine max]		Glyma01g38940	20.94	gi|224094564|ref|XP_002310181.1|/8.92059e-13/predicted protein [Populus trichocarpa]
Glyma01g37450	0.5	gi|255637027|gb|ACU18846.1|/1.4653e-179/unknown [Glycine max]		Glyma01g36670	2.98	gi|255636876|gb|ACU18771.1|/1.85943e-50/unknown [Glycine max]			Glyma01g37780	2.96	gi|255646392|gb|ACU23675.1|/6.87886e-151/unknown [Glycine max]		Glyma01g37940	1.09	gi|255646239|gb|ACU23604.1|/0/unknown [Glycine max]		Glyma01g36630	9.76	gi|217074650|gb|ACJ85685.1|/0/unknown [Medicago truncatula]		Glyma01g36390	3.28	gi|224081481|ref|XP_002306428.1|/0/predicted protein [Populus trichocarpa]			Glyma01g37010	1.59	gi|255638114|gb|ACU19371.1|/2.34405e-65/unknown [Glycine max]		Glyma01g38950	1.06	gi|297735852|emb|CBI18572.3|/8.11718e-37/unnamed protein product [Vitis vinifera]
Glyma01g37480	1	gi|255625949|gb|ACU13319.1|/2.60877e-84/unknown [Glycine max]		Glyma01g36710	0.53	gi|255630855|gb|ACU15790.1|/5.0325e-52/unknown [Glycine max]			Glyma01g37790	4.18	gi|255632663|gb|ACU16683.1|/6.45119e-120/unknown [Glycine max]		Glyma01g38080	0.36	-		Glyma01g36660	0.35	gi|255579606|ref|XP_002530644.1|/6.56948e-134/aberrant large forked product, putative [Ricinus communis]		Glyma01g36410	4.18	gi|225469608|ref|XP_002263194.1|/8.67681e-149/PREDICTED: hypothetical protein [Vitis vinifera]			Glyma01g37020	1.06	gi|84468318|dbj|BAE71242.1|/2.08869e-105/putative thaumatin-like protein [Trifolium pratense]		Glyma01g38980	3.69	gi|255562663|ref|XP_002522337.1|/0/multicopper oxidase, putative [Ricinus communis]
Glyma01g37490	1.34	gi|255560988|ref|XP_002521506.1|/0/d-lactate dehydrognease 2, putative [Ricinus communis]		Glyma01g36720	16.3	gi|255633064|gb|ACU16887.1|/2.19088e-75/unknown [Glycine max]			Glyma01g37850	0.35	gi|255637391|gb|ACU19024.1|/5.29035e-167/unknown [Glycine max]		Glyma01g38090	0.36	gi|225430796|ref|XP_002267728.1|/0/PREDICTED: hypothetical protein [Vitis vinifera]		Glyma01g36670	2.27	gi|255636876|gb|ACU18771.1|/1.85943e-50/unknown [Glycine max]		Glyma01g36420	0.73	gi|255561389|ref|XP_002521705.1|/1.8078e-155/poly(A) polymerase, putative [Ricinus communis]			Glyma01g37080	8.29	gi|215598344|tpg|DAA06358.1|/0/TPA: TPA_inf: ARO1-like protein 1 [Medicago truncatula]		Glyma01g39000	1.41	gi|34391519|gb|AAN62760.1|/1.6544e-171/disease resistance protein-like protein MsR1 [Medicago sativa]
Glyma01g37560	0.67	gi|255642147|gb|ACU21338.1|/4.22209e-123/unknown [Glycine max]		Glyma01g36740	0.88	gi|255647110|gb|ACU24023.1|/8.42751e-145/unknown [Glycine max]			Glyma01g37870	15.33	gi|255641897|gb|ACU21217.1|/1.86055e-91/unknown [Glycine max]		Glyma01g38140	0.55	gi|92893902|gb|ABE91952.1|/1.40557e-54/Zinc finger, CCHC-type [Medicago truncatula]		Glyma01g36700	0.35	gi|225459758|ref|XP_002285900.1|/0/PREDICTED: similar to NRPB1 (RNA POLYMERASE II LARGE SUBUNIT); DNA binding / DNA-directed RNA polymerase [Vitis vinifera]		Glyma01g36430	0.36	gi|1168893|sp|P46277.1|CCNB1_MEDVA/2.20995e-165/RecName: Full=G2/mitotic-specific cyclin-1; AltName: Full=B-like cyclin; AltName: Full=CycMs1			Glyma01g37090	1.06	gi|255633852|gb|ACU17287.1|/4.679e-76/unknown [Glycine max]		Glyma01g39030	0.53	gi|147860060|emb|CAN83123.1|/6.50109e-105/hypothetical protein [Vitis vinifera]
Glyma01g37580	1.34	gi|297735064|emb|CBI17426.3|/0/unnamed protein product [Vitis vinifera]		Glyma01g36750	0.88	gi|224133986|ref|XP_002327728.1|/0/predicted protein [Populus trichocarpa]			Glyma01g37900	0.35	gi|255638532|gb|ACU19574.1|/0/unknown [Glycine max]		Glyma01g38150	1.27	gi|224094755|ref|XP_002310223.1|/0/chromatin remodeling complex subunit [Populus trichocarpa]		Glyma01g36710	0.87	gi|255630855|gb|ACU15790.1|/5.0325e-52/unknown [Glycine max]		Glyma01g36440	35.3	gi|225467317|ref|XP_002263162.1|/0/PREDICTED: hypothetical protein [Vitis vinifera]			Glyma01g37100	0.71	gi|60172742|gb|AAX14494.1|/0/calcium-dependent protein kinase CDPK1444 [Medicago truncatula]		Glyma01g39060	0.53	gi|302144152|emb|CBI23279.3|/8.98255e-66/unnamed protein product [Vitis vinifera]
Glyma01g37620	0.33	gi|255589584|ref|XP_002535012.1|/0/Disease resistance protein RPH8A, putative [Ricinus communis]		Glyma01g36770	7.19	gi|255586856|ref|XP_002534038.1|/6.40253e-157/Aspartic proteinase nepenthesin-1 precursor, putative [Ricinus communis]			Glyma01g37930	0.7	gi|224094809|ref|XP_002310245.1|/0/predicted protein [Populus trichocarpa]		Glyma01g38160	0.36	gi|255629351|gb|ACU15020.1|/9.99076e-20/unknown [Glycine max]		Glyma01g36720	13.6	gi|255633064|gb|ACU16887.1|/2.19088e-75/unknown [Glycine max]		Glyma01g36450	2	gi|297744917|emb|CBI38414.3|/0/unnamed protein product [Vitis vinifera]			Glyma01g37230	0.53	-		Glyma01g39090	0.35	gi|225470460|ref|XP_002262855.1|/0/PREDICTED: hypothetical protein [Vitis vinifera]
Glyma01g37630	5.18	gi|255561000|ref|XP_002521512.1|/7.15572e-151/Peroxidase 72 precursor, putative [Ricinus communis]		Glyma01g36780	0.53	gi|255637810|gb|ACU19226.1|/2.85934e-174/unknown [Glycine max]			Glyma01g37940	1.39	gi|255646239|gb|ACU23604.1|/0/unknown [Glycine max]		Glyma01g38200	1.82	gi|224094759|ref|XP_002310225.1|/0/predicted protein [Populus trichocarpa]		Glyma01g36740	0.87	gi|255647110|gb|ACU24023.1|/8.42751e-145/unknown [Glycine max]		Glyma01g36460	0.73	gi|224081471|ref|XP_002306423.1|/1.51606e-112/predicted protein [Populus trichocarpa]			Glyma01g37250	0.35	gi|255633344|gb|ACU17029.1|/1.16217e-138/unknown [Glycine max]		Glyma01g39190	2.11	gi|224094390|ref|XP_002310152.1|/5.5615e-132/predicted protein [Populus trichocarpa]
Glyma01g37650	0.33	gi|255644567|gb|ACU22786.1|/1.01996e-167/unknown [Glycine max]		Glyma01g36800	3.16	gi|225431336|ref|XP_002270025.1|/6.53613e-75/PREDICTED: hypothetical protein [Vitis vinifera]			Glyma01g38090	0.35	gi|225430796|ref|XP_002267728.1|/0/PREDICTED: hypothetical protein [Vitis vinifera]		Glyma01g38210	28.35	-		Glyma01g36770	10.28	gi|255586856|ref|XP_002534038.1|/6.40253e-157/Aspartic proteinase nepenthesin-1 precursor, putative [Ricinus communis]		Glyma01g36500	1.27	gi|255579031|ref|XP_002530367.1|/0/protein with unknown function [Ricinus communis]			Glyma01g37290	0.88	gi|255629179|gb|ACU14934.1|/3.07505e-99/unknown [Glycine max]		Glyma01g39200	2.64	gi|224081610|ref|XP_002306464.1|/3.17215e-173/predicted protein [Populus trichocarpa]
Glyma01g37670	1.34	gi|224134228|ref|XP_002327787.1|/2.34765e-172/predicted protein [Populus trichocarpa]		Glyma01g36830	2.28	gi|255630315|gb|ACU15514.1|/6.45683e-40/unknown [Glycine max]			Glyma01g38130	2.26	gi|83853827|gb|ABC47859.1|/1.39717e-143/membrane protein-like protein [Glycine max]		Glyma01g38230	0.55	gi|255629934|gb|ACU15319.1|/9.59598e-71/unknown [Glycine max]		Glyma01g36800	3.66	gi|225431336|ref|XP_002270025.1|/6.53613e-75/PREDICTED: hypothetical protein [Vitis vinifera]		Glyma01g36560	0.36	gi|255641089|gb|ACU20823.1|/4.53884e-99/unknown [Glycine max]			Glyma01g37320	2.29	gi|192910816|gb|ACF06516.1|/2.79409e-55/vacuolar H+-ATP synthase 16kDa proteolipid subunit [Elaeis guineensis]		Glyma01g39260	7.39	gi|662930|emb|CAA87077.1|/4.46769e-141/heat shock transcription factor 34 [Glycine max]
Glyma01g37720	0.33	gi|255637304|gb|ACU18982.1|/0/unknown [Glycine max]		Glyma01g36850	6.84	gi|255632942|gb|ACU16825.1|/1.0759e-75/unknown [Glycine max]			Glyma01g38140	0.35	gi|92893902|gb|ABE91952.1|/1.40557e-54/Zinc finger, CCHC-type [Medicago truncatula]		Glyma01g38240	4	gi|224134292|ref|XP_002327802.1|/0/predicted protein [Populus trichocarpa]		Glyma01g36830	2.44	gi|255630315|gb|ACU15514.1|/6.45683e-40/unknown [Glycine max]		Glyma01g36590	8.73	gi|297744933|emb|CBI38472.3|/0/unnamed protein product [Vitis vinifera]			Glyma01g37360	2.29	gi|255626745|gb|ACU13717.1|/6.05379e-102/unknown [Glycine max]		Glyma01g39270	6.16	gi|255631440|gb|ACU16087.1|/2.34041e-66/unknown [Glycine max]
Glyma01g37750	0.84	gi|255640476|gb|ACU20524.1|/9.76475e-33/unknown [Glycine max]		Glyma01g36870	1.4	gi|255580677|ref|XP_002531161.1|/0/vacuolar sorting protein, putative [Ricinus communis]			Glyma01g38150	1.74	gi|224094755|ref|XP_002310223.1|/0/chromatin remodeling complex subunit [Populus trichocarpa]		Glyma01g38260	0.36	gi|297741465|emb|CBI32596.3|/6.63521e-14/unnamed protein product [Vitis vinifera]		Glyma01g36850	8.02	gi|255632942|gb|ACU16825.1|/1.0759e-75/unknown [Glycine max]		Glyma01g36630	9.83	gi|217074650|gb|ACJ85685.1|/0/unknown [Medicago truncatula]			Glyma01g37370	1.41	gi|255638794|gb|ACU19701.1|/1.8274e-104/unknown [Glycine max]		Glyma01g39280	1.76	gi|225438714|ref|XP_002282485.1|/5.54102e-145/PREDICTED: hypothetical protein [Vitis vinifera]
Glyma01g37780	3.34	gi|255646392|gb|ACU23675.1|/6.87886e-151/unknown [Glycine max]		Glyma01g36890	6.31	gi|255641607|gb|ACU21076.1|/0/unknown [Glycine max]			Glyma01g38160	0.35	gi|255629351|gb|ACU15020.1|/9.99076e-20/unknown [Glycine max]		Glyma01g38290	1.09	gi|297735188|emb|CBI17550.3|/2.64705e-153/unnamed protein product [Vitis vinifera]		Glyma01g36870	1.05	gi|255580677|ref|XP_002531161.1|/0/vacuolar sorting protein, putative [Ricinus communis]		Glyma01g36670	4	gi|255636876|gb|ACU18771.1|/1.85943e-50/unknown [Glycine max]			Glyma01g37410	0.35	gi|255586318|ref|XP_002533810.1|/2.0727e-76/nuclear receptor binding set domain containing protein 1, nsd, putative [Ricinus communis]		Glyma01g39350	1.58	gi|255648036|gb|ACU24474.1|/0/unknown [Glycine max]
Glyma01g37790	7.18	gi|255632663|gb|ACU16683.1|/6.45119e-120/unknown [Glycine max]		Glyma01g36910	17.71	-			Glyma01g38190	0.7	-		Glyma01g38310	0.36	-		Glyma01g36890	2.44	gi|255641607|gb|ACU21076.1|/0/unknown [Glycine max]		Glyma01g36720	5.46	gi|255633064|gb|ACU16887.1|/2.19088e-75/unknown [Glycine max]			Glyma01g37450	0.35	gi|255637027|gb|ACU18846.1|/1.4653e-179/unknown [Glycine max]		Glyma01g39370	1.41	gi|255632191|gb|ACU16454.1|/2.04296e-56/unknown [Glycine max]
Glyma01g37810	1.67	gi|2687724|emb|CAA06027.1|/3.53859e-179/NADPH:isoflavone reductase [Glycine max]		Glyma01g36950	0.35	gi|255577536|ref|XP_002529646.1|/0/histidine kinase 1 plant, putative [Ricinus communis]			Glyma01g38200	2.44	gi|224094759|ref|XP_002310225.1|/0/predicted protein [Populus trichocarpa]		Glyma01g38320	2.91	gi|255636795|gb|ACU18731.1|/0/unknown [Glycine max]		Glyma01g36910	31.9	-		Glyma01g36740	2.18	gi|255647110|gb|ACU24023.1|/8.42751e-145/unknown [Glycine max]			Glyma01g37490	0.88	gi|255560988|ref|XP_002521506.1|/0/d-lactate dehydrognease 2, putative [Ricinus communis]		Glyma01g39430	0.35	gi|255565234|ref|XP_002523609.1|/0/DNA polymerase alpha catalytic subunit, putative [Ricinus communis]
Glyma01g37850	0.33	gi|255637391|gb|ACU19024.1|/5.29035e-167/unknown [Glycine max]		Glyma01g36960	0.35	gi|255577538|ref|XP_002529647.1|/3.6847e-148/conserved hypothetical protein [Ricinus communis]			Glyma01g38210	49.29	-		Glyma01g38400	2.91	gi|225430832|ref|XP_002273030.1|/1.05532e-87/PREDICTED: hypothetical protein [Vitis vinifera]		Glyma01g36960	0.35	gi|255577538|ref|XP_002529647.1|/3.6847e-148/conserved hypothetical protein [Ricinus communis]		Glyma01g36750	1.09	gi|224133986|ref|XP_002327728.1|/0/predicted protein [Populus trichocarpa]			Glyma01g37510	0.35	gi|225431255|ref|XP_002267958.1|/3.96121e-156/PREDICTED: hypothetical protein [Vitis vinifera]		Glyma01g39500	1.58	gi|296082387|emb|CBI21392.3|/9.86481e-139/unnamed protein product [Vitis vinifera]
Glyma01g37870	4.01	gi|255641897|gb|ACU21217.1|/1.86055e-91/unknown [Glycine max]		Glyma01g36990	1.75	gi|255641336|gb|ACU20945.1|/8.89568e-174/unknown [Glycine max]			Glyma01g38230	0.7	gi|255629934|gb|ACU15319.1|/9.59598e-71/unknown [Glycine max]		Glyma01g38410	1.45	gi|255568255|ref|XP_002525102.1|/0/xaa-pro aminopeptidase, putative [Ricinus communis]		Glyma01g36990	0.52	gi|255641336|gb|ACU20945.1|/8.89568e-174/unknown [Glycine max]		Glyma01g36770	11.1	gi|255586856|ref|XP_002534038.1|/6.40253e-157/Aspartic proteinase nepenthesin-1 precursor, putative [Ricinus communis]			Glyma01g37540	2.29	gi|57232107|gb|AAW47739.1|/0/beta-galactosidase [Prunus persica]		Glyma01g39520	0.53	gi|13173164|gb|AAK14326.1|AF325506_1/9.83601e-153/APETAL2-like protein [Pisum sativum]
Glyma01g37930	0.33	gi|224094809|ref|XP_002310245.1|/0/predicted protein [Populus trichocarpa]		Glyma01g37010	4.38	gi|255638114|gb|ACU19371.1|/2.34405e-65/unknown [Glycine max]			Glyma01g38240	5.05	gi|224134292|ref|XP_002327802.1|/0/predicted protein [Populus trichocarpa]		Glyma01g38450	0.91	gi|224094697|ref|XP_002310201.1|/6.78731e-89/predicted protein [Populus trichocarpa]		Glyma01g37010	7.32	gi|255638114|gb|ACU19371.1|/2.34405e-65/unknown [Glycine max]		Glyma01g36780	1.09	gi|255637810|gb|ACU19226.1|/2.85934e-174/unknown [Glycine max]			Glyma01g37550	7.59	gi|157781191|gb|ABV71991.1|/6.50665e-51/thioredoxin h1 [Glycine max]		Glyma01g39540	4.22	gi|161138174|gb|ABX58043.1|/4.51969e-80/dehydration responsive element-binding protein 1 [Glycine soja]
Glyma01g37940	0.84	gi|255646239|gb|ACU23604.1|/0/unknown [Glycine max]		Glyma01g37020	1.58	gi|84468318|dbj|BAE71242.1|/2.08869e-105/putative thaumatin-like protein [Trifolium pratense]			Glyma01g38260	0.87	gi|297741465|emb|CBI32596.3|/6.63521e-14/unnamed protein product [Vitis vinifera]		Glyma01g38460	1.09	gi|297735205|emb|CBI17567.3|/0/unnamed protein product [Vitis vinifera]		Glyma01g37020	1.05	gi|84468318|dbj|BAE71242.1|/2.08869e-105/putative thaumatin-like protein [Trifolium pratense]		Glyma01g36800	10.01	gi|225431336|ref|XP_002270025.1|/6.53613e-75/PREDICTED: hypothetical protein [Vitis vinifera]			Glyma01g37560	0.35	gi|255642147|gb|ACU21338.1|/4.22209e-123/unknown [Glycine max]		Glyma01g39560	0.7	gi|296082378|emb|CBI21383.3|/6.7798e-96/unnamed protein product [Vitis vinifera]
Glyma01g37950	2.67	gi|255561116|ref|XP_002521570.1|/0/ubiquitin-protein ligase, putative [Ricinus communis]		Glyma01g37080	9.29	gi|215598344|tpg|DAA06358.1|/0/TPA: TPA_inf: ARO1-like protein 1 [Medicago truncatula]			Glyma01g38270	0.52	gi|255625923|gb|ACU13306.1|/5.32867e-92/unknown [Glycine max]		Glyma01g38470	11.45	gi|255625655|gb|ACU13172.1|/1.3092e-105/unknown [Glycine max]		Glyma01g37080	12.03	gi|215598344|tpg|DAA06358.1|/0/TPA: TPA_inf: ARO1-like protein 1 [Medicago truncatula]		Glyma01g36830	2.37	gi|255630315|gb|ACU15514.1|/6.45683e-40/unknown [Glycine max]			Glyma01g37580	0.71	gi|297735064|emb|CBI17426.3|/0/unnamed protein product [Vitis vinifera]		Glyma01g39580	0.35	gi|255626983|gb|ACU13836.1|/2.7829e-92/unknown [Glycine max]
Glyma01g37970	1	gi|255561118|ref|XP_002521571.1|/0/Protein MSP1, putative [Ricinus communis]		Glyma01g37090	0.7	gi|255633852|gb|ACU17287.1|/4.679e-76/unknown [Glycine max]			Glyma01g38290	1.39	gi|297735188|emb|CBI17550.3|/2.64705e-153/unnamed protein product [Vitis vinifera]		Glyma01g38500	1.82	gi|255585128|ref|XP_002533269.1|/3.10809e-99/conserved hypothetical protein [Ricinus communis]		Glyma01g37090	0.52	gi|255633852|gb|ACU17287.1|/4.679e-76/unknown [Glycine max]		Glyma01g36840	0.36	gi|147772239|emb|CAN73672.1|/2.33128e-164/hypothetical protein [Vitis vinifera]			Glyma01g37710	0.53	gi|255635098|gb|ACU17907.1|/4.63926e-160/unknown [Glycine max]		Glyma01g39600	1.94	gi|259121417|gb|ACV92028.1|/1.32505e-83/WRKY transcription factor 26 [(Populus tomentosa x P. bolleana) x P. tomentosa]
Glyma01g38080	1.17	-		Glyma01g37100	3.86	gi|60172742|gb|AAX14494.1|/0/calcium-dependent protein kinase CDPK1444 [Medicago truncatula]			Glyma01g38320	4.53	gi|255636795|gb|ACU18731.1|/0/unknown [Glycine max]		Glyma01g38590	0.36	gi|5915837|sp|O81974.1|C71D8_SOYBN/5.76525e-164/RecName: Full=Cytochrome P450 71D8; AltName: Full=Cytochrome P450 CP7		Glyma01g37100	3.14	gi|60172742|gb|AAX14494.1|/0/calcium-dependent protein kinase CDPK1444 [Medicago truncatula]		Glyma01g36850	6.91	gi|255632942|gb|ACU16825.1|/1.0759e-75/unknown [Glycine max]			Glyma01g37720	0.88	gi|255637304|gb|ACU18982.1|/0/unknown [Glycine max]		Glyma01g39610	0.35	gi|66347023|emb|CAI94900.1|/0/glycosyltransferase [Glycine max]
Glyma01g38090	1.5	gi|225430796|ref|XP_002267728.1|/0/PREDICTED: hypothetical protein [Vitis vinifera]		Glyma01g37130	0.35	gi|224133706|ref|XP_002327660.1|/9.58099e-65/predicted protein [Populus trichocarpa]			Glyma01g38380	0.52	gi|169957|gb|AAB00096.1|/2.96616e-123/G-box binding factor [Glycine max]		Glyma01g38650	1.09	gi|297735226|emb|CBI17588.3|/3.26219e-161/unnamed protein product [Vitis vinifera]		Glyma01g37130	1.22	gi|224133706|ref|XP_002327660.1|/9.58099e-65/predicted protein [Populus trichocarpa]		Glyma01g36870	2	gi|255580677|ref|XP_002531161.1|/0/vacuolar sorting protein, putative [Ricinus communis]			Glyma01g37780	2.65	gi|255646392|gb|ACU23675.1|/6.87886e-151/unknown [Glycine max]		Glyma01g39640	1.41	gi|255567873|ref|XP_002524914.1|/5.89895e-76/rer1 protein, putative [Ricinus communis]
Glyma01g38150	1.5	gi|224094755|ref|XP_002310223.1|/0/chromatin remodeling complex subunit [Populus trichocarpa]		Glyma01g37170	0.35	-			Glyma01g38400	4.53	gi|225430832|ref|XP_002273030.1|/1.05532e-87/PREDICTED: hypothetical protein [Vitis vinifera]		Glyma01g38670	0.55	gi|225430888|ref|XP_002269759.1|/0/PREDICTED: hypothetical protein [Vitis vinifera]		Glyma01g37210	0.35	gi|255637752|gb|ACU19198.1|/5.24823e-11/unknown [Glycine max]		Glyma01g36890	1.09	gi|255641607|gb|ACU21076.1|/0/unknown [Glycine max]			Glyma01g37790	3.71	gi|255632663|gb|ACU16683.1|/6.45119e-120/unknown [Glycine max]		Glyma01g39650	1.23	gi|225438815|ref|XP_002278436.1|/0/PREDICTED: hypothetical protein [Vitis vinifera]
Glyma01g38160	0.84	gi|255629351|gb|ACU15020.1|/9.99076e-20/unknown [Glycine max]		Glyma01g37210	0.53	gi|255637752|gb|ACU19198.1|/5.24823e-11/unknown [Glycine max]			Glyma01g38410	1.39	gi|255568255|ref|XP_002525102.1|/0/xaa-pro aminopeptidase, putative [Ricinus communis]		Glyma01g38690	7.63	gi|255562771|ref|XP_002522391.1|/3.38992e-52/STS14 protein precursor, putative [Ricinus communis]		Glyma01g37250	0.52	gi|255633344|gb|ACU17029.1|/1.16217e-138/unknown [Glycine max]		Glyma01g36910	17.65	-			Glyma01g37860	0.35	gi|297832480|ref|XP_002884122.1|/2.03875e-97/hypothetical protein ARALYDRAFT_480731 [Arabidopsis lyrata subsp. lyrata]		Glyma01g39770	0.35	gi|225429307|ref|XP_002270434.1|/1.31238e-09/PREDICTED: hypothetical protein [Vitis vinifera]
Glyma01g38190	0.33	-		Glyma01g37250	0.35	gi|255633344|gb|ACU17029.1|/1.16217e-138/unknown [Glycine max]			Glyma01g38450	1.22	gi|224094697|ref|XP_002310201.1|/6.78731e-89/predicted protein [Populus trichocarpa]		Glyma01g38710	0.55	gi|255556149|ref|XP_002519109.1|/2.19246e-11/conserved hypothetical protein [Ricinus communis]		Glyma01g37290	1.92	gi|255629179|gb|ACU14934.1|/3.07505e-99/unknown [Glycine max]		Glyma01g36990	1.46	gi|255641336|gb|ACU20945.1|/8.89568e-174/unknown [Glycine max]			Glyma01g37870	12	gi|255641897|gb|ACU21217.1|/1.86055e-91/unknown [Glycine max]		Glyma01g39790	2.11	gi|31322147|gb|AAO39834.1|/0/ferrous ion membrane transport protein DMT1 [Glycine max]
Glyma01g38200	2.67	gi|224094759|ref|XP_002310225.1|/0/predicted protein [Populus trichocarpa]		Glyma01g37290	1.75	gi|255629179|gb|ACU14934.1|/3.07505e-99/unknown [Glycine max]			Glyma01g38460	0.52	gi|297735205|emb|CBI17567.3|/0/unnamed protein product [Vitis vinifera]		Glyma01g38750	22.53	gi|255645939|gb|ACU23458.1|/6.71054e-175/unknown [Glycine max]		Glyma01g37320	3.66	gi|192910816|gb|ACF06516.1|/2.79409e-55/vacuolar H+-ATP synthase 16kDa proteolipid subunit [Elaeis guineensis]		Glyma01g37010	8.19	gi|255638114|gb|ACU19371.1|/2.34405e-65/unknown [Glycine max]			Glyma01g37890	0.35	gi|225425100|ref|XP_002272744.1|/0/PREDICTED: hypothetical protein [Vitis vinifera]		Glyma01g39810	1.76	gi|255639301|gb|ACU19948.1|/9.21967e-15/unknown [Glycine max]
Glyma01g38210	53.13	-		Glyma01g37320	4.03	gi|192910816|gb|ACF06516.1|/2.79409e-55/vacuolar H+-ATP synthase 16kDa proteolipid subunit [Elaeis guineensis]			Glyma01g38470	13.93	gi|255625655|gb|ACU13172.1|/1.3092e-105/unknown [Glycine max]		Glyma01g38770	1.27	gi|255626019|gb|ACU13354.1|/4.30214e-06/unknown [Glycine max]		Glyma01g37370	1.22	gi|255638794|gb|ACU19701.1|/1.8274e-104/unknown [Glycine max]		Glyma01g37020	2.18	gi|84468318|dbj|BAE71242.1|/2.08869e-105/putative thaumatin-like protein [Trifolium pratense]			Glyma01g37900	0.53	gi|255638532|gb|ACU19574.1|/0/unknown [Glycine max]		Glyma01g39930	0.7	gi|255627859|gb|ACU14274.1|/4.46171e-41/unknown [Glycine max]
Glyma01g38230	0.67	gi|255629934|gb|ACU15319.1|/9.59598e-71/unknown [Glycine max]		Glyma01g37420	0.35	gi|225431211|ref|XP_002272351.1|/0/PREDICTED: hypothetical protein [Vitis vinifera]			Glyma01g38500	0.35	gi|255585128|ref|XP_002533269.1|/3.10809e-99/conserved hypothetical protein [Ricinus communis]		Glyma01g38860	0.36	gi|225468147|ref|XP_002267660.1|/9.93698e-97/PREDICTED: hypothetical protein [Vitis vinifera]		Glyma01g37420	0.52	gi|225431211|ref|XP_002272351.1|/0/PREDICTED: hypothetical protein [Vitis vinifera]		Glyma01g37040	0.36	gi|225431118|ref|XP_002265925.1|/4.9094e-106/PREDICTED: hypothetical protein [Vitis vinifera]			Glyma01g37940	1.76	gi|255646239|gb|ACU23604.1|/0/unknown [Glycine max]		Glyma01g39970	2.11	gi|225438956|ref|XP_002284242.1|/0/PREDICTED: hypothetical protein isoform 1 [Vitis vinifera]
Glyma01g38240	3.51	gi|224134292|ref|XP_002327802.1|/0/predicted protein [Populus trichocarpa]		Glyma01g37430	0.88	gi|85001689|gb|ABC68398.1|/0/cytochrome P450 monooxygenase CYP84A16 [Glycine max]			Glyma01g38510	0.35	gi|255644744|gb|ACU22874.1|/7.89904e-105/unknown [Glycine max]		Glyma01g38890	0.91	gi|255562733|ref|XP_002522372.1|/0/GTP-binding protein alpha subunit, gna, putative [Ricinus communis]		Glyma01g37430	0.7	gi|85001689|gb|ABC68398.1|/0/cytochrome P450 monooxygenase CYP84A16 [Glycine max]		Glyma01g37080	24.56	gi|215598344|tpg|DAA06358.1|/0/TPA: TPA_inf: ARO1-like protein 1 [Medicago truncatula]			Glyma01g37950	0.53	gi|255561116|ref|XP_002521570.1|/0/ubiquitin-protein ligase, putative [Ricinus communis]		Glyma01g40010	37.83	gi|110749713|gb|ABG90382.1|/3.00677e-93/lateral organ boundaries domain protein [Caragana korshinskii]
Glyma01g38260	0.67	gi|297741465|emb|CBI32596.3|/6.63521e-14/unnamed protein product [Vitis vinifera]		Glyma01g37460	0.35	gi|223452518|gb|ACM89586.1|/0/leucine-rich repeat family protein [Glycine max]			Glyma01g38580	0.35	gi|225434540|ref|XP_002276855.1|/0/PREDICTED: hypothetical protein [Vitis vinifera]		Glyma01g38920	0.36	gi|255562745|ref|XP_002522378.1|/4.85013e-148/kinase, putative [Ricinus communis]		Glyma01g37480	1.05	gi|255625949|gb|ACU13319.1|/2.60877e-84/unknown [Glycine max]		Glyma01g37090	0.73	gi|255633852|gb|ACU17287.1|/4.679e-76/unknown [Glycine max]			Glyma01g38050	0.53	gi|217074938|gb|ACJ85829.1|/4.10359e-61/unknown [Medicago truncatula]		Glyma01g40130	0.88	gi|11066054|gb|AAG28435.1|AF195028_1/0/plasma membrane Ca2+-ATPase [Glycine max]
Glyma01g38280	1.84	gi|225430750|ref|XP_002266705.1|/0/PREDICTED: hypothetical protein [Vitis vinifera]		Glyma01g37480	1.05	gi|255625949|gb|ACU13319.1|/2.60877e-84/unknown [Glycine max]			Glyma01g38590	1.74	gi|5915837|sp|O81974.1|C71D8_SOYBN/5.76525e-164/RecName: Full=Cytochrome P450 71D8; AltName: Full=Cytochrome P450 CP7		Glyma01g38930	1.27	gi|255641573|gb|ACU21060.1|/5.14987e-99/unknown [Glycine max]		Glyma01g37490	0.52	gi|255560988|ref|XP_002521506.1|/0/d-lactate dehydrognease 2, putative [Ricinus communis]		Glyma01g37100	4.55	gi|60172742|gb|AAX14494.1|/0/calcium-dependent protein kinase CDPK1444 [Medicago truncatula]			Glyma01g38090	1.24	gi|225430796|ref|XP_002267728.1|/0/PREDICTED: hypothetical protein [Vitis vinifera]		Glyma01g40210	0.35	gi|297819652|ref|XP_002877709.1|/3.28975e-49/hypothetical protein ARALYDRAFT_485347 [Arabidopsis lyrata subsp. lyrata]
Glyma01g38290	2.84	gi|297735188|emb|CBI17550.3|/2.64705e-153/unnamed protein product [Vitis vinifera]		Glyma01g37490	0.35	gi|255560988|ref|XP_002521506.1|/0/d-lactate dehydrognease 2, putative [Ricinus communis]			Glyma01g38650	0.52	gi|297735226|emb|CBI17588.3|/3.26219e-161/unnamed protein product [Vitis vinifera]		Glyma01g38940	24.71	gi|224094564|ref|XP_002310181.1|/8.92059e-13/predicted protein [Populus trichocarpa]		Glyma01g37560	0.35	gi|255642147|gb|ACU21338.1|/4.22209e-123/unknown [Glycine max]		Glyma01g37130	1.09	gi|224133706|ref|XP_002327660.1|/9.58099e-65/predicted protein [Populus trichocarpa]			Glyma01g38130	1.24	gi|83853827|gb|ABC47859.1|/1.39717e-143/membrane protein-like protein [Glycine max]		Glyma01g40280	0.35	gi|225438249|ref|XP_002264805.1|/3.04075e-14/PREDICTED: hypothetical protein [Vitis vinifera]
Glyma01g38320	9.52	gi|255636795|gb|ACU18731.1|/0/unknown [Glycine max]		Glyma01g37540	0.35	gi|57232107|gb|AAW47739.1|/0/beta-galactosidase [Prunus persica]			Glyma01g38670	0.7	gi|225430888|ref|XP_002269759.1|/0/PREDICTED: hypothetical protein [Vitis vinifera]		Glyma01g38950	0.73	gi|297735852|emb|CBI18572.3|/8.11718e-37/unnamed protein product [Vitis vinifera]		Glyma01g37580	1.39	gi|297735064|emb|CBI17426.3|/0/unnamed protein product [Vitis vinifera]		Glyma01g37250	1.09	gi|255633344|gb|ACU17029.1|/1.16217e-138/unknown [Glycine max]			Glyma01g38140	0.35	gi|92893902|gb|ABE91952.1|/1.40557e-54/Zinc finger, CCHC-type [Medicago truncatula]		Glyma01g40420	0.35	gi|255635824|gb|ACU18260.1|/0/unknown [Glycine max]
Glyma01g38380	0.33	gi|169957|gb|AAB00096.1|/2.96616e-123/G-box binding factor [Glycine max]		Glyma01g37580	1.58	gi|297735064|emb|CBI17426.3|/0/unnamed protein product [Vitis vinifera]			Glyma01g38690	2.96	gi|255562771|ref|XP_002522391.1|/3.38992e-52/STS14 protein precursor, putative [Ricinus communis]		Glyma01g38980	3.27	gi|255562663|ref|XP_002522337.1|/0/multicopper oxidase, putative [Ricinus communis]		Glyma01g37630	0.87	gi|255561000|ref|XP_002521512.1|/7.15572e-151/Peroxidase 72 precursor, putative [Ricinus communis]		Glyma01g37290	0.55	gi|255629179|gb|ACU14934.1|/3.07505e-99/unknown [Glycine max]			Glyma01g38150	1.41	gi|224094755|ref|XP_002310223.1|/0/chromatin remodeling complex subunit [Populus trichocarpa]		Glyma01g40550	3.69	gi|225438188|ref|XP_002263822.1|/0/PREDICTED: hypothetical protein [Vitis vinifera]
Glyma01g38390	0.5	gi|224096942|ref|XP_002310795.1|/6.93778e-62/predicted protein [Populus trichocarpa]		Glyma01g37620	1.05	gi|255589584|ref|XP_002535012.1|/0/Disease resistance protein RPH8A, putative [Ricinus communis]			Glyma01g38710	1.22	gi|255556149|ref|XP_002519109.1|/2.19246e-11/conserved hypothetical protein [Ricinus communis]		Glyma01g39030	0.73	gi|147860060|emb|CAN83123.1|/6.50109e-105/hypothetical protein [Vitis vinifera]		Glyma01g37650	0.87	gi|255644567|gb|ACU22786.1|/1.01996e-167/unknown [Glycine max]		Glyma01g37310	0.36	gi|224094935|ref|XP_002310297.1|/2.45949e-149/NAC domain protein, IPR003441 [Populus trichocarpa]			Glyma01g38160	0.35	gi|255629351|gb|ACU15020.1|/9.99076e-20/unknown [Glycine max]		Glyma01g40590	4.75	gi|9651945|gb|AAF91324.1|AF244890_1/0/receptor-like protein kinase 3 [Glycine max]
Glyma01g38400	4.18	gi|225430832|ref|XP_002273030.1|/1.05532e-87/PREDICTED: hypothetical protein [Vitis vinifera]		Glyma01g37650	0.7	gi|255644567|gb|ACU22786.1|/1.01996e-167/unknown [Glycine max]			Glyma01g38750	20.2	gi|255645939|gb|ACU23458.1|/6.71054e-175/unknown [Glycine max]		Glyma01g39050	0.55	gi|302144155|emb|CBI23282.3|/0/unnamed protein product [Vitis vinifera]		Glyma01g37670	1.57	gi|224134228|ref|XP_002327787.1|/2.34765e-172/predicted protein [Populus trichocarpa]		Glyma01g37320	4	gi|192910816|gb|ACF06516.1|/2.79409e-55/vacuolar H+-ATP synthase 16kDa proteolipid subunit [Elaeis guineensis]			Glyma01g38190	0.88	-		Glyma01g40620	0.88	gi|223702420|gb|ACN21641.1|/1.34545e-64/putative basic helix-loop-helix protein BHLH17 [Lotus japonicus]
Glyma01g38410	2	gi|255568255|ref|XP_002525102.1|/0/xaa-pro aminopeptidase, putative [Ricinus communis]		Glyma01g37670	2.45	gi|224134228|ref|XP_002327787.1|/2.34765e-172/predicted protein [Populus trichocarpa]			Glyma01g38770	0.52	gi|255626019|gb|ACU13354.1|/4.30214e-06/unknown [Glycine max]		Glyma01g39120	1.27	gi|224094414|ref|XP_002310156.1|/0/predicted protein [Populus trichocarpa]		Glyma01g37750	1.05	gi|255640476|gb|ACU20524.1|/9.76475e-33/unknown [Glycine max]		Glyma01g37410	0.91	gi|255586318|ref|XP_002533810.1|/2.0727e-76/nuclear receptor binding set domain containing protein 1, nsd, putative [Ricinus communis]			Glyma01g38200	1.24	gi|224094759|ref|XP_002310225.1|/0/predicted protein [Populus trichocarpa]		Glyma01g40630	0.35	gi|297742102|emb|CBI33889.3|/2.85198e-22/unnamed protein product [Vitis vinifera]
Glyma01g38430	0.67	gi|224094711|ref|XP_002310203.1|/2.00226e-138/predicted protein [Populus trichocarpa]		Glyma01g37750	1.23	gi|255640476|gb|ACU20524.1|/9.76475e-33/unknown [Glycine max]			Glyma01g38880	0.35	gi|2739004|gb|AAB94590.1|/0/CYP82C1p [Glycine max]		Glyma01g39190	2.73	gi|224094390|ref|XP_002310152.1|/5.5615e-132/predicted protein [Populus trichocarpa]		Glyma01g37780	5.4	gi|255646392|gb|ACU23675.1|/6.87886e-151/unknown [Glycine max]		Glyma01g37420	0.73	gi|225431211|ref|XP_002272351.1|/0/PREDICTED: hypothetical protein [Vitis vinifera]			Glyma01g38210	25.76	-		Glyma01g40650	10.03	gi|255638406|gb|ACU19513.1|/9.37237e-145/unknown [Glycine max]
Glyma01g38450	1	gi|224094697|ref|XP_002310201.1|/6.78731e-89/predicted protein [Populus trichocarpa]		Glyma01g37780	4.38	gi|255646392|gb|ACU23675.1|/6.87886e-151/unknown [Glycine max]			Glyma01g38890	1.04	gi|255562733|ref|XP_002522372.1|/0/GTP-binding protein alpha subunit, gna, putative [Ricinus communis]		Glyma01g39200	1.27	gi|224081610|ref|XP_002306464.1|/3.17215e-173/predicted protein [Populus trichocarpa]		Glyma01g37790	10.46	gi|255632663|gb|ACU16683.1|/6.45119e-120/unknown [Glycine max]		Glyma01g37430	0.91	gi|85001689|gb|ABC68398.1|/0/cytochrome P450 monooxygenase CYP84A16 [Glycine max]			Glyma01g38230	0.35	gi|255629934|gb|ACU15319.1|/9.59598e-71/unknown [Glycine max]		Glyma01g40710	1.06	gi|255627567|gb|ACU14128.1|/4.01156e-79/unknown [Glycine max]
Glyma01g38460	1.17	gi|297735205|emb|CBI17567.3|/0/unnamed protein product [Vitis vinifera]		Glyma01g37790	11.04	gi|255632663|gb|ACU16683.1|/6.45119e-120/unknown [Glycine max]			Glyma01g38930	2.26	gi|255641573|gb|ACU21060.1|/5.14987e-99/unknown [Glycine max]		Glyma01g39260	10.18	gi|662930|emb|CAA87077.1|/4.46769e-141/heat shock transcription factor 34 [Glycine max]		Glyma01g37810	0.87	gi|2687724|emb|CAA06027.1|/3.53859e-179/NADPH:isoflavone reductase [Glycine max]		Glyma01g37450	0.36	gi|255637027|gb|ACU18846.1|/1.4653e-179/unknown [Glycine max]			Glyma01g38240	3	gi|224134292|ref|XP_002327802.1|/0/predicted protein [Populus trichocarpa]		Glyma01g40810	21.11	gi|255629191|gb|ACU14940.1|/1.88579e-85/unknown [Glycine max]
Glyma01g38470	17.71	gi|255625655|gb|ACU13172.1|/1.3092e-105/unknown [Glycine max]		Glyma01g37810	1.23	gi|2687724|emb|CAA06027.1|/3.53859e-179/NADPH:isoflavone reductase [Glycine max]			Glyma01g38940	26.65	gi|224094564|ref|XP_002310181.1|/8.92059e-13/predicted protein [Populus trichocarpa]		Glyma01g39270	6.91	gi|255631440|gb|ACU16087.1|/2.34041e-66/unknown [Glycine max]		Glyma01g37820	0.7	gi|255637391|gb|ACU19024.1|/1.62511e-147/unknown [Glycine max]		Glyma01g37460	0.36	gi|223452518|gb|ACM89586.1|/0/leucine-rich repeat family protein [Glycine max]			Glyma01g38260	1.06	gi|297741465|emb|CBI32596.3|/6.63521e-14/unnamed protein product [Vitis vinifera]		Glyma01g40840	1.94	gi|255628309|gb|ACU14499.1|/8.05264e-65/unknown [Glycine max]
Glyma01g38500	47.11	gi|255585128|ref|XP_002533269.1|/3.10809e-99/conserved hypothetical protein [Ricinus communis]		Glyma01g37820	0.35	gi|255637391|gb|ACU19024.1|/1.62511e-147/unknown [Glycine max]			Glyma01g38950	2.09	gi|297735852|emb|CBI18572.3|/8.11718e-37/unnamed protein product [Vitis vinifera]		Glyma01g39280	1.64	gi|225438714|ref|XP_002282485.1|/5.54102e-145/PREDICTED: hypothetical protein [Vitis vinifera]		Glyma01g37870	3.49	gi|255641897|gb|ACU21217.1|/1.86055e-91/unknown [Glycine max]		Glyma01g37480	1.09	gi|255625949|gb|ACU13319.1|/2.60877e-84/unknown [Glycine max]			Glyma01g38290	2.12	gi|297735188|emb|CBI17550.3|/2.64705e-153/unnamed protein product [Vitis vinifera]		Glyma01g40860	0.53	gi|297742108|emb|CBI33895.3|/0/unnamed protein product [Vitis vinifera]
Glyma01g38510	0.67	gi|255644744|gb|ACU22874.1|/7.89904e-105/unknown [Glycine max]		Glyma01g37870	5.61	gi|255641897|gb|ACU21217.1|/1.86055e-91/unknown [Glycine max]			Glyma01g38970	0.35	gi|297735843|emb|CBI18563.3|/3.1936e-75/unnamed protein product [Vitis vinifera]		Glyma01g39350	1.82	gi|255648036|gb|ACU24474.1|/0/unknown [Glycine max]		Glyma01g37940	1.39	gi|255646239|gb|ACU23604.1|/0/unknown [Glycine max]		Glyma01g37520	0.36	gi|297735070|emb|CBI17432.3|/9.5474e-99/unnamed protein product [Vitis vinifera]			Glyma01g38320	2.65	gi|255636795|gb|ACU18731.1|/0/unknown [Glycine max]		Glyma01g40890	1.76	gi|255647653|gb|ACU24289.1|/4.84567e-155/unknown [Glycine max]
Glyma01g38590	0.67	gi|5915837|sp|O81974.1|C71D8_SOYBN/5.76525e-164/RecName: Full=Cytochrome P450 71D8; AltName: Full=Cytochrome P450 CP7		Glyma01g37940	1.58	gi|255646239|gb|ACU23604.1|/0/unknown [Glycine max]			Glyma01g38980	0.87	gi|255562663|ref|XP_002522337.1|/0/multicopper oxidase, putative [Ricinus communis]		Glyma01g39370	1.82	gi|255632191|gb|ACU16454.1|/2.04296e-56/unknown [Glycine max]		Glyma01g37950	0.35	gi|255561116|ref|XP_002521570.1|/0/ubiquitin-protein ligase, putative [Ricinus communis]		Glyma01g37540	0.91	gi|57232107|gb|AAW47739.1|/0/beta-galactosidase [Prunus persica]			Glyma01g38400	3.71	gi|225430832|ref|XP_002273030.1|/1.05532e-87/PREDICTED: hypothetical protein [Vitis vinifera]		Glyma01g40900	0.53	gi|225427316|ref|XP_002279150.1|/9.18116e-175/PREDICTED: hypothetical protein [Vitis vinifera]
Glyma01g38670	0.33	gi|225430888|ref|XP_002269759.1|/0/PREDICTED: hypothetical protein [Vitis vinifera]		Glyma01g37950	0.7	gi|255561116|ref|XP_002521570.1|/0/ubiquitin-protein ligase, putative [Ricinus communis]			Glyma01g39000	0.35	gi|34391519|gb|AAN62760.1|/1.6544e-171/disease resistance protein-like protein MsR1 [Medicago sativa]		Glyma01g39420	0.55	gi|225438744|ref|XP_002282732.1|/0/PREDICTED: hypothetical protein [Vitis vinifera]		Glyma01g37970	0.35	gi|255561118|ref|XP_002521571.1|/0/Protein MSP1, putative [Ricinus communis]		Glyma01g37560	0.91	gi|255642147|gb|ACU21338.1|/4.22209e-123/unknown [Glycine max]			Glyma01g38410	2.29	gi|255568255|ref|XP_002525102.1|/0/xaa-pro aminopeptidase, putative [Ricinus communis]		Glyma01g40920	40.29	gi|255628495|gb|ACU14592.1|/1.19898e-91/unknown [Glycine max]
Glyma01g38680	0.33	gi|255562773|ref|XP_002522392.1|/0/electron transporter, putative [Ricinus communis]		Glyma01g37970	0.53	gi|255561118|ref|XP_002521571.1|/0/Protein MSP1, putative [Ricinus communis]			Glyma01g39030	1.57	gi|147860060|emb|CAN83123.1|/6.50109e-105/hypothetical protein [Vitis vinifera]		Glyma01g39430	0.36	gi|255565234|ref|XP_002523609.1|/0/DNA polymerase alpha catalytic subunit, putative [Ricinus communis]		Glyma01g38080	1.05	-		Glyma01g37580	1.27	gi|297735064|emb|CBI17426.3|/0/unnamed protein product [Vitis vinifera]			Glyma01g38450	0.71	gi|224094697|ref|XP_002310201.1|/6.78731e-89/predicted protein [Populus trichocarpa]		Glyma01g40980	0.53	gi|290489686|gb|ADD31227.1|/1.84261e-35/RNA polymerase alpha subunit protein [Ficus sp. Moore 315]
Glyma01g38710	3.68	gi|255556149|ref|XP_002519109.1|/2.19246e-11/conserved hypothetical protein [Ricinus communis]		Glyma01g38080	3.33	-			Glyma01g39050	0.35	gi|302144155|emb|CBI23282.3|/0/unnamed protein product [Vitis vinifera]		Glyma01g39500	3.27	gi|296082387|emb|CBI21392.3|/9.86481e-139/unnamed protein product [Vitis vinifera]		Glyma01g38090	1.22	gi|225430796|ref|XP_002267728.1|/0/PREDICTED: hypothetical protein [Vitis vinifera]		Glyma01g37620	1.82	gi|255589584|ref|XP_002535012.1|/0/Disease resistance protein RPH8A, putative [Ricinus communis]			Glyma01g38460	0.53	gi|297735205|emb|CBI17567.3|/0/unnamed protein product [Vitis vinifera]		Glyma01g41070	0.35	gi|255629968|gb|ACU15336.1|/6.94082e-80/unknown [Glycine max]
Glyma01g38740	1	gi|255639658|gb|ACU20123.1|/2.37622e-68/unknown [Glycine max]		Glyma01g38090	0.7	gi|225430796|ref|XP_002267728.1|/0/PREDICTED: hypothetical protein [Vitis vinifera]			Glyma01g39100	0.35	gi|255648226|gb|ACU24566.1|/0/unknown [Glycine max]		Glyma01g39530	1.45	gi|255632210|gb|ACU16463.1|/5.38849e-96/unknown [Glycine max]		Glyma01g38150	1.92	gi|224094755|ref|XP_002310223.1|/0/chromatin remodeling complex subunit [Populus trichocarpa]		Glyma01g37670	2.91	gi|224134228|ref|XP_002327787.1|/2.34765e-172/predicted protein [Populus trichocarpa]			Glyma01g38470	11.82	gi|255625655|gb|ACU13172.1|/1.3092e-105/unknown [Glycine max]		Glyma01g41110	1.58	gi|297742168|emb|CBI33955.3|/0/unnamed protein product [Vitis vinifera]
Glyma01g38750	0.33	gi|255645939|gb|ACU23458.1|/6.71054e-175/unknown [Glycine max]		Glyma01g38140	0.7	gi|92893902|gb|ABE91952.1|/1.40557e-54/Zinc finger, CCHC-type [Medicago truncatula]			Glyma01g39120	1.04	gi|224094414|ref|XP_002310156.1|/0/predicted protein [Populus trichocarpa]		Glyma01g39540	5.63	gi|161138174|gb|ABX58043.1|/4.51969e-80/dehydration responsive element-binding protein 1 [Glycine soja]		Glyma01g38160	1.05	gi|255629351|gb|ACU15020.1|/9.99076e-20/unknown [Glycine max]		Glyma01g37720	0.36	gi|255637304|gb|ACU18982.1|/0/unknown [Glycine max]			Glyma01g38500	5.12	gi|255585128|ref|XP_002533269.1|/3.10809e-99/conserved hypothetical protein [Ricinus communis]		Glyma01g41130	0.7	gi|147799567|emb|CAN68463.1|/8.30101e-35/hypothetical protein [Vitis vinifera]
Glyma01g38770	0.67	gi|255626019|gb|ACU13354.1|/4.30214e-06/unknown [Glycine max]		Glyma01g38150	1.4	gi|224094755|ref|XP_002310223.1|/0/chromatin remodeling complex subunit [Populus trichocarpa]			Glyma01g39190	0.87	gi|224094390|ref|XP_002310152.1|/5.5615e-132/predicted protein [Populus trichocarpa]		Glyma01g39560	1.09	gi|296082378|emb|CBI21383.3|/6.7798e-96/unnamed protein product [Vitis vinifera]		Glyma01g38200	4.71	gi|224094759|ref|XP_002310225.1|/0/predicted protein [Populus trichocarpa]		Glyma01g37750	1.64	gi|255640476|gb|ACU20524.1|/9.76475e-33/unknown [Glycine max]			Glyma01g38510	0.35	gi|255644744|gb|ACU22874.1|/7.89904e-105/unknown [Glycine max]		Glyma01g41140	1.06	gi|224138820|ref|XP_002326698.1|/0/predicted protein [Populus trichocarpa]
Glyma01g38860	0.33	gi|225468147|ref|XP_002267660.1|/9.93698e-97/PREDICTED: hypothetical protein [Vitis vinifera]		Glyma01g38160	0.35	gi|255629351|gb|ACU15020.1|/9.99076e-20/unknown [Glycine max]			Glyma01g39200	1.57	gi|224081610|ref|XP_002306464.1|/3.17215e-173/predicted protein [Populus trichocarpa]		Glyma01g39600	1.27	gi|259121417|gb|ACV92028.1|/1.32505e-83/WRKY transcription factor 26 [(Populus tomentosa x P. bolleana) x P. tomentosa]		Glyma01g38210	31.73	-		Glyma01g37760	0.36	gi|225430706|ref|XP_002266275.1|/0/PREDICTED: hypothetical protein [Vitis vinifera]			Glyma01g38590	0.71	gi|5915837|sp|O81974.1|C71D8_SOYBN/5.76525e-164/RecName: Full=Cytochrome P450 71D8; AltName: Full=Cytochrome P450 CP7		Glyma01g41150	1.06	gi|225427356|ref|XP_002282657.1|/0/PREDICTED: hypothetical protein [Vitis vinifera]
Glyma01g38870	4.51	gi|2739004|gb|AAB94590.1|/0/CYP82C1p [Glycine max]		Glyma01g38190	0.7	-			Glyma01g39260	2.61	gi|662930|emb|CAA87077.1|/4.46769e-141/heat shock transcription factor 34 [Glycine max]		Glyma01g39640	1.09	gi|255567873|ref|XP_002524914.1|/5.89895e-76/rer1 protein, putative [Ricinus communis]		Glyma01g38240	5.93	gi|224134292|ref|XP_002327802.1|/0/predicted protein [Populus trichocarpa]		Glyma01g37780	3.09	gi|255646392|gb|ACU23675.1|/6.87886e-151/unknown [Glycine max]			Glyma01g38650	0.71	gi|297735226|emb|CBI17588.3|/3.26219e-161/unnamed protein product [Vitis vinifera]		Glyma01g41170	1.06	gi|255633436|gb|ACU17076.1|/1.10218e-77/unknown [Glycine max]
Glyma01g38890	1.17	gi|255562733|ref|XP_002522372.1|/0/GTP-binding protein alpha subunit, gna, putative [Ricinus communis]		Glyma01g38200	3.51	gi|224094759|ref|XP_002310225.1|/0/predicted protein [Populus trichocarpa]			Glyma01g39270	5.75	gi|255631440|gb|ACU16087.1|/2.34041e-66/unknown [Glycine max]		Glyma01g39650	1.82	gi|225438815|ref|XP_002278436.1|/0/PREDICTED: hypothetical protein [Vitis vinifera]		Glyma01g38260	1.05	gi|297741465|emb|CBI32596.3|/6.63521e-14/unnamed protein product [Vitis vinifera]		Glyma01g37790	5.82	gi|255632663|gb|ACU16683.1|/6.45119e-120/unknown [Glycine max]			Glyma01g38670	0.53	gi|225430888|ref|XP_002269759.1|/0/PREDICTED: hypothetical protein [Vitis vinifera]		Glyma01g41180	1.58	gi|224126395|ref|XP_002329543.1|/5.46206e-74/predicted protein [Populus trichocarpa]
Glyma01g38920	0.67	gi|255562745|ref|XP_002522378.1|/4.85013e-148/kinase, putative [Ricinus communis]		Glyma01g38210	48.03	-			Glyma01g39280	1.74	gi|225438714|ref|XP_002282485.1|/5.54102e-145/PREDICTED: hypothetical protein [Vitis vinifera]		Glyma01g39740	0.91	gi|110931706|gb|ABH02852.1|/1.27778e-153/MYB transcription factor MYB112 [Glycine max]		Glyma01g38280	0.87	gi|225430750|ref|XP_002266705.1|/0/PREDICTED: hypothetical protein [Vitis vinifera]		Glyma01g37810	0.36	gi|2687724|emb|CAA06027.1|/3.53859e-179/NADPH:isoflavone reductase [Glycine max]			Glyma01g38690	8.12	gi|255562771|ref|XP_002522391.1|/3.38992e-52/STS14 protein precursor, putative [Ricinus communis]		Glyma01g41200	0.35	gi|223452300|gb|ACM89478.1|/0/NAK-type protein kinase [Glycine max]
Glyma01g38940	0.33	gi|224094564|ref|XP_002310181.1|/8.92059e-13/predicted protein [Populus trichocarpa]		Glyma01g38230	0.35	gi|255629934|gb|ACU15319.1|/9.59598e-71/unknown [Glycine max]			Glyma01g39350	2.44	gi|255648036|gb|ACU24474.1|/0/unknown [Glycine max]		Glyma01g39790	5.45	gi|31322147|gb|AAO39834.1|/0/ferrous ion membrane transport protein DMT1 [Glycine max]		Glyma01g38290	3.83	gi|297735188|emb|CBI17550.3|/2.64705e-153/unnamed protein product [Vitis vinifera]		Glyma01g37820	1.09	gi|255637391|gb|ACU19024.1|/1.62511e-147/unknown [Glycine max]			Glyma01g38710	1.06	gi|255556149|ref|XP_002519109.1|/2.19246e-11/conserved hypothetical protein [Ricinus communis]		Glyma01g41210	5.28	gi|255627121|gb|ACU13905.1|/8.91075e-48/unknown [Glycine max]
Glyma01g38980	1	gi|255562663|ref|XP_002522337.1|/0/multicopper oxidase, putative [Ricinus communis]		Glyma01g38240	5.96	gi|224134292|ref|XP_002327802.1|/0/predicted protein [Populus trichocarpa]			Glyma01g39370	1.57	gi|255632191|gb|ACU16454.1|/2.04296e-56/unknown [Glycine max]		Glyma01g39800	0.36	gi|225458774|ref|XP_002283258.1|/0/PREDICTED: hypothetical protein [Vitis vinifera]		Glyma01g38320	6.97	gi|255636795|gb|ACU18731.1|/0/unknown [Glycine max]		Glyma01g37870	6.73	gi|255641897|gb|ACU21217.1|/1.86055e-91/unknown [Glycine max]			Glyma01g38740	0.53	gi|255639658|gb|ACU20123.1|/2.37622e-68/unknown [Glycine max]		Glyma01g41220	0.88	-
Glyma01g39000	0.84	gi|34391519|gb|AAN62760.1|/1.6544e-171/disease resistance protein-like protein MsR1 [Medicago sativa]		Glyma01g38270	0.7	gi|255625923|gb|ACU13306.1|/5.32867e-92/unknown [Glycine max]			Glyma01g39420	0.35	gi|225438744|ref|XP_002282732.1|/0/PREDICTED: hypothetical protein [Vitis vinifera]		Glyma01g39810	1.27	gi|255639301|gb|ACU19948.1|/9.21967e-15/unknown [Glycine max]		Glyma01g38390	0.35	gi|224096942|ref|XP_002310795.1|/6.93778e-62/predicted protein [Populus trichocarpa]		Glyma01g37910	0.36	gi|224129274|ref|XP_002320544.1|/3.4351e-144/predicted protein [Populus trichocarpa]			Glyma01g38750	14.47	gi|255645939|gb|ACU23458.1|/6.71054e-175/unknown [Glycine max]		Glyma01g41290	9.85	gi|255628225|gb|ACU14457.1|/1.25257e-89/unknown [Glycine max]
Glyma01g39010	1.5	gi|302144172|emb|CBI23299.3|/4.19306e-176/unnamed protein product [Vitis vinifera]		Glyma01g38280	0.88	gi|225430750|ref|XP_002266705.1|/0/PREDICTED: hypothetical protein [Vitis vinifera]			Glyma01g39500	2.26	gi|296082387|emb|CBI21392.3|/9.86481e-139/unnamed protein product [Vitis vinifera]		Glyma01g39850	0.36	gi|217073532|gb|ACJ85126.1|/9.43496e-137/unknown [Medicago truncatula]		Glyma01g38400	4.71	gi|225430832|ref|XP_002273030.1|/1.05532e-87/PREDICTED: hypothetical protein [Vitis vinifera]		Glyma01g37940	2.18	gi|255646239|gb|ACU23604.1|/0/unknown [Glycine max]			Glyma01g38770	1.06	gi|255626019|gb|ACU13354.1|/4.30214e-06/unknown [Glycine max]		Glyma01g41370	0.7	gi|255580789|ref|XP_002531215.1|/0/GATA transcription factor, putative [Ricinus communis]
Glyma01g39030	1.34	gi|147860060|emb|CAN83123.1|/6.50109e-105/hypothetical protein [Vitis vinifera]		Glyma01g38290	3.86	gi|297735188|emb|CBI17550.3|/2.64705e-153/unnamed protein product [Vitis vinifera]			Glyma01g39520	0.35	gi|13173164|gb|AAK14326.1|AF325506_1/9.83601e-153/APETAL2-like protein [Pisum sativum]		Glyma01g39860	0.36	gi|255645918|gb|ACU23448.1|/1.92939e-180/unknown [Glycine max]		Glyma01g38410	4.88	gi|255568255|ref|XP_002525102.1|/0/xaa-pro aminopeptidase, putative [Ricinus communis]		Glyma01g37950	1.27	gi|255561116|ref|XP_002521570.1|/0/ubiquitin-protein ligase, putative [Ricinus communis]			Glyma01g38860	0.35	gi|225468147|ref|XP_002267660.1|/9.93698e-97/PREDICTED: hypothetical protein [Vitis vinifera]		Glyma01g41380	4.57	gi|255637791|gb|ACU19217.1|/2.904e-118/unknown [Glycine max]
Glyma01g39190	7.69	gi|224094390|ref|XP_002310152.1|/5.5615e-132/predicted protein [Populus trichocarpa]		Glyma01g38320	7.19	gi|255636795|gb|ACU18731.1|/0/unknown [Glycine max]			Glyma01g39530	2.79	gi|255632210|gb|ACU16463.1|/5.38849e-96/unknown [Glycine max]		Glyma01g39940	0.55	-		Glyma01g38450	1.22	gi|224094697|ref|XP_002310201.1|/6.78731e-89/predicted protein [Populus trichocarpa]		Glyma01g37970	1.09	gi|255561118|ref|XP_002521571.1|/0/Protein MSP1, putative [Ricinus communis]			Glyma01g38890	1.76	gi|255562733|ref|XP_002522372.1|/0/GTP-binding protein alpha subunit, gna, putative [Ricinus communis]		Glyma01g41420	1.94	gi|224071222|ref|XP_002303377.1|/6.7444e-51/predicted protein [Populus trichocarpa]
Glyma01g39240	0.84	gi|255637247|gb|ACU18954.1|/2.63206e-102/unknown [Glycine max]		Glyma01g38380	1.23	gi|169957|gb|AAB00096.1|/2.96616e-123/G-box binding factor [Glycine max]			Glyma01g39540	3.66	gi|161138174|gb|ABX58043.1|/4.51969e-80/dehydration responsive element-binding protein 1 [Glycine soja]		Glyma01g39970	1.27	gi|225438956|ref|XP_002284242.1|/0/PREDICTED: hypothetical protein isoform 1 [Vitis vinifera]		Glyma01g38460	1.22	gi|297735205|emb|CBI17567.3|/0/unnamed protein product [Vitis vinifera]		Glyma01g38080	1.64	-			Glyma01g38920	0.71	gi|255562745|ref|XP_002522378.1|/4.85013e-148/kinase, putative [Ricinus communis]		Glyma01g41430	0.35	gi|224138708|ref|XP_002326670.1|/7.48874e-174/predicted protein [Populus trichocarpa]
[truncated: 16,659 more rows]
