# Supplementary material for: Transcript Profile of the Response of Two Soybean Genotypes to Potassium Deficiency
Source: PLoS One. 2012 Jul 5;7(7):e39856. doi: 10.1371/journal.pone.0039856 (PMC3390323; doi:10.1371/journal.pone.0039856)
Supplement: Table S5 — Differentially expressed genes involved in the soybean roots ( Glycine max ) and shoot development under low K stress conditions. (XLS) [file pone.0039856.s006.xls]

## Sheet: Sheet1
Supplemental Table S5. Differentially expressed genes involved in the soybean roots (Glycine max) and shoot development under low K stress.
Short term:0.5h,2h,6h,12h;Long term:3D,6D,9D,12D
Short term-Root												Short term-Leaf												Long term-Root												Long term-Leaf
You06-71(L1)				VS		Hengchun04-11(L2)						You06-71(L3)				VS		Hengchun04-11(L4)						You06-71(L5)				VS		Hengchun04-11(L6)						You06-71(L7)				VS		Hengchun04-11(L8)
Up-regulated	the number is 690					Down-regulated	the number is 404					Up-regulated	the number is 752					Down-regulated	the number is 537					Up-regulated	the number is 693					Down-regulated	the number is 677					Up-regulated	the number is 1314					Down-regulated	the number is 1176
Gene	TPM-hengchungenxi0-5h	TPM-yougenxi0-5h	log2 Ratio(yougenxi0-5h/hengchungenxi0-5h)	blast nr		Gene	TPM-hengchungenxi0-5h	TPM-yougenxi0-5h	log2 Ratio(yougenxi0-5h/hengchungenxi0-5h)	blast nr		Gene	TPM-hengchunye0_5h	TPM-youye0_5h	log2 Ratio(youye0_5h/hengchunye0_5h)	blast nr		Gene	TPM-hengchunye0_5h	TPM-youye0_5h	log2 Ratio(youye0_5h/hengchunye0_5h)	blast nr		Gene	TPM-hengchungenxi3d	TPM-yougenxi3d	log2 Ratio(yougenxi3d/hengchungenxi3d)	blast nr		Gene	TPM-hengchungenxi3d	TPM-yougenxi3d	log2 Ratio(yougenxi3d/hengchungenxi3d)	blast nr		Gene	TPM-hengchunye3d	TPM-youye3d	log2 Ratio(youye3d/hengchunye3d)	blast nr		Gene	TPM-hengchunye3d	TPM-youye3d	log2 Ratio(youye3d/hengchunye3d)	blast nr
Glyma02g04000	0.01	330.96	15.0144	gi|225425531|ref|XP_002266520.1|/1.10142e-38/PREDICTED: hypothetical protein [Vitis vinifera]		Glyma16g30630	23.84	0.01	-11.2192	gi|92897763|gb|ABE93875.1|/2.0996e-86/Leucine-rich repeat [Medicago truncatula]		Glyma08g28800	0.01	29.96	11.5488	gi|6094048|sp|O49884.1|RL30_LUPLU/6.30887e-56/RecName: Full=60S ribosomal protein L30		Glyma06g15370	56.33	28.04	-1.00642	gi|10334491|emb|CAC10207.1|/4.49864e-160/putative splicing factor [Cicer arietinum]		Glyma03g33620	0.01	25.97	11.3426	gi|255568388|ref|XP_002525168.1|/2.40757e-56/conserved hypothetical protein [Ricinus communis]		Glyma11g10750	11.64	0.01	-10.1849	gi|224056753|ref|XP_002299006.1|/1.97645e-118/predicted protein [Populus trichocarpa]		Glyma02g47460	0.01	87.87	13.1012	gi|29421116|dbj|BAC66693.1|/0/ADP-glucose pyrophosphorylase small subunit PvAGPS1 [Phaseolus vulgaris]		Glyma13g39470	95.36	47.64	-1.00121	gi|255576337|ref|XP_002529061.1|/0/aldo-keto reductase, putative [Ricinus communis]
Glyma08g28800	0.01	69	12.7524	gi|6094048|sp|O49884.1|RL30_LUPLU/6.30887e-56/RecName: Full=60S ribosomal protein L30		Glyma11g22730	23.49	0.01	-11.1978	gi|300253882|gb|EFJ39001.1|/7.42613e-19/hypothetical protein VOLCADRAFT_72041 [Volvox carteri f. nagariensis]		Glyma04g40720	0.01	14.98	10.5488	gi|255566866|ref|XP_002524416.1|/3.03207e-18/60S acidic ribosomal protein P1, putative [Ricinus communis]		Glyma03g35920	107.94	53.64	-1.00885	gi|255583568|ref|XP_002532540.1|/2.35055e-61/syntaxin, plant, putative [Ricinus communis]		Glyma02g47460	0.01	17.78	10.796	gi|29421116|dbj|BAC66693.1|/0/ADP-glucose pyrophosphorylase small subunit PvAGPS1 [Phaseolus vulgaris]		Glyma09g36360	4.18	0.01	-8.70736	gi|83288387|sp|Q09131.2|PPAF_SOYBN/0/RecName: Full=Purple acid phosphatase; AltName: Full=Zinc(II) purple acid phosphatase; Flags: Precursor		Glyma02g04000	0.01	73.93	12.8519	gi|225425531|ref|XP_002266520.1|/1.10142e-38/PREDICTED: hypothetical protein [Vitis vinifera]		Glyma19g05890	44.86	22.41	-1.00129	gi|225451954|ref|XP_002283161.1|/6.86312e-80/PREDICTED: hypothetical protein [Vitis vinifera]
Glyma08g12560	0.01	44.77	12.1283	gi|147802546|emb|CAN77665.1|/2.77241e-33/hypothetical protein [Vitis vinifera]		Glyma20g24130	22.61	0.01	-11.1427	gi|297744588|emb|CBI37850.3|/1.27868e-168/unnamed protein product [Vitis vinifera]		Glyma10g02690	0.01	9.4	9.87652	gi|158198573|gb|ABW23440.1|/0/FIE [Glycine max]		Glyma08g14970	49.79	24.73	-1.00959	gi|225438565|ref|XP_002276081.1|/5.39189e-144/PREDICTED: hypothetical protein [Vitis vinifera]		Glyma13g33840	0.01	15.34	10.5831	gi|225461828|ref|XP_002283733.1|/2.8629e-96/PREDICTED: hypothetical protein [Vitis vinifera]		Glyma01g43380	3.46	0.01	-8.43463	gi|225426016|ref|XP_002273414.1|/1.14849e-146/PREDICTED: hypothetical protein [Vitis vinifera]		Glyma19g38570	0.01	57.52	12.4898	gi|255583568|ref|XP_002532540.1|/2.36007e-65/syntaxin, plant, putative [Ricinus communis]		Glyma11g06470	349.94	174.5	-1.00388	gi|255562751|ref|XP_002522381.1|/8.21579e-20/conserved hypothetical protein [Ricinus communis]
Glyma19g38570	0.01	38.59	11.914	gi|255583568|ref|XP_002532540.1|/2.36007e-65/syntaxin, plant, putative [Ricinus communis]		Glyma12g18190	19.46	0.01	-10.9263	gi|254971801|gb|ACT98136.1|/4.75609e-21/TNP1 [Glycine max]		Glyma19g05370	0.01	8.19	9.67772	gi|255569991|ref|XP_002525958.1|/0/Cell division protease ftsH, putative [Ricinus communis]		Glyma15g04030	22.17	10.97	-1.01505	gi|224057882|ref|XP_002299371.1|/0/predicted protein [Populus trichocarpa]		Glyma18g09290	0.01	13.6	10.4094	gi|223452576|gb|ACM89615.1|/0/disease resistance protein [Glycine max]		Glyma04g07780	3.28	0.01	-8.35755	gi|296081950|emb|CBI20955.3|/3.98719e-73/unnamed protein product [Vitis vinifera]		Glyma02g03230	0.01	53.64	12.3891	gi|159170556|gb|ABW96008.1|/0/matrix metalloproteinase [Glycine max]		Glyma05g36970	28.68	14.29	-1.00504	gi|160213022|gb|ABX10954.1|/7.61319e-148/WRKY family transcription factor [Cicer arietinum]
Glyma02g03230	0.01	29.24	11.5137	gi|159170556|gb|ABW96008.1|/0/matrix metalloproteinase [Glycine max]		Glyma02g27180	18.06	0.01	-10.8186	gi|147855150|emb|CAN81739.1|/4.92704e-86/hypothetical protein [Vitis vinifera]		Glyma02g03420	0.01	8.01	9.64566	gi|255558386|ref|XP_002520220.1|/2.7157e-179/UDP-glucosyltransferase, putative [Ricinus communis]		Glyma12g16450	17.26	8.53	-1.01681	gi|223452593|gb|ACM89623.1|/0/TIR-NBS-LRR type disease resistance protein [Glycine max]		Glyma13g23060	0.01	13.25	10.3718	gi|3915020|sp|Q43876.1|SPS_VICFA/0/RecName: Full=Sucrose-phosphate synthase; AltName: Full=UDP-glucose-fructose-phosphate glucosyltransferase		Glyma01g01450	3.28	0.01	-8.35755	gi|224138264|ref|XP_002326559.1|/8.45156e-10/predicted protein [Populus trichocarpa]		Glyma12g01260	0.01	29.82	11.5421	gi|11967861|emb|CAC19488.1|/0/putative serine carboxypeptidase [Pisum sativum]		Glyma12g29040	25.86	12.88	-1.00559	gi|147787280|emb|CAN71414.1|/0/hypothetical protein [Vitis vinifera]
Glyma05g33130	0.01	28.57	11.4803	gi|255544393|ref|XP_002513258.1|/0/conserved hypothetical protein [Ricinus communis]		Glyma18g50630	17.88	0.01	-10.8041	gi|223452315|gb|ACM89485.1|/0/receptor-like kinase [Glycine max]		Glyma18g01120	0.01	6.97	9.44501	gi|224100023|ref|XP_002311714.1|/1.09086e-27/predicted protein [Populus trichocarpa]		Glyma15g43040	17.26	8.53	-1.01681	gi|49615365|gb|AAT66941.1|/0/CesA2 [Acacia mangium]		Glyma18g51930	0.01	12.38	10.2738	gi|212293340|gb|ACJ24527.1|/1.00813e-134/NBS-LRR disease-resistance protein scn3r1 [Glycine max]		Glyma17g36240	3.09	0.01	-8.27146	gi|147767297|emb|CAN71271.1|/2.93215e-139/hypothetical protein [Vitis vinifera]		Glyma03g33620	0.01	22.94	11.1636	gi|255568388|ref|XP_002525168.1|/2.40757e-56/conserved hypothetical protein [Ricinus communis]		Glyma08g16030	72.31	35.99	-1.0066	gi|145245877|gb|ABP49172.1|/2.80051e-156/uroporphiryn-III C-methyltransferase [Medicago truncatula]
Glyma20g25080	0.01	24.56	11.2621	gi|225424001|ref|XP_002283553.1|/1.22608e-27/PREDICTED: hypothetical protein [Vitis vinifera]		Glyma12g11680	15.78	0.01	-10.6239	gi|296084968|emb|CBI28383.3|/6.16931e-160/unnamed protein product [Vitis vinifera]		Glyma18g06250	0.01	6.79	9.40727	gi|224124728|ref|XP_002319407.1|/3.39702e-105/predicted protein [Populus trichocarpa]		Glyma13g35790	17.99	8.88	-1.01856	gi|255569583|ref|XP_002525757.1|/0/myosin vIII, putative [Ricinus communis]		Glyma13g06930	0.01	10.28	10.0056	gi|225451866|ref|XP_002282329.1|/4.56121e-134/PREDICTED: hypothetical protein [Vitis vinifera]		Glyma06g37150	3.09	0.01	-8.27146	gi|156181612|gb|ABU55003.1|/3.89743e-15/S-adenosylmethionine decarboxylase [Phaseolus vulgaris]		Glyma16g33910	0.01	19.94	10.9614	gi|27764547|gb|AAO23077.1|/0/R 8 protein [Glycine max]		Glyma13g17610	23.75	11.82	-1.0067	gi|297738490|emb|CBI27735.3|/0/unnamed protein product [Vitis vinifera]
Glyma03g33620	0.01	22.22	11.1176	gi|255568388|ref|XP_002525168.1|/2.40757e-56/conserved hypothetical protein [Ricinus communis]		Glyma07g07100	15.08	0.01	-10.5584	gi|225016160|gb|ACN78983.1|/0/Rpp4 candidate 3 [Glycine max]		Glyma11g24620	0.01	6.44	9.33092	gi|224059300|ref|XP_002299814.1|/0/predicted protein [Populus trichocarpa]		Glyma10g34440	25.44	12.54	-1.02056	gi|255584380|ref|XP_002532924.1|/0/transferase, transferring glycosyl groups, putative [Ricinus communis]		Glyma19g16230	0.01	9.76	9.93074	gi|225452432|ref|XP_002274197.1|/5.14993e-122/PREDICTED: hypothetical protein [Vitis vinifera]		Glyma16g19420	2.91	0.01	-8.18488	gi|117165986|dbj|BAF36288.1|/7.55683e-09/hypothetical protein [Ipomoea trifida]		Glyma08g28800	0.01	18.53	10.8556	gi|6094048|sp|O49884.1|RL30_LUPLU/6.30887e-56/RecName: Full=60S ribosomal protein L30		Glyma09g03950	21.64	10.76	-1.00802	gi|225431976|ref|XP_002273031.1|/2.38644e-128/PREDICTED: hypothetical protein [Vitis vinifera]
Glyma13g33840	0.01	19.55	10.933	gi|225461828|ref|XP_002283733.1|/2.8629e-96/PREDICTED: hypothetical protein [Vitis vinifera]		Glyma12g17640	14.02	0.01	-10.4533	gi|56744299|gb|AAW28578.1|/8.7481e-10/Putative gag-pol polyprotein, identical [Solanum demissum]		Glyma02g03230	0.01	5.92	9.20945	gi|159170556|gb|ABW96008.1|/0/matrix metalloproteinase [Glycine max]		Glyma0041s00260	31.8	15.67	-1.02102	gi|27475610|emb|CAD23248.1|/0/squalene monooxygenase 2 [Medicago truncatula]		Glyma15g13160	0.01	9.24	9.85175	gi|297743489|emb|CBI36356.3|/0/unnamed protein product [Vitis vinifera]		Glyma11g13110	2.73	0.01	-8.09276	gi|255556177|ref|XP_002519123.1|/2.59966e-53/F-box and wd40 domain protein, putative [Ricinus communis]		Glyma18g51930	0.01	18.17	10.8273	gi|212293340|gb|ACJ24527.1|/1.00813e-134/NBS-LRR disease-resistance protein scn3r1 [Glycine max]		Glyma15g14460	19.88	9.88	-1.00873	gi|225444205|ref|XP_002270834.1|/2.08566e-101/PREDICTED: hypothetical protein [Vitis vinifera]
Glyma08g12080	0.01	17.71	10.7903	gi|297744567|emb|CBI37829.3|/0/unnamed protein product [Vitis vinifera]		Glyma0142s00210	12.8	0.01	-10.3219	gi|224058786|ref|XP_002299630.1|/9.16095e-09/predicted protein [Populus trichocarpa]		Glyma11g35330	0.01	5.92	9.20945	gi|255585374|ref|XP_002533383.1|/1.81773e-83/conserved hypothetical protein [Ricinus communis]		Glyma17g14710	35.07	17.24	-1.02448	gi|225426944|ref|XP_002266233.1|/1.84113e-99/PREDICTED: hypothetical protein [Vitis vinifera]		Glyma16g19350	0.01	7.84	9.61471	gi|225445867|ref|XP_002276114.1|/0/PREDICTED: hypothetical protein [Vitis vinifera]		Glyma18g52890	2.55	0.01	-7.99435	gi|224135687|ref|XP_002327280.1|/0/predicted protein [Populus trichocarpa]		Glyma15g01420	0.01	16.94	10.7262	gi|71068360|gb|AAZ23107.1|/0/plastid ATP/ADP transport protein 2 [Manihot esculenta]		Glyma03g33900	58.59	29.11	-1.00914	gi|297746282|emb|CBI16338.3|/0/unnamed protein product [Vitis vinifera]
Glyma15g13160	0.01	11.19	10.128	gi|297743489|emb|CBI36356.3|/0/unnamed protein product [Vitis vinifera]		Glyma09g38550	10.52	0.01	-10.0389	gi|35186998|gb|AAQ84167.1|/2.70913e-136/isopentenyl pyrophosphate isomerase [Pueraria montana var. lobata]		Glyma10g44170	0.01	5.4	9.07682	gi|223278297|dbj|BAH22520.1|/0/pterocarpan 4-dimethylallyltransferase [Glycine max]		Glyma04g09290	29.07	14.28	-1.02554	gi|156752165|gb|ABU93833.1|/4.78233e-152/inositol phosphate kinase [Glycine max]		Glyma13g25110	0.01	7.5	9.55075	gi|225470365|ref|XP_002270799.1|/0/PREDICTED: hypothetical protein [Vitis vinifera]		Glyma06g41550	2.55	0.01	-7.99435	gi|224117388|ref|XP_002317562.1|/0/predicted protein [Populus trichocarpa]		Glyma13g07130	0.01	13.94	10.445	gi|298204401|emb|CBI16881.3|/0/unnamed protein product [Vitis vinifera]		Glyma18g09030	70.73	35.11	-1.01044	gi|297737537|emb|CBI26738.3|/0/unnamed protein product [Vitis vinifera]
Glyma13g23060	0.01	11.19	10.128	gi|3915020|sp|Q43876.1|SPS_VICFA/0/RecName: Full=Sucrose-phosphate synthase; AltName: Full=UDP-glucose-fructose-phosphate glucosyltransferase		Glyma09g16800	10.34	0.01	-10.014	gi|297601393|ref|NP_001050777.2|/9.70586e-96/Os03g0648200 [Oryza sativa Japonica Group]		Glyma08g12660	0.01	4.01	8.64746	gi|44887593|gb|AAS48064.1|/5.62556e-109/NIP2 [Medicago truncatula]		Glyma01g05800	29.8	14.63	-1.02638	gi|224109016|ref|XP_002315052.1|/1.71848e-76/predicted protein [Populus trichocarpa]		Glyma20g27410	0.01	6.97	9.44501	gi|4530126|gb|AAD21872.1|/0/receptor-like protein kinase homolog RK20-1 [Phaseolus vulgaris]		Glyma05g03070	2.55	0.01	-7.99435	gi|255540327|ref|XP_002511228.1|/2.20244e-162/bromodomain-containing protein, putative [Ricinus communis]		Glyma10g02690	0.01	11.82	10.207	gi|158198573|gb|ABW23440.1|/0/FIE [Glycine max]		Glyma11g10800	16.71	8.29	-1.01127	gi|225423767|ref|XP_002277238.1|/0/PREDICTED: hypothetical protein [Vitis vinifera]
Glyma20g27990	0.01	10.02	9.96867	gi|224116086|ref|XP_002317206.1|/5.39353e-155/predicted protein [Populus trichocarpa]		Glyma01g10840	9.82	0.01	-9.93958	gi|34015213|gb|AAQ56407.1|/0/putative gag-pol polyprotein [Oryza sativa Japonica Group]		Glyma08g28260	0.01	4.01	8.64746	gi|225451879|ref|XP_002278773.1|/1.20445e-07/PREDICTED: hypothetical protein [Vitis vinifera]		Glyma04g00420	423.39	207.6	-1.02818	gi|1170031|sp|P45621.1|GSA_SOYBN/0/RecName: Full=Glutamate-1-semialdehyde 2,1-aminomutase, chloroplastic; Short=GSA; AltName: Full=Glutamate-1-semialdehyde aminotransferase; Short=GSA-AT; Flags: Precursor		Glyma03g22120	0.01	6.45	9.33316	gi|124361170|gb|ABN09142.1|/0/TIR [Medicago truncatula]		Glyma05g01820	2.55	0.01	-7.99435	gi|224133424|ref|XP_002321564.1|/1.87189e-91/predicted protein [Populus trichocarpa]		Glyma12g31800	0.01	11.29	10.1408	gi|87240554|gb|ABD32412.1|/0/Cellulose synthase [Medicago truncatula]		Glyma08g47630	30.96	15.35	-1.01217	gi|124365541|gb|ABN09775.1|/0/General substrate transporter [Medicago truncatula]
Glyma14g09540	0.01	9.86	9.94544	gi|110931676|gb|ABH02837.1|/4.97262e-143/MYB transcription factor MYB81 [Glycine max]		Glyma15g31770	9.82	0.01	-9.93958	gi|224091893|ref|XP_002309389.1|/2.48396e-20/predicted protein [Populus trichocarpa]		Glyma07g02620	0.01	3.48	8.44294	gi|225445871|ref|XP_002276173.1|/3.60571e-94/PREDICTED: hypothetical protein [Vitis vinifera]		Glyma10g40900	71.41	35.01	-1.02836	gi|225428920|ref|XP_002285408.1|/1.77804e-155/PREDICTED: hypothetical protein [Vitis vinifera]		Glyma18g09980	0.01	5.75	9.16742	gi|223452576|gb|ACM89615.1|/0/disease resistance protein [Glycine max]		Glyma17g01480	2.37	0.01	-7.88874	gi|225444293|ref|XP_002263584.1|/4.88895e-128/PREDICTED: hypothetical protein [Vitis vinifera]		Glyma13g06930	0.01	9.88	9.94837	gi|225451866|ref|XP_002282329.1|/4.56121e-134/PREDICTED: hypothetical protein [Vitis vinifera]		Glyma10g41110	15.31	7.59	-1.0123	gi|297737725|emb|CBI26926.3|/0/unnamed protein product [Vitis vinifera]
Glyma18g51930	0.01	9.86	9.94544	gi|212293340|gb|ACJ24527.1|/1.00813e-134/NBS-LRR disease-resistance protein scn3r1 [Glycine max]		Glyma05g21910	9.12	0.01	-9.83289	gi|296089995|emb|CBI39814.3|/1.81999e-71/unnamed protein product [Vitis vinifera]		Glyma08g05510	0.01	3.48	8.44294	gi|297734274|emb|CBI15521.3|/0/unnamed protein product [Vitis vinifera]		Glyma04g07350	27.8	13.58	-1.0336	gi|296081996|emb|CBI21001.3|/3.73205e-119/unnamed protein product [Vitis vinifera]		Glyma20g25080	0.01	5.75	9.16742	gi|225424001|ref|XP_002283553.1|/1.22608e-27/PREDICTED: hypothetical protein [Vitis vinifera]		Glyma10g39910	2.37	0.01	-7.88874	gi|147811956|emb|CAN74851.1|/0/hypothetical protein [Vitis vinifera]		Glyma19g16230	0.01	9.88	9.94837	gi|225452432|ref|XP_002274197.1|/5.14993e-122/PREDICTED: hypothetical protein [Vitis vinifera]		Glyma01g37020	27.8	13.76	-1.0146	gi|84468318|dbj|BAE71242.1|/2.08869e-105/putative thaumatin-like protein [Trifolium pratense]
Glyma02g47460	0.01	9.52	9.89482	gi|29421116|dbj|BAC66693.1|/0/ADP-glucose pyrophosphorylase small subunit PvAGPS1 [Phaseolus vulgaris]		Glyma14g20080	8.59	0.01	-9.74651	gi|300253882|gb|EFJ39001.1|/1.4781e-08/hypothetical protein VOLCADRAFT_72041 [Volvox carteri f. nagariensis]		Glyma01g00320	0.01	3.31	8.37069	gi|225428354|ref|XP_002283202.1|/0/PREDICTED: hypothetical protein [Vitis vinifera]		Glyma15g11540	19.26	9.4	-1.03488	gi|18252504|gb|AAL66290.1|AF452450_1/0/adenosine 5'-phosphosulfate reductase [Glycine max]		Glyma14g09540	0.01	5.06	8.98299	gi|110931676|gb|ABH02837.1|/4.97262e-143/MYB transcription factor MYB81 [Glycine max]		Glyma13g06700	2.37	0.01	-7.88874	gi|144905156|dbj|BAF56235.1|/0/cytochrome P450 enzyme [Pisum sativum]		Glyma06g35550	0.01	9.53	9.89633	gi|255564541|ref|XP_002523266.1|/4.37929e-18/conserved hypothetical protein [Ricinus communis]		Glyma19g32410	39.94	19.76	-1.01525	gi|255571562|ref|XP_002526727.1|/0/adenylosuccinate synthetase, putative [Ricinus communis]
Glyma16g19350	0.01	9.52	9.89482	gi|225445867|ref|XP_002276114.1|/0/PREDICTED: hypothetical protein [Vitis vinifera]		Glyma11g30030	8.41	0.01	-9.71596	gi|225454030|ref|XP_002281170.1|/4.99212e-123/PREDICTED: hypothetical protein [Vitis vinifera]		Glyma03g06270	0.01	3.31	8.37069	gi|87162712|gb|ABD28507.1|/2.29844e-108/Leucine-rich repeat; Leucine-rich [Medicago truncatula]		Glyma03g33760	160.82	78.2	-1.04021	gi|87240956|gb|ABD32814.1|/1.10928e-161/hypothetical protein MtrDRAFT_AC148995g28v2 [Medicago truncatula]		Glyma10g02690	0.01	5.06	8.98299	gi|158198573|gb|ABW23440.1|/0/FIE [Glycine max]		Glyma14g04130	2.37	0.01	-7.88874	gi|225435886|ref|XP_002265928.1|/0/PREDICTED: hypothetical protein [Vitis vinifera]		Glyma07g08010	0.01	8.82	9.78463	gi|225454119|ref|XP_002272448.1|/0/PREDICTED: hypothetical protein [Vitis vinifera]		Glyma06g14960	62.81	31.05	-1.0164	gi|147945633|gb|ABQ52658.1|/1.63419e-125/MnSOD [Glycine max]
Glyma03g22120	0.01	9.36	9.87036	gi|124361170|gb|ABN09142.1|/0/TIR [Medicago truncatula]		Glyma01g09370	7.54	0.01	-9.55842	gi|147778971|emb|CAN71575.1|/2.26346e-63/hypothetical protein [Vitis vinifera]		Glyma11g14840	0.01	3.31	8.37069	gi|225434963|ref|XP_002283914.1|/0/PREDICTED: hypothetical protein [Vitis vinifera]		Glyma07g09730	256.04	124.35	-1.04196	gi|224143492|ref|XP_002324974.1|/1.15527e-169/predicted protein [Populus trichocarpa]		Glyma20g00500	0.01	5.06	8.98299	gi|255565560|ref|XP_002523770.1|/4.8027e-13/conserved hypothetical protein [Ricinus communis]		Glyma18g50690	14.92	0.87	-4.10009	gi|223452319|gb|ACM89487.1|/1.86425e-84/serine-threonine kinase [Glycine max]		Glyma11g33830	0.01	7.76	9.59991	gi|296087161|emb|CBI33535.3|/6.95283e-30/unnamed protein product [Vitis vinifera]		Glyma15g15900	22.17	10.94	-1.019	gi|33439496|gb|AAQ18797.1|/0/central motor kinesin 1 [Gossypium hirsutum]
Glyma20g00500	0.01	8.69	9.76321	gi|255565560|ref|XP_002523770.1|/4.8027e-13/conserved hypothetical protein [Ricinus communis]		Glyma08g33810	7.19	0.01	-9.48985	gi|89257629|gb|ABD65117.1|/2.22449e-26/hypothetical protein 31.t00030 [Brassica oleracea]		Glyma02g38810	0.01	3.13	8.29002	gi|224129230|ref|XP_002320533.1|/6.78594e-124/predicted protein [Populus trichocarpa]		Glyma19g02810	36.71	17.76	-1.04754	gi|224080161|ref|XP_002306037.1|/1.89661e-116/hypothetical protein POPTRDRAFT_556331 [Populus trichocarpa]		Glyma03g24980	0.01	5.06	8.98299	gi|225433017|ref|XP_002284642.1|/2.07845e-143/PREDICTED: hypothetical protein [Vitis vinifera]		Glyma10g05580	8.37	0.52	-4.00864	gi|84468264|dbj|BAE71215.1|/0/putative 60S ribosomal protein L1 [Trifolium pratense]		Glyma06g36610	0.01	7.23	9.49785	gi|255571031|ref|XP_002526466.1|/3.57916e-166/conserved hypothetical protein [Ricinus communis]		Glyma11g06410	29.38	14.47	-1.02177	gi|255562733|ref|XP_002522372.1|/0/GTP-binding protein alpha subunit, gna, putative [Ricinus communis]
Glyma15g23980	0.01	8.69	9.76321	gi|225429740|ref|XP_002280392.1|/3.07855e-94/PREDICTED: hypothetical protein [Vitis vinifera]		Glyma13g25800	7.01	0.01	-9.45327	gi|92886069|gb|ABE88079.1|/5.67659e-45/Protein tyrosine kinase, putative [Medicago truncatula]		Glyma20g05640	0.01	3.13	8.29002	gi|224131714|ref|XP_002328090.1|/2.30759e-132/predicted protein [Populus trichocarpa]		Glyma09g34640	117.39	56.78	-1.04785	gi|225427524|ref|XP_002265127.1|/0/PREDICTED: hypothetical protein [Vitis vinifera]		Glyma13g06530	0.01	5.06	8.98299	gi|223452288|gb|ACM89472.1|/0/FERONIA receptor-like kinase [Glycine max]		Glyma05g25460	10.01	0.7	-3.83794	gi|13161397|dbj|BAB33033.1|/0/CPRD2 [Vigna unguiculata]		Glyma13g10610	0.01	6.88	9.42626	gi|224129070|ref|XP_002320493.1|/2.88813e-133/predicted protein [Populus trichocarpa]		Glyma18g45420	81.46	40.05	-1.02429	gi|224130034|ref|XP_002320736.1|/1.94161e-119/predicted protein [Populus trichocarpa]
Glyma10g02690	0.01	8.02	9.64746	gi|158198573|gb|ABW23440.1|/0/FIE [Glycine max]		Glyma16g06070	5.78	0.01	-9.17493	gi|255536887|ref|XP_002509510.1|/3.93671e-174/ribonucleoside-diphosphate reductase small chain, putative [Ricinus communis]		Glyma03g42330	0.01	2.96	8.20945	gi|223452476|gb|ACM89565.1|/0/leucine-rich repeat receptor-like kinase [Glycine max]		Glyma13g44040	24.17	11.67	-1.05041	gi|124359176|gb|ABD28385.2|/8.85103e-98/Biotin/lipoyl attachment [Medicago truncatula]		Glyma01g36080	0.01	4.88	8.93074	gi|162945930|gb|ABY20974.1|/0/3-hydroxy-3-methylglutaryl coenzyme A reductase 3 [Medicago truncatula]		Glyma11g28160	4.73	0.35	-3.75641	gi|255570334|ref|XP_002526126.1|/0/Ran GTPase binding protein, putative [Ricinus communis]		Glyma04g04270	0.01	6.53	9.35094	gi|83853811|gb|ABC47844.1|/0/N-hydroxycinnamoyl/benzoyltransferase 2 [Glycine max]		Glyma14g06170	192.3	94.4	-1.0265	gi|22138108|gb|AAM93434.1|/1.14089e-130/40S ribosomal S4 protein [Glycine max]
Glyma16g33910	0.01	7.85	9.61655	gi|27764547|gb|AAO23077.1|/0/R 8 protein [Glycine max]		Glyma07g01200	5.61	0.01	-9.13186	gi|124360377|gb|ABN08390.1|/4.5724e-59/Harpin-induced 1 [Medicago truncatula]		Glyma08g28760	0.01	2.96	8.20945	gi|87241254|gb|ABD33112.1|/6.49647e-10/Cyclin-like F-box [Medicago truncatula]		Glyma13g04410	26.71	12.89	-1.05113	gi|58038194|emb|CAH05011.1|/0/alpha-dioxygenase [Pisum sativum]		Glyma02g38810	0.01	4.36	8.76818	gi|224129230|ref|XP_002320533.1|/6.78594e-124/predicted protein [Populus trichocarpa]		Glyma13g21690	9.1	0.7	-3.70044	gi|255585735|ref|XP_002533549.1|/1.78568e-161/calmodulin binding protein, putative [Ricinus communis]		Glyma06g38260	0.01	6.53	9.35094	gi|224063369|ref|XP_002301115.1|/1.60697e-29/predicted protein [Populus trichocarpa]		Glyma19g01900	49.61	24.35	-1.02671	gi|225452642|ref|XP_002281888.1|/5.19665e-103/PREDICTED: hypothetical protein [Vitis vinifera]
Glyma19g16230	0.01	7.69	9.58684	gi|225452432|ref|XP_002274197.1|/5.14993e-122/PREDICTED: hypothetical protein [Vitis vinifera]		Glyma18g09140	5.43	0.01	-9.08481	gi|223452576|gb|ACM89615.1|/0/disease resistance protein [Glycine max]		Glyma09g31580	0.01	2.96	8.20945	gi|223702430|gb|ACN21646.1|/3.18762e-79/putative basic helix-loop-helix protein BHLH5 [Lotus japonicus]		Glyma02g02340	125.75	60.61	-1.05293	gi|87241133|gb|ABD32991.1|/0/Protein kinase [Medicago truncatula]		Glyma05g37880	0.01	4.36	8.76818	gi|2213536|emb|CAA67290.1|/7.0908e-100/DNA-binding protein PD1 [Pisum sativum]		Glyma04g08400	4.55	0.35	-3.70044	gi|255551072|ref|XP_002516584.1|/0/conserved hypothetical protein [Ricinus communis]		Glyma19g13280	0.01	6.53	9.35094	gi|225461054|ref|XP_002278893.1|/3.14432e-107/PREDICTED: hypothetical protein [Vitis vinifera]		Glyma06g03230	48.91	24	-1.0271	gi|255538750|ref|XP_002510440.1|/0/26S protease regulatory subunit S10b, putative [Ricinus communis]
Glyma03g27840	0.01	7.02	9.45533	gi|225440159|ref|XP_002277986.1|/0/PREDICTED: hypothetical protein [Vitis vinifera]		Glyma08g11760	5.26	0.01	-9.03892	gi|255554050|ref|XP_002518065.1|/7.84896e-166/conserved hypothetical protein [Ricinus communis]		Glyma18g13090	0.01	2.96	8.20945	gi|218197117|gb|EEC79544.1|/4.33523e-10/hypothetical protein OsI_20658 [Oryza sativa Indica Group]		Glyma15g01300	57.6	27.69	-1.0567	gi|124359176|gb|ABD28385.2|/8.30661e-101/Biotin/lipoyl attachment [Medicago truncatula]		Glyma11g04990	0.01	4.36	8.76818	gi|207367152|dbj|BAG72096.1|/0/Gag-protease-integrase-RT-RNaseH polyprotein [Glycine max]		Glyma01g33150	33.66	2.61	-3.68891	gi|5915845|sp|O49859.1|C82A4_SOYBN/0/RecName: Full=Cytochrome P450 82A4; AltName: Full=Cytochrome P450 CP9		Glyma03g22120	0.01	6.18	9.27146	gi|124361170|gb|ABN09142.1|/0/TIR [Medicago truncatula]		Glyma06g44340	48.91	24	-1.0271	gi|255553635|ref|XP_002517858.1|/0/26S proteasome regulatory subunit rpn1, putative [Ricinus communis]
Glyma08g20490	0.01	6.52	9.34873	gi|33636090|emb|CAD91338.1|/0/beta-fructofuranosidase [Glycine max]		Glyma09g19720	5.26	0.01	-9.03892	gi|34761728|gb|AAQ82037.1|/4.0637e-94/gag/pol polyprotein [Pisum sativum]		Glyma18g38430	0.01	2.96	8.20945	gi|225464210|ref|XP_002265100.1|/0/PREDICTED: hypothetical protein [Vitis vinifera]		Glyma13g17050	24.35	11.67	-1.06112	gi|223452333|gb|ACM89494.1|/0/kinase-like protein [Glycine max]		Glyma07g09430	0.01	3.83	8.5812	gi|255546477|ref|XP_002514298.1|/0/short-chain dehydrogenase, putative [Ricinus communis]		Glyma12g11680	24.2	1.92	-3.65583	gi|296084968|emb|CBI28383.3|/6.16931e-160/unnamed protein product [Vitis vinifera]		Glyma08g12540	0.01	5.82	9.18488	gi|147802546|emb|CAN77665.1|/4.98454e-32/hypothetical protein [Vitis vinifera]		Glyma13g08010	32.37	15.88	-1.02745	gi|224141217|ref|XP_002323971.1|/1.31896e-122/predicted protein [Populus trichocarpa]
Glyma05g37880	0.01	6.18	9.27146	gi|2213536|emb|CAA67290.1|/7.0908e-100/DNA-binding protein PD1 [Pisum sativum]		Glyma18g16020	4.91	0.01	-8.93958	gi|14716948|emb|CAC44143.1|/1.07893e-15/putative gag polyprotein [Cicer arietinum]		Glyma08g21490	0.01	2.79	8.12412	gi|225442468|ref|XP_002278075.1|/2.86896e-162/PREDICTED: hypothetical protein [Vitis vinifera]		Glyma20g23580	20.72	9.93	-1.06116	gi|255544117|ref|XP_002513121.1|/1.58861e-140/conserved hypothetical protein [Ricinus communis]		Glyma15g19510	0.01	3.83	8.5812	gi|196122024|gb|ACG69486.1|/2.62724e-99/germin-like protein 10 [Glycine max]		Glyma03g12210	6.55	0.52	-3.65491	gi|296089246|emb|CBI39018.3|/2.05398e-09/unnamed protein product [Vitis vinifera]		Glyma13g23060	0.01	5.82	9.18488	gi|3915020|sp|Q43876.1|SPS_VICFA/0/RecName: Full=Sucrose-phosphate synthase; AltName: Full=UDP-glucose-fructose-phosphate glucosyltransferase		Glyma10g34810	23.75	11.65	-1.0276	gi|255568028|ref|XP_002524991.1|/4.43804e-177/r3h domain containing protein, putative [Ricinus communis]
Glyma18g09980	0.01	6.18	9.27146	gi|223452576|gb|ACM89615.1|/0/disease resistance protein [Glycine max]		Glyma09g13590	4.73	0.01	-8.8857	gi|147819110|emb|CAN71226.1|/4.69416e-141/hypothetical protein [Vitis vinifera]		Glyma09g30810	0.01	2.79	8.12412	gi|92870993|gb|ABE80154.1|/0/Protein kinase [Medicago truncatula]		Glyma05g33470	19.99	9.58	-1.06118	gi|19911587|dbj|BAB86897.1|/0/syringolide-induced protein B13-1-1 [Glycine max]		Glyma06g10840	0.01	3.66	8.5157	gi|30024600|dbj|BAC75672.1|/4.60314e-123/transcription factor MYB102 [Lotus japonicus]		Glyma03g37010	4.18	0.35	-3.57808	gi|42362341|gb|AAS13373.1|/0/wee1 [Glycine max]		Glyma03g24660	0.01	5.47	9.0954	gi|255537673|ref|XP_002509903.1|/8.88911e-39/conserved hypothetical protein [Ricinus communis]		Glyma07g38000	24.1	11.82	-1.0278	gi|225432352|ref|XP_002275193.1|/0/PREDICTED: hypothetical protein [Vitis vinifera]
Glyma18g42200	0.01	6.18	9.27146	gi|223452526|gb|ACM89590.1|/4.65668e-126/disease resistance protein [Glycine max]		Glyma04g04000	4.56	0.01	-8.83289	gi|225458579|ref|XP_002284610.1|/7.55886e-123/PREDICTED: hypothetical protein [Vitis vinifera]		Glyma11g37500	0.01	2.79	8.12412	gi|223452327|gb|ACM89491.1|/0/leucine-rich repeat family protein / protein kinase family protein [Glycine max]		Glyma03g36510	29.8	14.28	-1.06132	gi|548441|sp|Q06009.1|PP2A_MEDSA/5.60665e-169/RecName: Full=Serine/threonine-protein phosphatase PP2A catalytic subunit		Glyma20g01760	0.01	3.66	8.5157	gi|25986771|gb|AAM55297.1|/0/auxin efflux carrier protein [Medicago truncatula]		Glyma09g34040	10.01	0.87	-3.52428	gi|297742048|emb|CBI33835.3|/0/unnamed protein product [Vitis vinifera]		Glyma07g19530	0.01	5.47	9.0954	gi|224121702|ref|XP_002318651.1|/7.07336e-36/predicted protein [Populus trichocarpa]		Glyma09g02750	16.19	7.94	-1.02789	gi|224056521|ref|XP_002298892.1|/0/predicted protein [Populus trichocarpa]
Glyma20g27410	0.01	6.01	9.23122	gi|4530126|gb|AAD21872.1|/0/receptor-like protein kinase homolog RK20-1 [Phaseolus vulgaris]		Glyma09g18860	4.56	0.01	-8.83289	gi|77554076|gb|ABA96872.1|/6.00797e-135/retrotransposon protein, putative, Ty1-copia subclass [Oryza sativa (japonica cultivar-group)]		Glyma20g38490	0.01	2.79	8.12412	gi|225448815|ref|XP_002276049.1|/3.52372e-157/PREDICTED: hypothetical protein [Vitis vinifera]		Glyma02g46610	230.23	110.07	-1.06465	gi|225448453|ref|XP_002269430.1|/0/PREDICTED: hypothetical protein [Vitis vinifera]		Glyma03g01490	0.01	3.49	8.44708	gi|255541542|ref|XP_002511835.1|/5.32717e-153/KDEL motif-containing protein 1 precursor, putative [Ricinus communis]		Glyma14g14220	4	0.35	-3.51457	gi|8745402|gb|AAF78903.1|AF248055_1/5.91062e-51/proline-rich protein [Glycine max]		Glyma05g24460	0.01	5.29	9.04712	gi|32130599|gb|AAP68984.1|/4.99349e-106/alternative oxidase 2a [Glycine max]		Glyma08g06780	23.4	11.47	-1.02864	gi|224056311|ref|XP_002298798.1|/6.14956e-167/predicted protein [Populus trichocarpa]
Glyma13g30560	0.01	6.01	9.23122	gi|3334150|sp|P93162.1|CHLI_SOYBN/0/RecName: Full=Magnesium-chelatase subunit chlI, chloroplastic; AltName: Full=Mg-protoporphyrin IX chelatase; Flags: Precursor		Glyma16g29320	4.56	0.01	-8.83289	gi|224097947|ref|XP_002334582.1|/0/predicted protein [Populus trichocarpa]		Glyma08g12560	0.01	2.61	8.02791	gi|147802546|emb|CAN77665.1|/2.77241e-33/hypothetical protein [Vitis vinifera]		Glyma10g32260	197.34	94.22	-1.06658	gi|225432862|ref|XP_002283935.1|/0/PREDICTED: hypothetical protein [Vitis vinifera]		Glyma03g27840	0.01	3.31	8.37069	gi|225440159|ref|XP_002277986.1|/0/PREDICTED: hypothetical protein [Vitis vinifera]		Glyma16g27950	4	0.35	-3.51457	gi|193237575|dbj|BAG50064.1|/9.83618e-46/transcription factor AP2-EREBP [Lotus japonicus]		Glyma06g13700	0.01	5.12	9	gi|225455298|ref|XP_002275134.1|/0/PREDICTED: hypothetical protein [Vitis vinifera]		Glyma14g10510	23.4	11.47	-1.02864	gi|296081602|emb|CBI20607.3|/0/unnamed protein product [Vitis vinifera]
Glyma15g20000	0.01	5.35	9.0634	gi|224145000|ref|XP_002325490.1|/0/predicted protein [Populus trichocarpa]		Glyma01g33150	4.21	0.01	-8.71768	gi|5915845|sp|O49859.1|C82A4_SOYBN/0/RecName: Full=Cytochrome P450 82A4; AltName: Full=Cytochrome P450 CP9		Glyma13g32730	0.01	2.61	8.02791	gi|124359217|gb|ABN05728.1|/3.53025e-129/Octicosapeptide/Phox/Bem1p [Medicago truncatula]		Glyma13g34670	83.23	39.71	-1.0676	gi|225461632|ref|XP_002285388.1|/4.20351e-86/PREDICTED: hypothetical protein [Vitis vinifera]		Glyma15g16530	0.01	3.31	8.37069	gi|255543923|ref|XP_002513024.1|/2.37451e-28/conserved hypothetical protein [Ricinus communis]		Glyma13g17820	3.82	0.35	-3.44815	gi|225461088|ref|XP_002282119.1|/0/PREDICTED: similar to polyubiquitin [Vitis vinifera]		Glyma17g04710	0.01	5.12	9	gi|297744083|emb|CBI37053.3|/1.38544e-44/unnamed protein product [Vitis vinifera]		Glyma20g24740	30.61	15	-1.02904	gi|225448930|ref|XP_002271948.1|/0/PREDICTED: hypothetical protein [Vitis vinifera]
Glyma19g27650	0.01	4.84	8.91886	gi|297734249|emb|CBI15496.3|/1.14228e-29/unnamed protein product [Vitis vinifera]		Glyma02g33960	4.21	0.01	-8.71768	gi|224055897|ref|XP_002298697.1|/6.91558e-32/predicted protein [Populus trichocarpa]		Glyma14g01960	0.01	2.61	8.02791	gi|225460767|ref|XP_002274103.1|/0/PREDICTED: hypothetical protein [Vitis vinifera]		Glyma04g02900	33.25	15.85	-1.06887	gi|225458085|ref|XP_002280655.1|/0/PREDICTED: hypothetical protein [Vitis vinifera]		Glyma20g02210	0.01	3.14	8.29462	gi|6318194|emb|CAB60268.1|/3.09664e-85/major latex protein homolog [Glycine max]		Glyma10g28520	5.46	0.52	-3.39232	gi|225461570|ref|XP_002282857.1|/0/PREDICTED: similar to protein transport protein Sec24, putative [Vitis vinifera]		Glyma05g24770	0.01	4.94	8.94837	gi|255558673|ref|XP_002520361.1|/0/BRASSINOSTEROID INSENSITIVE 1-associated receptor kinase 1 precursor, putative [Ricinus communis]		Glyma02g10780	14.43	7.06	-1.03133	gi|296089619|emb|CBI39438.3|/0/unnamed protein product [Vitis vinifera]
Glyma13g23260	0.01	4.51	8.81698	gi|255554919|ref|XP_002518497.1|/0/Protein sufB, putative [Ricinus communis]		Glyma16g27440	4.21	0.01	-8.71768	gi|242199344|gb|ACS87993.1|/1.55491e-166/UDP-glucosyltransferase family 1 protein [Citrus sinensis]		Glyma18g41910	0.01	2.61	8.02791	gi|84626066|gb|ABC59623.1|/0/putative copper ion-binding laccase [Pisum sativum]		Glyma17g15480	97.58	46.5	-1.06935	gi|133872332|gb|ABO40237.1|/2.31312e-70/ethylene-responsive transcription factor 1A [Medicago truncatula]		Glyma20g26230	0.01	3.14	8.29462	gi|255580479|ref|XP_002531065.1|/1.78141e-63/metal ion binding protein, putative [Ricinus communis]		Glyma07g05960	22.74	2.27	-3.32447	gi|110931690|gb|ABH02844.1|/1.69174e-113/MYB transcription factor MYB92 [Glycine max]		Glyma12g06410	0.01	4.94	8.94837	gi|147860003|emb|CAN81044.1|/1.02857e-86/hypothetical protein [Vitis vinifera]		Glyma04g40360	28.5	13.94	-1.03173	gi|225455153|ref|XP_002267996.1|/2.27613e-87/PREDICTED: hypothetical protein [Vitis vinifera]
Glyma10g42870	0.01	3.68	8.52356	gi|224080640|ref|XP_002306191.1|/1.39593e-139/predicted protein [Populus trichocarpa]		Glyma14g40680	4.03	0.01	-8.65464	gi|225458125|ref|XP_002280062.1|/3.29655e-169/PREDICTED: hypothetical protein [Vitis vinifera]		Glyma02g06160	0.01	2.44	7.93074	gi|255561088|ref|XP_002521556.1|/3.80655e-90/auxilin, putative [Ricinus communis]		Glyma06g17980	27.44	13.06	-1.07113	gi|224119634|ref|XP_002318122.1|/0/predicted protein [Populus trichocarpa]		Glyma01g30060	0.01	3.14	8.29462	gi|255547724|ref|XP_002514919.1|/6.37231e-06/conserved hypothetical protein [Ricinus communis]		Glyma11g33690	3.46	0.35	-3.30535	gi|224069292|ref|XP_002302948.1|/2.60249e-42/high mobility group family [Populus trichocarpa]		Glyma02g42240	0.01	4.76	8.89482	gi|255571855|ref|XP_002526870.1|/4.80847e-85/conserved hypothetical protein [Ricinus communis]		Glyma11g13670	21.29	10.41	-1.03221	gi|225433864|ref|XP_002264735.1|/0/PREDICTED: hypothetical protein [Vitis vinifera]
Glyma02g06160	0.01	3.51	8.45533	gi|255561088|ref|XP_002521556.1|/3.80655e-90/auxilin, putative [Ricinus communis]		Glyma07g19820	4.03	0.01	-8.65464	gi|225016137|gb|ACN78961.1|/3.15519e-151/calcineurin-like phosphoesterase [Glycine max]		Glyma03g01860	0.01	2.44	7.93074	gi|225453728|ref|XP_002272264.1|/0/PREDICTED: hypothetical protein [Vitis vinifera]		Glyma06g43050	25.26	12.02	-1.07142	gi|226320258|gb|ACO48250.1|/0/phosphoenolpyruvate carboxylase [Arachis hypogaea]		Glyma16g29280	0.01	3.14	8.29462	gi|147787647|emb|CAN71913.1|/1.31306e-134/hypothetical protein [Vitis vinifera]		Glyma03g25800	3.28	0.35	-3.22827	gi|147845401|emb|CAN83359.1|/0/hypothetical protein [Vitis vinifera]		Glyma03g32890	0.01	4.76	8.89482	gi|87240332|gb|ABD32190.1|/0/Sodium/hydrogen exchanger [Medicago truncatula]		Glyma06g06990	26.74	13.06	-1.03384	gi|255548846|ref|XP_002515479.1|/0/cysteinyl-tRNA synthetase, putative [Ricinus communis]
Glyma05g33150	0.01	3.34	8.3837	gi|296082660|emb|CBI21665.3|/2.90913e-108/unnamed protein product [Vitis vinifera]		Glyma18g03040	4.03	0.01	-8.65464	gi|225448439|ref|XP_002272022.1|/0/PREDICTED: hypothetical protein [Vitis vinifera]		Glyma05g03640	0.01	2.44	7.93074	gi|225426743|ref|XP_002282339.1|/9.84382e-101/PREDICTED: hypothetical protein [Vitis vinifera]		Glyma09g06980	23.08	10.97	-1.07308	gi|151934201|gb|ABS18438.1|/1.13943e-99/WRKY42 [Glycine max]		Glyma20g24720	0.01	2.96	8.20945	gi|57545995|gb|AAW51884.1|/0/nitrate and chloride transporter [Glycine max]		Glyma12g14440	3.28	0.35	-3.22827	gi|302143729|emb|CBI22590.3|/1.23601e-101/unnamed protein product [Vitis vinifera]		Glyma05g37880	0.01	4.59	8.84235	gi|2213536|emb|CAA67290.1|/7.0908e-100/DNA-binding protein PD1 [Pisum sativum]		Glyma12g30780	13.72	6.7	-1.03405	gi|255576357|ref|XP_002529071.1|/0/WD-repeat protein, putative [Ricinus communis]
Glyma06g15010	0.01	3.34	8.3837	gi|224128738|ref|XP_002328954.1|/0/predicted protein [Populus trichocarpa]		Glyma0050s00200	4.03	0.01	-8.65464	gi|124360717|gb|ABD33247.2|/8.66501e-13/RNA-directed DNA polymerase (Reverse transcriptase) [Medicago truncatula]		Glyma05g27060	0.01	2.44	7.93074	gi|255573730|ref|XP_002527786.1|/2.66864e-163/hypothetical protein RCOM_0629030 [Ricinus communis]		Glyma15g14550	15.81	7.49	-1.0778	gi|225432062|ref|XP_002280604.1|/9.94174e-178/PREDICTED: hypothetical protein [Vitis vinifera]		Glyma16g02010	0.01	2.96	8.20945	gi|224128069|ref|XP_002320236.1|/4.92627e-43/predicted protein [Populus trichocarpa]		Glyma09g00860	6.37	0.7	-3.18587	gi|224113815|ref|XP_002332482.1|/2.41743e-39/predicted protein [Populus trichocarpa]		Glyma13g25110	0.01	4.59	8.84235	gi|225470365|ref|XP_002270799.1|/0/PREDICTED: hypothetical protein [Vitis vinifera]		Glyma05g31670	59.99	29.29	-1.03431	gi|225438589|ref|XP_002276397.1|/0/PREDICTED: hypothetical protein [Vitis vinifera]
Glyma17g18550	0.01	3.34	8.3837	gi|124360770|gb|ABD33427.2|/1.78407e-105/Peptidase S8 and S53, subtilisin, kexin, sedolisin; 3 exoribonuclease [Medicago truncatula]		Glyma03g15360	4.03	0.01	-8.65464	gi|91214196|ref|YP_538819.1|/3.77786e-53/cytochrome c biogenesis protein [Glycine max]		Glyma05g34780	0.01	2.44	7.93074	gi|297734241|emb|CBI15488.3|/8.6018e-158/unnamed protein product [Vitis vinifera]		Glyma01g09120	63.6	30.13	-1.07783	gi|255547049|ref|XP_002514582.1|/0/inositol or phosphatidylinositol kinase, putative [Ricinus communis]		Glyma06g41400	0.01	2.96	8.20945	gi|223452588|gb|ACM89621.1|/4.35622e-35/TIR-NBS-LRR type disease resistance protein [Glycine max]		Glyma02g03140	6.19	0.7	-3.14451	gi|125658123|gb|ABN48988.1|/3.28518e-83/type A response regulator RR1 [Phaseolus vulgaris]		Glyma14g04610	0.01	4.41	8.78463	gi|225459818|ref|XP_002285916.1|/9.16865e-176/PREDICTED: hypothetical protein [Vitis vinifera]		Glyma07g05500	87.09	42.52	-1.03437	gi|225453632|ref|XP_002267819.1|/4.20903e-98/PREDICTED: hypothetical protein, partial [Vitis vinifera]
Glyma01g36080	0.01	3.34	8.3837	gi|162945930|gb|ABY20974.1|/0/3-hydroxy-3-methylglutaryl coenzyme A reductase 3 [Medicago truncatula]		Glyma20g08750	3.86	0.01	-8.59246	gi|91214183|ref|YP_538807.1|/4.99034e-40/Ycf2 [Glycine max]		Glyma08g03700	0.01	2.44	7.93074	gi|147776052|emb|CAN63186.1|/4.046e-176/hypothetical protein [Vitis vinifera]		Glyma04g05500	16.17	7.66	-1.0779	gi|224092170|ref|XP_002309492.1|/6.71752e-110/predicted protein [Populus trichocarpa]		Glyma13g23260	0.01	2.61	8.02791	gi|255554919|ref|XP_002518497.1|/0/Protein sufB, putative [Ricinus communis]		Glyma10g15530	6.19	0.7	-3.14451	gi|225470152|ref|XP_002267295.1|/4.08676e-89/PREDICTED: hypothetical protein [Vitis vinifera]		Glyma15g37390	0.01	4.41	8.78463	gi|27463527|gb|AAO15846.1|/0/resistance protein KR4 [Glycine max]		Glyma08g05570	32.2	15.7	-1.0363	gi|225456085|ref|XP_002280982.1|/0/PREDICTED: hypothetical protein [Vitis vinifera]
Glyma17g07670	0.01	3.17	8.30834	gi|225445726|ref|XP_002270946.1|/0/PREDICTED: hypothetical protein isoform 2 [Vitis vinifera]		Glyma13g08690	3.86	0.01	-8.59246	gi|300253882|gb|EFJ39001.1|/1.81576e-19/hypothetical protein VOLCADRAFT_72041 [Volvox carteri f. nagariensis]		Glyma14g36910	0.01	2.44	7.93074	gi|225447486|ref|XP_002267175.1|/0/PREDICTED: hypothetical protein [Vitis vinifera]		Glyma17g05660	31.25	14.8	-1.07826	gi|223452333|gb|ACM89494.1|/0/kinase-like protein [Glycine max]		Glyma02g03310	0.01	2.44	7.93074	gi|159170556|gb|ABW96008.1|/8.71514e-162/matrix metalloproteinase [Glycine max]		Glyma01g33480	12.19	1.39	-3.13254	gi|225453983|ref|XP_002280446.1|/0/PREDICTED: hypothetical protein [Vitis vinifera]		Glyma01g30060	0.01	4.23	8.72451	gi|255547724|ref|XP_002514919.1|/6.37231e-06/conserved hypothetical protein [Ricinus communis]		Glyma15g14040	160.81	78.34	-1.03754	gi|224056797|ref|XP_002299028.1|/0/predicted protein [Populus trichocarpa]
Glyma06g06670	0.01	3.17	8.30834	gi|224089352|ref|XP_002308701.1|/4.55999e-150/predicted protein [Populus trichocarpa]		Glyma18g42980	3.86	0.01	-8.59246	gi|124360755|gb|ABN08732.1|/3.4626e-14/Transcriptional factor B3; Auxin response factor [Medicago truncatula]		Glyma16g34100	0.01	2.44	7.93074	gi|9965109|gb|AAG09954.1|AF175399_1/0/resistance protein MG13 [Glycine max]		Glyma10g43550	61.06	28.91	-1.07866	gi|296086256|emb|CBI31697.3|/0/unnamed protein product [Vitis vinifera]		Glyma06g38260	0.01	2.44	7.93074	gi|224063369|ref|XP_002301115.1|/1.60697e-29/predicted protein [Populus trichocarpa]		Glyma09g27700	4.55	0.52	-3.12928	gi|1755068|gb|AAB51457.1|/3.95034e-78/lectin precursor [Styphnolobium japonicum]		Glyma09g26440	0.01	4.23	8.72451	gi|147809591|emb|CAN71206.1|/2.68221e-16/hypothetical protein [Vitis vinifera]		Glyma16g09260	18.83	9.17	-1.03804	gi|224129388|ref|XP_002320574.1|/5.28685e-92/predicted protein [Populus trichocarpa]
Glyma18g45140	0.01	3.17	8.30834	gi|224076524|ref|XP_002304956.1|/5.91121e-154/predicted protein [Populus trichocarpa]		Glyma01g03450	3.68	0.01	-8.52356	gi|224110918|ref|XP_002315682.1|/1.35141e-101/predicted protein [Populus trichocarpa]		Glyma20g00950	0.01	2.44	7.93074	gi|255539352|ref|XP_002510741.1|/2.68354e-105/U2 snrnp auxiliary factor, small subunit, putative [Ricinus communis]		Glyma02g37460	55.6	26.3	-1.08002	gi|224139144|ref|XP_002322991.1|/2.41196e-154/predicted protein [Populus trichocarpa]		Glyma10g04440	0.01	2.44	7.93074	gi|225438075|ref|XP_002272358.1|/1.6461e-169/PREDICTED: hypothetical protein [Vitis vinifera]		Glyma19g31410	15.1	1.74	-3.11739	gi|225441327|ref|XP_002276357.1|/0/PREDICTED: hypothetical protein isoform 1 [Vitis vinifera]		Glyma20g25080	0.01	4.23	8.72451	gi|225424001|ref|XP_002283553.1|/1.22608e-27/PREDICTED: hypothetical protein [Vitis vinifera]		Glyma11g04750	18.12	8.82	-1.03873	gi|225438188|ref|XP_002263822.1|/0/PREDICTED: hypothetical protein [Vitis vinifera]
Glyma08g25050	0.01	3.01	8.23362	gi|225462348|ref|XP_002269152.1|/3.77811e-174/PREDICTED: hypothetical protein [Vitis vinifera]		Glyma01g41280	3.68	0.01	-8.52356	gi|87240475|gb|ABD32333.1|/9.71235e-131/polyprotein-like, putative [Medicago truncatula]		Glyma14g01430	0.36	25.43	6.14239	gi|224122300|ref|XP_002330589.1|/0/predicted protein [Populus trichocarpa]		Glyma16g21840	14.36	6.79	-1.08057	gi|255575245|ref|XP_002528526.1|/1.55146e-143/transcription factor, putative [Ricinus communis]		Glyma08g09510	0.01	2.44	7.93074	gi|255578513|ref|XP_002530120.1|/0/Leucine-rich repeat receptor protein kinase EXS precursor, putative [Ricinus communis]		Glyma08g45990	7.46	0.87	-3.10009	gi|210111058|gb|ACJ07149.1|/1.02453e-164/enoyl-ACP reductase 1-2 [Arachis hypogaea]		Glyma01g41500	0.01	4.06	8.66534	gi|224138692|ref|XP_002326666.1|/0/predicted protein [Populus trichocarpa]		Glyma06g15250	29.73	14.47	-1.03885	gi|255578809|ref|XP_002530261.1|/1.14951e-90/conserved hypothetical protein [Ricinus communis]
Glyma12g03680	0.01	3.01	8.23362	gi|224078315|ref|XP_002305520.1|/0/predicted protein [Populus trichocarpa]		Glyma09g23000	3.68	0.01	-8.52356	gi|300253882|gb|EFJ39001.1|/6.83968e-21/hypothetical protein VOLCADRAFT_72041 [Volvox carteri f. nagariensis]		Glyma20g24940	0.73	22.99	4.97697	gi|225423977|ref|XP_002282578.1|/4.94121e-121/PREDICTED: hypothetical protein [Vitis vinifera]		Glyma01g38980	84.13	39.71	-1.08312	gi|255562663|ref|XP_002522337.1|/0/multicopper oxidase, putative [Ricinus communis]		Glyma02g04000	3.09	332.24	6.74848	gi|225425531|ref|XP_002266520.1|/1.10142e-38/PREDICTED: hypothetical protein [Vitis vinifera]		Glyma17g00480	4.37	0.52	-3.07105	gi|224120026|ref|XP_002331118.1|/0/predicted protein [Populus trichocarpa]		Glyma10g04440	0.01	4.06	8.66534	gi|225438075|ref|XP_002272358.1|/1.6461e-169/PREDICTED: hypothetical protein [Vitis vinifera]		Glyma03g36630	52.96	25.76	-1.03977	gi|3695063|gb|AAC62626.1|/2.31501e-170/rac GTPase activating protein 3 [Lotus japonicus]
Glyma02g09410	0.01	3.01	8.23362	gi|124361158|gb|ABN09130.1|/2.13198e-68/DC1; C1-like [Medicago truncatula]		Glyma15g32530	3.68	0.01	-8.52356	gi|255571533|ref|XP_002526713.1|/7.60547e-39/conserved hypothetical protein [Ricinus communis]		Glyma18g02260	0.36	9.75	4.75933	gi|225438647|ref|XP_002281478.1|/8.50189e-144/PREDICTED: hypothetical protein [Vitis vinifera]		Glyma17g37740	23.99	11.32	-1.08356	gi|224062009|ref|XP_002300709.1|/2.1909e-59/predicted protein [Populus trichocarpa]		Glyma08g12560	0.36	26.5	6.20185	gi|147802546|emb|CAN77665.1|/2.77241e-33/hypothetical protein [Vitis vinifera]		Glyma08g39380	4.37	0.52	-3.07105	gi|255568792|ref|XP_002525367.1|/5.34235e-109/conserved hypothetical protein [Ricinus communis]		Glyma11g13910	0.01	4.06	8.66534	gi|224057513|ref|XP_002299244.1|/2.74152e-170/predicted protein [Populus trichocarpa]		Glyma07g08120	16.71	8.12	-1.04116	gi|225433316|ref|XP_002282504.1|/0/PREDICTED: hypothetical protein [Vitis vinifera]
Glyma06g01530	0.01	3.01	8.23362	gi|225428505|ref|XP_002284401.1|/1.76593e-25/PREDICTED: hypothetical protein [Vitis vinifera]		Glyma02g18020	3.51	0.01	-8.45533	gi|219116592|ref|XP_002179091.1|/1.1806e-13/predicted protein [Phaeodactylum tricornutum CCAP 1055/1]		Glyma07g19120	1.09	29.26	4.74653	gi|225439530|ref|XP_002264158.1|/1.67942e-68/PREDICTED: hypothetical protein [Vitis vinifera]		Glyma02g40900	22.17	10.45	-1.08511	gi|224134743|ref|XP_002327478.1|/4.12877e-145/predicted protein [Populus trichocarpa]		Glyma19g38570	0.91	57.87	5.99081	gi|255583568|ref|XP_002532540.1|/2.36007e-65/syntaxin, plant, putative [Ricinus communis]		Glyma14g13410	4.37	0.52	-3.07105	gi|124360116|gb|ABN08132.1|/1.63261e-19/Putative non-LTR retroelement reverse transcriptase, related [Medicago truncatula]		Glyma18g05100	0.01	4.06	8.66534	gi|224138044|ref|XP_002326504.1|/2.38081e-81/predicted protein [Populus trichocarpa]		Glyma13g40100	204.26	99.16	-1.04258	gi|162457846|ref|NP_001105639.1|/5.27886e-149/aquaporin PIP2-7 [Zea mays]
Glyma17g34570	0.01	2.84	8.14975	gi|224092182|ref|XP_002309497.1|/0/predicted protein [Populus trichocarpa]		Glyma16g26450	3.51	0.01	-8.45533	gi|254971801|gb|ACT98136.1|/0/TNP1 [Glycine max]		Glyma01g38870	0.55	14.46	4.71649	gi|2739004|gb|AAB94590.1|/0/CYP82C1p [Glycine max]		Glyma18g05530	32.89	15.5	-1.08538	gi|255570871|ref|XP_002526387.1|/1.43041e-96/conserved hypothetical protein [Ricinus communis]		Glyma08g12080	0.36	13.42	5.22024	gi|297744567|emb|CBI37829.3|/0/unnamed protein product [Vitis vinifera]		Glyma08g10710	4.37	0.52	-3.07105	gi|255547892|ref|XP_002515003.1|/0/multidrug resistance-associated protein 2, 6 (mrp2, 6), abc-transoprter, putative [Ricinus communis]		Glyma05g32310	0.01	3.88	8.59991	gi|225431543|ref|XP_002281970.1|/4.66111e-129/PREDICTED: hypothetical protein [Vitis vinifera]		Glyma02g38170	16.36	7.94	-1.04296	gi|225459012|ref|XP_002283668.1|/0/PREDICTED: hypothetical protein [Vitis vinifera]
Glyma13g07130	0.01	2.84	8.14975	gi|298204401|emb|CBI16881.3|/0/unnamed protein product [Vitis vinifera]		Glyma04g33050	3.16	0.01	-8.30378	gi|148872938|gb|ABR15094.1|/1.38191e-27/ATP citrate lyase alpha subunit [Glycyrrhiza uralensis]		Glyma09g02590	0.91	23.34	4.68079	gi|17467210|gb|AAL40127.1|L78163_1/1.76384e-172/peroxidase [Glycine max]		Glyma09g37700	18.53	8.71	-1.08912	gi|255541076|ref|XP_002511602.1|/0/cationic amino acid transporter, putative [Ricinus communis]		Glyma11g35330	0.73	26.84	5.20034	gi|255585374|ref|XP_002533383.1|/1.81773e-83/conserved hypothetical protein [Ricinus communis]		Glyma19g31420	7.28	0.87	-3.06485	gi|225441331|ref|XP_002274397.1|/6.13981e-101/PREDICTED: hypothetical protein [Vitis vinifera]		Glyma08g06300	0.01	3.88	8.59991	gi|302144199|emb|CBI23326.3|/0/unnamed protein product [Vitis vinifera]		Glyma19g42200	16.36	7.94	-1.04296	gi|124360011|gb|ABN08027.1|/1.59599e-31/Rapid ALkalinization Factor [Medicago truncatula]
Glyma08g19740	0.01	2.84	8.14975	gi|225448032|ref|XP_002272181.1|/1.09855e-92/PREDICTED: hypothetical protein [Vitis vinifera]		Glyma03g29370	3.16	0.01	-8.30378	gi|212717155|gb|ACJ37419.1|/0/NBS-LRR disease resistance protein [Glycine max]		Glyma19g42740	0.36	7.14	4.30986	gi|124360168|gb|ABN08184.1|/0/General substrate transporter [Medicago truncatula]		Glyma07g03840	18.17	8.53	-1.09094	gi|114733|sp|P13088.1|AUX22_SOYBN/7.96106e-95/RecName: Full=Auxin-induced protein AUX22		Glyma08g19410	0.73	16.91	4.53384	gi|5915839|sp|O48923.1|C71DA_SOYBN/0/RecName: Full=Cytochrome P450 71D10		Glyma10g02550	10.19	1.22	-3.0622	gi|255559296|ref|XP_002520668.1|/0/nucleic acid binding protein, putative [Ricinus communis]		Glyma08g07460	0.01	3.88	8.59991	gi|255563200|ref|XP_002522603.1|/2.89026e-114/Leucoanthocyanidin dioxygenase, putative [Ricinus communis]		Glyma02g12650	26.92	13.06	-1.04352	gi|147818712|emb|CAN65041.1|/7.90046e-119/hypothetical protein [Vitis vinifera]
Glyma09g32660	0.01	2.84	8.14975	gi|255546383|ref|XP_002514251.1|/6.97096e-122/conserved hypothetical protein [Ricinus communis]		Glyma17g06120	3.16	0.01	-8.30378	gi|93204652|dbj|BAE93461.1|/0/diacylglycerolacyltransferase-1b [Glycine max]		Glyma19g16230	0.36	6.62	4.20076	gi|225452432|ref|XP_002274197.1|/5.14993e-122/PREDICTED: hypothetical protein [Vitis vinifera]		Glyma02g43710	33.8	15.85	-1.09254	gi|148362068|gb|ABQ59614.1|/0/LYK8 [Glycine max]		Glyma20g24710	0.55	12.55	4.51211	gi|57545995|gb|AAW51884.1|/0/nitrate and chloride transporter [Glycine max]		Glyma15g08840	108.08	13.07	-3.04777	gi|27728675|gb|AAO18731.1|/2.36598e-80/cysteine protease [Gossypium hirsutum]		Glyma14g01960	0.01	3.88	8.59991	gi|225460767|ref|XP_002274103.1|/0/PREDICTED: hypothetical protein [Vitis vinifera]		Glyma07g40340	85.15	41.29	-1.04421	gi|224119928|ref|XP_002331097.1|/0/predicted protein [Populus trichocarpa]
Glyma15g39090	0.01	2.67	8.0607	gi|85001703|gb|ABC68405.1|/0/cytochrome P450 monooxygenase CYP72A68 [Glycine max]		Glyma13g10200	2.98	0.01	-8.21917	gi|298205165|emb|CBI17224.3|/0/unnamed protein product [Vitis vinifera]		Glyma06g13430	0.36	6.27	4.1224	gi|255551261|ref|XP_002516677.1|/0/pentatricopeptide repeat-containing protein, putative [Ricinus communis]		Glyma07g36600	110.3	51.55	-1.09739	gi|124361123|gb|ABN09095.1|/9.53515e-18/hypothetical protein MtrDRAFT_AC173289g6v1 [Medicago truncatula]		Glyma02g37370	0.36	6.28	4.1247	gi|255545868|ref|XP_002513994.1|/3.79931e-114/purine transporter, putative [Ricinus communis]		Glyma17g37990	11.46	1.39	-3.04345	gi|27464177|gb|AAO15998.1|AF516879_1/1.76764e-153/expansin [Glycine max]		Glyma07g07190	0.01	3.71	8.53528	gi|297745322|emb|CBI40402.3|/2.47857e-89/unnamed protein product [Vitis vinifera]		Glyma16g28310	95.89	46.4	-1.04726	gi|225460680|ref|XP_002269230.1|/1.04375e-179/PREDICTED: hypothetical protein [Vitis vinifera]
Glyma02g36630	0.01	2.51	7.97154	gi|255577041|ref|XP_002529405.1|/4.21976e-23/hypothetical protein RCOM_0623850 [Ricinus communis]		Glyma09g12460	2.98	0.01	-8.21917	gi|147864153|emb|CAN78819.1|/0/hypothetical protein [Vitis vinifera]		Glyma11g29890	0.55	9.23	4.06883	gi|211906538|gb|ACJ11762.1|/1.78683e-116/class III peroxidase [Gossypium hirsutum]		Glyma02g39230	64.51	30.13	-1.09832	gi|27902575|gb|AAO24264.1|/0/microsomal omega-3-fatty acid desaturase [Glycine max]		Glyma05g33130	0.73	12.38	4.08397	gi|255544393|ref|XP_002513258.1|/0/conserved hypothetical protein [Ricinus communis]		Glyma20g31190	32.75	4.01	-3.02982	gi|255561715|ref|XP_002521867.1|/1.55019e-121/Lignin-forming anionic peroxidase precursor, putative [Ricinus communis]		Glyma09g18770	0.01	3.71	8.53528	gi|225424035|ref|XP_002279535.1|/0/PREDICTED: hypothetical protein [Vitis vinifera]		Glyma05g15750	45.22	21.88	-1.04735	gi|296082375|emb|CBI21380.3|/0/unnamed protein product [Vitis vinifera]
Glyma05g34830	0.01	2.51	7.97154	gi|255573718|ref|XP_002527780.1|/8.86351e-67/21 kDa protein precursor, putative [Ricinus communis]		Glyma15g33600	2.98	0.01	-8.21917	gi|255572749|ref|XP_002527307.1|/2.12903e-49/conserved hypothetical protein [Ricinus communis]		Glyma09g01830	1.09	18.29	4.06866	gi|224124726|ref|XP_002329933.1|/0/predicted protein [Populus trichocarpa]		Glyma08g45730	14.54	6.79	-1.09854	gi|297742831|emb|CBI35585.3|/0/unnamed protein product [Vitis vinifera]		Glyma15g32530	0.36	6.1	4.08274	gi|255571533|ref|XP_002526713.1|/7.60547e-39/conserved hypothetical protein [Ricinus communis]		Glyma10g36380	8.55	1.05	-3.02554	gi|255537327|ref|XP_002509730.1|/1.74569e-116/Lignin-forming anionic peroxidase precursor, putative [Ricinus communis]		Glyma11g32050	0.01	3.71	8.53528	gi|297738129|emb|CBI27330.3|/4.57894e-170/unnamed protein product [Vitis vinifera]		Glyma13g27680	59.82	28.94	-1.04756	gi|255554959|ref|XP_002518517.1|/6.84484e-162/Glucose-6-phosphate/phosphate translocator 2, chloroplast precursor, putative [Ricinus communis]
Glyma06g36610	0.01	2.51	7.97154	gi|255571031|ref|XP_002526466.1|/3.57916e-166/conserved hypothetical protein [Ricinus communis]		Glyma08g41350	2.98	0.01	-8.21917	gi|34761728|gb|AAQ82037.1|/0/gag/pol polyprotein [Pisum sativum]		Glyma18g51930	0.36	5.92	4.03953	gi|212293340|gb|ACJ24527.1|/1.00813e-134/NBS-LRR disease-resistance protein scn3r1 [Glycine max]		Glyma13g21870	20.53	9.58	-1.09964	gi|124359384|gb|ABN05850.1|/0/Lysyl-tRNA synthetase, class-2; Aminoacyl-transfer RNA synthetase, class II [Medicago truncatula]		Glyma14g02680	0.73	11.85	4.02085	gi|255583607|ref|XP_002532559.1|/0/calcium-dependent protein kinase, putative [Ricinus communis]		Glyma15g42880	5.64	0.7	-3.01027	gi|225435862|ref|XP_002263460.1|/4.60288e-83/PREDICTED: hypothetical protein [Vitis vinifera]		Glyma14g02760	0.01	3.71	8.53528	gi|223452599|gb|ACM89626.1|/0/toll interleukin receptor [Glycine max]		Glyma03g31130	14.6	7.06	-1.04823	gi|255559412|ref|XP_002520726.1|/4.1418e-163/potassium channel regulatory factor, putative [Ricinus communis]
Glyma19g37680	0.01	2.51	7.97154	gi|225440966|ref|XP_002277252.1|/1.62306e-116/PREDICTED: hypothetical protein [Vitis vinifera]		Glyma09g36840	2.8	0.01	-8.12928	gi|224149524|ref|XP_002336822.1|/6.795e-31/AP2/ERF domain-containing transcription factor [Populus trichocarpa]		Glyma19g02180	0.36	5.92	4.03953	gi|255552796|ref|XP_002517441.1|/2.63851e-175/ATP binding protein, putative [Ricinus communis]		Glyma02g09000	25.08	11.67	-1.10373	gi|225460662|ref|XP_002267096.1|/1.27025e-142/PREDICTED: hypothetical protein [Vitis vinifera]		Glyma11g37430	0.36	4.88	3.76081	gi|225452202|ref|XP_002270911.1|/0/PREDICTED: hypothetical protein [Vitis vinifera]		Glyma18g45780	31.48	4.01	-2.97276	gi|85720770|gb|ABC75835.1|/3.68952e-97/SOC1 [Glycine max]		Glyma19g35720	0.01	3.71	8.53528	gi|224087387|ref|XP_002308146.1|/2.70014e-137/predicted protein [Populus trichocarpa]		Glyma06g13180	14.6	7.06	-1.04823	gi|224120646|ref|XP_002318382.1|/0/predicted protein [Populus trichocarpa]
Glyma07g31280	0.01	2.51	7.97154	gi|27902363|gb|AAK13244.1|/3.91861e-156/polyphenol oxidase [Trifolium pratense]		Glyma10g30940	2.8	0.01	-8.12928	gi|23297181|gb|AAN12515.1|/2.6719e-159/phosphoenolpyruvate carboxylase kinase [Glycine max]		Glyma05g37880	0.36	5.4	3.90689	gi|2213536|emb|CAA67290.1|/7.0908e-100/DNA-binding protein PD1 [Pisum sativum]		Glyma09g30460	29.62	13.76	-1.10609	gi|224118606|ref|XP_002317862.1|/4.05309e-63/predicted protein [Populus trichocarpa]		Glyma20g26110	3.09	40.44	3.7101	gi|225424168|ref|XP_002284079.1|/1.04224e-119/PREDICTED: hypothetical protein [Vitis vinifera]		Glyma17g05820	5.46	0.7	-2.96347	gi|255550485|ref|XP_002516293.1|/1.49236e-65/DNA binding protein, putative [Ricinus communis]		Glyma01g41300	0.01	3.53	8.46352	gi|296084726|emb|CBI25868.3|/1.56429e-96/unnamed protein product [Vitis vinifera]		Glyma03g30170	33.6	16.23	-1.0498	gi|225441473|ref|XP_002275724.1|/1.30674e-45/PREDICTED: hypothetical protein [Vitis vinifera]
Glyma18g32900	0.01	2.51	7.97154	gi|225469882|ref|XP_002270480.1|/5.59714e-141/PREDICTED: hypothetical protein [Vitis vinifera]		Glyma01g30590	2.63	0.01	-8.03892	gi|297837097|ref|XP_002886430.1|/5.0056e-13/hypothetical protein ARALYDRAFT_475032 [Arabidopsis lyrata subsp. lyrata]		Glyma13g41090	0.55	8.01	3.8643	gi|224059496|ref|XP_002299875.1|/2.85724e-42/predicted protein [Populus trichocarpa]		Glyma13g03420	27.8	12.89	-1.10883	gi|42572143|ref|NP_974162.1|/1.2661e-106/myosin heavy chain-related [Arabidopsis thaliana]		Glyma18g52090	0.36	4.71	3.70966	gi|224053517|ref|XP_002297852.1|/2.84467e-76/predicted protein [Populus trichocarpa]		Glyma03g40930	6.73	0.87	-2.95152	gi|255561883|ref|XP_002521950.1|/1.84071e-25/synovial sarcoma associated ss18 protein, putative [Ricinus communis]		Glyma02g45570	0.01	3.53	8.46352	gi|224082566|ref|XP_002306744.1|/1.683e-13/predicted protein [Populus trichocarpa]		Glyma02g44350	118.76	57.34	-1.05044	gi|115515|sp|P17928.2|CALM_MEDSA/1.12841e-79/RecName: Full=Calmodulin; Short=CaM
Glyma06g37080	0.01	2.51	7.97154	gi|255585740|ref|XP_002533551.1|/0/ubiquitin ligase protein cop1, putative [Ricinus communis]		Glyma18g50690	2.63	0.01	-8.03892	gi|223452319|gb|ACM89487.1|/1.86425e-84/serine-threonine kinase [Glycine max]		Glyma13g43870	0.73	10.62	3.86274	gi|225442759|ref|XP_002280686.1|/0/PREDICTED: hypothetical protein [Vitis vinifera]		Glyma20g30140	77.05	35.7	-1.10987	gi|255545210|ref|XP_002513666.1|/0/multidrug resistance pump, putative [Ricinus communis]		Glyma01g27840	0.55	6.97	3.66366	gi|76800638|gb|ABA55726.1|/0/sulfoquinovosyldiacylglycerol synthase type 2 [Vigna unguiculata]		Glyma08g07140	6.73	0.87	-2.95152	gi|224103849|ref|XP_002313218.1|/3.67244e-96/predicted protein [Populus trichocarpa]		Glyma06g20970	0.01	3.53	8.46352	gi|38046730|gb|AAR09170.1|/8.06851e-104/alpha-expansin 3 [Populus tremula x Populus tremuloides]		Glyma01g01000	14.25	6.88	-1.05048	gi|225445071|ref|XP_002283565.1|/0/PREDICTED: hypothetical protein [Vitis vinifera]
Glyma18g53480	0.01	2.34	7.87036	gi|224108508|ref|XP_002314874.1|/2.01134e-54/predicted protein [Populus trichocarpa]		Glyma19g25300	2.63	0.01	-8.03892	gi|1170878|sp|P45458.1|MASY_SOYBN/1.56587e-36/RecName: Full=Malate synthase, glyoxysomal; Short=MS		Glyma18g43680	0.73	10.28	3.8158	gi|225439530|ref|XP_002264158.1|/3.94742e-72/PREDICTED: hypothetical protein [Vitis vinifera]		Glyma13g10490	81.23	37.62	-1.11051	gi|255554789|ref|XP_002518432.1|/0/conserved hypothetical protein [Ricinus communis]		Glyma14g04510	0.36	4.18	3.53743	gi|255573685|ref|XP_002527764.1|/0/eukaryotic translation initiation factor 2c, putative [Ricinus communis]		Glyma16g06030	4	0.52	-2.94342	gi|225451467|ref|XP_002274131.1|/7.83095e-132/PREDICTED: hypothetical protein [Vitis vinifera]		Glyma08g28070	0.01	3.53	8.46352	gi|149676198|dbj|BAF64710.1|/7.62263e-16/putative transposase [Ipomoea tricolor]		Glyma14g24220	75.3	36.35	-1.05069	gi|187940295|gb|ACD39378.1|/1.64016e-157/NAC domain protein [Glycine max]
Glyma07g09430	0.01	2.34	7.87036	gi|255546477|ref|XP_002514298.1|/0/short-chain dehydrogenase, putative [Ricinus communis]		Glyma10g09190	2.63	0.01	-8.03892	gi|10177643|dbj|BAB10790.1|/2.84151e-93/retroelement pol polyprotein-like [Arabidopsis thaliana]		Glyma15g19450	0.36	5.05	3.81021	gi|225444762|ref|XP_002279485.1|/0/PREDICTED: hypothetical protein [Vitis vinifera]		Glyma02g00380	79.77	36.92	-1.11144	gi|225432862|ref|XP_002283935.1|/0/PREDICTED: hypothetical protein [Vitis vinifera]		Glyma10g20570	2	21.79	3.44559	gi|3059095|emb|CAA04526.1|/0/magnesium chelatase subunit [Glycine max]		Glyma14g04770	4	0.52	-2.94342	gi|255575813|ref|XP_002528805.1|/0/chaperonin containing t-complex protein 1, eta subunit, tcph, putative [Ricinus communis]		Glyma16g05540	0.01	3.53	8.46352	gi|281185543|gb|ADA54554.1|/4.24418e-109/CONSTANS-like protein [Medicago truncatula]		Glyma20g00850	19	9.17	-1.05101	gi|255561737|ref|XP_002521878.1|/5.01979e-130/nucleic acid binding protein, putative [Ricinus communis]
Glyma06g01810	0.01	2.34	7.87036	gi|225457612|ref|XP_002274079.1|/0/PREDICTED: hypothetical protein [Vitis vinifera]		Glyma06g37150	2.63	0.01	-8.03892	gi|156181612|gb|ABU55003.1|/3.89743e-15/S-adenosylmethionine decarboxylase [Phaseolus vulgaris]		Glyma03g40160	0.73	10.1	3.79032	gi|124360168|gb|ABN08184.1|/0/General substrate transporter [Medicago truncatula]		Glyma15g39050	46.7	21.6	-1.11239	gi|51039628|gb|AAT94361.1|/1.79911e-131/putative chalcone isomerase 3 [Glycine max]		Glyma16g33910	0.91	9.41	3.37026	gi|27764547|gb|AAO23077.1|/0/R 8 protein [Glycine max]		Glyma13g25800	8.01	1.05	-2.93141	gi|92886069|gb|ABE88079.1|/5.67659e-45/Protein tyrosine kinase, putative [Medicago truncatula]		Glyma18g49230	0.01	3.53	8.46352	gi|224140677|ref|XP_002323705.1|/1.01694e-160/predicted protein [Populus trichocarpa]		Glyma12g18970	23.4	11.29	-1.05146	gi|147789424|emb|CAN66607.1|/1.95237e-58/hypothetical protein [Vitis vinifera]
Glyma11g04990	0.01	2.34	7.87036	gi|207367152|dbj|BAG72096.1|/0/Gag-protease-integrase-RT-RNaseH polyprotein [Glycine max]		Glyma06g38600	2.45	0.01	-7.93664	gi|225461338|ref|XP_002281860.1|/0/PREDICTED: hypothetical protein [Vitis vinifera]		Glyma10g29030	0.73	10.1	3.79032	gi|296089744|emb|CBI39563.3|/3.63648e-54/unnamed protein product [Vitis vinifera]		Glyma13g32380	39.25	18.11	-1.11591	gi|225467522|ref|XP_002270176.1|/7.0803e-146/PREDICTED: hypothetical protein [Vitis vinifera]		Glyma07g07190	0.73	7.15	3.29197	gi|297745322|emb|CBI40402.3|/2.47857e-89/unnamed protein product [Vitis vinifera]		Glyma02g02020	5.28	0.7	-2.91511	gi|255564230|ref|XP_002523112.1|/0/Pectinesterase-2 precursor, putative [Ricinus communis]		Glyma02g45000	0.01	3.35	8.38802	gi|225436589|ref|XP_002275100.1|/0/PREDICTED: hypothetical protein [Vitis vinifera]		Glyma15g01880	13.2	6.35	-1.05571	gi|255291798|dbj|BAH89252.1|/0/protein disulfide isomerase L-3b [Glycine max]
Glyma08g20030	0.01	0.5	5.64386	gi|2293112|emb|CAA71598.1|/0/potassium channel [Vicia faba]		Glyma02g23640	2.45	0.01	-7.93664	gi|124360463|gb|ABN08473.1|/2.1951e-39/reverse transcriptase - beet retrotransposon, putative [Medicago truncatula]		Glyma20g23730	0.73	10.1	3.79032	gi|298155591|gb|ADI58769.1|/3.01387e-58/RING-type ubiquitin E3 ligase [Gossypium hirsutum]		Glyma13g40820	18.17	8.36	-1.11998	gi|310578|gb|AAA02947.1|/3.5512e-139/nodulin-26 [Glycine max]		Glyma05g31450	1.82	17.26	3.24542	gi|84311237|gb|ABC55421.1|/0/myo-inositol-1-phosphate synthase [Glycine max]		Glyma05g03900	313.86	41.66	-2.91339	gi|54039313|sp|P62302.1|RS13_SOYBN/5.61326e-81/RecName: Full=40S ribosomal protein S13		Glyma03g34110	0.01	3.35	8.38802	gi|114384143|gb|ABI73973.1|/4.03462e-102/transcription factor MYBJ7 [Glycine max]		Glyma06g48230	38.88	18.7	-1.05599	gi|225430812|ref|XP_002271463.1|/5.72928e-149/PREDICTED: hypothetical protein [Vitis vinifera]
Glyma01g38860	0.7	22.55	5.00963	gi|225468147|ref|XP_002267660.1|/9.93698e-97/PREDICTED: hypothetical protein [Vitis vinifera]		Glyma14g01880	2.45	0.01	-7.93664	gi|255563438|ref|XP_002522721.1|/3.59109e-153/cytochrome P450, putative [Ricinus communis]		Glyma13g23060	0.55	7.31	3.73237	gi|3915020|sp|Q43876.1|SPS_VICFA/0/RecName: Full=Sucrose-phosphate synthase; AltName: Full=UDP-glucose-fructose-phosphate glucosyltransferase		Glyma03g35330	13.27	6.1	-1.12129	gi|255536887|ref|XP_002509510.1|/2.42192e-170/ribonucleoside-diphosphate reductase small chain, putative [Ricinus communis]		Glyma18g52840	0.91	8.54	3.2303	gi|224100987|ref|XP_002312096.1|/1.02642e-90/predicted protein [Populus trichocarpa]		Glyma04g04000	7.82	1.05	-2.89678	gi|225458579|ref|XP_002284610.1|/7.55886e-123/PREDICTED: hypothetical protein [Vitis vinifera]		Glyma04g02510	0.01	3.35	8.38802	gi|255539014|ref|XP_002510572.1|/1.44589e-176/zinc finger protein, putative [Ricinus communis]		Glyma15g04850	51.02	24.53	-1.05652	gi|60099456|dbj|BAD89967.1|/0/phototropin [Phaseolus vulgaris]
Glyma19g05580	0.35	9.86	4.81616	gi|40457261|gb|AAR86686.1|/0/proline dehydrogenase [Glycine max]		Glyma10g12660	2.45	0.01	-7.93664	gi|224113371|ref|XP_002316473.1|/6.08122e-22/predicted protein [Populus trichocarpa]		Glyma13g36700	0.73	9.58	3.71406	gi|302143421|emb|CBI21982.3|/7.22771e-66/unnamed protein product [Vitis vinifera]		Glyma08g42400	21.99	10.1	-1.12249	gi|295824568|gb|ADG37655.1|/0/citrate synthase [Medicago sativa]		Glyma13g34420	20.2	188.43	3.2216	gi|87241090|gb|ABD32948.1|/6.5117e-107/Pathogen-related protein, related [Medicago truncatula]		Glyma10g04850	24.56	3.31	-2.89141	gi|224069969|ref|XP_002303094.1|/0/predicted protein [Populus trichocarpa]		Glyma13g18110	0.01	3.35	8.38802	gi|18000068|gb|AAL54885.1|AF092914_1/0/cytochrome P450-dependent fatty acid hydroxylase [Vicia sativa]		Glyma09g03390	16.89	8.12	-1.05662	gi|110931654|gb|ABH02826.1|/6.73439e-136/MYB transcription factor MYB55 [Glycine max]
Glyma14g01430	4.91	127.97	4.70394	gi|224122300|ref|XP_002330589.1|/0/predicted protein [Populus trichocarpa]		Glyma09g05380	2.28	0.01	-7.83289	gi|85001693|gb|ABC68400.1|/0/cytochrome P450 monooxygenase CYP81E10 [Glycine max]		Glyma08g26150	0.73	9.4	3.68669	gi|84453208|dbj|BAE71201.1|/1.07965e-155/putative cytosolic factor [Trifolium pratense]		Glyma05g07840	17.44	8.01	-1.12253	gi|225427470|ref|XP_002270678.1|/2.66405e-51/PREDICTED: hypothetical protein [Vitis vinifera]		Glyma09g39920	0.73	6.45	3.14333	gi|124359309|gb|ABD28458.2|/0/Beta-lactamase, class A; SPX, N-terminal; Major facilitator superfamily MFS_1 [Medicago truncatula]		Glyma05g21910	6.19	0.87	-2.83085	gi|296089995|emb|CBI39814.3|/1.81999e-71/unnamed protein product [Vitis vinifera]		Glyma18g13090	0.01	3.35	8.38802	gi|218197117|gb|EEC79544.1|/4.33523e-10/hypothetical protein OsI_20658 [Oryza sativa Indica Group]		Glyma02g46070	62.81	30.17	-1.05788	gi|225460973|ref|XP_002278179.1|/0/PREDICTED: similar to calmodulin-like domain protein kinase isoenzyme gamma [Vitis vinifera]
Glyma15g03620	0.53	13.37	4.65686	gi|188573187|gb|ACD65511.1|/1.46403e-178/beta-glucosidase D7 [Lotus japonicus]		Glyma15g16650	2.28	0.01	-7.83289	gi|157273652|gb|ABV27480.1|/2.49823e-137/fasciclin-like arabinogalactan protein 9 [Gossypium hirsutum]		Glyma07g16080	0.36	4.53	3.65344	gi|224090738|ref|XP_002309069.1|/0/laccase 110c [Populus trichocarpa]		Glyma02g01020	12.9	5.92	-1.1237	gi|1237025|emb|CAA57773.1|/1.14965e-125/chitinase (class II) [Arachis hypogaea]		Glyma01g36070	2.91	25.1	3.1086	gi|111550245|gb|ABH10138.1|/2.8015e-175/NADP-thioredoxin reductase A [Medicago truncatula]		Glyma07g00340	4.91	0.7	-2.8103	gi|255544480|ref|XP_002513301.1|/0/ATP binding protein, putative [Ricinus communis]		Glyma11g03350	0.01	3.18	8.31288	gi|225426938|ref|XP_002265922.1|/3.56762e-97/PREDICTED: hypothetical protein isoform 1 [Vitis vinifera]		Glyma10g11000	44.86	21.53	-1.05908	gi|224138238|ref|XP_002322764.1|/0/white-brown-complex ABC transporter family [Populus trichocarpa]
Glyma11g24620	0.35	7.85	4.48727	gi|224059300|ref|XP_002299814.1|/0/predicted protein [Populus trichocarpa]		Glyma17g17110	2.28	0.01	-7.83289	gi|255585781|ref|XP_002533570.1|/5.84535e-30/Ocs element-binding factor, putative [Ricinus communis]		Glyma12g31800	0.55	6.44	3.54956	gi|87240554|gb|ABD32412.1|/0/Cellulose synthase [Medicago truncatula]		Glyma03g28660	16.35	7.49	-1.12625	gi|225441327|ref|XP_002276357.1|/0/PREDICTED: hypothetical protein isoform 1 [Vitis vinifera]		Glyma02g09640	0.55	4.71	3.09822	gi|224114631|ref|XP_002332328.1|/5.8758e-74/predicted protein [Populus trichocarpa]		Glyma01g43460	8.37	1.22	-2.77835	gi|224120666|ref|XP_002318387.1|/3.89198e-75/predicted protein [Populus trichocarpa]		Glyma13g33840	0.01	3.18	8.31288	gi|225461828|ref|XP_002283733.1|/2.8629e-96/PREDICTED: hypothetical protein [Vitis vinifera]		Glyma11g27330	44.16	21.17	-1.06072	gi|297843506|ref|XP_002889634.1|/1.7328e-36/hypothetical protein ARALYDRAFT_334015 [Arabidopsis lyrata subsp. lyrata]
Glyma13g34420	10.34	207	4.32332	gi|87241090|gb|ABD32948.1|/6.5117e-107/Pathogen-related protein, related [Medicago truncatula]		Glyma20g36950	2.28	0.01	-7.83289	gi|224131148|ref|XP_002328466.1|/4.00247e-10/predicted protein [Populus trichocarpa]		Glyma05g01130	0.36	4.18	3.53743	gi|297733992|emb|CBI15239.3|/1.75156e-80/unnamed protein product [Vitis vinifera]		Glyma17g10040	141.92	64.96	-1.12745	gi|225457130|ref|XP_002280322.1|/3.88499e-171/PREDICTED: hypothetical protein [Vitis vinifera]		Glyma17g00700	3.09	26.32	3.09048	gi|11385465|gb|AAG34815.1|AF243380_1/2.41593e-122/glutathione S-transferase GST 25 [Glycine max]		Glyma03g12080	8.37	1.22	-2.77835	gi|462427|sp|P24924.2|ITRY_ACACO/1.03541e-12/RecName: Full=Trypsin inhibitor; Contains: RecName: Full=Trypsin inhibitor chain A; Contains: RecName: Full=Trypsin inhibitor chain B; Flags: Precursor		Glyma02g42180	0.01	3	8.22882	gi|255571835|ref|XP_002526860.1|/0/Anthocyanin 5-aromatic acyltransferase, putative [Ricinus communis]		Glyma11g15680	187.72	89.99	-1.06075	gi|310561|gb|AAA61779.1|/6.43409e-133/ascorbate peroxidase [Glycine max]
Glyma11g05530	0.7	13.03	4.21834	gi|4894170|emb|CAB43505.1|/0/cytochrome P450 [Cicer arietinum]		Glyma09g34040	2.28	0.01	-7.83289	gi|297742048|emb|CBI33835.3|/0/unnamed protein product [Vitis vinifera]		Glyma05g35990	0.36	4.18	3.53743	gi|225429398|ref|XP_002275238.1|/2.2656e-103/PREDICTED: hypothetical protein [Vitis vinifera]		Glyma02g11420	15.26	6.97	-1.13052	gi|255555429|ref|XP_002518751.1|/0/conserved hypothetical protein [Ricinus communis]		Glyma16g27540	1.09	9.06	3.05518	gi|295083323|gb|ADF78115.1|/0/rj2 protein [Glycine max]		Glyma10g05040	4.73	0.7	-2.75641	gi|87240340|gb|ABD32198.1|/1.11844e-20/hypothetical protein MtrDRAFT_AC148343g14v2 [Medicago truncatula]		Glyma03g35030	0.01	3	8.22882	gi|168988216|gb|ACA35283.1|/0/pleiotrophic drug resistance protein [Cucumis sativus]		Glyma01g03870	63.69	30.52	-1.06131	gi|147861933|emb|CAN78769.1|/0/hypothetical protein [Vitis vinifera]
Glyma04g40720	7.71	135.99	4.14063	gi|255566866|ref|XP_002524416.1|/3.03207e-18/60S acidic ribosomal protein P1, putative [Ricinus communis]		Glyma05g03900	126.74	0.67	-7.5635	gi|54039313|sp|P62302.1|RS13_SOYBN/5.61326e-81/RecName: Full=40S ribosomal protein S13		Glyma11g00630	0.36	4.18	3.53743	gi|169409934|gb|ACA57833.1|/0/kinase-associated protein phosphatase 1 [Glycine max]		Glyma13g01930	141.74	64.61	-1.13342	gi|193237561|dbj|BAG50057.1|/1.40534e-67/transcription factor AP2-EREBP [Lotus japonicus]		Glyma08g20490	1.09	8.37	2.9409	gi|33636090|emb|CAD91338.1|/0/beta-fructofuranosidase [Glycine max]		Glyma11g32050	12.92	1.92	-2.75043	gi|297738129|emb|CBI27330.3|/4.57894e-170/unnamed protein product [Vitis vinifera]		Glyma10g15790	0.01	3	8.22882	gi|28302068|gb|AAM09513.2|AF489873_1/0/putative glucosyltransferase [Glycine max]		Glyma18g52940	23.58	11.29	-1.06252	gi|1352439|sp|P48724.1|IF5_PHAVU/6.56393e-175/RecName: Full=Eukaryotic translation initiation factor 5; Short=eIF-5
Glyma12g29030	0.53	9.02	4.08906	gi|255575774|ref|XP_002528786.1|/2.78295e-123/Zuotin, putative [Ricinus communis]		Glyma01g29520	89.4	0.5	-7.4822	gi|255977231|dbj|BAH97107.1|/4.29573e-31/heat shock protein of Hsp90 [Chara braunii]		Glyma12g33790	0.73	8.36	3.51753	gi|302143421|emb|CBI21982.3|/3.43559e-100/unnamed protein product [Vitis vinifera]		Glyma09g05710	18.72	8.53	-1.13396	gi|224137820|ref|XP_002326448.1|/0/heavy metal ATPase [Populus trichocarpa]		Glyma02g36370	0.73	5.58	2.9343	gi|224143973|ref|XP_002325142.1|/0/predicted protein [Populus trichocarpa]		Glyma02g47810	12.92	1.92	-2.75043	gi|255583042|ref|XP_002532289.1|/0/conserved hypothetical protein [Ricinus communis]		Glyma11g14490	0.01	3	8.22882	gi|147860003|emb|CAN81044.1|/6.20208e-76/hypothetical protein [Vitis vinifera]		Glyma01g01060	42.05	20.11	-1.06419	gi|11066213|gb|AAG28503.1|AF196966_1/0/hexokinase [Citrus sinensis]
Glyma01g41300	0.35	5.85	4.06301	gi|296084726|emb|CBI25868.3|/1.56429e-96/unnamed protein product [Vitis vinifera]		Glyma12g24570	38.04	0.33	-6.84891	gi|224080191|ref|XP_002306047.1|/1.34478e-17/predicted protein [Populus trichocarpa]		Glyma19g34120	2.36	25.25	3.41942	gi|256592586|gb|ACV03423.1|/3.98132e-147/selenocysteine methyltransferase-like protein [Astragalus drummondii]		Glyma07g06090	29.44	13.41	-1.13447	gi|255564675|ref|XP_002523332.1|/2.00789e-175/DNA binding protein, putative [Ricinus communis]		Glyma18g45140	0.55	4.18	2.926	gi|224076524|ref|XP_002304956.1|/5.91121e-154/predicted protein [Populus trichocarpa]		Glyma11g37410	14.01	2.09	-2.74488	gi|255547832|ref|XP_002514973.1|/0/oligopeptidase, putative [Ricinus communis]		Glyma11g35330	0.01	3	8.22882	gi|255585374|ref|XP_002533383.1|/1.81773e-83/conserved hypothetical protein [Ricinus communis]		Glyma04g43470	91.66	43.76	-1.06668	gi|225432973|ref|XP_002280640.1|/1.90416e-178/PREDICTED: hypothetical protein [Vitis vinifera]
Glyma03g01490	0.53	8.69	4.03529	gi|255541542|ref|XP_002511835.1|/5.32717e-153/KDEL motif-containing protein 1 precursor, putative [Ricinus communis]		Glyma19g31410	29.45	0.33	-6.47966	gi|225441327|ref|XP_002276357.1|/0/PREDICTED: hypothetical protein isoform 1 [Vitis vinifera]		Glyma0092s00240	1.09	11.49	3.39798	gi|255538072|ref|XP_002510101.1|/2.52027e-126/sigma factor sigb regulation protein rsbq, putative [Ricinus communis]		Glyma05g02910	14.54	6.62	-1.13512	gi|297733646|emb|CBI14893.3|/0/unnamed protein product [Vitis vinifera]		Glyma05g32620	1.64	11.68	2.83227	gi|224080986|ref|XP_002306254.1|/0/white-brown-complex ABC transporter family [Populus trichocarpa]		Glyma15g18580	5.82	0.87	-2.74193	gi|124359236|gb|ABN05741.1|/6.56931e-93/Helix-loop-helix DNA-binding [Medicago truncatula]		Glyma06g01060	0.01	2.82	8.13955	gi|147835849|emb|CAN70805.1|/0/hypothetical protein [Vitis vinifera]		Glyma01g20700	61.05	29.11	-1.06848	gi|15221439|ref|NP_177024.1|/0/proton-dependent oligopeptide transport (POT) family protein [Arabidopsis thaliana]
Glyma20g26110	1.23	19.71	4.0022	gi|225424168|ref|XP_002284079.1|/1.04224e-119/PREDICTED: hypothetical protein [Vitis vinifera]		Glyma19g21650	83.62	1.17	-6.15927	gi|254971800|gb|ACT98135.1|/9.04587e-50/TNP2 [Glycine max]		Glyma02g00430	1.82	18.98	3.38247	gi|84468392|dbj|BAE71279.1|/0/hypothetical protein [Trifolium pratense]		Glyma10g37960	82.68	37.62	-1.13604	gi|255539439|ref|XP_002510784.1|/0/tubulin beta chain, putative [Ricinus communis]		Glyma07g05490	0.91	5.93	2.70409	gi|224128069|ref|XP_002320236.1|/3.24097e-54/predicted protein [Populus trichocarpa]		Glyma18g15920	6.91	1.05	-2.7183	gi|255558162|ref|XP_002520108.1|/3.91498e-28/transcription regulator, putative [Ricinus communis]		Glyma06g10030	0.01	2.82	8.13955	gi|255551447|ref|XP_002516769.1|/4.12223e-48/ATP binding protein, putative [Ricinus communis]		Glyma01g41520	14.43	6.88	-1.06859	gi|193237565|dbj|BAG50059.1|/1.31359e-84/transcription factor AP2-EREBP [Lotus japonicus]
Glyma14g02680	1.05	16.37	3.96259	gi|255583607|ref|XP_002532559.1|/0/calcium-dependent protein kinase, putative [Ricinus communis]		Glyma17g23620	39.44	0.84	-5.55313	gi|260401292|gb|ACX37123.1|/5.63625e-33/gag-pro [Pisum sativum]		Glyma20g35900	0.91	9.4	3.36872	gi|297737210|emb|CBI26411.3|/0/unnamed protein product [Vitis vinifera]		Glyma15g10180	32.53	14.8	-1.13617	gi|84514177|gb|ABC59097.1|/0/cytochrome P450 monooxygenase CYP710A15 [Medicago truncatula]		Glyma18g32880	1.82	11.85	2.70288	gi|255580497|ref|XP_002531073.1|/3.52981e-21/conserved hypothetical protein [Ricinus communis]		Glyma08g15680	6.91	1.05	-2.7183	gi|225461808|ref|XP_002285634.1|/0/PREDICTED: hypothetical protein [Vitis vinifera]		Glyma06g40790	0.01	2.82	8.13955	gi|124360844|gb|ABN08816.1|/3.563e-156/Aldo/keto reductase [Medicago truncatula]		Glyma15g21410	31.49	15	-1.06993	gi|46850513|gb|AAT02656.1|/0/mitochondrial pyruvate dehydrogenase kinase isoform 2 [Glycine max]
Glyma17g37060	0.35	5.35	3.93411	gi|121755811|gb|ABM64803.1|/0/dihydroflavonol-4-reductase 2 [Glycine max]		Glyma11g02980	103.25	2.34	-5.46349	gi|58866291|gb|AAW82959.1|/1.33018e-143/senescence-inducible chloroplast stay-green protein 1 [Glycine max]		Glyma08g41090	0.73	7.31	3.3239	gi|255541738|ref|XP_002511933.1|/1.3564e-27/conserved hypothetical protein [Ricinus communis]		Glyma13g36120	95.22	43.02	-1.14626	gi|225461168|ref|XP_002282942.1|/0/PREDICTED: hypothetical protein [Vitis vinifera]		Glyma13g32730	1.46	9.41	2.68823	gi|124359217|gb|ABN05728.1|/3.53025e-129/Octicosapeptide/Phox/Bem1p [Medicago truncatula]		Glyma10g35620	4.55	0.7	-2.70044	gi|255585086|ref|XP_002533249.1|/4.61355e-109/Transmembrane protein, putative [Ricinus communis]		Glyma11g35150	0.01	2.82	8.13955	gi|9587211|gb|AAF89209.1|AF279252_1/0/cytochrome P450 [Vigna radiata]		Glyma09g23980	24.46	11.65	-1.07009	gi|208964720|gb|ACI31550.1|/0/SGT1-2 [Glycine max]
Glyma07g07190	0.53	8.02	3.91954	gi|297745322|emb|CBI40402.3|/2.47857e-89/unnamed protein product [Vitis vinifera]		Glyma13g23680	36.81	0.84	-5.45356	gi|225445474|ref|XP_002281975.1|/0/PREDICTED: hypothetical protein [Vitis vinifera]		Glyma10g25700	0.73	7.31	3.3239	gi|225433351|ref|XP_002282738.1|/4.79012e-120/PREDICTED: hypothetical protein [Vitis vinifera]		Glyma15g00570	69.78	31.52	-1.14655	gi|83630937|gb|ABC26917.1|/4.77866e-140/WRKY27 [Glycine max]		Glyma15g39450	1.64	10.46	2.67312	gi|224110992|ref|XP_002332999.1|/4.55428e-39/cc-nbs-lrr resistance protein [Populus trichocarpa]		Glyma16g27440	22.38	3.49	-2.68091	gi|242199344|gb|ACS87993.1|/1.55491e-166/UDP-glucosyltransferase family 1 protein [Citrus sinensis]		Glyma15g15200	0.01	2.82	8.13955	gi|82949442|dbj|BAE53382.1|/4.3715e-177/beta-1,3-glucanase [Sesbania rostrata]		Glyma04g43220	14.07	6.7	-1.07039	gi|164457637|dbj|BAF96543.1|/0/oxysterol-binding protein [Glycine max]
Glyma01g36070	1.58	23.89	3.91841	gi|111550245|gb|ABH10138.1|/2.8015e-175/NADP-thioredoxin reductase A [Medicago truncatula]		Glyma01g19190	36.29	0.84	-5.43304	gi|14716948|emb|CAC44143.1|/1.00467e-21/putative gag polyprotein [Cicer arietinum]		Glyma17g16890	1.09	10.8	3.30863	gi|53653786|gb|AAU89381.1|/3.52929e-142/xyloglucan endotransglycosylase hydrolase 1 [Medicago truncatula]		Glyma12g10520	15.45	6.97	-1.14838	gi|225447013|ref|XP_002268282.1|/0/PREDICTED: hypothetical protein [Vitis vinifera]		Glyma03g42480	0.91	5.75	2.65962	gi|297737865|emb|CBI27066.3|/0/unnamed protein product [Vitis vinifera]		Glyma08g05500	7.82	1.22	-2.68029	gi|1944152|dbj|BAA19605.1|/1.23957e-148/ACC-oxidase [Vigna angularis]		Glyma16g34420	0.01	2.82	8.13955	gi|255567305|ref|XP_002524633.1|/0/Cyclic nucleotide-gated ion channel, putative [Ricinus communis]		Glyma13g23010	27.8	13.23	-1.07127	gi|144925074|gb|ABP03872.1|/6.15587e-149/Exostosin-like [Medicago truncatula]
Glyma18g52840	0.88	13.2	3.90689	gi|224100987|ref|XP_002312096.1|/1.02642e-90/predicted protein [Populus trichocarpa]		Glyma18g45780	20.86	0.5	-5.38267	gi|85720770|gb|ABC75835.1|/3.68952e-97/SOC1 [Glycine max]		Glyma09g08090	0.55	5.4	3.29546	gi|297738563|emb|CBI27808.3|/1.5132e-135/unnamed protein product [Vitis vinifera]		Glyma14g39660	49.06	22.12	-1.1492	gi|13397927|emb|CAC34625.1|/1.47634e-51/putative calmodulin-related protein [Medicago sativa]		Glyma20g28870	0.91	5.75	2.65962	gi|255552051|ref|XP_002517070.1|/7.4027e-112/Heat shock factor protein HSF30, putative [Ricinus communis]		Glyma08g26150	37.66	5.93	-2.66693	gi|84453208|dbj|BAE71201.1|/1.07965e-155/putative cytosolic factor [Trifolium pratense]		Glyma02g06790	0.01	2.65	8.04985	gi|255562773|ref|XP_002522392.1|/0/electron transporter, putative [Ricinus communis]		Glyma17g02960	17.42	8.29	-1.0713	gi|255551749|ref|XP_002516920.1|/0/protein arginine n-methyltransferase, putative [Ricinus communis]
Glyma03g12080	0.35	5.18	3.88753	gi|462427|sp|P24924.2|ITRY_ACACO/1.03541e-12/RecName: Full=Trypsin inhibitor; Contains: RecName: Full=Trypsin inhibitor chain A; Contains: RecName: Full=Trypsin inhibitor chain B; Flags: Precursor		Glyma03g42040	12.97	0.33	-5.29657	gi|255585257|ref|XP_002533329.1|/1.04398e-162/ATP binding protein, putative [Ricinus communis]		Glyma03g24980	1.09	10.45	3.2611	gi|225433017|ref|XP_002284642.1|/2.07845e-143/PREDICTED: hypothetical protein [Vitis vinifera]		Glyma04g43500	68.87	31	-1.15161	gi|225430812|ref|XP_002271463.1|/1.67771e-164/PREDICTED: hypothetical protein [Vitis vinifera]		Glyma10g00550	0.73	4.53	2.63354	gi|297737110|emb|CBI26311.3|/0/unnamed protein product [Vitis vinifera]		Glyma13g00390	20.92	3.31	-2.65998	gi|222142549|gb|ACM45961.1|/0/auxin efflux carrier protein 3 [Glycine max]		Glyma03g37390	0.01	2.65	8.04985	gi|255564230|ref|XP_002523112.1|/4.42437e-166/Pectinesterase-2 precursor, putative [Ricinus communis]		Glyma15g23150	17.07	8.12	-1.07191	gi|297740752|emb|CBI30934.3|/0/unnamed protein product [Vitis vinifera]
Glyma06g38260	0.35	5.18	3.88753	gi|224063369|ref|XP_002301115.1|/1.60697e-29/predicted protein [Populus trichocarpa]		Glyma05g21220	37.69	1.17	-5.0096	gi|110931660|gb|ABH02829.1|/3.46973e-101/MYB transcription factor MYB61 [Glycine max]		Glyma01g36080	0.91	8.71	3.25873	gi|162945930|gb|ABY20974.1|/0/3-hydroxy-3-methylglutaryl coenzyme A reductase 3 [Medicago truncatula]		Glyma07g06080	58.51	26.3	-1.15362	gi|255564667|ref|XP_002523328.1|/1.61877e-47/Transcriptional factor TINY, putative [Ricinus communis]		Glyma01g38860	1.46	9.06	2.63354	gi|225468147|ref|XP_002267660.1|/9.93698e-97/PREDICTED: hypothetical protein [Vitis vinifera]		Glyma03g42040	17.1	2.79	-2.61566	gi|255585257|ref|XP_002533329.1|/1.04398e-162/ATP binding protein, putative [Ricinus communis]		Glyma04g11230	0.01	2.65	8.04985	gi|302141943|emb|CBI19146.3|/0/unnamed protein product [Vitis vinifera]		Glyma0041s00290	20.06	9.53	-1.07377	gi|255537944|ref|XP_002510037.1|/0/conserved hypothetical protein [Ricinus communis]
Glyma13g06930	1.4	19.05	3.76629	gi|225451866|ref|XP_002282329.1|/4.56121e-134/PREDICTED: hypothetical protein [Vitis vinifera]		Glyma06g40950	9.82	0.33	-4.89519	gi|223452593|gb|ACM89623.1|/0/TIR-NBS-LRR type disease resistance protein [Glycine max]		Glyma18g01450	0.55	5.22	3.24655	gi|223452327|gb|ACM89491.1|/0/leucine-rich repeat family protein / protein kinase family protein [Glycine max]		Glyma06g34940	17.08	7.66	-1.15689	gi|225461591|ref|XP_002285298.1|/0/PREDICTED: hypothetical protein [Vitis vinifera]		Glyma19g01880	2	12.38	2.62994	gi|255552740|ref|XP_002517413.1|/0/amino acid permease, putative [Ricinus communis]		Glyma10g01160	30.57	5.06	-2.59491	gi|224116020|ref|XP_002332028.1|/5.61911e-07/predicted protein [Populus trichocarpa]		Glyma06g05550	0.01	2.65	8.04985	gi|225429498|ref|XP_002278410.1|/1.16427e-138/PREDICTED: hypothetical protein isoform 1 [Vitis vinifera]		Glyma08g18800	16.01	7.59	-1.0768	gi|296086773|emb|CBI32922.3|/7.51106e-148/unnamed protein product [Vitis vinifera]
Glyma16g31980	2.45	30.74	3.64926	gi|124361068|gb|ABN09040.1|/4.82804e-39/Cyclin-like F-box; Agenet [Medicago truncatula]		Glyma17g28740	19.11	0.67	-4.83402	gi|34761721|gb|AAQ82033.1|/0/gag/pol polyprotein [Pisum sativum]		Glyma02g40000	0.91	8.53	3.22861	gi|577503|gb|AAB02554.1|/1.17489e-116/cationic peroxidase [Stylosanthes humilis]		Glyma05g32970	27.98	12.54	-1.15786	gi|225438325|ref|XP_002272045.1|/0/PREDICTED: hypothetical protein [Vitis vinifera]		Glyma16g06420	1.09	6.62	2.6025	gi|225452142|ref|XP_002270234.1|/0/PREDICTED: hypothetical protein [Vitis vinifera]		Glyma15g11820	18.56	3.14	-2.56336	gi|297741762|emb|CBI32991.3|/0/unnamed protein product [Vitis vinifera]		Glyma13g32830	0.01	2.65	8.04985	gi|225426492|ref|XP_002277375.1|/9.16227e-167/PREDICTED: hypothetical protein [Vitis vinifera]		Glyma01g42290	22.7	10.76	-1.07701	gi|224074739|ref|XP_002304448.1|/4.12458e-178/predicted protein [Populus trichocarpa]
Glyma08g21590	0.53	6.52	3.62081	gi|255546355|ref|XP_002514237.1|/1.03087e-44/conserved hypothetical protein [Ricinus communis]		Glyma06g40980	21.56	0.84	-4.68182	gi|223452593|gb|ACM89623.1|/0/TIR-NBS-LRR type disease resistance protein [Glycine max]		Glyma17g14170	5.45	50.85	3.22192	gi|225426743|ref|XP_002282339.1|/2.94335e-153/PREDICTED: hypothetical protein [Vitis vinifera]		Glyma16g25240	13.99	6.27	-1.15786	gi|255561116|ref|XP_002521570.1|/1.12683e-180/ubiquitin-protein ligase, putative [Ricinus communis]		Glyma13g35810	0.73	4.36	2.57836	gi|302143097|emb|CBI20392.3|/5.64187e-75/unnamed protein product [Vitis vinifera]		Glyma16g06390	16.38	2.79	-2.5536	gi|255536949|ref|XP_002509541.1|/1.08836e-46/Polcalcin Jun o, putative [Ricinus communis]		Glyma13g35610	0.01	2.65	8.04985	gi|255543799|ref|XP_002512962.1|/0/Purple acid phosphatase precursor, putative [Ricinus communis]		Glyma13g42340	25.33	12	-1.07781	gi|1173642|gb|AAC49159.1|/0/lipoxygenase [Glycine max]
Glyma16g06420	1.4	16.54	3.56246	gi|225452142|ref|XP_002270234.1|/0/PREDICTED: hypothetical protein [Vitis vinifera]		Glyma07g06480	16.65	0.67	-4.63522	gi|18252508|gb|AAL66292.1|AF452452_1/1.76653e-130/serine acetyltransferase [Glycine max]		Glyma15g13160	1.09	9.93	3.18747	gi|297743489|emb|CBI36356.3|/0/unnamed protein product [Vitis vinifera]		Glyma14g08220	16.72	7.49	-1.15854	gi|302142480|emb|CBI19683.3|/0/unnamed protein product [Vitis vinifera]		Glyma10g03650	0.73	4.36	2.57836	gi|255559903|ref|XP_002520970.1|/3.921e-94/conserved hypothetical protein [Ricinus communis]		Glyma08g48000	41.85	7.15	-2.54921	gi|224108508|ref|XP_002314874.1|/2.22001e-58/predicted protein [Populus trichocarpa]		Glyma14g36910	0.01	2.65	8.04985	gi|225447486|ref|XP_002267175.1|/0/PREDICTED: hypothetical protein [Vitis vinifera]		Glyma09g00430	25.69	12.17	-1.07788	gi|6625788|gb|AAF19398.1|AF203882_1/0/dynamin homolog [Astragalus sinicus]
Glyma0092s00240	0.35	4.01	3.51818	gi|255538072|ref|XP_002510101.1|/2.52027e-126/sigma factor sigb regulation protein rsbq, putative [Ricinus communis]		Glyma12g33150	37.69	1.84	-4.3564	gi|255553755|ref|XP_002517918.1|/4.93388e-130/structural constituent of cell wall, putative [Ricinus communis]		Glyma10g42090	2.91	25.95	3.15664	gi|225423977|ref|XP_002282578.1|/6.85363e-124/PREDICTED: hypothetical protein [Vitis vinifera]		Glyma15g06160	16.35	7.31	-1.16135	gi|225440338|ref|XP_002270073.1|/0/PREDICTED: hypothetical protein [Vitis vinifera]		Glyma13g09380	2.18	12.55	2.52529	gi|225457863|ref|XP_002269120.1|/3.39884e-46/PREDICTED: hypothetical protein [Vitis vinifera]		Glyma08g22530	35.66	6.1	-2.54743	gi|87162609|gb|ABD28404.1|/1.74234e-10/hypothetical protein MtrDRAFT_AC148340g20v2 [Medicago truncatula]		Glyma01g36080	0.01	2.47	7.94837	gi|162945930|gb|ABY20974.1|/0/3-hydroxy-3-methylglutaryl coenzyme A reductase 3 [Medicago truncatula]		Glyma13g35400	12.67	6	-1.07838	gi|225461399|ref|XP_002284849.1|/0/PREDICTED: hypothetical protein [Vitis vinifera]
Glyma13g25110	0.53	6.01	3.5033	gi|225470365|ref|XP_002270799.1|/0/PREDICTED: hypothetical protein [Vitis vinifera]		Glyma16g32960	13.15	0.67	-4.29476	gi|225455555|ref|XP_002267091.1|/0/PREDICTED: hypothetical protein [Vitis vinifera]		Glyma12g36200	4.91	42.67	3.11943	gi|224116976|ref|XP_002317443.1|/2.52459e-149/predicted protein [Populus trichocarpa]		Glyma02g03960	70.51	31.52	-1.16156	gi|224100181|ref|XP_002311777.1|/0/predicted protein [Populus trichocarpa]		Glyma05g01540	2	11.5	2.52356	gi|255540859|ref|XP_002511494.1|/0/ATP binding protein, putative [Ricinus communis]		Glyma01g36340	46.58	8.02	-2.53804	gi|296088658|emb|CBI37649.3|/2.81325e-175/unnamed protein product [Vitis vinifera]		Glyma02g10190	0.01	2.47	7.94837	gi|124360257|gb|ABN08270.1|/6.7872e-51/Heat shock protein Hsp70 [Medicago truncatula]		Glyma05g04270	65.27	30.88	-1.07975	gi|224125148|ref|XP_002329905.1|/0/predicted protein [Populus trichocarpa]
Glyma15g41690	0.53	6.01	3.5033	gi|171854593|dbj|BAG16487.1|/0/succinic semialdehyde dehydrogenase [Solanum lycopersicum]		Glyma16g12370	9.12	0.5	-4.18903	gi|147858195|emb|CAN81820.1|/8.34647e-74/hypothetical protein [Vitis vinifera]		Glyma16g34720	0.91	7.84	3.10692	gi|19911583|dbj|BAB86895.1|/6.20979e-111/syringolide-induced protein B15-3-5 [Glycine max]		Glyma11g34160	43.25	19.33	-1.16186	gi|225449444|ref|XP_002283100.1|/1.10726e-112/PREDICTED: hypothetical protein [Vitis vinifera]		Glyma01g08540	0.91	5.23	2.52287	gi|255547061|ref|XP_002514588.1|/1.36367e-35/conserved hypothetical protein [Ricinus communis]		Glyma07g16810	135.55	23.53	-2.52625	gi|417148|sp|P32110.1|GSTX6_SOYBN/4.40309e-127/RecName: Full=Probable glutathione S-transferase; AltName: Full=Heat shock protein 26A; AltName: Full=G2-4		Glyma04g20330	0.01	2.47	7.94837	gi|224090409|ref|XP_002308982.1|/0/ein3-binding f-box protein 4 [Populus trichocarpa]		Glyma03g15020	27.97	13.23	-1.08007	gi|135462|sp|P12460.1|TBB2_SOYBN/0/RecName: Full=Tubulin beta-2 chain; AltName: Full=Beta-2-tubulin
Glyma16g34100	1.05	11.36	3.4355	gi|9965109|gb|AAG09954.1|AF175399_1/0/resistance protein MG13 [Glycine max]		Glyma17g22230	8.59	0.5	-4.10266	gi|260401292|gb|ACX37123.1|/5.29649e-06/gag-pro [Pisum sativum]		Glyma16g31980	2.18	18.29	3.06866	gi|124361068|gb|ABN09040.1|/4.82804e-39/Cyclin-like F-box; Agenet [Medicago truncatula]		Glyma20g24700	21.44	9.58	-1.16221	gi|57545995|gb|AAW51884.1|/0/nitrate and chloride transporter [Glycine max]		Glyma18g03070	14.19	79.66	2.48898	gi|255585374|ref|XP_002533383.1|/2.71768e-85/conserved hypothetical protein [Ricinus communis]		Glyma20g19980	20.74	3.66	-2.5025	gi|255554262|ref|XP_002518171.1|/0/chaperonin-60kD, ch60, putative [Ricinus communis]		Glyma05g34780	0.01	2.47	7.94837	gi|297734241|emb|CBI15488.3|/8.6018e-158/unnamed protein product [Vitis vinifera]		Glyma18g36130	46.27	21.88	-1.08046	gi|225470105|ref|XP_002262721.1|/8.50558e-154/PREDICTED: hypothetical protein [Vitis vinifera]
Glyma20g24710	1.05	11.19	3.41375	gi|57545995|gb|AAW51884.1|/0/nitrate and chloride transporter [Glycine max]		Glyma09g38830	12.62	0.84	-3.90918	gi|124359407|gb|ABN05866.1|/0/Glycosyl transferase, family 28 [Medicago truncatula]		Glyma15g41540	203.16	1699.63	3.06453	gi|255544584|ref|XP_002513353.1|/0/phosphoglycerate kinase, putative [Ricinus communis]		Glyma16g25830	18.35	8.19	-1.16384	gi|224084185|ref|XP_002307231.1|/1.25027e-59/predicted protein [Populus trichocarpa]		Glyma09g03020	4.73	26.5	2.48608	gi|255564355|ref|XP_002523174.1|/0/tubulin beta chain, putative [Ricinus communis]		Glyma17g14120	4.91	0.87	-2.49664	gi|297742603|emb|CBI34752.3|/5.86051e-23/unnamed protein product [Vitis vinifera]		Glyma06g17210	0.01	2.47	7.94837	gi|297738288|emb|CBI27489.3|/1.85411e-30/unnamed protein product [Vitis vinifera]		Glyma14g04580	555.96	262.9	-1.08047	gi|225436011|ref|XP_002273485.1|/1.15738e-60/PREDICTED: hypothetical protein [Vitis vinifera]
Glyma09g01830	1.93	20.22	3.38911	gi|224124726|ref|XP_002329933.1|/0/predicted protein [Populus trichocarpa]		Glyma03g05360	28.75	2	-3.84549	gi|226500702|ref|NP_001141275.1|/2.99568e-21/hypothetical protein LOC100273364 [Zea mays]		Glyma08g15580	0.55	4.53	3.04201	gi|225431543|ref|XP_002281970.1|/7.16926e-133/PREDICTED: hypothetical protein [Vitis vinifera]		Glyma17g30910	15.63	6.97	-1.16509	gi|49523567|emb|CAF18245.1|/0/STYLOSA protein [Antirrhinum majus]		Glyma17g14320	1.27	6.97	2.45633	gi|224125112|ref|XP_002329896.1|/6.22481e-176/predicted protein [Populus trichocarpa]		Glyma02g10150	43.67	7.84	-2.47772	gi|224109522|ref|XP_002315224.1|/2.21072e-147/predicted protein [Populus trichocarpa]		Glyma08g12560	0.01	2.47	7.94837	gi|147802546|emb|CAN77665.1|/2.77241e-33/hypothetical protein [Vitis vinifera]		Glyma15g01300	61.58	29.11	-1.08095	gi|124359176|gb|ABD28385.2|/8.30661e-101/Biotin/lipoyl attachment [Medicago truncatula]
Glyma11g00580	1.4	13.87	3.30847	gi|166835925|gb|ABY90134.1|/0/tryptophan synthase beta subunit [Glycine max]		Glyma17g16700	4.73	0.33	-3.8413	gi|297737268|emb|CBI26469.3|/5.41941e-15/unnamed protein product [Vitis vinifera]		Glyma11g37170	0.55	4.53	3.04201	gi|108862603|gb|ABA98316.2|/4.80644e-19/Microsomal signal peptidase 12 kDa subunit family protein [Oryza sativa (japonica cultivar-group)]		Glyma05g32670	12.9	5.75	-1.16574	gi|255550522|ref|XP_002516311.1|/0/ATP binding protein, putative [Ricinus communis]		Glyma11g19400	2.18	11.85	2.44249	gi|297734844|emb|CBI17078.3|/0/unnamed protein product [Vitis vinifera]		Glyma07g39320	8.73	1.57	-2.47522	gi|255554789|ref|XP_002518432.1|/0/conserved hypothetical protein [Ricinus communis]		Glyma15g32530	0.01	2.47	7.94837	gi|255571533|ref|XP_002526713.1|/7.60547e-39/conserved hypothetical protein [Ricinus communis]		Glyma04g39380	143.74	67.93	-1.08134	gi|6683504|dbj|BAA89214.1|/0/actin isoform B [Mimosa pudica]
Glyma15g24650	8.24	79.19	3.2646	gi|47497035|dbj|BAD19088.1|/1.12762e-25/putative 60S ribosomal protein L39 [Oryza sativa Japonica Group]		Glyma03g12210	4.73	0.33	-3.8413	gi|296089246|emb|CBI39018.3|/2.05398e-09/unnamed protein product [Vitis vinifera]		Glyma17g13730	0.55	4.53	3.04201	gi|1170878|sp|P45458.1|MASY_SOYBN/0/RecName: Full=Malate synthase, glyoxysomal; Short=MS		Glyma09g33730	12.9	5.75	-1.16574	gi|297800296|ref|XP_002868032.1|/2.70813e-121/basic helix-loop-helix family protein [Arabidopsis lyrata subsp. lyrata]		Glyma08g10730	0.91	4.88	2.42294	gi|225425880|ref|XP_002270297.1|/0/PREDICTED: hypothetical protein [Vitis vinifera]		Glyma17g06460	20.01	3.66	-2.45081	gi|222142551|gb|ACM45962.1|/0/auxin efflux carrier protein 4 [Glycine max]		Glyma18g51790	0.01	2.47	7.94837	gi|224057842|ref|XP_002299351.1|/2.71676e-92/predicted protein [Populus trichocarpa]		Glyma03g28590	24.28	11.47	-1.0819	gi|224139738|ref|XP_002323253.1|/9.58707e-116/predicted protein [Populus trichocarpa]
Glyma20g34810	1.23	11.69	3.24854	gi|168259030|gb|ACA23204.1|/1.19581e-33/putative protease inhibitor [Glycine max]		Glyma10g29030	13.67	1	-3.77294	gi|296089744|emb|CBI39563.3|/3.63648e-54/unnamed protein product [Vitis vinifera]		Glyma17g17770	0.55	4.53	3.04201	gi|225438956|ref|XP_002284242.1|/0/PREDICTED: hypothetical protein isoform 1 [Vitis vinifera]		Glyma13g34180	32.16	14.28	-1.17127	gi|225461750|ref|XP_002285537.1|/2.25804e-120/PREDICTED: hypothetical protein [Vitis vinifera]		Glyma06g47530	1.27	6.8	2.42071	gi|297745052|emb|CBI38644.3|/0/unnamed protein product [Vitis vinifera]		Glyma07g07100	26.56	4.88	-2.4443	gi|225016160|gb|ACN78983.1|/0/Rpp4 candidate 3 [Glycine max]		Glyma03g01940	0.01	2.29	7.8392	gi|225453754|ref|XP_002273975.1|/2.18356e-42/PREDICTED: hypothetical protein [Vitis vinifera]		Glyma13g30560	303.31	143.09	-1.08387	gi|3334150|sp|P93162.1|CHLI_SOYBN/0/RecName: Full=Magnesium-chelatase subunit chlI, chloroplastic; AltName: Full=Mg-protoporphyrin IX chelatase; Flags: Precursor
Glyma13g24700	1.93	18.21	3.23806	gi|225443654|ref|XP_002280261.1|/1.87566e-41/PREDICTED: hypothetical protein [Vitis vinifera]		Glyma20g16470	45.23	3.51	-3.68774	gi|297738285|emb|CBI27486.3|/1.93672e-08/unnamed protein product [Vitis vinifera]		Glyma18g05890	4.54	36.75	3.01698	gi|7381207|gb|AAF61436.1|AF137353_1/4.18448e-44/lipid transfer protein precursor [Pisum sativum]		Glyma06g10450	14.54	6.44	-1.17489	gi|225459188|ref|XP_002284015.1|/8.25881e-76/PREDICTED: hypothetical protein [Vitis vinifera]		Glyma17g15940	1.09	5.75	2.39923	gi|224063641|ref|XP_002301242.1|/4.60086e-125/predicted protein [Populus trichocarpa]		Glyma07g07200	10.19	1.92	-2.40798	gi|110931716|gb|ABH02857.1|/3.34505e-155/MYB transcription factor MYB133 [Glycine max]		Glyma04g04500	0.01	2.29	7.8392	gi|302142258|emb|CBI19461.3|/5.45993e-180/unnamed protein product [Vitis vinifera]		Glyma07g01260	32.55	15.35	-1.08442	gi|255572963|ref|XP_002527412.1|/0/dead box ATP-dependent RNA helicase, putative [Ricinus communis]
Glyma02g14440	1.58	14.7	3.21782	gi|225423818|ref|XP_002280608.1|/0/PREDICTED: hypothetical protein [Vitis vinifera]		Glyma12g01590	31.55	2.51	-3.65188	gi|255539773|ref|XP_002510951.1|/0/Glycerol-3-phosphate transporter, putative [Ricinus communis]		Glyma20g38930	2.36	18.98	3.00762	gi|223278297|dbj|BAH22520.1|/8.20268e-129/pterocarpan 4-dimethylallyltransferase [Glycine max]		Glyma02g11640	21.26	9.4	-1.17741	gi|216296854|gb|ACJ72160.1|/0/UGT3 [Pueraria montana var. lobata]		Glyma17g04470	1.09	5.75	2.39923	gi|117066759|gb|ABK32068.1|/4.13332e-158/mitochondrial pyruvate dehydrogenase E1alpha-kinase 3 [Glycine max]		Glyma09g35010	8.19	1.57	-2.3831	gi|255543643|ref|XP_002512884.1|/9.72653e-110/serine-threonine protein kinase, plant-type, putative [Ricinus communis]		Glyma05g27430	0.01	2.29	7.8392	gi|297828181|ref|XP_002881973.1|/2.06691e-138/hypothetical protein ARALYDRAFT_903892 [Arabidopsis lyrata subsp. lyrata]		Glyma07g38260	145.67	68.64	-1.08558	gi|226536911|gb|ACO72582.1|/0/1-deoxy-D-xylulose 5-phosphate synthase 1 [Glycine max]
Glyma20g38330	1.05	9.69	3.20611	gi|255542852|ref|XP_002512489.1|/0/3-5 exonuclease, putative [Ricinus communis]		Glyma12g36140	4.03	0.33	-3.61024	gi|297840993|ref|XP_002888378.1|/1.99237e-63/hypothetical protein ARALYDRAFT_894035 [Arabidopsis lyrata subsp. lyrata]		Glyma11g33110	0.91	7.31	3.00593	gi|225466273|ref|XP_002272437.1|/0/PREDICTED: hypothetical protein [Vitis vinifera]		Glyma05g15750	34.34	15.15	-1.18057	gi|296082375|emb|CBI21380.3|/0/unnamed protein product [Vitis vinifera]		Glyma02g40800	3.28	17.26	2.39566	gi|110931734|gb|ABH02866.1|/0/MYB transcription factor MYB177 [Glycine max]		Glyma08g06340	43.3	8.37	-2.37107	gi|87240734|gb|ABD32592.1|/3.86267e-31/At1g61340 [Medicago truncatula]		Glyma07g09430	0.01	2.29	7.8392	gi|255546477|ref|XP_002514298.1|/0/short-chain dehydrogenase, putative [Ricinus communis]		Glyma18g11620	34.13	16.06	-1.08757	gi|255563945|ref|XP_002522972.1|/1.89023e-118/ubiquitin-conjugating enzyme variant, putative [Ricinus communis]
Glyma06g05260	0.53	4.84	3.19094	gi|302142145|emb|CBI19348.3|/1.72411e-97/unnamed protein product [Vitis vinifera]		Glyma19g30460	3.86	0.33	-3.54806	gi|296882314|gb|ADH83380.1|/0/alpha-L-arabinofuranosidase [Medicago truncatula]		Glyma13g24700	1.82	14.46	2.99006	gi|225443654|ref|XP_002280261.1|/1.87566e-41/PREDICTED: hypothetical protein [Vitis vinifera]		Glyma09g24740	24.53	10.8	-1.18352	gi|255545206|ref|XP_002513664.1|/1.35455e-86/DELLA protein GAI, putative [Ricinus communis]		Glyma12g36510	17.83	93.43	2.38958	gi|224145637|ref|XP_002325713.1|/4.45583e-92/nbs-lrr resistance protein [Populus trichocarpa]		Glyma09g38830	9.83	1.92	-2.35609	gi|124359407|gb|ABN05866.1|/0/Glycosyl transferase, family 28 [Medicago truncatula]		Glyma09g38850	0.01	2.29	7.8392	gi|87162779|gb|ABD28574.1|/0/Protein kinase; Peptidoglycan-binding LysM [Medicago truncatula]		Glyma11g13070	22.52	10.59	-1.0885	gi|33504428|emb|CAC86898.1|/0/9/13 hydroperoxide lyase [Medicago truncatula]
Glyma17g03760	1.93	17.54	3.18398	gi|167963118|dbj|BAG09364.1|/1.0826e-136/peroxisomal enoyl-CoA hydratase/isomerase family protein [Glycine max]		Glyma03g04990	70.12	6.01	-3.54439	gi|224091092|ref|XP_002309175.1|/0/predicted protein [Populus trichocarpa]		Glyma01g36660	0.55	4.35	2.98351	gi|255579606|ref|XP_002530644.1|/6.56948e-134/aberrant large forked product, putative [Ricinus communis]		Glyma14g04530	17.44	7.66	-1.18698	gi|224770639|dbj|BAH28261.1|/0/ascorbate oxidase [Pisum sativum]		Glyma06g42880	1.27	6.62	2.382	gi|225446637|ref|XP_002281115.1|/0/PREDICTED: hypothetical protein isoform 2 [Vitis vinifera]		Glyma11g30030	8.01	1.57	-2.35104	gi|225454030|ref|XP_002281170.1|/4.99212e-123/PREDICTED: hypothetical protein [Vitis vinifera]		Glyma18g09980	0.01	2.29	7.8392	gi|223452576|gb|ACM89615.1|/0/disease resistance protein [Glycine max]		Glyma01g45570	19.53	9.17	-1.0907	gi|225428877|ref|XP_002282482.1|/1.71546e-105/PREDICTED: similar to leucine-rich repeat family protein [Vitis vinifera]
Glyma10g28850	1.23	11.03	3.1647	gi|255542886|ref|XP_002512506.1|/5.55548e-45/hypothetical protein RCOM_1434920 [Ricinus communis]		Glyma16g06030	14.73	1.34	-3.45845	gi|225451467|ref|XP_002274131.1|/7.83095e-132/PREDICTED: hypothetical protein [Vitis vinifera]		Glyma16g32640	0.73	5.75	2.97759	gi|225453820|ref|XP_002272077.1|/3.17526e-139/PREDICTED: hypothetical protein [Vitis vinifera]		Glyma16g17500	79.77	35.01	-1.18808	gi|225427524|ref|XP_002265127.1|/0/PREDICTED: hypothetical protein [Vitis vinifera]		Glyma01g03710	5.46	28.41	2.37943	gi|255568810|ref|XP_002525376.1|/1.46071e-85/amsh, putative [Ricinus communis]		Glyma11g07430	5.28	1.05	-2.33015	gi|224094809|ref|XP_002310245.1|/0/predicted protein [Populus trichocarpa]		Glyma19g42250	0.01	2.29	7.8392	gi|124360020|gb|ABN08036.1|/1.68059e-175/Peptidase S1 and S6, chymotrypsin/Hap [Medicago truncatula]		Glyma08g46830	24.1	11.29	-1.09399	gi|255543411|ref|XP_002512768.1|/1.01133e-113/Membrane protein PB1A10.07c, putative [Ricinus communis]
Glyma18g50080	1.23	10.69	3.11953	gi|225451709|ref|XP_002276804.1|/1.13527e-126/PREDICTED: hypothetical protein [Vitis vinifera]		Glyma14g37470	5.43	0.5	-3.44095	gi|225464200|ref|XP_002264094.1|/3.05352e-123/PREDICTED: hypothetical protein [Vitis vinifera]		Glyma12g01260	5.81	44.93	2.95107	gi|11967861|emb|CAC19488.1|/0/putative serine carboxypeptidase [Pisum sativum]		Glyma04g06620	19.44	8.53	-1.18841	gi|255548772|ref|XP_002515442.1|/6.65486e-148/ccr4-associated factor, putative [Ricinus communis]		Glyma04g05660	2.18	11.33	2.37775	gi|224092136|ref|XP_002309484.1|/8.18955e-142/predicted protein [Populus trichocarpa]		Glyma07g07390	7.82	1.57	-2.3164	gi|111146892|gb|ABH07384.1|/0/CMR1 [Phaseolus vulgaris]		Glyma20g28350	0.01	2.29	7.8392	gi|225432636|ref|XP_002278244.1|/0/PREDICTED: hypothetical protein [Vitis vinifera]		Glyma12g15940	192.47	90.16	-1.09407	gi|300680944|sp|B5WWZ8.1|FAO1_LOTJA/0/RecName: Full=Long-chain-alcohol oxidase FAO1; AltName: Full=Long-chain fatty alcohol oxidase 1
Glyma10g25700	1.23	10.53	3.09778	gi|225433351|ref|XP_002282738.1|/4.79012e-120/PREDICTED: hypothetical protein [Vitis vinifera]		Glyma16g33350	8.76	0.84	-3.38247	gi|224144430|ref|XP_002325287.1|/0/Cl-channel clc-7 [Populus trichocarpa]		Glyma04g06980	1.27	9.75	2.94057	gi|225430320|ref|XP_002285195.1|/0/PREDICTED: hypothetical protein [Vitis vinifera]		Glyma06g47880	20.35	8.88	-1.1964	gi|255576627|ref|XP_002529203.1|/0/conserved hypothetical protein [Ricinus communis]		Glyma08g14840	5.64	29.28	2.37615	gi|15148922|gb|AAK84888.1|AF402607_1/1.18885e-144/TGA-type basic leucine zipper protein TGA1.1 [Phaseolus vulgaris]		Glyma06g02340	17.28	3.49	-2.3078	gi|19911575|dbj|BAB86891.1|/3.41522e-102/syringolide-induced protein 14-1-1 [Glycine max]		Glyma10g39740	4.57	692.36	7.24318	gi|224078686|ref|XP_002305603.1|/1.82446e-155/predicted protein [Populus trichocarpa]		Glyma17g04890	18.83	8.82	-1.09418	gi|297738490|emb|CBI27735.3|/0/unnamed protein product [Vitis vinifera]
Glyma13g25030	0.53	4.51	3.08906	gi|225456858|ref|XP_002276812.1|/2.92225e-136/PREDICTED: hypothetical protein [Vitis vinifera]		Glyma14g04730	3.33	0.33	-3.33498	gi|223452548|gb|ACM89601.1|/0/disease resistance protein [Glycine max]		Glyma16g21050	0.73	5.57	2.93171	gi|296085456|emb|CBI29188.3|/0/unnamed protein product [Vitis vinifera]		Glyma17g05320	54.51	23.69	-1.20224	gi|225436347|ref|XP_002270926.1|/3.84283e-161/PREDICTED: hypothetical protein [Vitis vinifera]		Glyma11g35290	0.91	4.71	2.37179	gi|224098604|ref|XP_002311222.1|/2.10514e-167/predicted protein [Populus trichocarpa]		Glyma06g00540	6	1.22	-2.29808	gi|255560551|ref|XP_002521290.1|/2.9958e-50/conserved hypothetical protein [Ricinus communis]		Glyma20g27990	9.5	593.2	5.96445	gi|224116086|ref|XP_002317206.1|/5.39353e-155/predicted protein [Populus trichocarpa]		Glyma18g04250	42.58	19.94	-1.09451	gi|147784279|emb|CAN72738.1|/2.4823e-130/hypothetical protein [Vitis vinifera]
Glyma05g30500	0.53	4.51	3.08906	gi|224105147|ref|XP_002313701.1|/2.55718e-12/predicted protein [Populus trichocarpa]		Glyma13g44020	4.73	0.5	-3.24184	gi|4838147|gb|AAD30864.1|AF117884_1/7.83415e-61/seed maturation protein PM30 [Glycine max]		Glyma04g05840	0.55	4.18	2.926	gi|117169180|gb|ABK32520.1|/0/cytokinin oxidase/dehydrogenase 1 [Pisum sativum]		Glyma06g02120	27.26	11.84	-1.20312	gi|225459860|ref|XP_002285931.1|/0/PREDICTED: hypothetical protein [Vitis vinifera]		Glyma20g28300	1.64	8.37	2.35153	gi|255551453|ref|XP_002516772.1|/2.25899e-76/Photosystem I reaction center subunit II, chloroplast precursor, putative [Ricinus communis]		Glyma05g01230	6	1.22	-2.29808	gi|225456715|ref|XP_002274303.1|/0/PREDICTED: hypothetical protein [Vitis vinifera]		Glyma15g13160	0.35	15.35	5.45474	gi|297743489|emb|CBI36356.3|/0/unnamed protein product [Vitis vinifera]		Glyma16g09850	31.32	14.64	-1.09717	gi|225470028|ref|XP_002264783.1|/7.41213e-113/PREDICTED: hypothetical protein [Vitis vinifera]
Glyma20g32030	2.28	19.38	3.08746	gi|255584011|ref|XP_002532751.1|/0/phosphoglucomutase, putative [Ricinus communis]		Glyma07g07280	7.89	0.84	-3.23156	gi|224064057|ref|XP_002301370.1|/0/predicted protein [Populus trichocarpa]		Glyma06g18320	0.55	4.18	2.926	gi|225456794|ref|XP_002277650.1|/1.33117e-120/PREDICTED: hypothetical protein [Vitis vinifera]		Glyma12g03390	53.61	23.16	-1.21087	gi|225427938|ref|XP_002277315.1|/8.14147e-137/PREDICTED: hypothetical protein [Vitis vinifera]		Glyma02g09470	2.91	14.64	2.33082	gi|224099571|ref|XP_002311536.1|/0/rna-dependent RNA polymerase [Populus trichocarpa]		Glyma12g10130	31.48	6.45	-2.28706	gi|225462438|ref|XP_002264570.1|/0/PREDICTED: similar to GTP-binding family protein [Vitis vinifera]		Glyma20g26110	2.46	100.04	5.34577	gi|225424168|ref|XP_002284079.1|/1.04224e-119/PREDICTED: hypothetical protein [Vitis vinifera]		Glyma02g10920	38.88	18.17	-1.09747	gi|225423905|ref|XP_002281785.1|/1.12258e-115/PREDICTED: hypothetical protein [Vitis vinifera]
Glyma03g24980	1.05	8.85	3.07529	gi|225433017|ref|XP_002284642.1|/2.07845e-143/PREDICTED: hypothetical protein [Vitis vinifera]		Glyma13g01750	47.16	5.18	-3.18654	gi|225459280|ref|XP_002285784.1|/0/PREDICTED: hypothetical protein [Vitis vinifera]		Glyma06g38260	0.55	4.18	2.926	gi|224063369|ref|XP_002301115.1|/1.60697e-29/predicted protein [Populus trichocarpa]		Glyma13g01130	16.54	7.14	-1.21196	gi|255585348|ref|XP_002533371.1|/1.45499e-75/conserved hypothetical protein [Ricinus communis]		Glyma16g23420	7.28	36.26	2.31637	gi|297734988|emb|CBI17350.3|/6.61305e-169/unnamed protein product [Vitis vinifera]		Glyma03g07580	5.09	1.05	-2.27728	gi|225439414|ref|XP_002263907.1|/3.16375e-26/PREDICTED: hypothetical protein [Vitis vinifera]		Glyma02g03870	2.81	93.87	5.06202	gi|223452696|gb|ACM89738.1|/0/mitochondrial benzaldehyde dehydrogenase [Antirrhinum majus]		Glyma16g13410	33.6	15.7	-1.0977	gi|22597174|gb|AAN03474.1|/7.1945e-118/syntaxin [Glycine max]
Glyma14g21270	2.28	18.71	3.0367	gi|224143011|ref|XP_002324817.1|/1.6332e-115/predicted protein [Populus trichocarpa]		Glyma16g07080	15.95	1.84	-3.11578	gi|91214183|ref|YP_538807.1|/1.12028e-126/Ycf2 [Glycine max]		Glyma14g02150	0.55	4.18	2.926	gi|224056409|ref|XP_002298842.1|/0/predicted protein [Populus trichocarpa]		Glyma07g38460	17.44	7.49	-1.21936	gi|82618888|gb|ABB85236.1|/0/glucosyltransferase [Glycine max]		Glyma17g08480	1.09	5.4	2.30863	gi|255547263|ref|XP_002514689.1|/4.02991e-94/hypothetical protein RCOM_1470470 [Ricinus communis]		Glyma04g36270	5.09	1.05	-2.27728	gi|225456874|ref|XP_002277204.1|/4.63287e-132/PREDICTED: hypothetical protein [Vitis vinifera]		Glyma06g44640	0.7	23.11	5.04502	gi|255553705|ref|XP_002517893.1|/8.40615e-144/conserved hypothetical protein [Ricinus communis]		Glyma14g40670	264.61	123.51	-1.09924	gi|113208365|dbj|BAF03553.1|/0/cysteine proteinase CP2 [Phaseolus vulgaris]
Glyma17g03040	0.88	7.18	3.02841	gi|1732556|gb|AAB38782.1|/1.8225e-47/desiccation protective protein LEA5 [Glycine max]		Glyma12g15460	8.59	1	-3.10266	gi|62909955|dbj|BAD97435.1|/5.82933e-136/peroxidase [Pisum sativum]		Glyma08g19250	1.27	9.58	2.9152	gi|302141904|emb|CBI19107.3|/0/unnamed protein product [Vitis vinifera]		Glyma17g16830	82.32	35.35	-1.21953	gi|8928432|sp|Q9ZRR5.1|TBA3_HORVU/0/RecName: Full=Tubulin alpha-3 chain		Glyma03g39450	10.55	52.12	2.30459	gi|21552998|gb|AAM62421.1|AF515795_1/6.05956e-52/Drm3 [Pisum sativum]		Glyma19g02440	9.28	1.92	-2.27302	gi|224140949|ref|XP_002323839.1|/4.47391e-90/predicted protein [Populus trichocarpa]		Glyma07g07650	0.53	17.47	5.04274	gi|87240964|gb|ABD32822.1|/0/Protein kinase; U box [Medicago truncatula]		Glyma13g09390	15.13	7.06	-1.09967	gi|255558490|ref|XP_002520270.1|/8.13478e-158/protein transporter, putative [Ricinus communis]
Glyma03g40160	88	704.86	3.00176	gi|124360168|gb|ABN08184.1|/0/General substrate transporter [Medicago truncatula]		Glyma16g00530	32.96	3.84	-3.10154	gi|255576205|ref|XP_002528996.1|/1.95128e-132/conserved hypothetical protein [Ricinus communis]		Glyma05g37170	2.36	17.76	2.91177	gi|222875454|gb|ACM68927.1|/0/6-phosphogluconate dehydrogenase [Cucumis sativus]		Glyma19g36500	24.35	10.45	-1.22042	gi|87240956|gb|ABD32814.1|/1.41169e-161/hypothetical protein MtrDRAFT_AC148995g28v2 [Medicago truncatula]		Glyma02g07700	2.55	12.38	2.27944	gi|187940281|gb|ACD39371.1|/2.67963e-118/NAC domain protein [Glycine max]		Glyma05g03490	9.28	1.92	-2.27302	gi|224071735|ref|XP_002303565.1|/0/GRAS family transcription factor [Populus trichocarpa]		Glyma18g52480	1.06	28.94	4.77093	gi|45331281|gb|AAS57912.1|/0/70 kDa heat shock cognate protein 1 [Vigna radiata]		Glyma17g14340	15.13	7.06	-1.09967	gi|297813753|ref|XP_002874760.1|/7.75822e-153/UDP-D-glucuronate 4-epimerase 5 [Arabidopsis lyrata subsp. lyrata]
Glyma13g31890	1.05	8.35	2.99139	gi|145442272|gb|ABP68856.1|/1.38936e-166/endonuclease [Glycine max]		Glyma15g18210	4.21	0.5	-3.07382	gi|124360355|gb|ABN08368.1|/1.14023e-137/Leucine-rich repeat, typical subtype [Medicago truncatula]		Glyma02g45460	1.09	8.19	2.90954	gi|224062677|ref|XP_002300872.1|/2.12247e-147/predicted protein [Populus trichocarpa]		Glyma07g16860	53.97	23.16	-1.22052	gi|11385437|gb|AAG34801.1|AF243366_1/1.04209e-70/glutathione S-transferase GST 11 [Glycine max]		Glyma20g31940	6.37	30.68	2.26793	gi|225449082|ref|XP_002274556.1|/0/PREDICTED: hypothetical protein [Vitis vinifera]		Glyma16g34060	122.09	25.28	-2.27188	gi|27764538|gb|AAO23068.1|/7.21798e-149/R 6 protein [Glycine max]		Glyma14g02680	0.88	21.7	4.62405	gi|255583607|ref|XP_002532559.1|/0/calcium-dependent protein kinase, putative [Ricinus communis]		Glyma03g42140	17.42	8.12	-1.10119	gi|87240844|gb|ABD32702.1|/0/Chalcone and stilbene synthases, N-terminal; Chalcone and stilbene synthases, C-terminal; Very-long-chain 3-ketoacyl-CoA synthase [Medicago truncatula]
Glyma09g40740	44.53	352.01	2.98277	gi|116643154|gb|ABK06394.1|/2.644e-20/Ca2+-binding protein [Citrus sinensis]		Glyma15g11410	6.66	0.84	-2.98706	gi|126363776|dbj|BAF47752.1|/4.88264e-176/multi antimicrobial extrusion family protein [Nicotiana tabacum]		Glyma11g06180	0.91	6.79	2.89947	gi|225470465|ref|XP_002263033.1|/1.48466e-120/PREDICTED: hypothetical protein [Vitis vinifera]		Glyma14g01290	159.91	68.62	-1.22056	gi|29421116|dbj|BAC66693.1|/0/ADP-glucose pyrophosphorylase small subunit PvAGPS1 [Phaseolus vulgaris]		Glyma18g50350	1.27	6.1	2.26398	gi|152061154|dbj|BAF73621.1|/1.38896e-114/malonyl-CoA:isoflavone 7-O-glucoside-6''-O-malonyltransferase [Glycine max]		Glyma20g24130	17.47	3.66	-2.25496	gi|297744588|emb|CBI37850.3|/1.27868e-168/unnamed protein product [Vitis vinifera]		Glyma18g05890	0.7	14.29	4.35151	gi|7381207|gb|AAF61436.1|AF137353_1/4.18448e-44/lipid transfer protein precursor [Pisum sativum]		Glyma01g04230	20.06	9.35	-1.10128	gi|255581196|ref|XP_002531411.1|/2.27179e-69/conserved hypothetical protein [Ricinus communis]
Glyma19g31440	0.88	6.85	2.96053	gi|87241435|gb|ABD33293.1|/1.29386e-136/Immunoglobulin/major histocompatibility complex; 2OG-Fe(II) oxygenase [Medicago truncatula]		Glyma14g12540	7.89	1	-2.98003	gi|223452548|gb|ACM89601.1|/0/disease resistance protein [Glycine max]		Glyma17g31940	8.9	64.79	2.86389	gi|224089259|ref|XP_002308665.1|/0/ein3-binding f-box protein 3 [Populus trichocarpa]		Glyma10g05610	11.81	5.05	-1.22565	gi|224138594|ref|XP_002322853.1|/6.01841e-68/predicted protein [Populus trichocarpa]		Glyma14g40540	1.09	5.23	2.26248	gi|255538886|ref|XP_002510508.1|/0/Auxin response factor, putative [Ricinus communis]		Glyma15g11870	5.82	1.22	-2.25414	gi|224118112|ref|XP_002331561.1|/3.97466e-89/predicted protein [Populus trichocarpa]		Glyma19g33440	0.35	6.88	4.29698	gi|226815616|emb|CAT79821.1|/1.61189e-163/Rop-interacting receptor-like cytoplasmic kinase 2 [Medicago truncatula]		Glyma04g35330	32.55	15.17	-1.10144	gi|255540691|ref|XP_002511410.1|/0/EXECUTER1 protein, chloroplast precursor, putative [Ricinus communis]
Glyma19g42740	42.6	327.29	2.94164	gi|124360168|gb|ABN08184.1|/0/General substrate transporter [Medicago truncatula]		Glyma20g10840	9.12	1.17	-2.96253	gi|91214166|ref|YP_538790.1|/4.40765e-17/ATP-dependent Clp protease proteolytic subunit [Glycine max]		Glyma09g42050	1.82	13.24	2.86289	gi|255549323|ref|XP_002515715.1|/0/translation elongation factor, putative [Ricinus communis]		Glyma16g01180	13.45	5.75	-1.22597	gi|147803431|emb|CAN62240.1|/0/hypothetical protein [Vitis vinifera]		Glyma14g37940	2	9.59	2.26153	gi|255567312|ref|XP_002524636.1|/5.6934e-27/protein binding protein, putative [Ricinus communis]		Glyma04g00460	5.82	1.22	-2.25414	gi|37051111|dbj|BAC81652.1|/6.21349e-91/short-chain alcohol dehydrogenase A [Pisum sativum]		Glyma19g01470	1.06	20.82	4.29583	gi|58038194|emb|CAH05011.1|/0/alpha-dioxygenase [Pisum sativum]		Glyma11g13100	12.49	5.82	-1.10168	gi|147820884|emb|CAN60895.1|/1.60939e-112/hypothetical protein [Vitis vinifera]
Glyma11g37430	1.23	9.36	2.92785	gi|225452202|ref|XP_002270911.1|/0/PREDICTED: hypothetical protein [Vitis vinifera]		Glyma11g17480	6.49	0.84	-2.94976	gi|149390426|ref|YP_001294254.1|/1.50175e-09/photosystem II protein I [Illicium oligandrum]		Glyma20g07060	0.91	6.62	2.86289	gi|225447498|ref|XP_002267417.1|/0/PREDICTED: hypothetical protein [Vitis vinifera]		Glyma15g19000	13.08	5.57	-1.23161	gi|224122442|ref|XP_002330482.1|/4.06831e-90/predicted protein [Populus trichocarpa]		Glyma05g33510	1.64	7.84	2.25716	gi|225457456|ref|XP_002264379.1|/2.15943e-143/PREDICTED: hypothetical protein [Vitis vinifera]		Glyma08g11760	7.46	1.57	-2.24841	gi|255554050|ref|XP_002518065.1|/7.84896e-166/conserved hypothetical protein [Ricinus communis]		Glyma13g14410	0.35	6.53	4.22166	gi|34329345|gb|AAQ63884.1|/0/putative serine carboxypeptidase [Medicago truncatula]		Glyma18g15920	27.27	12.7	-1.10249	gi|255558162|ref|XP_002520108.1|/3.91498e-28/transcription regulator, putative [Ricinus communis]
Glyma16g27250	0.53	4.01	2.91954	gi|224145191|ref|XP_002325559.1|/0/predicted protein [Populus trichocarpa]		Glyma14g02720	3.86	0.5	-2.9486	gi|255583593|ref|XP_002532552.1|/0/conserved hypothetical protein [Ricinus communis]		Glyma06g20970	0.73	5.05	2.79032	gi|38046730|gb|AAR09170.1|/8.06851e-104/alpha-expansin 3 [Populus tremula x Populus tremuloides]		Glyma17g11410	25.8	10.97	-1.23381	gi|225463033|ref|XP_002267199.1|/0/PREDICTED: hypothetical protein [Vitis vinifera]		Glyma05g08990	1.64	7.84	2.25716	gi|225452342|ref|XP_002274196.1|/0/PREDICTED: hypothetical protein [Vitis vinifera]		Glyma17g09680	9.1	1.92	-2.24476	gi|156752163|gb|ABU93832.1|/3.00272e-170/inositol phosphate kinase [Glycine max]		Glyma12g00960	0.53	9.7	4.19392	gi|224074641|ref|XP_002304404.1|/0/predicted protein [Populus trichocarpa]		Glyma16g27990	1663.83	774.76	-1.10269	gi|506629|gb|AAA50172.1|/1.77045e-114/photosystem II type I chlorophyll a/b-binding protein [Glycine max]
Glyma09g03020	7.01	50.79	2.85706	gi|255564355|ref|XP_002523174.1|/0/tubulin beta chain, putative [Ricinus communis]		Glyma04g35600	3.68	0.5	-2.87971	gi|225457046|ref|XP_002279663.1|/0/PREDICTED: hypothetical protein [Vitis vinifera]		Glyma18g43490	0.73	5.05	2.79032	gi|223452508|gb|ACM89581.1|/0/disease resistance protein [Glycine max]		Glyma01g02950	126.65	53.82	-1.23463	gi|255579712|ref|XP_002530695.1|/8.87756e-130/mitochondrial dicarboxylate carrier protein, putative [Ricinus communis]		Glyma01g04560	1.46	6.97	2.25519	gi|296086473|emb|CBI32062.3|/4.43794e-43/unnamed protein product [Vitis vinifera]		Glyma19g40260	10.73	2.27	-2.24089	gi|225437515|ref|XP_002275221.1|/3.6885e-172/PREDICTED: hypothetical protein [Vitis vinifera]		Glyma08g27500	0.53	9.53	4.16841	gi|38194913|gb|AAR13301.1|/0/anthocyanin acyltransferase [Phaseolus vulgaris]		Glyma08g21420	181.92	84.69	-1.10304	gi|3341443|emb|CAA11075.1|/5.31156e-129/acid phosphatase [Glycine max]
Glyma11g36140	0.7	5.01	2.83938	gi|225436295|ref|XP_002269920.1|/0/PREDICTED: hypothetical protein [Vitis vinifera]		Glyma05g21040	3.68	0.5	-2.87971	gi|62734608|gb|AAX96717.1|/1.79213e-115/retrotransposon protein, putative, Ty3-gypsy sub-class [Oryza sativa Japonica Group]		Glyma15g04290	3.63	25.08	2.7885	gi|77540216|gb|ABA86966.1|/1.69397e-84/triosephosphate isomerase [Glycine max]		Glyma10g24630	54.51	23.16	-1.23489	gi|224053451|ref|XP_002297822.1|/0/predicted protein [Populus trichocarpa]		Glyma06g48020	1.46	6.97	2.25519	gi|255568577|ref|XP_002525262.1|/1.26881e-14/conserved hypothetical protein [Ricinus communis]		Glyma02g36800	6.55	1.39	-2.23641	gi|255574990|ref|XP_002528401.1|/0/conserved hypothetical protein [Ricinus communis]		Glyma01g36070	1.58	26.64	4.0756	gi|111550245|gb|ABH10138.1|/2.8015e-175/NADP-thioredoxin reductase A [Medicago truncatula]		Glyma16g10730	38.71	18	-1.10471	gi|296085741|emb|CBI29552.3|/0/unnamed protein product [Vitis vinifera]
Glyma08g17540	1.58	11.19	2.82421	gi|225462262|ref|XP_002264007.1|/3.75631e-100/PREDICTED: hypothetical protein [Vitis vinifera]		Glyma20g38290	6.14	0.84	-2.86978	gi|225450655|ref|XP_002282891.1|/1.68727e-84/PREDICTED: similar to fiber protein Fb2 [Vitis vinifera]		Glyma17g15500	1.27	8.71	2.77784	gi|225468117|ref|XP_002267211.1|/6.76861e-109/PREDICTED: hypothetical protein [Vitis vinifera]		Glyma13g23010	28.89	12.19	-1.24487	gi|144925074|gb|ABP03872.1|/6.15587e-149/Exostosin-like [Medicago truncatula]		Glyma08g01710	9.83	46.37	2.23793	gi|255537449|ref|XP_002509791.1|/9.79554e-74/glutathione peroxidase, putative [Ricinus communis]		Glyma07g09200	4.91	1.05	-2.22533	gi|297738794|emb|CBI28039.3|/5.43233e-130/unnamed protein product [Vitis vinifera]		Glyma12g05890	0.53	8.82	4.05671	gi|224057513|ref|XP_002299244.1|/1.68489e-156/predicted protein [Populus trichocarpa]		Glyma12g34420	72.49	33.7	-1.10503	gi|225461168|ref|XP_002282942.1|/0/PREDICTED: hypothetical protein [Vitis vinifera]
Glyma13g42530	1.23	8.69	2.8207	gi|87162708|gb|ABD28503.1|/0/Sialidase [Medicago truncatula]		Glyma10g41960	86.25	12.53	-2.78314	gi|225424001|ref|XP_002283553.1|/3.84132e-22/PREDICTED: hypothetical protein [Vitis vinifera]		Glyma08g36390	15.63	106.76	2.77198	gi|149392583|gb|ABR26094.1|/2.25545e-41/retrotransposon protein [Oryza sativa Indica Group]		Glyma20g38840	19.44	8.19	-1.24709	gi|255574418|ref|XP_002528122.1|/1.2663e-84/conserved hypothetical protein [Ricinus communis]		Glyma02g02300	1.82	8.54	2.2303	gi|255558170|ref|XP_002520112.1|/3.02065e-50/conserved hypothetical protein [Ricinus communis]		Glyma16g19190	13.83	2.96	-2.22413	gi|224111766|ref|XP_002315971.1|/1.02878e-68/predicted protein [Populus trichocarpa]		Glyma13g29760	1.06	17.29	4.0278	gi|16118447|gb|AAL12248.1|/2.44471e-157/heat shock transcription factor [Phaseolus acutifolius]		Glyma02g10220	21.64	10.06	-1.10507	gi|225446952|ref|XP_002264290.1|/0/PREDICTED: hypothetical protein [Vitis vinifera]
Glyma08g20220	0.7	4.84	2.78958	gi|126411|sp|P24095.1|LOXX_SOYBN/0/RecName: Full=Seed lipoxygenase		Glyma07g33320	4.56	0.67	-2.7668	gi|82697941|gb|ABB89005.1|/4.61453e-73/CXE carboxylesterase [Malus pumila]		Glyma13g16040	2.91	19.85	2.77005	gi|164605535|dbj|BAF98601.1|/0/CM0545.290.nc [Lotus japonicus]		Glyma07g02630	62.15	26.12	-1.2506	gi|166203232|gb|ABY84656.1|/3.34263e-123/transcription factor [Glycine max]		Glyma15g15310	1.46	6.8	2.21957	gi|87240458|gb|ABD32316.1|/0/Pyridine nucleotide-disulphide oxidoreductase, class I [Medicago truncatula]		Glyma16g32960	25.11	5.4	-2.21723	gi|225455555|ref|XP_002267091.1|/0/PREDICTED: hypothetical protein [Vitis vinifera]		Glyma13g41540	0.88	14.29	4.02136	gi|225435480|ref|XP_002285503.1|/4.1709e-161/PREDICTED: similar to ADP,ATP carrier protein, mitochondrial [Vitis vinifera]		Glyma13g37650	14.07	6.53	-1.10747	gi|224126999|ref|XP_002329358.1|/0/glycosyltransferase, CAZy family GT8 [Populus trichocarpa]
Glyma19g05620	0.7	4.84	2.78958	gi|224079914|ref|XP_002305971.1|/1.18931e-122/predicted protein [Populus trichocarpa]		Glyma04g43510	19.63	3.01	-2.70522	gi|255570903|ref|XP_002526403.1|/2.23804e-107/conserved hypothetical protein [Ricinus communis]		Glyma14g14410	11.08	74.71	2.75334	gi|255548920|ref|XP_002515516.1|/0/grr1, plant, putative [Ricinus communis]		Glyma18g09920	38.71	16.2	-1.25671	gi|223452576|gb|ACM89615.1|/0/disease resistance protein [Glycine max]		Glyma11g10710	1.09	5.06	2.21481	gi|224096552|ref|XP_002310654.1|/2.12094e-151/predicted protein [Populus trichocarpa]		Glyma03g31980	8.92	1.92	-2.21594	gi|224066247|ref|XP_002302045.1|/5.16316e-71/predicted protein [Populus trichocarpa]		Glyma18g51200	0.35	5.65	4.01282	gi|296082982|emb|CBI22283.3|/2.26513e-146/unnamed protein product [Vitis vinifera]		Glyma13g01250	23.58	10.94	-1.10795	gi|225446158|ref|XP_002276867.1|/7.71098e-87/PREDICTED: hypothetical protein [Vitis vinifera]
Glyma07g30440	1.58	10.69	2.75827	gi|225429082|ref|XP_002271528.1|/0/PREDICTED: hypothetical protein [Vitis vinifera]		Glyma16g14690	10.69	1.67	-2.67834	gi|255586750|ref|XP_002533995.1|/0/conserved hypothetical protein [Ricinus communis]		Glyma13g05220	1.27	8.53	2.74772	gi|224141357|ref|XP_002324039.1|/2.69265e-144/f-box family protein [Populus trichocarpa]		Glyma16g25500	17.08	7.14	-1.25831	gi|225430794|ref|XP_002270711.1|/9.78712e-74/PREDICTED: hypothetical protein [Vitis vinifera]		Glyma11g18270	1.64	7.5	2.19319	gi|225436140|ref|XP_002275098.1|/1.37221e-159/PREDICTED: hypothetical protein [Vitis vinifera]		Glyma10g02950	7.28	1.57	-2.21317	gi|296086712|emb|CBI32347.3|/1.0032e-90/unnamed protein product [Vitis vinifera]		Glyma01g01860	0.35	5.47	3.96611	gi|224071385|ref|XP_002303434.1|/0/jumonji domain protein [Populus trichocarpa]		Glyma15g24560	114.89	53.29	-1.10832	gi|255565115|ref|XP_002523550.1|/1.96552e-101/peptidyl-prolyl cis-trans isomerase, putative [Ricinus communis]
Glyma20g35900	4.03	27.07	2.74784	gi|297737210|emb|CBI26411.3|/0/unnamed protein product [Vitis vinifera]		Glyma03g19880	4.21	0.67	-2.65159	gi|224124310|ref|XP_002329991.1|/5.57654e-40/predicted protein [Populus trichocarpa]		Glyma20g27990	147.37	979.3	2.73231	gi|224116086|ref|XP_002317206.1|/5.39353e-155/predicted protein [Populus trichocarpa]		Glyma08g21370	46.7	19.51	-1.25921	gi|225445037|ref|XP_002283274.1|/0/PREDICTED: hypothetical protein [Vitis vinifera]		Glyma20g02660	1.46	6.62	2.18086	gi|227121296|gb|ACP19338.1|/0/phosphate transporter [Glycine max]		Glyma01g04410	5.64	1.22	-2.20881	gi|296086488|emb|CBI32077.3|/2.73994e-134/unnamed protein product [Vitis vinifera]		Glyma04g40640	0.35	5.47	3.96611	gi|157399680|gb|ABV53464.1|/0/pseudo-response regulator 5 [Castanea sativa]		Glyma19g33740	18.65	8.65	-1.1084	gi|225436992|ref|XP_002272356.1|/3.04558e-168/PREDICTED: hypothetical protein [Vitis vinifera]
Glyma17g33230	0.88	5.85	2.73286	gi|225430376|ref|XP_002282928.1|/1.84005e-179/PREDICTED: hypothetical protein [Vitis vinifera]		Glyma18g40000	4.21	0.67	-2.65159	gi|147862111|emb|CAN80876.1|/0/hypothetical protein [Vitis vinifera]		Glyma15g01390	1.45	9.58	2.72397	gi|255553045|ref|XP_002517565.1|/0/Boron transporter, putative [Ricinus communis]		Glyma01g40620	11.27	4.7	-1.26175	gi|223702420|gb|ACN21641.1|/1.34545e-64/putative basic helix-loop-helix protein BHLH17 [Lotus japonicus]		Glyma04g02100	2.37	10.63	2.16518	gi|225459844|ref|XP_002285925.1|/0/PREDICTED: hypothetical protein [Vitis vinifera]		Glyma04g01430	9.64	2.09	-2.20553	gi|255536845|ref|XP_002509489.1|/0/lrr receptor protein kinase, putative [Ricinus communis]		Glyma14g11150	0.53	8.12	3.93742	gi|255550201|ref|XP_002516151.1|/5.52686e-80/conserved hypothetical protein [Ricinus communis]		Glyma16g05670	25.51	11.82	-1.10983	gi|255543657|ref|XP_002512891.1|/5.83617e-177/zinc finger protein, putative [Ricinus communis]
Glyma16g23790	4.91	32.24	2.71506	gi|295083321|gb|ADF78114.1|/0/rj2 protein [Glycine max]		Glyma11g28160	8.24	1.34	-2.62041	gi|255570334|ref|XP_002526126.1|/0/Ran GTPase binding protein, putative [Ricinus communis]		Glyma07g34280	1.64	10.8	2.71926	gi|225438710|ref|XP_002282456.1|/9.60225e-33/PREDICTED: hypothetical protein [Vitis vinifera]		Glyma15g12240	92.49	38.49	-1.26481	gi|255581601|ref|XP_002531605.1|/9.26971e-119/dopamine beta-monooxygenase, putative [Ricinus communis]		Glyma15g24650	9.83	43.23	2.13677	gi|47497035|dbj|BAD19088.1|/1.12762e-25/putative 60S ribosomal protein L39 [Oryza sativa Japonica Group]		Glyma03g26530	9.64	2.09	-2.20553	gi|297810185|ref|XP_002872976.1|/6.5895e-21/hypothetical protein ARALYDRAFT_912253 [Arabidopsis lyrata subsp. lyrata]		Glyma18g43490	0.53	8.12	3.93742	gi|223452508|gb|ACM89581.1|/0/disease resistance protein [Glycine max]		Glyma03g01280	27.09	12.53	-1.11237	gi|225454194|ref|XP_002273844.1|/3.91907e-115/PREDICTED: hypothetical protein [Vitis vinifera]
Glyma11g18330	1.05	6.85	2.70571	gi|224059230|ref|XP_002299779.1|/4.52108e-134/predicted protein [Populus trichocarpa]		Glyma06g36520	8.06	1.34	-2.58855	gi|224094703|ref|XP_002310202.1|/6.62199e-146/predicted protein [Populus trichocarpa]		Glyma17g11250	2.36	15.5	2.71541	gi|255565087|ref|XP_002523536.1|/0/lipid binding protein, putative [Ricinus communis]		Glyma12g35410	10.9	4.53	-1.26675	gi|84468408|dbj|BAE71287.1|/1.27062e-37/putative early nodulin-like 2 predicted GPI-anchored protein [Trifolium pratense]		Glyma17g05320	1.27	5.58	2.13544	gi|225436347|ref|XP_002270926.1|/3.84283e-161/PREDICTED: hypothetical protein [Vitis vinifera]		Glyma07g06480	39.3	8.54	-2.20222	gi|18252508|gb|AAL66292.1|AF452452_1/1.76653e-130/serine acetyltransferase [Glycine max]		Glyma10g36790	0.7	10.41	3.89447	gi|224066625|ref|XP_002302169.1|/0/cellulose synthase [Populus trichocarpa]		Glyma16g07620	22.52	10.41	-1.11324	gi|125568|sp|P15792.1|KPK1_PHAVU/0/RecName: Full=Protein kinase PVPK-1
Glyma06g13430	0.88	5.68	2.69032	gi|255551261|ref|XP_002516677.1|/0/pentatricopeptide repeat-containing protein, putative [Ricinus communis]		Glyma16g26740	18.06	3.01	-2.58496	gi|187940281|gb|ACD39371.1|/1.12131e-129/NAC domain protein [Glycine max]		Glyma07g08560	0.91	5.92	2.70166	gi|124360239|gb|ABN08252.1|/1.88225e-40/Zinc finger, RING-type [Medicago truncatula]		Glyma14g10960	10.9	4.53	-1.26675	gi|255550758|ref|XP_002516427.1|/0/Protein YME1, putative [Ricinus communis]		Glyma06g15370	6.55	28.59	2.12594	gi|10334491|emb|CAC10207.1|/4.49864e-160/putative splicing factor [Cicer arietinum]		Glyma06g14860	6.37	1.39	-2.19621	gi|255559657|ref|XP_002520848.1|/0/conserved hypothetical protein [Ricinus communis]		Glyma07g03920	10.56	154.92	3.87484	gi|126409|sp|P27480.1|LOXA_PHAVU/0/RecName: Full=Lipoxygenase 1		Glyma07g04640	75.65	34.94	-1.11446	gi|255576617|ref|XP_002529199.1|/0/nucleolysin tia-1, putative [Ricinus communis]
Glyma18g47280	0.7	4.51	2.6877	gi|6650976|gb|AAF22109.1|AF119411_1/0/1-aminocyclopropane-1-carboxylate synthase 1 [Lupinus albus]		Glyma07g06310	5.96	1	-2.57531	gi|224130508|ref|XP_002320854.1|/1.01358e-30/histone H3 [Populus trichocarpa]		Glyma19g13280	2.36	15.33	2.6995	gi|225461054|ref|XP_002278893.1|/3.14432e-107/PREDICTED: hypothetical protein [Vitis vinifera]		Glyma18g52120	39.43	16.37	-1.26824	gi|225425204|ref|XP_002266641.1|/0/PREDICTED: hypothetical protein [Vitis vinifera]		Glyma18g41650	4.91	21.27	2.11503	gi|224132044|ref|XP_002328171.1|/7.75308e-22/predicted protein [Populus trichocarpa]		Glyma13g00570	6.37	1.39	-2.19621	gi|224090523|ref|XP_002309012.1|/0/predicted protein [Populus trichocarpa]		Glyma05g38130	0.35	5.12	3.87072	gi|225426801|ref|XP_002283030.1|/2.50403e-91/PREDICTED: hypothetical protein [Vitis vinifera]		Glyma07g36110	15.66	7.23	-1.11502	gi|225432126|ref|XP_002274485.1|/0/PREDICTED: hypothetical protein [Vitis vinifera]
Glyma13g42340	1.93	12.2	2.66021	gi|1173642|gb|AAC49159.1|/0/lipoxygenase [Glycine max]		Glyma12g33420	6.84	1.17	-2.54749	gi|224095567|ref|XP_002310412.1|/4.49095e-07/predicted protein [Populus trichocarpa]		Glyma11g12410	7.81	50.68	2.69802	gi|29421114|dbj|BAC66692.1|/0/ADP-glucose pyrophosphorylase large subunit PvAGPL1 [Phaseolus vulgaris]		Glyma15g08520	36.52	15.15	-1.26937	gi|124360754|gb|ABN08731.1|/4.45923e-43/Thioredoxin fold [Medicago truncatula]		Glyma10g04960	67.68	290.76	2.10303	gi|255573625|ref|XP_002527735.1|/0/conserved hypothetical protein [Ricinus communis]		Glyma09g06630	6.37	1.39	-2.19621	gi|87162846|gb|ABD28641.1|/9.2901e-164/Oxysterol-binding protein [Medicago truncatula]		Glyma09g07240	0.35	5.12	3.87072	gi|145567026|gb|ABP81863.1|/0/LATE BLOOMER 1 [Pisum sativum]		Glyma13g45030	13.02	6	-1.1177	gi|224068275|ref|XP_002302693.1|/0/predicted protein [Populus trichocarpa]
Glyma13g31870	1.23	7.69	2.64433	gi|255560818|ref|XP_002521422.1|/3.28458e-09/conserved hypothetical protein [Ricinus communis]		Glyma09g11990	9.64	1.67	-2.52919	gi|255586003|ref|XP_002533671.1|/0/heparanase, putative [Ricinus communis]		Glyma13g11590	0.73	4.7	2.68669	gi|255567234|ref|XP_002524598.1|/1.28085e-97/transcription factor, putative [Ricinus communis]		Glyma07g33490	30.71	12.71	-1.27274	gi|255555465|ref|XP_002518769.1|/0/Protein CYPRO4, putative [Ricinus communis]		Glyma02g05350	2.73	11.5	2.07466	gi|224134078|ref|XP_002327750.1|/0/predicted protein [Populus trichocarpa]		Glyma12g30070	13.46	2.96	-2.18501	gi|225436522|ref|XP_002273792.1|/0/PREDICTED: hypothetical protein [Vitis vinifera]		Glyma11g05530	0.35	5.12	3.87072	gi|4894170|emb|CAB43505.1|/0/cytochrome P450 [Cicer arietinum]		Glyma08g39380	14.95	6.88	-1.11967	gi|255568792|ref|XP_002525367.1|/5.34235e-109/conserved hypothetical protein [Ricinus communis]
Glyma18g39920	1.05	6.52	2.63448	gi|255580307|ref|XP_002530982.1|/0/conserved hypothetical protein [Ricinus communis]		Glyma13g43970	16.3	2.84	-2.52091	gi|255553049|ref|XP_002517567.1|/2.36459e-163/conserved hypothetical protein [Ricinus communis]		Glyma02g45570	1.09	6.97	2.67683	gi|224082566|ref|XP_002306744.1|/1.683e-13/predicted protein [Populus trichocarpa]		Glyma16g02650	11.81	4.88	-1.27506	gi|225470928|ref|XP_002264072.1|/0/PREDICTED: hypothetical protein [Vitis vinifera]		Glyma19g42060	161.93	673.2	2.05566	gi|21552998|gb|AAM62421.1|AF515795_1/1.5958e-39/Drm3 [Pisum sativum]		Glyma08g22880	13.46	2.96	-2.18501	gi|45479863|gb|AAS66771.1|/0/PPase [Hevea brasiliensis]		Glyma19g25300	0.35	4.94	3.81908	gi|1170878|sp|P45458.1|MASY_SOYBN/1.56587e-36/RecName: Full=Malate synthase, glyoxysomal; Short=MS		Glyma09g39850	57.18	26.29	-1.121	gi|87162647|gb|ABD28442.1|/8.04737e-124/Short-chain dehydrogenase/reductase SDR [Medicago truncatula]
Glyma09g37910	0.7	4.34	2.63227	gi|124359473|gb|ABN05911.1|/0/Peptidase S8 and S53, subtilisin, kexin, sedolisin [Medicago truncatula]		Glyma15g35310	18.06	3.17	-2.51024	gi|110288969|gb|AAP53328.2|/1.45825e-156/transposon protein, putative, CACTA, En/Spm sub-class [Oryza sativa (japonica cultivar-group)]		Glyma17g14730	2	12.71	2.66789	gi|224071567|ref|XP_002303520.1|/0/predicted protein [Populus trichocarpa]		Glyma11g22730	42.16	17.42	-1.27513	gi|300253882|gb|EFJ39001.1|/7.42613e-19/hypothetical protein VOLCADRAFT_72041 [Volvox carteri f. nagariensis]		Glyma20g10020	19.83	81.93	2.04671	gi|34761728|gb|AAQ82037.1|/0/gag/pol polyprotein [Pisum sativum]		Glyma17g13230	8.73	1.92	-2.18488	gi|225455822|ref|XP_002275026.1|/0/PREDICTED: hypothetical protein [Vitis vinifera]		Glyma04g04350	1.06	14.29	3.75287	gi|238535496|gb|ACR44231.1|/1.02692e-74/drought responsive element binding protein 2 [Glycine max]		Glyma18g01580	48.38	22.23	-1.1219	gi|225424564|ref|XP_002285352.1|/0/PREDICTED: hypothetical protein [Vitis vinifera]
Glyma12g33790	2.63	16.21	2.62375	gi|302143421|emb|CBI21982.3|/3.43559e-100/unnamed protein product [Vitis vinifera]		Glyma10g00350	6.66	1.17	-2.50901	gi|297737147|emb|CBI26348.3|/0/unnamed protein product [Vitis vinifera]		Glyma07g33610	1.82	11.49	2.65837	gi|255555439|ref|XP_002518756.1|/2.6993e-149/conserved hypothetical protein [Ricinus communis]		Glyma12g35110	10.54	4.35	-1.27679	gi|302143032|emb|CBI20327.3|/0/unnamed protein product [Vitis vinifera]		Glyma12g17640	3.09	12.72	2.04142	gi|56744299|gb|AAW28578.1|/8.7481e-10/Putative gag-pol polyprotein, identical [Solanum demissum]		Glyma09g28320	14.19	3.14	-2.17604	gi|168259036|gb|ACA23207.1|/1.71115e-106/Kunitz trypsin protease inhibitor [Glycine max]		Glyma16g06750	4.93	66.34	3.75022	gi|255537003|ref|XP_002509568.1|/0/amino acid transporter, putative [Ricinus communis]		Glyma13g04330	16.89	7.76	-1.12204	gi|209171162|gb|ACI42847.1|/1.01747e-156/RING finger protein [Glycine max]
Glyma09g04980	1.93	11.86	2.61943	gi|224064438|ref|XP_002301476.1|/0/multidrug resistance protein ABC transporter family [Populus trichocarpa]		Glyma08g19790	4.73	0.84	-2.49338	gi|124359716|gb|ABD32385.2|/1.41273e-74/GNS1/SUR4 membrane protein [Medicago truncatula]		Glyma13g25620	1.82	11.49	2.65837	gi|84453202|dbj|BAE71198.1|/0/putative transporter-like protein [Trifolium pratense]		Glyma09g38440	16.9	6.97	-1.27779	gi|3334130|sp|Q42783.1|BCCP_SOYBN/7.38285e-60/RecName: Full=Biotin carboxyl carrier protein of acetyl-CoA carboxylase, chloroplastic; Short=BCCP; Flags: Precursor		Glyma08g17110	6.91	28.41	2.03964	gi|124360187|gb|ABN08200.1|/0/AAA ATPase; ABC transporter, transmembrane region, type 1 [Medicago truncatula]		Glyma11g36690	36.93	8.19	-2.17286	gi|296089272|emb|CBI39044.3|/0/unnamed protein product [Vitis vinifera]		Glyma20g35980	2.81	37.23	3.72782	gi|255555735|ref|XP_002518903.1|/0/oligopeptide transporter, putative [Ricinus communis]		Glyma07g13880	117.53	53.99	-1.12226	gi|225434666|ref|XP_002280152.1|/2.68988e-82/PREDICTED: hypothetical protein [Vitis vinifera]
Glyma14g03420	0.88	5.35	2.60396	gi|302143524|emb|CBI22085.3|/0/unnamed protein product [Vitis vinifera]		Glyma18g53180	5.61	1	-2.488	gi|225462831|ref|XP_002269246.1|/1.02586e-115/PREDICTED: hypothetical protein [Vitis vinifera]		Glyma09g06220	0.73	4.53	2.63354	gi|87138097|gb|ABD28285.1|/0/PAS protein ZEITLUPE 1 [Glycine max]		Glyma05g34310	14.36	5.92	-1.27839	gi|113911570|gb|ABI48271.1|/0/histidine kinase 1 [Lotus japonicus]		Glyma05g21040	1.46	5.93	2.02206	gi|62734608|gb|AAX96717.1|/1.79213e-115/retrotransposon protein, putative, Ty3-gypsy sub-class [Oryza sativa Japonica Group]		Glyma13g34470	5.46	1.22	-2.16202	gi|87241115|gb|ABD32973.1|/1.59178e-161/Tubby; Cyclin-like F-box [Medicago truncatula]		Glyma07g30250	0.53	6.7	3.6601	gi|224092745|ref|XP_002334872.1|/7.90892e-177/predicted protein [Populus trichocarpa]		Glyma19g00260	24.63	11.29	-1.12537	gi|255560866|ref|XP_002521446.1|/0/dead box ATP-dependent RNA helicase, putative [Ricinus communis]
Glyma12g05770	310.8	1887.88	2.60271	gi|115529201|dbj|BAF34333.1|/0/isoflavone conjugate-specific beta-glucosidase [Glycine max]		Glyma04g35130	5.61	1	-2.488	gi|24416614|dbj|BAC22498.1|/4.20984e-86/resistant specific protein-1(4) [Vigna radiata]		Glyma18g53870	0.73	4.53	2.63354	gi|499068|emb|CAA54506.1|/1.06409e-110/GTPase [Glycine max]		Glyma01g01340	24.53	10.1	-1.28019	gi|255555937|ref|XP_002519004.1|/6.24619e-176/conserved hypothetical protein [Ricinus communis]		Glyma17g26620	5.64	22.84	2.0178	gi|225429414|ref|XP_002275831.1|/6.97801e-93/PREDICTED: hypothetical protein [Vitis vinifera]		Glyma13g35390	5.46	1.22	-2.16202	gi|255575318|ref|XP_002528562.1|/0/calmodulin binding protein, putative [Ricinus communis]		Glyma03g42390	0.88	11.12	3.65951	gi|225441963|ref|XP_002263215.1|/1.82533e-39/PREDICTED: hypothetical protein [Vitis vinifera]		Glyma04g40900	34.66	15.88	-1.12606	gi|84468384|dbj|BAE71275.1|/0/hypothetical protein [Trifolium pratense]
Glyma09g40770	2.1	12.7	2.59637	gi|255582034|ref|XP_002531814.1|/6.95481e-130/zinc finger protein, putative [Ricinus communis]		Glyma15g23420	11.04	2	-2.46467	gi|47834691|gb|AAT38999.1|/0/AML5 [Medicago truncatula]		Glyma18g52890	0.91	5.57	2.61374	gi|224135687|ref|XP_002327280.1|/0/predicted protein [Populus trichocarpa]		Glyma18g46050	11.45	4.7	-1.28461	gi|225016141|gb|ACN78965.1|/0/Rpp4 candidate 1 [Glycine max]		Glyma13g25010	6.37	25.62	2.00791	gi|255555995|ref|XP_002519032.1|/0/double-stranded RNA binding protein, putative [Ricinus communis]		Glyma02g44150	8.55	1.92	-2.15482	gi|225435999|ref|XP_002273133.1|/5.6079e-173/PREDICTED: hypothetical protein [Vitis vinifera]		Glyma08g45210	2.99	37.23	3.63825	gi|1730560|sp|P53537.1|PHSH_VICFA/0/RecName: Full=Alpha-glucan phosphorylase, H isozyme; AltName: Full=Starch phosphorylase H		Glyma12g06190	158.87	72.69	-1.12802	gi|255544892|ref|XP_002513507.1|/0/2-oxoglutarate/malate translocator, chloroplast precursor, putative [Ricinus communis]
Glyma13g31720	7.89	47.45	2.58831	gi|255560784|ref|XP_002521405.1|/7.10199e-117/Protein C20orf11, putative [Ricinus communis]		Glyma13g34560	50.66	9.19	-2.46271	gi|25901017|dbj|BAC41249.1|/0/phosphoenolpyruvate carboxylase [Glycine max]		Glyma20g32030	3.27	19.85	2.60178	gi|255584011|ref|XP_002532751.1|/0/phosphoglucomutase, putative [Ricinus communis]		Glyma09g31290	13.27	5.4	-1.29714	gi|297734240|emb|CBI15487.3|/1.59408e-73/unnamed protein product [Vitis vinifera]		Glyma11g27720	331.14	1330.02	2.00593	gi|1305549|gb|AAC09952.1|/0/asparagine synthetase [Glycine max]		Glyma10g25700	13.1	2.96	-2.1459	gi|225433351|ref|XP_002282738.1|/4.79012e-120/PREDICTED: hypothetical protein [Vitis vinifera]		Glyma03g33570	0.7	8.65	3.62727	gi|61673388|emb|CAI68031.1|/9.87498e-143/beta-3-glucuronyltransferase [Medicago truncatula]		Glyma07g05340	18.12	8.29	-1.12814	gi|255548127|ref|XP_002515120.1|/8.61239e-177/carbon catabolite repressor protein, putative [Ricinus communis]
Glyma12g09240	19.98	120.12	2.58785	gi|84514169|gb|ABC59093.1|/0/cytochrome P450 monooxygenase CYP94C9 [Medicago truncatula]		Glyma01g36430	7.36	1.34	-2.45747	gi|1168893|sp|P46277.1|CCNB1_MEDVA/2.20995e-165/RecName: Full=G2/mitotic-specific cyclin-1; AltName: Full=B-like cyclin; AltName: Full=CycMs1		Glyma04g36710	3.09	18.64	2.59272	gi|255540397|ref|XP_002511263.1|/0/transferase, transferring glycosyl groups, putative [Ricinus communis]		Glyma11g02100	10.72	4.35	-1.30122	gi|255537721|ref|XP_002509927.1|/0/crooked neck protein, putative [Ricinus communis]		Glyma09g33020	2.91	11.68	2.00495	gi|255561431|ref|XP_002521726.1|/0/srpk, putative [Ricinus communis]		Glyma04g02300	6.91	1.57	-2.13792	gi|225459748|ref|XP_002285898.1|/3.445e-122/PREDICTED: hypothetical protein [Vitis vinifera]		Glyma06g45450	0.53	6.35	3.58269	gi|255553919|ref|XP_002518000.1|/0/diacylglycerol kinase, alpha, putative [Ricinus communis]		Glyma14g08290	11.96	5.47	-1.1286	gi|255538578|ref|XP_002510354.1|/0/protein phosphatase 2c, putative [Ricinus communis]
Glyma03g27740	2.45	14.7	2.58496	gi|5915858|sp|O48922.1|C98A2_SOYBN/0/RecName: Full=Cytochrome P450 98A2		Glyma16g29330	47.51	8.69	-2.4508	gi|216296852|gb|ACJ72159.1|/0/UGT2 [Pueraria montana var. lobata]		Glyma11g36690	1.45	8.71	2.58662	gi|296089272|emb|CBI39044.3|/0/unnamed protein product [Vitis vinifera]		Glyma19g40020	25.44	10.28	-1.30726	gi|255564232|ref|XP_002523113.1|/0/Pectinesterase-3 precursor, putative [Ricinus communis]		Glyma13g37520	2	8.02	2.0036	gi|255553839|ref|XP_002517960.1|/0/protein phosphatase-2c, putative [Ricinus communis]		Glyma04g05390	7.64	1.74	-2.13449	gi|225429476|ref|XP_002277676.1|/7.42467e-38/PREDICTED: hypothetical protein [Vitis vinifera]		Glyma05g37170	1.76	20.64	3.5518	gi|222875454|gb|ACM68927.1|/0/6-phosphogluconate dehydrogenase [Cucumis sativus]		Glyma15g09900	77.59	35.46	-1.12968	gi|225443996|ref|XP_002280819.1|/0/PREDICTED: similar to putative multidrug resistance-associated protein [Vitis vinifera]
Glyma01g37630	36.81	217.52	2.56298	gi|255561000|ref|XP_002521512.1|/7.15572e-151/Peroxidase 72 precursor, putative [Ricinus communis]		Glyma13g04590	5.43	1	-2.44095	gi|211906544|gb|ACJ11765.1|/3.94756e-121/class III peroxidase [Gossypium hirsutum]		Glyma16g06750	4.36	25.95	2.57333	gi|255537003|ref|XP_002509568.1|/0/amino acid transporter, putative [Ricinus communis]		Glyma07g00340	10.36	4.18	-1.30945	gi|255544480|ref|XP_002513301.1|/0/ATP binding protein, putative [Ricinus communis]		Glyma16g34070	2.37	9.41	1.98931	gi|27764537|gb|AAO23067.1|/0/R 12 protein [Glycine max]		Glyma14g22700	5.28	1.22	-2.11366	gi|225429928|ref|XP_002283782.1|/2.37899e-178/PREDICTED: hypothetical protein [Vitis vinifera]		Glyma04g04510	0.88	10.23	3.53916	gi|147858159|emb|CAN81830.1|/0/hypothetical protein [Vitis vinifera]		Glyma06g08680	13.9	6.35	-1.13026	gi|225430007|ref|XP_002284115.1|/0/PREDICTED: hypothetical protein [Vitis vinifera]
Glyma12g30510	0.88	5.18	2.55738	gi|225436365|ref|XP_002270508.1|/1.32185e-138/PREDICTED: hypothetical protein [Vitis vinifera]		Glyma15g27570	6.14	1.17	-2.39173	gi|34761721|gb|AAQ82033.1|/8.84244e-10/gag/pol polyprotein [Pisum sativum]		Glyma15g28360	1.64	9.75	2.57171	gi|224115074|ref|XP_002316933.1|/2.16968e-73/predicted protein [Populus trichocarpa]		Glyma17g37860	10.36	4.18	-1.30945	gi|147816786|emb|CAN71068.1|/0/hypothetical protein [Vitis vinifera]		Glyma13g28060	4.18	16.56	1.98613	gi|124365526|gb|ABN09760.1|/1.34158e-29/Cyclin-like F-box [Medicago truncatula]		Glyma11g11230	6	1.39	-2.10988	gi|225427938|ref|XP_002277315.1|/1.03958e-62/PREDICTED: hypothetical protein [Vitis vinifera]		Glyma03g41550	0.35	4.06	3.53605	gi|225454418|ref|XP_002276470.1|/8.74221e-91/PREDICTED: hypothetical protein [Vitis vinifera]		Glyma11g00360	15.83	7.23	-1.13059	gi|195617552|gb|ACG30606.1|/3.00899e-16/hypothetical protein [Zea mays]
Glyma11g07250	0.88	5.18	2.55738	gi|224094759|ref|XP_002310225.1|/0/predicted protein [Populus trichocarpa]		Glyma15g07310	5.96	1.17	-2.3488	gi|302144182|emb|CBI23309.3|/5.25564e-06/unnamed protein product [Vitis vinifera]		Glyma11g09450	0.91	5.4	2.56902	gi|255575267|ref|XP_002528537.1|/0/serine-threonine protein kinase, plant-type, putative [Ricinus communis]		Glyma15g26790	20.35	8.19	-1.31309	gi|212717125|gb|ACJ37404.1|/1.37951e-178/leucine-rich repeat protein [Glycine max]		Glyma03g02370	2.73	10.81	1.98539	gi|225453818|ref|XP_002276807.1|/0/PREDICTED: hypothetical protein [Vitis vinifera]		Glyma13g38260	6	1.39	-2.10988	gi|297739314|emb|CBI28965.3|/0/unnamed protein product [Vitis vinifera]		Glyma04g33050	0.35	4.06	3.53605	gi|148872938|gb|ABR15094.1|/1.38191e-27/ATP citrate lyase alpha subunit [Glycyrrhiza uralensis]		Glyma02g11960	47.15	21.53	-1.13091	gi|224109016|ref|XP_002315052.1|/1.98851e-78/predicted protein [Populus trichocarpa]
Glyma05g32720	2.1	12.36	2.55722	gi|102139963|gb|ABF70103.1|/0/glucose-inhibited division A family protein [Musa balbisiana]		Glyma04g21360	11.04	2.17	-2.34697	gi|91214143|ref|YP_538765.1|/7.72834e-125/RNA polymerase beta'' subunit [Glycine max]		Glyma15g20240	0.91	5.4	2.56902	gi|225444605|ref|XP_002277382.1|/6.43622e-146/PREDICTED: hypothetical protein [Vitis vinifera]		Glyma03g27860	35.62	14.28	-1.31869	gi|145652329|gb|ABP88219.1|/0/transcription factor bZIP38 [Glycine max]		Glyma05g36710	49.85	197.32	1.98487	gi|225426284|ref|XP_002266905.1|/3.83973e-80/PREDICTED: hypothetical protein [Vitis vinifera]		Glyma01g35070	18.56	4.36	-2.0898	gi|255575762|ref|XP_002528780.1|/5.60795e-78/Major pollen allergen Ory s 1 precursor, putative [Ricinus communis]		Glyma13g23260	0.35	4.06	3.53605	gi|255554919|ref|XP_002518497.1|/0/Protein sufB, putative [Ricinus communis]		Glyma08g13980	43.28	19.76	-1.13112	gi|225424643|ref|XP_002285504.1|/7.38643e-126/PREDICTED: hypothetical protein [Vitis vinifera]
Glyma17g15020	2.28	13.2	2.53343	gi|224101053|ref|XP_002334311.1|/2.93112e-176/predicted protein [Populus trichocarpa]		Glyma14g37300	5.08	1	-2.34483	gi|297849012|ref|XP_002892387.1|/1.70622e-153/hypothetical protein ARALYDRAFT_311783 [Arabidopsis lyrata subsp. lyrata]		Glyma03g27740	4.91	29.08	2.56623	gi|5915858|sp|O48922.1|C98A2_SOYBN/0/RecName: Full=Cytochrome P450 98A2		Glyma06g46350	136.1	54.51	-1.32007	gi|124360517|gb|ABN08527.1|/0/Multicopper oxidase, type 1 [Medicago truncatula]		Glyma03g29330	6	23.71	1.98246	gi|3059095|emb|CAA04526.1|/0/magnesium chelatase subunit [Glycine max]		Glyma08g02980	11.1	2.61	-2.08844	gi|255555681|ref|XP_002518876.1|/1.0497e-132/short-chain dehydrogenase, putative [Ricinus communis]		Glyma15g37750	0.35	4.06	3.53605	gi|225468336|ref|XP_002270406.1|/8.11103e-129/PREDICTED: hypothetical protein [Vitis vinifera]		Glyma13g03910	453.39	206.79	-1.13259	gi|212722842|ref|NP_001131288.1|/2.29024e-65/hypothetical protein LOC100192601 [Zea mays]
Glyma06g14960	17.88	102.41	2.51794	gi|147945633|gb|ABQ52658.1|/1.63419e-125/MnSOD [Glycine max]		Glyma05g00530	29.98	6.01	-2.31856	gi|84468276|dbj|BAE71221.1|/0/putative flavonoid 3'-hydroxylase [Trifolium pratense]		Glyma18g51420	1.45	8.53	2.55649	gi|255536881|ref|XP_002509507.1|/2.4133e-80/DNA-directed RNA polymerase III subunit F, putative [Ricinus communis]		Glyma01g37020	39.61	15.85	-1.32138	gi|84468318|dbj|BAE71242.1|/2.08869e-105/putative thaumatin-like protein [Trifolium pratense]		Glyma17g06660	1.46	5.75	1.97759	gi|225470656|ref|XP_002268213.1|/9.493e-87/PREDICTED: hypothetical protein [Vitis vinifera]		Glyma17g01690	9.64	2.27	-2.08634	gi|255562166|ref|XP_002522091.1|/9.23469e-88/conserved hypothetical protein [Ricinus communis]		Glyma02g02790	3.34	37.23	3.47855	gi|223452601|gb|ACM89627.1|/6.0853e-145/TIR-NBS disease resistance-like protein [Glycine max]		Glyma14g40520	21.29	9.7	-1.13412	gi|255538894|ref|XP_002510512.1|/0/Myosin heavy chain, striated muscle, putative [Ricinus communis]
Glyma16g27990	0.88	5.01	2.50924	gi|506629|gb|AAA50172.1|/1.77045e-114/photosystem II type I chlorophyll a/b-binding protein [Glycine max]		Glyma12g11060	8.24	1.67	-2.3028	gi|225447392|ref|XP_002275342.1|/0/PREDICTED: hypothetical protein [Vitis vinifera]		Glyma06g18080	1.45	8.36	2.52745	gi|225456246|ref|XP_002279352.1|/0/PREDICTED: hypothetical protein [Vitis vinifera]		Glyma10g07090	15.26	6.1	-1.32287	gi|19911211|dbj|BAB86932.1|/0/glucosyltransferase-14 [Vigna angularis]		Glyma19g36200	3.09	12.03	1.96096	gi|255568432|ref|XP_002525190.1|/6.83872e-135/Floral homeotic protein APETALA2, putative [Ricinus communis]		Glyma09g23150	40.21	9.59	-2.06795	gi|255545104|ref|XP_002513613.1|/0/pyruvate kinase, putative [Ricinus communis]		Glyma09g38690	0.35	3.88	3.47063	gi|255543122|ref|XP_002512624.1|/5.26878e-118/conserved hypothetical protein [Ricinus communis]		Glyma15g40710	40.29	18.35	-1.13464	gi|255544704|ref|XP_002513413.1|/2.82491e-43/ribonucleic acid binding protein S1, putative [Ricinus communis]
Glyma17g00700	5.78	32.75	2.50235	gi|11385465|gb|AAG34815.1|AF243380_1/2.41593e-122/glutathione S-transferase GST 25 [Glycine max]		Glyma01g37020	34.71	7.18	-2.2733	gi|84468318|dbj|BAE71242.1|/2.08869e-105/putative thaumatin-like protein [Trifolium pratense]		Glyma18g46990	1.45	8.36	2.52745	gi|255541644|ref|XP_002511886.1|/4.0505e-68/protein binding protein, putative [Ricinus communis]		Glyma16g28520	27.08	10.8	-1.3262	gi|164605529|dbj|BAF98595.1|/9.00647e-157/CM0545.400.nc [Lotus japonicus]		Glyma17g20020	10.37	40.27	1.95729	gi|300676590|gb|ADK26569.1|/0/zeaxanthin epoxidase [Glycine max]		Glyma13g11890	44.39	10.63	-2.06209	gi|253759874|ref|XP_002488951.1|/2.81611e-27/hypothetical protein SORBIDRAFT_1292s002010 [Sorghum bicolor]		Glyma08g33810	2.46	27.17	3.46528	gi|89257629|gb|ABD65117.1|/2.22449e-26/hypothetical protein 31.t00030 [Brassica oleracea]		Glyma17g03390	114.71	52.23	-1.13504	gi|224110252|ref|XP_002315461.1|/0/predicted protein [Populus trichocarpa]
Glyma10g34810	5.08	28.57	2.4916	gi|255568028|ref|XP_002524991.1|/4.43804e-177/r3h domain containing protein, putative [Ricinus communis]		Glyma06g13000	12.8	2.67	-2.26123	gi|224118140|ref|XP_002317741.1|/0/predicted protein [Populus trichocarpa]		Glyma16g06710	2.54	14.63	2.52603	gi|225452177|ref|XP_002270843.1|/0/PREDICTED: hypothetical protein [Vitis vinifera]		Glyma08g10980	20.17	8.01	-1.33234	gi|255547716|ref|XP_002514915.1|/1.14956e-150/conserved hypothetical protein [Ricinus communis]		Glyma06g13100	10.55	40.96	1.95697	gi|255545052|ref|XP_002513587.1|/5.57415e-120/RNA polymerase sigma factor rpoD, putative [Ricinus communis]		Glyma17g14610	11.64	2.79	-2.06075	gi|225426684|ref|XP_002281623.1|/1.1885e-146/PREDICTED: hypothetical protein [Vitis vinifera]		Glyma05g27550	1.58	16.94	3.42244	gi|255584507|ref|XP_002532982.1|/2.60944e-180/DNA binding protein, putative [Ricinus communis]		Glyma03g36510	32.55	14.82	-1.13511	gi|548441|sp|Q06009.1|PP2A_MEDSA/5.60665e-169/RecName: Full=Serine/threonine-protein phosphatase PP2A catalytic subunit
Glyma04g02020	11.57	64.32	2.47488	gi|22758282|gb|AAN05510.1|/1.06552e-179/Hypothetical protein [Oryza sativa Japonica Group]		Glyma05g33660	1.58	0.33	-2.25939	gi|255585520|ref|XP_002533451.1|/0/Potassium channel SKOR, putative [Ricinus communis]		Glyma01g20790	0.91	5.22	2.52011	gi|224108502|ref|XP_002314871.1|/1.9649e-23/predicted protein [Populus trichocarpa]		Glyma03g28580	12.72	5.05	-1.33274	gi|224139742|ref|XP_002323255.1|/4.77377e-148/predicted protein [Populus trichocarpa]		Glyma13g35230	8.01	31.03	1.95379	gi|84514139|gb|ABC59078.1|/0/cytochrome P450 monooxygenase CYP72A59 [Medicago truncatula]		Glyma01g41850	11.46	2.79	-2.03827	gi|225426989|ref|XP_002270066.1|/0/PREDICTED: hypothetical protein [Vitis vinifera]		Glyma01g03820	1.41	15	3.4112	gi|223452696|gb|ACM89738.1|/0/mitochondrial benzaldehyde dehydrogenase [Antirrhinum majus]		Glyma03g23870	108.55	49.4	-1.13578	gi|225469573|ref|XP_002271124.1|/8.44498e-162/PREDICTED: hypothetical protein [Vitis vinifera]
Glyma08g16670	7.71	42.27	2.45483	gi|45476486|dbj|BAD12492.1|/1.5566e-167/mitogen-activated kinase kinase kinase alpha [Lotus japonicus]		Glyma06g24780	5.43	1.17	-2.21444	gi|225445438|ref|XP_002285069.1|/8.77629e-166/PREDICTED: hypothetical protein [Vitis vinifera]		Glyma05g00490	0.91	5.22	2.52011	gi|255542446|ref|XP_002512286.1|/1.85369e-79/conserved hypothetical protein [Ricinus communis]		Glyma01g42390	10.54	4.18	-1.3343	gi|58866293|gb|AAW82960.1|/6.41745e-148/senescence-inducible chloroplast stay-green protein 2 [Glycine max]		Glyma18g46610	2.91	11.16	1.93925	gi|225454216|ref|XP_002273474.1|/0/PREDICTED: hypothetical protein [Vitis vinifera]		Glyma20g36300	18.56	4.53	-2.03461	gi|196122026|gb|ACG69487.1|/2.0349e-132/germin-like protein 11 [Glycine max]		Glyma11g03520	0.35	3.71	3.40599	gi|225426989|ref|XP_002270066.1|/1.06595e-177/PREDICTED: hypothetical protein [Vitis vinifera]		Glyma05g01450	24.81	11.29	-1.13588	gi|11933414|dbj|BAB19760.1|/0/nitrate transporter NRT1-5 [Glycine max]
Glyma19g36200	2.98	16.21	2.4435	gi|255568432|ref|XP_002525190.1|/6.83872e-135/Floral homeotic protein APETALA2, putative [Ricinus communis]		Glyma16g27420	13.15	2.84	-2.2111	gi|225460498|ref|XP_002275027.1|/1.32794e-149/PREDICTED: hypothetical protein [Vitis vinifera]		Glyma02g16390	1.64	9.4	2.51896	gi|550452|gb|AAA53140.1|/0/3-methylcrotonyl-CoA carboxylase, biotin-carrier domain [Glycine max]		Glyma06g02090	13.63	5.4	-1.33575	gi|255539194|ref|XP_002510662.1|/0/ribosome biogenesis protein tsr1, putative [Ricinus communis]		Glyma12g35110	2.73	10.46	1.93791	gi|302143032|emb|CBI20327.3|/0/unnamed protein product [Vitis vinifera]		Glyma08g10450	8.55	2.09	-2.03242	gi|255576731|ref|XP_002529253.1|/0/conserved hypothetical protein [Ricinus communis]		Glyma17g34410	0.35	3.71	3.40599	gi|224092065|ref|XP_002309460.1|/3.9084e-158/predicted protein [Populus trichocarpa]		Glyma09g02130	22.52	10.23	-1.1384	gi|260595789|gb|ACX46912.1|/0/Na+/H+ exchanger 6 [Populus euphratica]
Glyma17g15060	1.23	6.68	2.44119	gi|255576054|ref|XP_002528922.1|/1.5789e-178/glucosyltransferase, putative [Ricinus communis]		Glyma18g44510	43.3	9.52	-2.18533	gi|255588237|ref|XP_002534545.1|/1.06966e-119/CBL-interacting serine/threonine-protein kinase, putative [Ricinus communis]		Glyma15g05280	1.64	9.4	2.51896	gi|225448032|ref|XP_002272181.1|/3.15055e-95/PREDICTED: hypothetical protein [Vitis vinifera]		Glyma05g31190	30.35	12.02	-1.33626	gi|297742873|emb|CBI35638.3|/0/unnamed protein product [Vitis vinifera]		Glyma11g00640	6.37	24.4	1.93752	gi|297737012|emb|CBI26213.3|/0/unnamed protein product [Vitis vinifera]		Glyma05g37770	31.29	7.67	-2.0284	gi|300117045|dbj|BAJ10680.1|/8.46187e-169/bHLH transcription factor [Lotus japonicus]		Glyma01g25830	5.98	59.28	3.30933	gi|224138898|ref|XP_002322929.1|/0/predicted protein [Populus trichocarpa]		Glyma12g35090	33.43	15.17	-1.13992	gi|255575342|ref|XP_002528574.1|/3.48515e-120/conserved hypothetical protein [Ricinus communis]
Glyma15g25060	6.31	33.91	2.426	gi|119721188|gb|ABL98074.1|/5.37021e-139/chitinase-related agglutinin [Robinia pseudoacacia]		Glyma03g07350	21.91	4.84	-2.17851	gi|225439518|ref|XP_002270443.1|/0/PREDICTED: hypothetical protein [Vitis vinifera]		Glyma09g28750	6.91	38.84	2.49079	gi|255574145|ref|XP_002527988.1|/3.06584e-95/conserved hypothetical protein [Ricinus communis]		Glyma13g04590	28.17	11.15	-1.33712	gi|211906544|gb|ACJ11765.1|/3.94756e-121/class III peroxidase [Gossypium hirsutum]		Glyma05g28900	1.82	6.97	1.93722	gi|255585393|ref|XP_002533392.1|/0/pheophorbide A oxygenase, putative [Ricinus communis]		Glyma10g33260	7.82	1.92	-2.02606	gi|224116020|ref|XP_002332028.1|/3.03132e-08/predicted protein [Populus trichocarpa]		Glyma07g01630	0.88	8.65	3.29712	gi|255578725|ref|XP_002530221.1|/0/glucose-6-phosphate 1-dehydrogenase, putative [Ricinus communis]		Glyma15g41540	1994.23	903.74	-1.14185	gi|255544584|ref|XP_002513353.1|/0/phosphoglycerate kinase, putative [Ricinus communis]
Glyma15g05780	0.88	4.68	2.41093	gi|296081544|emb|CBI20067.3|/3.42577e-100/unnamed protein product [Vitis vinifera]		Glyma18g02580	5.26	1.17	-2.16855	gi|255559605|ref|XP_002520822.1|/1.0673e-151/amino acid transporter, putative [Ricinus communis]		Glyma06g11420	2.36	13.24	2.48804	gi|225459453|ref|XP_002284359.1|/1.36002e-89/PREDICTED: hypothetical protein [Vitis vinifera]		Glyma07g05050	17.63	6.97	-1.3388	gi|140072127|gb|ABO84794.1|/0/AT-rich interaction region; Zinc finger, FYVE/PHD-type [Medicago truncatula]		Glyma03g33040	2.18	8.19	1.90954	gi|225439870|ref|XP_002274849.1|/3.2456e-173/PREDICTED: hypothetical protein [Vitis vinifera]		Glyma14g12390	6.37	1.57	-2.02053	gi|297735021|emb|CBI17383.3|/2.98454e-160/unnamed protein product [Vitis vinifera]		Glyma17g03950	0.88	8.65	3.29712	gi|255556432|ref|XP_002519250.1|/6.35873e-45/WRKY transcription factor, putative [Ricinus communis]		Glyma02g03660	18.3	8.29	-1.1424	gi|225424746|ref|XP_002266260.1|/2.17378e-75/PREDICTED: hypothetical protein [Vitis vinifera]
Glyma06g07960	0.88	4.68	2.41093	gi|255574091|ref|XP_002527961.1|/4.28839e-56/hypothetical protein RCOM_0204720 [Ricinus communis]		Glyma16g06950	5.96	1.34	-2.15308	gi|223452528|gb|ACM89591.1|/0/leucine-rich repeat family protein / protein kinase family protein [Glycine max]		Glyma04g08070	1.09	6.1	2.48448	gi|255589834|ref|XP_002535101.1|/4.85346e-145/sarcosine oxidase, putative [Ricinus communis]		Glyma01g04230	17.26	6.79	-1.34595	gi|255581196|ref|XP_002531411.1|/2.27179e-69/conserved hypothetical protein [Ricinus communis]		Glyma14g10620	14.92	54.91	1.87982	gi|37542692|gb|AAL58570.1|/0/vacuolar processing enzyme 2 [Glycine max]		Glyma04g04490	10.55	2.61	-2.01512	gi|110931664|gb|ABH02831.1|/9.16399e-126/MYB transcription factor MYB68 [Glycine max]		Glyma20g24940	3.52	33.35	3.24404	gi|225423977|ref|XP_002282578.1|/4.94121e-121/PREDICTED: hypothetical protein [Vitis vinifera]		Glyma17g14750	111.02	50.29	-1.14248	gi|124713|sp|P29001.1|INVA_PHAAU/0/RecName: Full=Acid beta-fructofuranosidase; AltName: Full=Acid sucrose hydrolase; AltName: Full=Acid invertase; Short=AI; AltName: Full=Vacuolar invertase; Contains: RecName: Full=Acid beta-fructofuranosidase 30 kDa subunit; Contains: RecName: Full=Acid beta-fructofuranosidase 38 kDa subunit; Flags: Precursor
Glyma01g26690	0.88	4.68	2.41093	gi|224087605|ref|XP_002308195.1|/2.31403e-120/predicted protein [Populus trichocarpa]		Glyma12g04120	9.64	2.17	-2.15134	gi|225427772|ref|XP_002275329.1|/0/PREDICTED: hypothetical protein [Vitis vinifera]		Glyma19g33290	1.09	6.1	2.48448	gi|225441529|ref|XP_002280711.1|/1.35241e-70/PREDICTED: hypothetical protein [Vitis vinifera]		Glyma05g36420	50.33	19.68	-1.35469	gi|255565250|ref|XP_002523617.1|/1.10899e-11/Mitochondrial import receptor subunit TOM7-1, putative [Ricinus communis]		Glyma16g25690	4.18	15.34	1.87572	gi|255585130|ref|XP_002533270.1|/9.446e-89/conserved hypothetical protein [Ricinus communis]		Glyma14g06670	71.14	17.61	-2.01427	gi|255571851|ref|XP_002526868.1|/5.5355e-144/Exostosin-2, putative [Ricinus communis]		Glyma17g32100	1.76	16.59	3.23667	gi|8745402|gb|AAF78903.1|AF248055_1/8.46848e-37/proline-rich protein [Glycine max]		Glyma01g42240	16.36	7.41	-1.14263	gi|225426657|ref|XP_002274900.1|/0/PREDICTED: hypothetical protein [Vitis vinifera]
Glyma05g35990	0.88	4.68	2.41093	gi|225429398|ref|XP_002275238.1|/2.2656e-103/PREDICTED: hypothetical protein [Vitis vinifera]		Glyma04g06780	10.34	2.34	-2.14366	gi|1706956|gb|AAB37766.1|/0/cellulose synthase [Gossypium hirsutum]		Glyma06g47490	0.91	5.05	2.47234	gi|225466008|ref|XP_002265818.1|/5.3207e-147/PREDICTED: hypothetical protein [Vitis vinifera]		Glyma04g02750	29.44	11.49	-1.3574	gi|255538900|ref|XP_002510515.1|/9.96403e-98/carboxy-lyase, putative [Ricinus communis]		Glyma10g02480	4.18	15.34	1.87572	gi|225436725|ref|XP_002268944.1|/2.22195e-56/PREDICTED: hypothetical protein [Vitis vinifera]		Glyma16g01390	48.58	12.03	-2.01373	gi|255576575|ref|XP_002529178.1|/2.15465e-12/conserved hypothetical protein [Ricinus communis]		Glyma19g01160	1.23	11.47	3.22114	gi|270342117|gb|ACZ74700.1|/3.31799e-129/quinone oxidoreductase-like protein [Phaseolus vulgaris]		Glyma02g44760	16.36	7.41	-1.14263	gi|255548872|ref|XP_002515492.1|/8.65268e-99/Vesicle-associated membrane protein, putative [Ricinus communis]
Glyma06g03300	1.23	6.52	2.40621	gi|225458195|ref|XP_002281397.1|/0/PREDICTED: hypothetical protein isoform 1 [Vitis vinifera]		Glyma15g02030	11.04	2.51	-2.13698	gi|224061145|ref|XP_002300357.1|/2.99548e-154/predicted protein [Populus trichocarpa]		Glyma18g03610	0.91	5.05	2.47234	gi|224101071|ref|XP_002312130.1|/0/predicted protein [Populus trichocarpa]		Glyma02g45910	15.63	6.1	-1.35744	gi|224126389|ref|XP_002319826.1|/0/predicted protein [Populus trichocarpa]		Glyma13g02210	2	7.32	1.87184	gi|225459394|ref|XP_002285816.1|/0/PREDICTED: hypothetical protein [Vitis vinifera]		Glyma08g24380	72.41	17.95	-2.01221	gi|55977041|sp|P68427.2|H32_PEA/1.28547e-69/RecName: Full=Histone H3.2		Glyma03g02120	0.53	4.94	3.22045	gi|255541418|ref|XP_002511773.1|/0/phospholipase d beta, putative [Ricinus communis]		Glyma06g14420	56.48	25.58	-1.14272	gi|225455153|ref|XP_002267996.1|/2.75256e-97/PREDICTED: hypothetical protein [Vitis vinifera]
Glyma14g02630	2.98	15.7	2.39738	gi|166835923|gb|ABY90133.1|/1.12635e-133/geranyl-diphosphate synthase [Glycine max]		Glyma08g08080	5.08	1.17	-2.11832	gi|255588574|ref|XP_002534648.1|/4.06747e-27/Nodulin, putative [Ricinus communis]		Glyma07g33260	2.18	12.02	2.46304	gi|147852275|emb|CAN82235.1|/0/hypothetical protein [Vitis vinifera]		Glyma17g21240	57.6	22.47	-1.35807	gi|34391519|gb|AAN62760.1|/0/disease resistance protein-like protein MsR1 [Medicago sativa]		Glyma09g02590	48.4	176.58	1.86724	gi|17467210|gb|AAL40127.1|L78163_1/1.76384e-172/peroxidase [Glycine max]		Glyma16g25650	19.65	4.88	-2.00958	gi|255568241|ref|XP_002525095.1|/2.62568e-96/AT14A, putative [Ricinus communis]		Glyma13g32700	0.53	4.94	3.22045	gi|124359221|gb|ABN05732.1|/2.85863e-29/hypothetical protein MtrDRAFT_AC148396g23v2 [Medicago truncatula]		Glyma18g48020	12.49	5.65	-1.14445	gi|225469424|ref|XP_002265684.1|/0/PREDICTED: hypothetical protein [Vitis vinifera]
Glyma07g01250	2.45	12.86	2.39204	gi|124360385|gb|ABN08398.1|/0/D-galactoside/L-rhamnose binding SUEL lectin; Galactose-binding like [Medicago truncatula]		Glyma20g08080	5.08	1.17	-2.11832	gi|296085354|emb|CBI29086.3|/1.59464e-164/unnamed protein product [Vitis vinifera]		Glyma11g20020	3.27	17.94	2.45582	gi|255565415|ref|XP_002523698.1|/0/AMP dependent CoA ligase, putative [Ricinus communis]		Glyma09g08330	159.18	62	-1.36032	gi|78216290|gb|ABB36646.1|/1.7405e-44/dehydration-responsive element binding protein 3 [Glycine max]		Glyma16g23790	18.56	67.29	1.8582	gi|295083321|gb|ADF78114.1|/0/rj2 protein [Glycine max]		Glyma02g46730	18.92	4.71	-2.00611	gi|225460767|ref|XP_002274103.1|/0/PREDICTED: hypothetical protein [Vitis vinifera]		Glyma14g21270	0.88	8.12	3.2059	gi|224143011|ref|XP_002324817.1|/1.6332e-115/predicted protein [Populus trichocarpa]		Glyma04g07180	53.13	24	-1.14649	gi|224092470|ref|XP_002309623.1|/0/predicted protein [Populus trichocarpa]
Glyma20g27790	4.91	25.56	2.38009	gi|147821544|emb|CAN72253.1|/2.88083e-138/hypothetical protein [Vitis vinifera]		Glyma06g02620	6.49	1.5	-2.11326	gi|255538972|ref|XP_002510551.1|/1.64865e-28/conserved hypothetical protein [Ricinus communis]		Glyma03g28870	8.18	44.24	2.43518	gi|1403675|gb|AAB03501.1|/2.10936e-154/beta-1,3-glucanase [Glycine max]		Glyma07g05500	103.76	40.41	-1.36047	gi|225453632|ref|XP_002267819.1|/4.20903e-98/PREDICTED: hypothetical protein, partial [Vitis vinifera]		Glyma18g36160	2.18	7.84	1.84653	gi|297847064|ref|XP_002891413.1|/5.59004e-30/hypothetical protein ARALYDRAFT_314249 [Arabidopsis lyrata subsp. lyrata]		Glyma05g25370	16.74	4.18	-2.00172	gi|110836643|emb|CAI99392.1|/2.85555e-178/polygalacturonase inhibiting protein precursor [Glycine max]		Glyma01g45020	5.63	51.87	3.20369	gi|56692180|dbj|BAD80840.1|/0/2-hydroxyisoflavanone dehydratase [Glycine max]		Glyma08g35510	29.73	13.41	-1.14861	gi|255584486|ref|XP_002532972.1|/0/RNA-binding protein, putative [Ricinus communis]
Glyma09g01810	2.28	11.86	2.379	gi|255587640|ref|XP_002534339.1|/3.78332e-141/4-nitrophenylphosphatase, putative [Ricinus communis]		Glyma15g24010	13.67	3.17	-2.10846	gi|224120446|ref|XP_002331050.1|/0/predicted protein [Populus trichocarpa]		Glyma02g10150	1.45	7.84	2.4348	gi|224109522|ref|XP_002315224.1|/2.21072e-147/predicted protein [Populus trichocarpa]		Glyma13g35470	13.45	5.22	-1.36548	gi|255575342|ref|XP_002528574.1|/5.17845e-122/conserved hypothetical protein [Ricinus communis]		Glyma03g02090	4.91	17.61	1.8426	gi|224127558|ref|XP_002320104.1|/2.21864e-61/predicted protein [Populus trichocarpa]		Glyma14g12540	8.37	2.09	-2.00172	gi|223452548|gb|ACM89601.1|/0/disease resistance protein [Glycine max]		Glyma09g18860	0.53	4.76	3.1669	gi|77554076|gb|ABA96872.1|/6.00797e-135/retrotransposon protein, putative, Ty1-copia subclass [Oryza sativa (japonica cultivar-group)]		Glyma01g39000	59.11	26.64	-1.14981	gi|34391519|gb|AAN62760.1|/1.6544e-171/disease resistance protein-like protein MsR1 [Medicago sativa]
Glyma08g14590	4.56	23.56	2.36923	gi|255584858|ref|XP_002533145.1|/3.13814e-145/trehalose-6-phosphate synthase, putative [Ricinus communis]		Glyma05g08810	9.29	2.17	-2.09798	gi|225452382|ref|XP_002273543.1|/3.36542e-72/PREDICTED: hypothetical protein [Vitis vinifera]		Glyma17g35490	1.45	7.84	2.4348	gi|87241408|gb|ABD33266.1|/0/Protease-associated PA; Proteinase inhibitor I9, subtilisin propeptide [Medicago truncatula]		Glyma08g45620	14.36	5.57	-1.36631	gi|225016150|gb|ACN78974.1|/1.84336e-13/retrotransposon protein [Glycine max]		Glyma12g31630	2.73	9.76	1.83798	gi|224054440|ref|XP_002298261.1|/5.17137e-96/predicted protein [Populus trichocarpa]		Glyma15g07350	15.28	3.83	-1.99623	gi|255560846|ref|XP_002521436.1|/0/transcription factor, putative [Ricinus communis]		Glyma20g27580	3.52	31.23	3.14929	gi|4530126|gb|AAD21872.1|/3.27802e-179/receptor-like protein kinase homolog RK20-1 [Phaseolus vulgaris]		Glyma13g20180	12.14	5.47	-1.15016	gi|225453778|ref|XP_002270462.1|/5.19178e-137/PREDICTED: hypothetical protein [Vitis vinifera]
Glyma13g43870	7.54	38.93	2.36825	gi|225442759|ref|XP_002280686.1|/0/PREDICTED: hypothetical protein [Vitis vinifera]		Glyma16g00220	9.12	2.17	-2.07134	gi|140053546|gb|ABO80473.1|/0/AUX/IAA protein; Transcriptional factor B3; Auxin response factor [Medicago truncatula]		Glyma12g01390	0.91	4.88	2.42294	gi|255544111|ref|XP_002513118.1|/0/Cytokinin dehydrogenase, putative [Ricinus communis]		Glyma14g40260	151.91	58.87	-1.36761	gi|225457907|ref|XP_002279439.1|/5.58804e-08/PREDICTED: hypothetical protein [Vitis vinifera]		Glyma04g43110	5.46	19.52	1.83798	gi|302141857|emb|CBI19060.3|/1.45387e-136/unnamed protein product [Vitis vinifera]		Glyma06g08570	31.11	7.84	-1.98845	gi|255566086|ref|XP_002524031.1|/9.58326e-139/30S ribosomal protein S5, putative [Ricinus communis]		Glyma20g27480	2.11	18.7	3.14772	gi|147811956|emb|CAN74851.1|/0/hypothetical protein [Vitis vinifera]		Glyma16g34320	32.9	14.82	-1.15054	gi|224125852|ref|XP_002329733.1|/2.35875e-120/predicted protein [Populus trichocarpa]
Glyma20g24300	2.45	12.53	2.35453	gi|283132369|dbj|BAI63590.1|/2.16772e-102/hypothetical protein [Lotus japonicus]		Glyma14g22700	12.45	3.01	-2.04831	gi|225429928|ref|XP_002283782.1|/2.37899e-178/PREDICTED: hypothetical protein [Vitis vinifera]		Glyma16g05540	0.91	4.88	2.42294	gi|281185543|gb|ADA54554.1|/4.24418e-109/CONSTANS-like protein [Medicago truncatula]		Glyma09g33860	29.26	11.32	-1.37006	gi|156752161|gb|ABU93831.1|/2.26274e-136/inositol phosphate kinase [Glycine max]		Glyma17g35490	1.82	6.45	1.82536	gi|87241408|gb|ABD33266.1|/0/Protease-associated PA; Proteinase inhibitor I9, subtilisin propeptide [Medicago truncatula]		Glyma20g27790	17.1	4.36	-1.9716	gi|147821544|emb|CAN72253.1|/2.88083e-138/hypothetical protein [Vitis vinifera]		Glyma03g24980	0.7	6.18	3.14218	gi|225433017|ref|XP_002284642.1|/2.07845e-143/PREDICTED: hypothetical protein [Vitis vinifera]		Glyma11g38160	13.72	6.18	-1.1506	gi|255549548|ref|XP_002515826.1|/0/peroxisomal abc transporter, putative [Ricinus communis]
Glyma06g04360	2.98	15.2	2.35069	gi|83853820|gb|ABC47853.1|/0/expressed protein-like protein [Glycine max]		Glyma01g39780	9.64	2.34	-2.04252	gi|225438898|ref|XP_002283886.1|/0/PREDICTED: hypothetical protein [Vitis vinifera]		Glyma20g01830	1.09	5.75	2.39923	gi|225438710|ref|XP_002282456.1|/2.24274e-31/PREDICTED: hypothetical protein [Vitis vinifera]		Glyma15g28840	18.9	7.31	-1.37044	gi|225463860|ref|XP_002268342.1|/9.00227e-156/PREDICTED: hypothetical protein [Vitis vinifera]		Glyma08g13540	1.82	6.45	1.82536	gi|255578061|ref|XP_002529901.1|/0/UDP-glucose 4-epimerase, putative [Ricinus communis]		Glyma10g32380	39.48	10.28	-1.94128	gi|225432542|ref|XP_002277699.1|/1.00387e-127/PREDICTED: hypothetical protein [Vitis vinifera]		Glyma10g37290	5.98	52.76	3.14123	gi|225470187|ref|XP_002268274.1|/3.26834e-156/PREDICTED: hypothetical protein [Vitis vinifera]		Glyma12g33080	13.72	6.18	-1.1506	gi|225446333|ref|XP_002273873.1|/2.20688e-140/PREDICTED: hypothetical protein [Vitis vinifera]
Glyma07g32420	1.58	8.02	2.34368	gi|452357|emb|CAA82708.1|/4.06096e-107/guanine nucleotide regulatory protein [Vicia faba]		Glyma10g01760	36.99	9.02	-2.03594	gi|12229923|sp|Q9M4T8.1|PSA5_SOYBN/1.72345e-130/RecName: Full=Proteasome subunit alpha type-5; AltName: Full=20S proteasome alpha subunit E; AltName: Full=20S proteasome subunit alpha-5		Glyma17g06780	1.82	9.58	2.39609	gi|87162842|gb|ABD28637.1|/4.40999e-50/hypothetical protein MtrDRAFT_AC149130g31v2 [Medicago truncatula]		Glyma04g01990	13.08	5.05	-1.37301	gi|255539194|ref|XP_002510662.1|/0/ribosome biogenesis protein tsr1, putative [Ricinus communis]		Glyma10g11060	2.91	10.28	1.82075	gi|224091491|ref|XP_002309272.1|/2.19353e-113/predicted protein [Populus trichocarpa]		Glyma15g03120	49.49	12.9	-1.93977	gi|225430390|ref|XP_002285366.1|/0/PREDICTED: hypothetical protein [Vitis vinifera]		Glyma09g02590	0.88	7.76	3.14048	gi|17467210|gb|AAL40127.1|L78163_1/1.76384e-172/peroxidase [Glycine max]		Glyma06g07110	167.67	75.52	-1.15069	gi|224089274|ref|XP_002308671.1|/0/predicted protein [Populus trichocarpa]
Glyma13g06880	8.06	40.76	2.3383	gi|170516431|gb|ACB15184.1|/0/cytochrome P450 [Trifolium repens]		Glyma03g28870	44.53	10.86	-2.03575	gi|1403675|gb|AAB03501.1|/2.10936e-154/beta-1,3-glucanase [Glycine max]		Glyma12g04490	2.54	13.24	2.382	gi|255543747|ref|XP_002512936.1|/1.77098e-147/ATP binding protein, putative [Ricinus communis]		Glyma13g07900	18.53	7.14	-1.37587	gi|224055948|ref|XP_002298705.1|/2.13267e-118/predicted protein [Populus trichocarpa]		Glyma11g04060	6.91	24.23	1.81004	gi|255580789|ref|XP_002531215.1|/0/GATA transcription factor, putative [Ricinus communis]		Glyma07g00870	22.74	5.93	-1.93913	gi|126411|sp|P24095.1|LOXX_SOYBN/0/RecName: Full=Seed lipoxygenase		Glyma08g04910	2.11	18.53	3.13455	gi|297734241|emb|CBI15488.3|/8.02116e-138/unnamed protein product [Vitis vinifera]		Glyma20g23580	62.28	28.05	-1.15077	gi|255544117|ref|XP_002513121.1|/1.58861e-140/conserved hypothetical protein [Ricinus communis]
Glyma06g00380	1.75	8.69	2.312	gi|225436219|ref|XP_002273572.1|/2.85398e-109/PREDICTED: hypothetical protein [Vitis vinifera]		Glyma14g34480	6.84	1.67	-2.03415	gi|255545664|ref|XP_002513892.1|/0/Periplasmic beta-glucosidase precursor, putative [Ricinus communis]		Glyma19g42060	71.6	373.05	2.38134	gi|21552998|gb|AAM62421.1|AF515795_1/1.5958e-39/Drm3 [Pisum sativum]		Glyma18g47130	72.69	27.87	-1.38304	gi|224064057|ref|XP_002301370.1|/0/predicted protein [Populus trichocarpa]		Glyma19g31080	2	6.97	1.80116	gi|225441224|ref|XP_002266873.1|/3.19615e-14/PREDICTED: hypothetical protein [Vitis vinifera]		Glyma14g00660	8.01	2.09	-1.9383	gi|255567160|ref|XP_002524561.1|/0/conserved hypothetical protein [Ricinus communis]		Glyma13g05010	2.11	18.53	3.13455	gi|255552796|ref|XP_002517441.1|/1.00881e-162/ATP binding protein, putative [Ricinus communis]		Glyma15g42430	29.38	13.23	-1.15102	gi|192910796|gb|ACF06506.1|/1.64126e-37/RNA polymerase [Elaeis guineensis]
Glyma09g42050	4.56	22.55	2.30602	gi|255549323|ref|XP_002515715.1|/0/translation elongation factor, putative [Ricinus communis]		Glyma20g02570	61.7	15.2	-2.0212	gi|124359659|gb|ABN06031.1|/0/Lecithin:cholesterol acyltransferase [Medicago truncatula]		Glyma05g26420	3.09	16.02	2.3742	gi|84468398|dbj|BAE71282.1|/3.81738e-108/putative receptor-like GPI-anchored protein 2 [Trifolium pratense]		Glyma11g22960	21.81	8.36	-1.38341	gi|110931658|gb|ABH02828.1|/3.18399e-109/MYB transcription factor MYB57 [Glycine max]		Glyma03g33700	2	6.97	1.80116	gi|255557032|ref|XP_002519549.1|/1.23614e-127/nucleic acid binding protein, putative [Ricinus communis]		Glyma03g31000	8.01	2.09	-1.9383	gi|255559460|ref|XP_002520750.1|/2.93456e-43/conserved hypothetical protein [Ricinus communis]		Glyma13g34100	2.29	20.11	3.13449	gi|51847838|gb|AAU10526.1|/0/putative receptor-like protein kinase 2 [Glycine max]		Glyma16g34740	40.82	18.35	-1.1535	gi|255582022|ref|XP_002531808.1|/3.75236e-76/conserved hypothetical protein [Ricinus communis]
Glyma13g11890	3.86	19.05	2.30312	gi|253759874|ref|XP_002488951.1|/2.81611e-27/hypothetical protein SORBIDRAFT_1292s002010 [Sorghum bicolor]		Glyma07g30510	5.43	1.34	-2.01872	gi|297852700|ref|XP_002894231.1|/8.46519e-123/aminotransferase class IV family protein [Arabidopsis lyrata subsp. lyrata]		Glyma06g14960	16.9	87.6	2.37391	gi|147945633|gb|ABQ52658.1|/1.63419e-125/MnSOD [Glycine max]		Glyma16g03030	26.89	10.28	-1.38723	gi|225454460|ref|XP_002276685.1|/0/PREDICTED: hypothetical protein [Vitis vinifera]		Glyma02g16050	6.91	24.06	1.79988	gi|147781112|emb|CAN74039.1|/0/hypothetical protein [Vitis vinifera]		Glyma10g39960	6	1.57	-1.9342	gi|4530126|gb|AAD21872.1|/2.91515e-67/receptor-like protein kinase homolog RK20-1 [Phaseolus vulgaris]		Glyma03g28870	3.87	33.88	3.13003	gi|1403675|gb|AAB03501.1|/2.10936e-154/beta-1,3-glucanase [Glycine max]		Glyma04g38450	45.92	20.64	-1.15368	gi|225438333|ref|XP_002273364.1|/0/PREDICTED: hypothetical protein [Vitis vinifera]
Glyma15g07350	2.45	12.03	2.29578	gi|255560846|ref|XP_002521436.1|/0/transcription factor, putative [Ricinus communis]		Glyma16g12080	8.06	2	-2.01078	gi|224099287|ref|XP_002311424.1|/3.45678e-138/predicted protein [Populus trichocarpa]		Glyma06g08850	1.45	7.49	2.36891	gi|188484539|gb|ACD50891.1|/0/tocopherol cyclase [Phaseolus vulgaris]		Glyma13g27680	69.41	26.47	-1.39079	gi|255554959|ref|XP_002518517.1|/6.84484e-162/Glucose-6-phosphate/phosphate translocator 2, chloroplast precursor, putative [Ricinus communis]		Glyma01g29630	3.46	12.03	1.79779	gi|213053824|gb|ACJ39217.1|/0/fatty acid desaturase 8 [Glycine max]		Glyma07g39160	6	1.57	-1.9342	gi|224113273|ref|XP_002332613.1|/0/predicted protein [Populus trichocarpa]		Glyma19g36280	0.7	6	3.09954	gi|61673388|emb|CAI68031.1|/8.77253e-143/beta-3-glucuronyltransferase [Medicago truncatula]		Glyma11g11840	15.31	6.88	-1.15399	gi|147775817|emb|CAN75924.1|/0/hypothetical protein [Vitis vinifera]
Glyma18g12620	1.4	6.85	2.29068	gi|255558712|ref|XP_002520380.1|/0/Glycosyltransferase QUASIMODO1, putative [Ricinus communis]		Glyma12g02060	7.36	1.84	-2	gi|255561178|ref|XP_002521601.1|/4.52678e-139/Chitin-inducible gibberellin-responsive protein, putative [Ricinus communis]		Glyma04g41450	4.72	24.38	2.36884	gi|225455384|ref|XP_002277933.1|/0/PREDICTED: hypothetical protein [Vitis vinifera]		Glyma13g32910	17.81	6.79	-1.3912	gi|4140026|dbj|BAA36972.1|/0/flavonoid 3-O-galactosyl transferase [Vigna mungo]		Glyma11g05280	16.56	57.52	1.79636	gi|255568563|ref|XP_002525255.1|/1.44481e-87/LOB domain-containing protein, putative [Ricinus communis]		Glyma17g14730	6	1.57	-1.9342	gi|224071567|ref|XP_002303520.1|/0/predicted protein [Populus trichocarpa]		Glyma06g02640	1.23	10.41	3.08124	gi|225457955|ref|XP_002274931.1|/2.35404e-167/PREDICTED: hypothetical protein [Vitis vinifera]		Glyma11g37100	15.31	6.88	-1.15399	gi|297738449|emb|CBI27650.3|/1.111e-140/unnamed protein product [Vitis vinifera]
Glyma01g38870	49.26	240.41	2.28701	gi|2739004|gb|AAB94590.1|/0/CYP82C1p [Glycine max]		Glyma07g35030	6.66	1.67	-1.99567	gi|225465133|ref|XP_002273767.1|/0/PREDICTED: hypothetical protein [Vitis vinifera]		Glyma19g36200	0.91	4.7	2.36872	gi|255568432|ref|XP_002525190.1|/6.83872e-135/Floral homeotic protein APETALA2, putative [Ricinus communis]		Glyma03g41750	10.54	4.01	-1.3942	gi|151934203|gb|ABS18439.1|/2.73799e-127/WRKY43 [Glycine max]		Glyma12g15940	3.28	11.33	1.78838	gi|300680944|sp|B5WWZ8.1|FAO1_LOTJA/0/RecName: Full=Long-chain-alcohol oxidase FAO1; AltName: Full=Long-chain fatty alcohol oxidase 1		Glyma01g41920	21.29	5.58	-1.93184	gi|255569879|ref|XP_002525903.1|/1.30493e-160/l-lactate dehydrogenase, putative [Ricinus communis]		Glyma15g01690	2.29	19.06	3.05713	gi|224073825|ref|XP_002304183.1|/2.43605e-120/predicted protein [Populus trichocarpa]		Glyma02g28830	16.89	7.59	-1.154	gi|297829762|ref|XP_002882763.1|/2.06825e-123/Aha1 domain-containing protein [Arabidopsis lyrata subsp. lyrata]
Glyma10g38930	1.58	7.69	2.28306	gi|255552051|ref|XP_002517070.1|/5.62985e-104/Heat shock factor protein HSF30, putative [Ricinus communis]		Glyma09g08650	9.99	2.51	-1.9928	gi|225444599|ref|XP_002274576.1|/0/PREDICTED: hypothetical protein isoform 1 [Vitis vinifera]		Glyma17g17400	1.09	5.57	2.35335	gi|225467634|ref|XP_002267068.1|/2.14489e-177/PREDICTED: hypothetical protein [Vitis vinifera]		Glyma07g04590	21.08	8.01	-1.396	gi|147803431|emb|CAN62240.1|/0/hypothetical protein [Vitis vinifera]		Glyma04g01910	3.64	12.55	1.78568	gi|33468530|emb|CAE30324.1|/0/NIN-like protein 1 [Lotus japonicus]		Glyma16g28980	15.83	4.18	-1.92109	gi|225462665|ref|XP_002264485.1|/7.64961e-173/PREDICTED: hypothetical protein [Vitis vinifera]		Glyma05g03640	0.53	4.41	3.05671	gi|225426743|ref|XP_002282339.1|/9.84382e-101/PREDICTED: hypothetical protein [Vitis vinifera]		Glyma12g07780	163.09	73.22	-1.15536	gi|37196687|dbj|BAC92740.1|/4.31871e-123/cytosolic ascorbate peroxidase 2 [Glycine max]
Glyma02g16390	10.87	52.29	2.26618	gi|550452|gb|AAA53140.1|/0/3-methylcrotonyl-CoA carboxylase, biotin-carrier domain [Glycine max]		Glyma09g05450	9.29	2.34	-1.98917	gi|85001693|gb|ABC68400.1|/0/cytochrome P450 monooxygenase CYP81E10 [Glycine max]		Glyma14g24160	1.64	8.36	2.34981	gi|224066811|ref|XP_002302227.1|/9.31676e-142/predicted protein [Populus trichocarpa]		Glyma13g18750	11.45	4.35	-1.39626	gi|255571250|ref|XP_002526575.1|/0/calmodulin binding protein, putative [Ricinus communis]		Glyma07g07300	2.73	9.41	1.78529	gi|225426629|ref|XP_002272937.1|/0/PREDICTED: hypothetical protein [Vitis vinifera]		Glyma16g06750	213.24	56.48	-1.91667	gi|255537003|ref|XP_002509568.1|/0/amino acid transporter, putative [Ricinus communis]		Glyma05g04220	2.11	17.29	3.03462	gi|224125136|ref|XP_002329902.1|/0/predicted protein [Populus trichocarpa]		Glyma11g03970	53.48	24	-1.15597	gi|225467867|ref|XP_002272369.1|/0/PREDICTED: hypothetical protein [Vitis vinifera]
Glyma13g39470	1.4	6.68	2.25442	gi|255576337|ref|XP_002529061.1|/0/aldo-keto reductase, putative [Ricinus communis]		Glyma19g07190	7.19	1.84	-1.96629	gi|119368540|ref|YP_913228.1|/1.07324e-34/ribosomal protein L2 [Gossypium barbadense]		Glyma14g09670	6.91	35.18	2.348	gi|87241408|gb|ABD33266.1|/0/Protease-associated PA; Proteinase inhibitor I9, subtilisin propeptide [Medicago truncatula]		Glyma01g12740	48.7	18.46	-1.39952	gi|1142619|gb|AAB00686.1|/0/phaseolin G-box binding protein PG1 [Phaseolus vulgaris]		Glyma18g52390	2.18	7.5	1.78256	gi|212293340|gb|ACJ24527.1|/6.04685e-152/NBS-LRR disease-resistance protein scn3r1 [Glycine max]		Glyma05g02560	33.48	8.89	-1.91304	gi|224135917|ref|XP_002322193.1|/0/predicted protein [Populus trichocarpa]		Glyma09g37430	5.81	46.93	3.0139	gi|224140677|ref|XP_002323705.1|/1.9999e-159/predicted protein [Populus trichocarpa]		Glyma12g07720	13.37	6	-1.15597	gi|219842178|dbj|BAH10646.1|/7.36247e-103/Prephenate dehydratase [Hevea brasiliensis]
Glyma01g42770	1.93	9.19	2.25146	gi|225426379|ref|XP_002271860.1|/0/PREDICTED: hypothetical protein isoform 2 [Vitis vinifera]		Glyma11g10960	16.3	4.18	-1.9633	gi|292630743|sp|C6TKZ5.1|DRE2_SOYBN/5.77141e-145/RecName: Full=Anamorsin homolog; AltName: Full=Fe-S cluster assembly protein DRE2 homolog		Glyma17g35360	6.54	33.26	2.34643	gi|255538072|ref|XP_002510101.1|/2.23995e-128/sigma factor sigb regulation protein rsbq, putative [Ricinus communis]		Glyma07g04020	12.9	4.88	-1.40242	gi|255560681|ref|XP_002521354.1|/1.36521e-32/Mitochondrial carrier protein RIM2, putative [Ricinus communis]		Glyma10g40700	6.73	23.01	1.77358	gi|225429303|ref|XP_002270096.1|/1.15301e-172/PREDICTED: hypothetical protein [Vitis vinifera]		Glyma10g25630	20.92	5.58	-1.90655	gi|255554262|ref|XP_002518171.1|/0/chaperonin-60kD, ch60, putative [Ricinus communis]		Glyma18g43680	0.7	5.65	3.01282	gi|225439530|ref|XP_002264158.1|/3.94742e-72/PREDICTED: hypothetical protein [Vitis vinifera]		Glyma13g28460	14.95	6.7	-1.15791	gi|297736936|emb|CBI26137.3|/5.38615e-130/unnamed protein product [Vitis vinifera]
Glyma13g05220	3.16	15.04	2.25081	gi|224141357|ref|XP_002324039.1|/2.69265e-144/f-box family protein [Populus trichocarpa]		Glyma17g09910	11.04	2.84	-1.95878	gi|224121662|ref|XP_002318641.1|/6.903e-28/predicted protein [Populus trichocarpa]		Glyma05g04940	3.63	18.46	2.34636	gi|15553480|gb|AAL01888.1|AF404404_1/0/acyl-CoA oxidase [Glycine max]		Glyma15g39060	12.9	4.88	-1.40242	gi|255575173|ref|XP_002528491.1|/3.81457e-44/hydrolase, hydrolyzing O-glycosyl compounds, putative [Ricinus communis]		Glyma01g25890	4.55	15.51	1.76926	gi|255586949|ref|XP_002534074.1|/0/Peptide transporter, putative [Ricinus communis]		Glyma19g36500	28.75	7.67	-1.90626	gi|87240956|gb|ABD32814.1|/1.41169e-161/hypothetical protein MtrDRAFT_AC148995g28v2 [Medicago truncatula]		Glyma01g10840	1.76	14.12	3.00409	gi|34015213|gb|AAQ56407.1|/0/putative gag-pol polyprotein [Oryza sativa Japonica Group]		Glyma01g09310	165.38	74.11	-1.15804	gi|224099261|ref|XP_002311417.1|/0/predicted protein [Populus trichocarpa]
Glyma08g22730	1.58	7.52	2.25081	gi|289065765|gb|ADC80920.1|/2.44897e-148/delta-9 fatty acid desaturase [Vernicia fordii]		Glyma11g20640	6.49	1.67	-1.95837	gi|224104509|ref|XP_002313460.1|/8.52407e-99/predicted protein [Populus trichocarpa]		Glyma11g02310	3.09	15.67	2.34233	gi|255537609|ref|XP_002509871.1|/0/respiratory burst oxidase, putative [Ricinus communis]		Glyma05g32850	41.79	15.67	-1.41515	gi|187940307|gb|ACD39384.1|/1.61497e-179/NAC domain protein [Glycine max]		Glyma07g08360	4.91	16.73	1.76864	gi|224130116|ref|XP_002320756.1|/0/predicted protein [Populus trichocarpa]		Glyma18g06250	12.37	3.31	-1.90194	gi|224124728|ref|XP_002319407.1|/3.39702e-105/predicted protein [Populus trichocarpa]		Glyma07g15820	0.53	4.23	2.99659	gi|110931822|gb|ABH02910.1|/1.02106e-100/MYB transcription factor MYB65 [Glycine max]		Glyma20g32570	228.01	102.16	-1.15827	gi|224101657|ref|XP_002312370.1|/3.66421e-06/predicted protein [Populus trichocarpa]
Glyma18g52810	3.51	16.54	2.23642	gi|224109522|ref|XP_002315224.1|/2.50972e-123/predicted protein [Populus trichocarpa]		Glyma17g08460	12.8	3.34	-1.93822	gi|302142594|emb|CBI19797.3|/3.95785e-114/unnamed protein product [Vitis vinifera]		Glyma20g31110	1.27	6.44	2.34223	gi|119639035|gb|ABL85241.1|/7.4986e-94/putative hypoxanthine-guanine phosphoribosyltransferase [Glycine max]		Glyma20g28320	23.26	8.71	-1.41711	gi|22218272|gb|AAM94615.1|/5.17777e-144/putative hydrolase [Glycine max]		Glyma17g03080	6.55	22.31	1.76812	gi|167962162|dbj|BAG09370.1|/0/peroxisomal fatty acid beta-oxidation multifunctional protein [Glycine max]		Glyma11g33650	10.37	2.79	-1.89408	gi|124360054|gb|ABN08070.1|/0/Glycoside hydrolase, family 17; Virulence factor, pectin lyase fold; X8 [Medicago truncatula]		Glyma15g42290	0.53	4.23	2.99659	gi|297741210|emb|CBI32161.3|/1.38102e-175/unnamed protein product [Vitis vinifera]		Glyma01g05800	33.08	14.82	-1.15841	gi|224109016|ref|XP_002315052.1|/1.71848e-76/predicted protein [Populus trichocarpa]
Glyma13g43580	5.96	28.07	2.23564	gi|255550026|ref|XP_002516064.1|/5.10865e-121/Serine/threonine-protein kinase PBS1, putative [Ricinus communis]		Glyma10g28010	10.87	2.84	-1.93639	gi|196122036|gb|ACG69492.1|/2.33132e-122/germin-like protein 16 [Glycine max]		Glyma13g39410	5.09	25.78	2.34051	gi|255565587|ref|XP_002523783.1|/4.43546e-150/Vacuolar protein sorting-associated protein VPS4, putative [Ricinus communis]		Glyma18g06840	15.81	5.92	-1.41717	gi|77819909|gb|ABB04097.1|/0/asparagine synthetase [Glycine max]		Glyma04g07110	40.39	137.53	1.76768	gi|2407790|gb|AAB70660.1|/0/grr1 [Glycine max]		Glyma15g02250	23.29	6.28	-1.89087	gi|110931652|gb|ABH02825.1|/2.07526e-177/MYB transcription factor MYB52 [Glycine max]		Glyma19g00300	0.53	4.23	2.99659	gi|225452394|ref|XP_002273718.1|/0/PREDICTED: hypothetical protein [Vitis vinifera]		Glyma09g28210	11.44	5.12	-1.15987	gi|224127838|ref|XP_002329190.1|/8.87069e-14/predicted protein [Populus trichocarpa]
Glyma11g10750	2.1	9.86	2.2312	gi|224056753|ref|XP_002299006.1|/1.97645e-118/predicted protein [Populus trichocarpa]		Glyma17g12230	23.84	6.35	-1.90856	gi|225445535|ref|XP_002282211.1|/1.04717e-143/PREDICTED: hypothetical protein [Vitis vinifera]		Glyma06g18220	2	10.1	2.33628	gi|255540397|ref|XP_002511263.1|/0/transferase, transferring glycosyl groups, putative [Ricinus communis]		Glyma11g12720	10.72	4.01	-1.41863	gi|33636088|emb|CAD91337.1|/0/sorbitol-like transporter [Glycine max]		Glyma16g02110	3.64	12.38	1.766	gi|119710158|gb|ABL96300.1|/0/granule-bound starch synthase [Glycine max]		Glyma16g07980	11.64	3.14	-1.89025	gi|224080021|ref|XP_002305994.1|/1.4546e-88/predicted protein [Populus trichocarpa]		Glyma11g01890	1.41	11.12	2.97939	gi|224053771|ref|XP_002297971.1|/7.22873e-49/predicted protein [Populus trichocarpa]		Glyma13g17510	53.66	24	-1.16081	gi|255550297|ref|XP_002516199.1|/0/fyve finger-containing phosphoinositide kinase, fyv1, putative [Ricinus communis]
Glyma17g34460	1.4	6.52	2.21945	gi|255550085|ref|XP_002516093.1|/1.50815e-102/Actin-binding protein ABP140, putative [Ricinus communis]		Glyma10g02730	28.05	7.52	-1.8992	gi|225436825|ref|XP_002270603.1|/3.04182e-127/PREDICTED: hypothetical protein [Vitis vinifera]		Glyma19g12000	2	10.1	2.33628	gi|225465657|ref|XP_002271972.1|/0/PREDICTED: hypothetical protein [Vitis vinifera]		Glyma09g38520	13.99	5.22	-1.42227	gi|224144951|ref|XP_002325472.1|/0/predicted protein [Populus trichocarpa]		Glyma10g28020	2	6.8	1.76553	gi|196122038|gb|ACG69493.1|/3.84792e-122/germin-like protein 17 [Glycine max]		Glyma13g19230	32.75	8.89	-1.88124	gi|224069969|ref|XP_002303094.1|/0/predicted protein [Populus trichocarpa]		Glyma18g52840	1.23	9.7	2.97933	gi|224100987|ref|XP_002312096.1|/1.02642e-90/predicted protein [Populus trichocarpa]		Glyma06g40980	14.6	6.53	-1.16081	gi|223452593|gb|ACM89623.1|/0/TIR-NBS-LRR type disease resistance protein [Glycine max]
Glyma01g33960	8.41	38.93	2.2107	gi|224160951|ref|XP_002338274.1|/1.55753e-55/predicted protein [Populus trichocarpa]		Glyma11g37660	12.45	3.34	-1.89823	gi|224102375|ref|XP_002312655.1|/0/predicted protein [Populus trichocarpa]		Glyma08g13100	9.99	50.16	2.32798	gi|8489806|gb|AAF75761.1|AF262939_1/0/chloroplast protein import component Toc159 [Pisum sativum]		Glyma01g31920	41.61	15.5	-1.42466	gi|187944181|gb|ACD40317.1|/1.3623e-131/WRKY transcription factor WRKY108715 [Medicago truncatula]		Glyma14g23860	2	6.8	1.76553	gi|255545394|ref|XP_002513757.1|/0/chlorophyll synthase, putative [Ricinus communis]		Glyma06g46490	24.93	6.8	-1.87428	gi|255549607|ref|XP_002515855.1|/0/fk506 binding protein, putative [Ricinus communis]		Glyma18g42700	0.88	6.88	2.96683	gi|223452528|gb|ACM89591.1|/0/leucine-rich repeat family protein / protein kinase family protein [Glycine max]		Glyma15g38060	14.6	6.53	-1.16081	gi|295917225|gb|ADG59899.1|/1.79912e-171/annexin 11 [Glycine max]
Glyma15g28360	2.1	9.69	2.20611	gi|224115074|ref|XP_002316933.1|/2.16968e-73/predicted protein [Populus trichocarpa]		Glyma06g17760	12.97	3.51	-1.88564	gi|255540211|ref|XP_002511170.1|/3.64821e-172/conserved hypothetical protein [Ricinus communis]		Glyma16g19190	1.82	9.06	2.31557	gi|224111766|ref|XP_002315971.1|/1.02878e-68/predicted protein [Populus trichocarpa]		Glyma02g14310	12.17	4.53	-1.42575	gi|225423802|ref|XP_002277905.1|/0/PREDICTED: hypothetical protein [Vitis vinifera]		Glyma05g27030	4.73	16.04	1.76176	gi|225456012|ref|XP_002277056.1|/5.67554e-172/PREDICTED: hypothetical protein [Vitis vinifera]		Glyma09g33820	48.03	13.25	-1.85794	gi|224138952|ref|XP_002326731.1|/1.01248e-121/predicted protein [Populus trichocarpa]		Glyma15g17230	4.4	34.05	2.95208	gi|225423660|ref|XP_002276402.1|/9.39641e-106/PREDICTED: hypothetical protein [Vitis vinifera]		Glyma17g04430	13.02	5.82	-1.16164	gi|51847836|gb|AAU10525.1|/0/putative receptor-like protein kinase 3 [Glycine max]
Glyma17g00570	1.93	8.85	2.19708	gi|225465273|ref|XP_002269647.1|/0/PREDICTED: hypothetical protein [Vitis vinifera]		Glyma07g03240	20.33	5.51	-1.88349	gi|225442885|ref|XP_002263563.1|/7.69753e-22/PREDICTED: hypothetical protein [Vitis vinifera]		Glyma08g09720	1.09	5.4	2.30863	gi|38194466|gb|AAR13240.1|/0/KUP-related potassium transporter [Lotus japonicus]		Glyma02g15570	8.9	3.31	-1.42697	gi|224121984|ref|XP_002330702.1|/3.47653e-122/predicted protein [Populus trichocarpa]		Glyma15g10140	0.36	1.22	1.76081	gi|225444541|ref|XP_002275549.1|/0/PREDICTED: inward rectifying shaker-like K+ channel [Vitis vinifera]		Glyma06g15630	9.46	2.61	-1.85779	gi|225431543|ref|XP_002281970.1|/1.8019e-121/PREDICTED: hypothetical protein [Vitis vinifera]		Glyma01g01790	0.53	4.06	2.93742	gi|225427098|ref|XP_002276078.1|/5.67956e-128/PREDICTED: hypothetical protein [Vitis vinifera]		Glyma08g11620	30.79	13.76	-1.16198	gi|116377|sp|P24826.1|CHS1_SOYBN/0/RecName: Full=Chalcone synthase 1; AltName: Full=Naringenin-chalcone synthase 1
Glyma09g02590	64.86	297.05	2.1953	gi|17467210|gb|AAL40127.1|L78163_1/1.76384e-172/peroxidase [Glycine max]		Glyma09g02750	7.36	2	-1.87971	gi|224056521|ref|XP_002298892.1|/0/predicted protein [Populus trichocarpa]		Glyma20g24930	3.27	16.02	2.29251	gi|224111690|ref|XP_002315942.1|/0/predicted protein [Populus trichocarpa]		Glyma05g20710	71.41	26.47	-1.43177	gi|166203248|gb|ABY84664.1|/3.11585e-161/transcription factor [Glycine max]		Glyma04g35130	3.09	10.46	1.7592	gi|24416614|dbj|BAC22498.1|/4.20984e-86/resistant specific protein-1(4) [Vigna radiata]		Glyma10g02100	8.73	2.44	-1.8391	gi|255564250|ref|XP_002523122.1|/1.62303e-45/structural constituent of cell wall, putative [Ricinus communis]		Glyma18g08660	0.53	4.06	2.93742	gi|225465433|ref|XP_002265568.1|/9.64624e-20/PREDICTED: hypothetical protein [Vitis vinifera]		Glyma12g13320	645.51	287.6	-1.16638	gi|85068148|gb|ABC69353.1|/3.42616e-35/ethylene-responsive element-binding protein [Medicago truncatula]
Glyma17g14750	70.47	322.11	2.19247	gi|124713|sp|P29001.1|INVA_PHAAU/0/RecName: Full=Acid beta-fructofuranosidase; AltName: Full=Acid sucrose hydrolase; AltName: Full=Acid invertase; Short=AI; AltName: Full=Vacuolar invertase; Contains: RecName: Full=Acid beta-fructofuranosidase 30 kDa subunit; Contains: RecName: Full=Acid beta-fructofuranosidase 38 kDa subunit; Flags: Precursor		Glyma04g38990	20.69	5.68	-1.86497	gi|187940289|gb|ACD39375.1|/1.59867e-113/NAC domain protein [Glycine max]		Glyma03g39350	3.82	18.64	2.28676	gi|255542802|ref|XP_002512464.1|/0/ubiquitin-protein ligase, putative [Ricinus communis]		Glyma09g02750	10.36	3.83	-1.43561	gi|224056521|ref|XP_002298892.1|/0/predicted protein [Populus trichocarpa]		Glyma01g12740	8.73	29.46	1.7547	gi|1142619|gb|AAB00686.1|/0/phaseolin G-box binding protein PG1 [Phaseolus vulgaris]		Glyma01g34490	11.83	3.31	-1.83755	gi|224077118|ref|XP_002305140.1|/4.0286e-56/predicted protein [Populus trichocarpa]		Glyma02g34940	1.76	13.41	2.92966	gi|225439338|ref|XP_002268304.1|/1.86098e-127/PREDICTED: hypothetical protein [Vitis vinifera]		Glyma06g20310	172.94	76.93	-1.16865	gi|296086416|emb|CBI32005.3|/1.00405e-69/unnamed protein product [Vitis vinifera]
Glyma16g06250	6.84	31.24	2.19133	gi|224055715|ref|XP_002298617.1|/0/predicted protein [Populus trichocarpa]		Glyma02g41590	10.34	2.84	-1.86427	gi|255584757|ref|XP_002533097.1|/1.02064e-138/Alpha-expansin 4 precursor, putative [Ricinus communis]		Glyma02g03870	4	19.51	2.28614	gi|223452696|gb|ACM89738.1|/0/mitochondrial benzaldehyde dehydrogenase [Antirrhinum majus]		Glyma11g27720	11.81	4.35	-1.44092	gi|1305549|gb|AAC09952.1|/0/asparagine synthetase [Glycine max]		Glyma17g34660	6.73	22.49	1.74061	gi|38036088|gb|AAR08415.1|/1.2264e-119/metal transport protein [Medicago truncatula]		Glyma19g05570	37.3	10.46	-1.83429	gi|40457261|gb|AAR86686.1|/0/proline dehydrogenase [Glycine max]		Glyma11g02220	2.11	16.06	2.92816	gi|225426078|ref|XP_002272080.1|/0/PREDICTED: hypothetical protein [Vitis vinifera]		Glyma16g25990	17.07	7.59	-1.16929	gi|224081529|ref|XP_002306447.1|/0/predicted protein [Populus trichocarpa]
Glyma13g35190	4.21	19.21	2.18997	gi|255585740|ref|XP_002533551.1|/0/ubiquitin ligase protein cop1, putative [Ricinus communis]		Glyma13g36960	6.49	1.84	-1.81851	gi|225446469|ref|XP_002275400.1|/5.45756e-158/PREDICTED: hypothetical protein [Vitis vinifera]		Glyma11g28990	4	19.51	2.28614	gi|225434512|ref|XP_002278434.1|/0/PREDICTED: hypothetical protein [Vitis vinifera]		Glyma05g17460	25.62	9.4	-1.44654	gi|34391519|gb|AAN62760.1|/0/disease resistance protein-like protein MsR1 [Medicago sativa]		Glyma12g30890	4.18	13.95	1.73869	gi|225436685|ref|XP_002263076.1|/0/PREDICTED: hypothetical protein [Vitis vinifera]		Glyma06g09150	15.47	4.36	-1.82707	gi|297807201|ref|XP_002871484.1|/1.13627e-144/hypothetical protein ARALYDRAFT_488004 [Arabidopsis lyrata subsp. lyrata]		Glyma13g43920	4.4	33.35	2.92211	gi|71068360|gb|AAZ23107.1|/0/plastid ATP/ADP transport protein 2 [Manihot esculenta]		Glyma19g31230	17.07	7.59	-1.16929	gi|130972|sp|P17817.1|P5CR_SOYBN/1.62088e-130/RecName: Full=Pyrroline-5-carboxylate reductase; Short=P5C reductase; Short=P5CR
Glyma15g41540	3.16	14.37	2.18506	gi|255544584|ref|XP_002513353.1|/0/phosphoglycerate kinase, putative [Ricinus communis]		Glyma15g16900	6.49	1.84	-1.81851	gi|224065557|ref|XP_002301856.1|/0/cellulose synthase [Populus trichocarpa]		Glyma13g36110	10.54	51.2	2.28027	gi|5915843|sp|O81972.1|C82A2_SOYBN/0/RecName: Full=Cytochrome P450 82A2; AltName: Full=Cytochrome P450 CP4		Glyma09g35950	40.34	14.8	-1.44661	gi|224114195|ref|XP_002332424.1|/0/cytokinin oxidase [Populus trichocarpa]		Glyma05g00620	8.19	27.19	1.73114	gi|8954295|gb|AAD27880.2|AF139468_1/2.92534e-89/photosystem I reaction center subunit III [Vigna radiata]		Glyma18g44970	11.1	3.14	-1.82172	gi|255582022|ref|XP_002531808.1|/1.08704e-108/conserved hypothetical protein [Ricinus communis]		Glyma18g03070	5.63	42.52	2.91693	gi|255585374|ref|XP_002533383.1|/2.71768e-85/conserved hypothetical protein [Ricinus communis]		Glyma11g17900	12.32	5.47	-1.17139	gi|225436097|ref|XP_002277822.1|/1.69893e-88/PREDICTED: hypothetical protein [Vitis vinifera]
Glyma18g50870	3.86	17.54	2.18398	gi|225437856|ref|XP_002264085.1|/4.60741e-91/PREDICTED: hypothetical protein [Vitis vinifera]		Glyma10g03110	6.49	1.84	-1.81851	gi|255559480|ref|XP_002520760.1|/1.47666e-49/conserved hypothetical protein [Ricinus communis]		Glyma20g37960	3.27	15.67	2.26064	gi|225450815|ref|XP_002283982.1|/1.84834e-165/PREDICTED: hypothetical protein isoform 1 [Vitis vinifera]		Glyma11g08210	27.62	10.1	-1.45136	gi|255586285|ref|XP_002533794.1|/0/conserved hypothetical protein [Ricinus communis]		Glyma07g38260	6.37	21.09	1.72719	gi|226536911|gb|ACO72582.1|/0/1-deoxy-D-xylulose 5-phosphate synthase 1 [Glycine max]		Glyma06g10470	56.58	16.04	-1.81862	gi|302142009|emb|CBI19212.3|/4.92871e-84/unnamed protein product [Vitis vinifera]		Glyma15g40250	1.94	14.64	2.91579	gi|11385447|gb|AAG34806.1|AF243371_1/2.19602e-128/glutathione S-transferase GST 16 [Glycine max]		Glyma14g21230	226.61	100.4	-1.17445	gi|255551046|ref|XP_002516571.1|/1.62719e-112/conserved hypothetical protein [Ricinus communis]
Glyma10g25710	1.4	6.35	2.18133	gi|225433343|ref|XP_002285592.1|/0/PREDICTED: hypothetical protein [Vitis vinifera]		Glyma09g33610	14.73	4.18	-1.81718	gi|163889363|gb|ABY48133.1|/9.68254e-29/hydroxyproline-rich glycoprotein [Medicago truncatula]		Glyma10g06480	10.18	48.76	2.25996	gi|255556938|ref|XP_002519502.1|/0/Transitional endoplasmic reticulum ATPase, putative [Ricinus communis]		Glyma11g01130	19.08	6.97	-1.45283	gi|255558081|ref|XP_002520069.1|/0/ATP binding protein, putative [Ricinus communis]		Glyma11g01840	4.73	15.51	1.71329	gi|225436577|ref|XP_002274874.1|/0/PREDICTED: hypothetical protein [Vitis vinifera]		Glyma02g36330	22.02	6.28	-1.80998	gi|224088529|ref|XP_002308465.1|/1.3053e-164/predicted protein [Populus trichocarpa]		Glyma04g21360	10.03	74.46	2.89214	gi|91214143|ref|YP_538765.1|/7.72834e-125/RNA polymerase beta'' subunit [Glycine max]		Glyma15g23380	15.13	6.7	-1.17518	gi|224116766|ref|XP_002331872.1|/1.92702e-147/predicted protein [Populus trichocarpa]
Glyma07g31660	3.86	17.38	2.17076	gi|225468977|ref|XP_002275268.1|/0/PREDICTED: hypothetical protein [Vitis vinifera]		Glyma02g01230	9.99	2.84	-1.81459	gi|224128211|ref|XP_002320271.1|/0/predicted protein [Populus trichocarpa]		Glyma05g28610	1.64	7.84	2.25716	gi|18530|emb|CAA46590.1|/0/naregenin-chalcone synthase [Glycine max]		Glyma13g37580	11.45	4.18	-1.45377	gi|297739262|emb|CBI28913.3|/0/unnamed protein product [Vitis vinifera]		Glyma14g38610	8.19	26.84	1.71245	gi|225434321|ref|XP_002265739.1|/8.46151e-40/PREDICTED: hypothetical protein [Vitis vinifera]		Glyma11g09250	15.83	4.53	-1.80508	gi|255561457|ref|XP_002521739.1|/7.62632e-131/auxin:hydrogen symporter, putative [Ricinus communis]		Glyma18g44930	2.29	16.94	2.88701	gi|255582018|ref|XP_002531806.1|/0/ATP binding protein, putative [Ricinus communis]		Glyma12g07560	13.55	6	-1.17526	gi|225030808|gb|ACN79517.1|/0/auxin response factor 4 [Lotus japonicus]
Glyma17g14320	1.23	5.51	2.16339	gi|224125112|ref|XP_002329896.1|/6.22481e-176/predicted protein [Populus trichocarpa]		Glyma13g40820	24.54	7.02	-1.80559	gi|310578|gb|AAA02947.1|/3.5512e-139/nodulin-26 [Glycine max]		Glyma10g32270	3.63	17.07	2.23342	gi|255572743|ref|XP_002527304.1|/0/E3 ubiquitin ligase PUB14, putative [Ricinus communis]		Glyma19g44570	24.89	9.06	-1.45798	gi|255564675|ref|XP_002523332.1|/9.87226e-173/DNA binding protein, putative [Ricinus communis]		Glyma06g02200	18.74	61.36	1.71118	gi|224065699|ref|XP_002301927.1|/0/precursor of protein cell division protease ftsh-like protein [Populus trichocarpa]		Glyma05g27400	7.28	2.09	-1.80044	gi|87240579|gb|ABD32437.1|/0/General substrate transporter [Medicago truncatula]		Glyma07g15800	16.19	119.63	2.8854	gi|47076854|dbj|BAD18377.1|/1.2255e-19/type 2 metallothionein [Glycine max]		Glyma02g12460	33.08	14.64	-1.17604	gi|224108946|ref|XP_002315025.1|/0/predicted protein [Populus trichocarpa]
Glyma01g41190	4.38	19.55	2.15817	gi|59668408|emb|CAI39244.1|/0/beta-amylase [Glycine max]		Glyma12g31810	12.27	3.51	-1.80559	gi|87240549|gb|ABD32407.1|/0/Cellulose synthase [Medicago truncatula]		Glyma04g39110	4.36	20.38	2.22475	gi|45476486|dbj|BAD12492.1|/0/mitogen-activated kinase kinase kinase alpha [Lotus japonicus]		Glyma03g32680	15.81	5.75	-1.4592	gi|225437896|ref|XP_002267519.1|/0/PREDICTED: hypothetical protein [Vitis vinifera]		Glyma09g07140	6.55	21.44	1.71074	gi|124360779|gb|ABN08751.1|/0/Protein kinase [Medicago truncatula]		Glyma10g23520	13.28	3.83	-1.79384	gi|224112665|ref|XP_002316255.1|/0/predicted protein [Populus trichocarpa]		Glyma18g53950	3.17	23.29	2.87716	gi|187940283|gb|ACD39372.1|/1.14428e-113/NAC domain protein [Glycine max]		Glyma08g13100	34.31	15.17	-1.17741	gi|8489806|gb|AAF75761.1|AF262939_1/0/chloroplast protein import component Toc159 [Pisum sativum]
Glyma17g14170	4.03	17.88	2.14949	gi|225426743|ref|XP_002282339.1|/2.94335e-153/PREDICTED: hypothetical protein [Vitis vinifera]		Glyma01g34580	8.59	2.51	-1.77497	gi|224063913|ref|XP_002301300.1|/5.05416e-55/predicted protein [Populus trichocarpa]		Glyma03g05050	1.64	7.66	2.22365	gi|225439594|ref|XP_002266001.1|/1.08852e-51/PREDICTED: hypothetical protein [Vitis vinifera]		Glyma06g01860	11.99	4.35	-1.46274	gi|255539276|ref|XP_002510703.1|/0/glutamate receptor 3 plant, putative [Ricinus communis]		Glyma03g38550	4	13.07	1.70819	gi|87240993|gb|ABD32851.1|/0/Helicase, C-terminal; Zinc finger, CCHC-type; GUCT [Medicago truncatula]		Glyma18g53180	10.19	2.96	-1.78348	gi|225462831|ref|XP_002269246.1|/1.02586e-115/PREDICTED: hypothetical protein [Vitis vinifera]		Glyma13g16660	0.53	3.88	2.87199	gi|224138266|ref|XP_002322771.1|/2.83327e-08/predicted protein [Populus trichocarpa]		Glyma17g00590	26.74	11.82	-1.17777	gi|225465280|ref|XP_002270289.1|/1.79681e-73/PREDICTED: hypothetical protein [Vitis vinifera]
Glyma15g15310	2.98	13.03	2.12845	gi|87240458|gb|ABD32316.1|/0/Pyridine nucleotide-disulphide oxidoreductase, class I [Medicago truncatula]		Glyma12g31480	9.12	2.67	-1.77219	gi|225436140|ref|XP_002275098.1|/2.98378e-165/PREDICTED: hypothetical protein [Vitis vinifera]		Glyma13g10610	1.64	7.66	2.22365	gi|224129070|ref|XP_002320493.1|/2.88813e-133/predicted protein [Populus trichocarpa]		Glyma15g12210	69.23	25.08	-1.46486	gi|11596186|gb|AAG38521.1|AF283536_1/5.7485e-26/cystatin-like protein [Citrus x paradisi]		Glyma17g06510	8.92	29.11	1.7064	gi|225445955|ref|XP_002264997.1|/1.37241e-174/PREDICTED: hypothetical protein [Vitis vinifera]		Glyma11g34430	14.92	4.36	-1.77485	gi|255566464|ref|XP_002524217.1|/0/ATP binding protein, putative [Ricinus communis]		Glyma16g00500	1.06	7.76	2.87199	gi|161105393|gb|ABX57723.1|/0/SYM8 [Pisum sativum]		Glyma12g07770	230.12	101.63	-1.17906	gi|33337696|gb|AAQ13491.1|AF104247_1/0/mitogen-activated protein kinase 1 [Glycine max]
Glyma06g47490	1.23	5.35	2.12088	gi|225466008|ref|XP_002265818.1|/5.3207e-147/PREDICTED: hypothetical protein [Vitis vinifera]		Glyma01g01340	9.64	2.84	-1.76314	gi|255555937|ref|XP_002519004.1|/6.24619e-176/conserved hypothetical protein [Ricinus communis]		Glyma02g40490	2.54	11.84	2.22077	gi|255584390|ref|XP_002532928.1|/0/Transporter ATM1, mitochondrial precursor, putative [Ricinus communis]		Glyma02g43910	11.08	4.01	-1.46628	gi|164605531|dbj|BAF98597.1|/0/CM0545.360.nc [Lotus japonicus]		Glyma13g04740	4.18	13.6	1.70203	gi|255552740|ref|XP_002517413.1|/0/amino acid permease, putative [Ricinus communis]		Glyma10g15980	21.47	6.28	-1.77349	gi|33391721|gb|AAQ17461.1|/0/beta-D-glucosidase [Gossypium hirsutum]		Glyma16g22460	0.7	5.12	2.87072	gi|224114471|ref|XP_002332362.1|/1.66789e-120/predicted protein [Populus trichocarpa]		Glyma04g09290	32.37	14.29	-1.17965	gi|156752165|gb|ABU93833.1|/4.78233e-152/inositol phosphate kinase [Glycine max]
Glyma11g36520	1.23	5.35	2.12088	gi|225433604|ref|XP_002271213.1|/8.7314e-163/PREDICTED: hypothetical protein [Vitis vinifera]		Glyma20g31650	7.36	2.17	-1.76201	gi|161087182|gb|ABX56674.1|/0/C2-H2 zinc finger protein [Glycine max]		Glyma10g32930	1.09	5.05	2.21196	gi|157313088|gb|ABV32455.1|/0/forisome [Medicago truncatula]		Glyma07g37790	117.21	42.32	-1.46968	gi|225432286|ref|XP_002272904.1|/1.55803e-50/PREDICTED: hypothetical protein [Vitis vinifera]		Glyma08g47880	2.37	7.67	1.69434	gi|296085565|emb|CBI29297.3|/4.693e-163/unnamed protein product [Vitis vinifera]		Glyma15g39090	8.92	2.61	-1.77299	gi|85001703|gb|ABC68405.1|/0/cytochrome P450 monooxygenase CYP72A68 [Glycine max]		Glyma20g25940	3.52	25.58	2.86137	gi|225424144|ref|XP_002283966.1|/3.4843e-101/PREDICTED: hypothetical protein [Vitis vinifera]		Glyma20g10810	48.38	21.35	-1.18017	gi|110532561|gb|ABG74924.1|/1.97227e-59/calmodulin [Aegiceras corniculatum]
Glyma08g46960	15.6	67.33	2.1097	gi|255564984|ref|XP_002523485.1|/0/serine-threonine protein kinase, plant-type, putative [Ricinus communis]		Glyma05g28760	6.66	2	-1.73552	gi|225435706|ref|XP_002283484.1|/0/PREDICTED: hypothetical protein [Vitis vinifera]		Glyma18g48730	2.18	10.1	2.21196	gi|21304712|gb|AAM45475.1|/1.32987e-98/ethylene-responsive element binding protein 1 [Glycine max]		Glyma15g06220	98.31	35.35	-1.47563	gi|224095851|ref|XP_002310494.1|/9.05674e-94/predicted protein [Populus trichocarpa]		Glyma01g32000	11.28	36.26	1.68461	gi|255571519|ref|XP_002526707.1|/4.89284e-152/Protein SCAR2, putative [Ricinus communis]		Glyma20g10920	45.85	13.42	-1.77254	gi|296083955|emb|CBI24343.3|/4.68207e-139/unnamed protein product [Vitis vinifera]		Glyma13g41520	3.69	26.47	2.84267	gi|255544848|ref|XP_002513485.1|/0/xanthine dehydrogenase, putative [Ricinus communis]		Glyma10g04480	14.43	6.35	-1.18424	gi|146215968|gb|ABQ10186.1|/0/succinyl-CoA ligase beta subunit [Caragana jubata]
Glyma13g36700	1.75	7.52	2.10338	gi|302143421|emb|CBI21982.3|/7.22771e-66/unnamed protein product [Vitis vinifera]		Glyma17g16830	59.78	18.04	-1.72846	gi|8928432|sp|Q9ZRR5.1|TBA3_HORVU/0/RecName: Full=Tubulin alpha-3 chain		Glyma08g14130	19.08	88.13	2.20757	gi|6091551|gb|AAF01764.2|AF184277_1/2.72179e-121/homeodomain-leucine zipper protein 56 [Glycine max]		Glyma11g07950	45.61	16.37	-1.4783	gi|225431193|ref|XP_002266833.1|/0/PREDICTED: hypothetical protein [Vitis vinifera]		Glyma07g11510	2.55	8.19	1.68337	gi|224133224|ref|XP_002321514.1|/8.39327e-60/predicted protein [Populus trichocarpa]		Glyma07g01220	32.75	9.59	-1.77189	gi|255572947|ref|XP_002527404.1|/0/glucose-methanol-choline (gmc) oxidoreductase, putative [Ricinus communis]		Glyma17g08530	4.75	34.05	2.84166	gi|255547221|ref|XP_002514668.1|/0/conserved hypothetical protein [Ricinus communis]		Glyma01g03550	28.5	12.53	-1.18558	gi|224110936|ref|XP_002315688.1|/1.38116e-132/predicted protein [Populus trichocarpa]
Glyma10g41370	1.4	6.01	2.10194	gi|224108371|ref|XP_002314825.1|/3.51313e-151/predicted protein [Populus trichocarpa]		Glyma06g40780	39.97	12.2	-1.71204	gi|223452593|gb|ACM89623.1|/0/TIR-NBS-LRR type disease resistance protein [Glycine max]		Glyma03g35640	4	18.46	2.20633	gi|255579371|ref|XP_002530530.1|/1.37985e-86/conserved hypothetical protein [Ricinus communis]		Glyma12g10300	62.69	22.47	-1.48024	gi|87240554|gb|ABD32412.1|/0/Cellulose synthase [Medicago truncatula]		Glyma14g03510	2.55	8.19	1.68337	gi|224062625|ref|XP_002300863.1|/0/NPR1/NIM1-like regulatory protein [Populus trichocarpa]		Glyma20g37500	6.55	1.92	-1.77039	gi|225451048|ref|XP_002284948.1|/5.8045e-101/PREDICTED: hypothetical protein [Vitis vinifera]		Glyma01g38500	5.98	42.52	2.82992	gi|255585128|ref|XP_002533269.1|/3.10809e-99/conserved hypothetical protein [Ricinus communis]		Glyma17g14710	44.16	19.41	-1.18594	gi|225426944|ref|XP_002266233.1|/1.84113e-99/PREDICTED: hypothetical protein [Vitis vinifera]
Glyma10g02230	1.4	6.01	2.10194	gi|22095729|sp|Q9SC88.1|GCP4_MEDTR/0/RecName: Full=Gamma-tubulin complex component 4 homolog		Glyma17g03080	33.83	10.36	-1.70728	gi|167962162|dbj|BAG09370.1|/0/peroxisomal fatty acid beta-oxidation multifunctional protein [Glycine max]		Glyma20g07050	3.82	17.59	2.20311	gi|255567234|ref|XP_002524598.1|/1.3024e-124/transcription factor, putative [Ricinus communis]		Glyma05g00370	10.72	3.83	-1.48489	gi|225457192|ref|XP_002283959.1|/0/PREDICTED: hypothetical protein isoform 1 [Vitis vinifera]		Glyma07g34870	2.55	8.19	1.68337	gi|227121314|gb|ACP19347.1|/0/phosphate transporter [Glycine max]		Glyma20g22810	6.55	1.92	-1.77039	gi|296089799|emb|CBI39618.3|/1.03179e-87/unnamed protein product [Vitis vinifera]		Glyma02g26160	1.94	13.76	2.82635	gi|213876486|gb|ACJ54281.1|/0/lipoxygenase [Camellia sinensis]		Glyma05g32720	93.95	41.29	-1.1861	gi|102139963|gb|ABF70103.1|/0/glucose-inhibited division A family protein [Musa balbisiana]
Glyma01g03710	8.41	36.09	2.10142	gi|255568810|ref|XP_002525376.1|/1.46071e-85/amsh, putative [Ricinus communis]		Glyma15g16780	104.13	32.08	-1.69864	gi|85001693|gb|ABC68400.1|/0/cytochrome P450 monooxygenase CYP81E10 [Glycine max]		Glyma14g00390	1.82	8.36	2.19956	gi|225437418|ref|XP_002271146.1|/0/PREDICTED: hypothetical protein [Vitis vinifera]		Glyma05g37240	10.72	3.83	-1.48489	gi|255537643|ref|XP_002509888.1|/0/transcription factor, putative [Ricinus communis]		Glyma13g02390	4.18	13.42	1.68281	gi|224082200|ref|XP_002306600.1|/1.19583e-19/predicted protein [Populus trichocarpa]		Glyma15g01370	22.56	6.62	-1.76886	gi|255553049|ref|XP_002517567.1|/2.42773e-164/conserved hypothetical protein [Ricinus communis]		Glyma05g16400	0.7	4.94	2.81908	gi|224094390|ref|XP_002310152.1|/1.17869e-138/predicted protein [Populus trichocarpa]		Glyma13g22420	14.07	6.18	-1.18694	gi|225639908|gb|ACD87452.2|/0/minichromosome maintenance 5 protein [Pisum sativum]
Glyma01g25890	5.08	21.72	2.09612	gi|255586949|ref|XP_002534074.1|/0/Peptide transporter, putative [Ricinus communis]		Glyma13g24180	21.04	6.52	-1.69019	gi|55977041|sp|P68427.2|H32_PEA/3.23891e-64/RecName: Full=Histone H3.2		Glyma01g03820	2.36	10.8	2.19417	gi|223452696|gb|ACM89738.1|/0/mitochondrial benzaldehyde dehydrogenase [Antirrhinum majus]		Glyma06g47380	10.72	3.83	-1.48489	gi|225459443|ref|XP_002285829.1|/0/PREDICTED: hypothetical protein [Vitis vinifera]		Glyma04g07870	3.64	11.68	1.68203	gi|296081780|emb|CBI20785.3|/0/unnamed protein product [Vitis vinifera]		Glyma17g15710	16.56	4.88	-1.76275	gi|255580799|ref|XP_002531220.1|/2.51435e-90/Major pollen allergen Ory s 1 precursor, putative [Ricinus communis]		Glyma13g43870	1.41	9.88	2.80882	gi|225442759|ref|XP_002280686.1|/0/PREDICTED: hypothetical protein [Vitis vinifera]		Glyma15g39160	14.07	6.18	-1.18694	gi|84514139|gb|ABC59078.1|/0/cytochrome P450 monooxygenase CYP72A59 [Medicago truncatula]
Glyma12g28960	2.98	12.7	2.09144	gi|225448160|ref|XP_002264958.1|/2.27221e-134/PREDICTED: hypothetical protein [Vitis vinifera]		Glyma15g39770	9.64	3.01	-1.67927	gi|91214152|ref|YP_538774.1|/2.76184e-106/acetyl-CoA carboxylase carboxyltransferase beta subunit [Glycine max]		Glyma12g02330	1.64	7.49	2.19127	gi|225433841|ref|XP_002263182.1|/0/PREDICTED: hypothetical protein [Vitis vinifera]		Glyma18g14620	21.44	7.66	-1.48489	gi|224082614|ref|XP_002306765.1|/0/predicted protein [Populus trichocarpa]		Glyma04g41640	3.64	11.68	1.68203	gi|255545036|ref|XP_002513579.1|/1.03671e-117/trehalose-6-phosphate synthase, putative [Ricinus communis]		Glyma05g20460	26.56	7.84	-1.76033	gi|168048091|ref|XP_001776501.1|/3.29468e-25/predicted protein [Physcomitrella patens subsp. patens]		Glyma08g19410	1.58	10.94	2.79162	gi|5915839|sp|O48923.1|C71DA_SOYBN/0/RecName: Full=Cytochrome P450 71D10		Glyma03g03560	11.26	4.94	-1.18862	gi|85001687|gb|ABC68397.1|/0/cytochrome P450 monooxygenase CYP83E8 [Glycine max]
Glyma13g32640	7.89	33.58	2.08951	gi|297736348|emb|CBI25071.3|/3.7658e-118/unnamed protein product [Vitis vinifera]		Glyma20g30490	20.33	6.35	-1.67878	gi|255545090|ref|XP_002513606.1|/0/multidrug resistance-associated protein 1, 3 (mrp1, 3), abc-transoprter, putative [Ricinus communis]		Glyma18g42200	16.17	73.84	2.19108	gi|223452526|gb|ACM89590.1|/4.65668e-126/disease resistance protein [Glycine max]		Glyma07g25710	41.43	14.8	-1.48508	gi|225437689|ref|XP_002279803.1|/0/PREDICTED: hypothetical protein [Vitis vinifera]		Glyma03g00790	3.64	11.68	1.68203	gi|255580250|ref|XP_002530955.1|/0/multidrug resistance pump, putative [Ricinus communis]		Glyma15g34870	10.55	3.14	-1.74841	gi|55977041|sp|P68427.2|H32_PEA/1.22468e-69/RecName: Full=Histone H3.2		Glyma12g29890	0.88	6	2.76939	gi|223452292|gb|ACM89474.1|/0/protein kinase family protein [Glycine max]		Glyma10g28020	12.49	5.47	-1.19116	gi|196122038|gb|ACG69493.1|/3.84792e-122/germin-like protein 17 [Glycine max]
Glyma20g32800	7.71	32.75	2.08669	gi|225464132|ref|XP_002265099.1|/2.09703e-174/PREDICTED: hypothetical protein [Vitis vinifera]		Glyma20g32570	72.92	23.06	-1.66092	gi|224101657|ref|XP_002312370.1|/3.66421e-06/predicted protein [Populus trichocarpa]		Glyma13g14410	1.27	5.75	2.17873	gi|34329345|gb|AAQ63884.1|/0/putative serine carboxypeptidase [Medicago truncatula]		Glyma10g39450	99.03	35.35	-1.48616	gi|27527030|emb|CAD57680.1|/1.23876e-131/putative phosphatase [Glycine max]		Glyma08g13150	2.18	6.97	1.67683	gi|223452321|gb|ACM89488.1|/0/protein kinase [Glycine max]		Glyma09g08120	29.84	8.89	-1.74699	gi|224068470|ref|XP_002326128.1|/0/predicted protein [Populus trichocarpa]		Glyma18g47060	0.88	6	2.76939	gi|33286866|gb|AAK95654.2|AF405422_1/0/ferric-chelate reductase [Pisum sativum]		Glyma16g34370	24.98	10.94	-1.19116	gi|224125770|ref|XP_002329713.1|/0/predicted protein [Populus trichocarpa]
Glyma03g41590	4.21	17.88	2.08645	gi|113367192|gb|ABI34653.1|/3.81875e-172/bZIP transcription factor bZIP78 [Glycine max]		Glyma07g04440	11.57	3.68	-1.65261	gi|224073700|ref|XP_002304133.1|/1.99428e-31/predicted protein [Populus trichocarpa]		Glyma13g44430	4.18	18.81	2.16993	gi|297739988|emb|CBI30170.3|/4.37032e-111/unnamed protein product [Vitis vinifera]		Glyma18g06950	62.15	22.12	-1.4904	gi|189014684|gb|ACD69578.1|/0/omega-3 fatty acid desaturase [Glycine max]		Glyma12g35050	25.11	80.18	1.67498	gi|266742|sp|Q01289.1|POR_PEA/1.75521e-170/RecName: Full=Protochlorophyllide reductase, chloroplastic; Short=PCR; AltName: Full=NADPH-protochlorophyllide oxidoreductase; Short=POR; Flags: Precursor		Glyma03g26640	8.19	2.44	-1.74698	gi|255575251|ref|XP_002528529.1|/1.15693e-105/auxin:hydrogen symporter, putative [Ricinus communis]		Glyma08g43800	0.7	4.76	2.76553	gi|255584637|ref|XP_002533042.1|/9.42041e-151/ubiquitin-protein ligase, putative [Ricinus communis]		Glyma17g35170	118.93	52.05	-1.19214	gi|23466383|tpg|DAA00282.1|/2.20745e-15/TPA: TPA_exp: putative phytosulfokine peptide precursor [Glycine max]
Glyma08g18500	1.93	8.19	2.08526	gi|224115286|ref|XP_002332207.1|/1.09382e-143/predicted protein [Populus trichocarpa]		Glyma08g06810	11.92	3.84	-1.63421	gi|225429082|ref|XP_002271528.1|/0/PREDICTED: hypothetical protein [Vitis vinifera]		Glyma08g06470	10.36	46.5	2.16621	gi|87240487|gb|ABD32345.1|/1.39847e-148/Octicosapeptide/Phox/Bem1p [Medicago truncatula]		Glyma15g08370	49.61	17.59	-1.49588	gi|190361125|gb|ACE76905.1|/2.14572e-77/ethylene-responsive element binding factor 4 [Glycine max]		Glyma13g42550	5.46	17.43	1.6746	gi|225442297|ref|XP_002280146.1|/1.66698e-128/PREDICTED: hypothetical protein isoform 1 [Vitis vinifera]		Glyma13g43870	28.02	8.37	-1.74316	gi|225442759|ref|XP_002280686.1|/0/PREDICTED: hypothetical protein [Vitis vinifera]		Glyma09g29880	11.61	78.52	2.75769	gi|255567305|ref|XP_002524633.1|/0/Cyclic nucleotide-gated ion channel, putative [Ricinus communis]		Glyma14g07710	13.72	6	-1.19325	gi|224066127|ref|XP_002302014.1|/8.32112e-110/predicted protein [Populus trichocarpa]
Glyma09g30040	2.8	11.86	2.08261	gi|20530716|gb|AAM27201.1|AF502431_1/4.37998e-148/GAGA-binding protein [Glycine max]		Glyma11g13140	12.97	4.18	-1.6336	gi|224147812|ref|XP_002336545.1|/3.90805e-06/predicted protein [Populus trichocarpa]		Glyma19g42100	6.91	31	2.16551	gi|225450795|ref|XP_002279542.1|/6.13394e-171/PREDICTED: hypothetical protein [Vitis vinifera]		Glyma09g11990	18.72	6.62	-1.49968	gi|255586003|ref|XP_002533671.1|/0/heparanase, putative [Ricinus communis]		Glyma18g46300	5.64	17.95	1.67022	gi|75120873|sp|Q6DW75.1|DGDG2_SOYBN/0/RecName: Full=Digalactosyldiacylglycerol synthase 2, chloroplastic		Glyma16g06070	8.73	2.61	-1.74193	gi|255536887|ref|XP_002509510.1|/3.93671e-174/ribonucleoside-diphosphate reductase small chain, putative [Ricinus communis]		Glyma16g26210	2.29	15.35	2.74482	gi|27753609|dbj|BAC55228.1|/0/serine palmitoyltransferase [Lotus japonicus]		Glyma02g15590	43.98	19.23	-1.19349	gi|224121980|ref|XP_002330701.1|/1.98304e-154/predicted protein [Populus trichocarpa]
Glyma16g33300	6.84	28.74	2.07099	gi|224077670|ref|XP_002305354.1|/0/predicted protein [Populus trichocarpa]		Glyma13g37260	11.39	3.68	-1.62999	gi|255553739|ref|XP_002517910.1|/3.82034e-39/conserved hypothetical protein [Ricinus communis]		Glyma05g37860	6	26.82	2.16027	gi|255537469|ref|XP_002509801.1|/0/tubulin beta chain, putative [Ricinus communis]		Glyma15g11420	10.36	3.66	-1.50111	gi|255554903|ref|XP_002518489.1|/1.75899e-156/conserved hypothetical protein [Ricinus communis]		Glyma08g47570	10.92	34.69	1.66755	gi|223452434|gb|ACM89544.1|/0/serine/threonine-protein kinase [Glycine max]		Glyma12g04120	22.74	6.8	-1.74163	gi|225427772|ref|XP_002275329.1|/0/PREDICTED: hypothetical protein [Vitis vinifera]		Glyma11g38180	1.06	7.06	2.7356	gi|255587557|ref|XP_002534310.1|/3.81649e-37/conserved hypothetical protein [Ricinus communis]		Glyma12g36990	36.77	16.06	-1.19506	gi|1617036|emb|CAA69914.1|/2.38546e-168/Ted2 [Vigna unguiculata]
Glyma03g39490	14.9	62.48	2.06808	gi|225450795|ref|XP_002279542.1|/1.02023e-175/PREDICTED: hypothetical protein [Vitis vinifera]		Glyma10g43850	44.35	14.37	-1.62587	gi|75268971|sp|Q53B70.1|CF1B2_SOYBN/1.2263e-118/RecName: Full=Chalcone--flavonone isomerase 1B-2; Short=Chalcone isomerase 1B-2		Glyma18g49060	3.82	17.07	2.15982	gi|223452313|gb|ACM89484.1|/0/serine/threonine protein kinase-like protein [Glycine max]		Glyma15g34720	85.22	29.96	-1.50815	gi|115334821|gb|ABI94026.1|/0/(iso)flavonoid glycosyltransferase [Medicago truncatula]		Glyma07g36870	5.82	18.48	1.66687	gi|225431952|ref|XP_002272572.1|/7.64378e-145/PREDICTED: hypothetical protein [Vitis vinifera]		Glyma11g10960	51.13	15.34	-1.73687	gi|292630743|sp|C6TKZ5.1|DRE2_SOYBN/5.77141e-145/RecName: Full=Anamorsin homolog; AltName: Full=Fe-S cluster assembly protein DRE2 homolog		Glyma11g29890	0.7	4.59	2.71307	gi|211906538|gb|ACJ11762.1|/1.78683e-116/class III peroxidase [Gossypium hirsutum]		Glyma02g40900	21.82	9.53	-1.1951	gi|224134743|ref|XP_002327478.1|/4.12877e-145/predicted protein [Populus trichocarpa]
Glyma07g05960	8.41	35.25	2.06745	gi|110931690|gb|ABH02844.1|/1.69174e-113/MYB transcription factor MYB92 [Glycine max]		Glyma07g16410	67.84	22.05	-1.62136	gi|297740322|emb|CBI30504.3|/7.41814e-75/unnamed protein product [Vitis vinifera]		Glyma10g34810	7.45	33.26	2.15848	gi|255568028|ref|XP_002524991.1|/4.43804e-177/r3h domain containing protein, putative [Ricinus communis]		Glyma14g00650	21.81	7.66	-1.50957	gi|255567166|ref|XP_002524564.1|/0/Endosomal P24A protein precursor, putative [Ricinus communis]		Glyma19g32070	3.46	10.98	1.66603	gi|3059095|emb|CAA04526.1|/0/magnesium chelatase subunit [Glycine max]		Glyma08g01350	12.19	3.66	-1.73578	gi|255547624|ref|XP_002514869.1|/3.47934e-19/hypothetical protein RCOM_1078910 [Ricinus communis]		Glyma11g00640	5.45	35.64	2.70917	gi|297737012|emb|CBI26213.3|/0/unnamed protein product [Vitis vinifera]		Glyma17g10060	21.82	9.53	-1.1951	gi|255540779|ref|XP_002511454.1|/0/Mannosyl-oligosaccharide 1,2-alpha-mannosidase IA, putative [Ricinus communis]
Glyma08g19410	1.4	5.85	2.06301	gi|5915839|sp|O48923.1|C71DA_SOYBN/0/RecName: Full=Cytochrome P450 71D10		Glyma08g25170	39.97	13.03	-1.61708	gi|4235430|gb|AAD13216.1|/4.18481e-152/latex-abundant protein [Hevea brasiliensis]		Glyma01g22480	1.64	7.31	2.15618	gi|225423891|ref|XP_002281658.1|/2.62489e-153/PREDICTED: hypothetical protein [Vitis vinifera]		Glyma18g45420	78.68	27.52	-1.51552	gi|224130034|ref|XP_002320736.1|/1.94161e-119/predicted protein [Populus trichocarpa]		Glyma01g01270	7.46	23.53	1.65725	gi|225445126|ref|XP_002280521.1|/0/PREDICTED: hypothetical protein [Vitis vinifera]		Glyma19g34870	12.74	3.83	-1.73395	gi|225438101|ref|XP_002272766.1|/0/PREDICTED: hypothetical protein [Vitis vinifera]		Glyma08g44090	2.11	13.76	2.70517	gi|225465435|ref|XP_002265617.1|/2.20399e-151/PREDICTED: hypothetical protein [Vitis vinifera]		Glyma14g04080	29.91	13.06	-1.19547	gi|225435860|ref|XP_002263423.1|/5.73712e-160/PREDICTED: hypothetical protein [Vitis vinifera]
Glyma11g33110	2.45	10.19	2.0563	gi|225466273|ref|XP_002272437.1|/0/PREDICTED: hypothetical protein [Vitis vinifera]		Glyma06g43050	32.25	10.53	-1.61479	gi|226320258|gb|ACO48250.1|/0/phosphoenolpyruvate carboxylase [Arachis hypogaea]		Glyma11g15000	3.45	15.33	2.15169	gi|225435008|ref|XP_002281203.1|/7.87294e-147/PREDICTED: hypothetical protein [Vitis vinifera]		Glyma05g28280	113.93	39.53	-1.52713	gi|255553502|ref|XP_002517792.1|/2.15639e-14/conserved hypothetical protein [Ricinus communis]		Glyma20g24200	3.82	12.03	1.65499	gi|29293057|gb|AAO73866.1|AF503360_1/0/putative NADH-dependent hydroxypyruvate reductase [Glycine max]		Glyma02g02310	9.28	2.79	-1.73386	gi|87241137|gb|ABD32995.1|/0/Homeodomain-related [Medicago truncatula]		Glyma16g29890	1.58	10.23	2.69481	gi|225464551|ref|XP_002272741.1|/0/PREDICTED: hypothetical protein [Vitis vinifera]		Glyma13g17050	23.05	10.06	-1.19614	gi|223452333|gb|ACM89494.1|/0/kinase-like protein [Glycine max]
Glyma14g08160	3.51	14.53	2.04949	gi|255538632|ref|XP_002510381.1|/1.06177e-10/conserved hypothetical protein [Ricinus communis]		Glyma01g38400	12.8	4.18	-1.61457	gi|225430832|ref|XP_002273030.1|/1.05532e-87/PREDICTED: hypothetical protein [Vitis vinifera]		Glyma14g06230	8.9	39.53	2.15107	gi|255574846|ref|XP_002528330.1|/3.93216e-135/receptor protein kinase, putative [Ricinus communis]		Glyma07g33880	15.63	5.4	-1.53329	gi|18151384|dbj|BAB83692.1|/0/ABA-glucosyltransferase [Vigna angularis]		Glyma10g39460	6.37	20.05	1.65424	gi|148372347|gb|ABQ63097.1|/2.19345e-100/photosystem I subunit PsaD [Glycine max]		Glyma13g16950	26.02	7.84	-1.7307	gi|255550473|ref|XP_002516287.1|/4.51442e-169/12-oxophytodienoate reductase opr, putative [Ricinus communis]		Glyma04g06620	6.33	40.93	2.69288	gi|255548772|ref|XP_002515442.1|/6.65486e-148/ccr4-associated factor, putative [Ricinus communis]		Glyma03g40840	33.96	14.82	-1.19629	gi|255561873|ref|XP_002521945.1|/0/Poly(rC)-binding protein, putative [Ricinus communis]
Glyma15g09900	7.19	29.74	2.04834	gi|225443996|ref|XP_002280819.1|/0/PREDICTED: similar to putative multidrug resistance-associated protein [Vitis vinifera]		Glyma11g01800	12.8	4.18	-1.61457	gi|224074998|ref|XP_002304511.1|/0/predicted protein [Populus trichocarpa]		Glyma07g40230	1.45	6.44	2.15101	gi|225465273|ref|XP_002269647.1|/0/PREDICTED: hypothetical protein [Vitis vinifera]		Glyma11g33030	42.88	14.8	-1.53471	gi|288559107|sp|C6TCJ2.1|U497F_SOYBN/1.31198e-106/RecName: Full=UPF0497 membrane protein 15		Glyma07g05950	2.55	8.02	1.6531	gi|112363388|gb|ABI16018.1|/1.54543e-128/Dof17 [Glycine max]		Glyma04g38990	100.43	30.33	-1.72737	gi|187940289|gb|ACD39375.1|/1.59867e-113/NAC domain protein [Glycine max]		Glyma09g37750	1.23	7.94	2.69048	gi|225453402|ref|XP_002273973.1|/1.79526e-64/PREDICTED: hypothetical protein [Vitis vinifera]		Glyma16g22290	19	8.29	-1.19656	gi|224084107|ref|XP_002307213.1|/2.51493e-123/predicted protein [Populus trichocarpa]
Glyma19g34120	13.67	56.47	2.04647	gi|256592586|gb|ACV03423.1|/3.98132e-147/selenocysteine methyltransferase-like protein [Astragalus drummondii]		Glyma14g38390	12.8	4.18	-1.61457	gi|225348655|gb|ACN87289.1|/0/with no lysine kinase [Glycine max]		Glyma01g02360	1.82	8.01	2.13786	gi|163889363|gb|ABY48133.1|/3.429e-36/hydroxyproline-rich glycoprotein [Medicago truncatula]		Glyma06g21920	9.09	3.13	-1.53812	gi|18148451|dbj|BAB83261.1|/0/flavonoid 3'-hydroxylase [Glycine max]		Glyma04g10240	2.55	8.02	1.6531	gi|225459067|ref|XP_002283768.1|/0/PREDICTED: hypothetical protein [Vitis vinifera]		Glyma09g36570	49.49	14.99	-1.72314	gi|255539761|ref|XP_002510945.1|/1.29795e-173/trehalose-6-phosphate synthase, putative [Ricinus communis]		Glyma18g53640	0.88	5.65	2.68268	gi|296085555|emb|CBI29287.3|/5.4991e-85/unnamed protein product [Vitis vinifera]		Glyma02g42460	10.91	4.76	-1.19662	gi|225448445|ref|XP_002272072.1|/0/PREDICTED: hypothetical protein [Vitis vinifera]
Glyma03g22360	3.33	13.7	2.04058	gi|224065449|ref|XP_002301822.1|/2.14998e-85/predicted protein [Populus trichocarpa]		Glyma17g34900	80.99	26.73	-1.59928	gi|37542692|gb|AAL58570.1|/0/vacuolar processing enzyme 2 [Glycine max]		Glyma19g37880	1.82	8.01	2.13786	gi|224102967|ref|XP_002312874.1|/1.92598e-104/predicted protein [Populus trichocarpa]		Glyma02g41300	30.89	10.62	-1.54036	gi|13397927|emb|CAC34625.1|/2.26008e-52/putative calmodulin-related protein [Medicago sativa]		Glyma13g35180	7.82	24.58	1.65224	gi|225461471|ref|XP_002285024.1|/8.54211e-173/PREDICTED: hypothetical protein [Vitis vinifera]		Glyma03g41510	32.2	9.76	-1.72211	gi|151558784|emb|CAO78600.1|/3.39407e-107/endochitinase and N-acetylglucosamine-binding hemagglutinin precursor [Parkia platycephala]		Glyma02g02540	5.45	34.94	2.68055	gi|57834178|dbj|BAD86819.1|/4.22897e-145/hypersensitive-induced response protein [Lotus japonicus]		Glyma10g07230	10.91	4.76	-1.19662	gi|255556792|ref|XP_002519429.1|/0/Uracil permease, putative [Ricinus communis]
Glyma03g27800	2.28	9.36	2.03747	gi|255552447|ref|XP_002517267.1|/0/nitrate transporter, putative [Ricinus communis]		Glyma20g29200	29.27	9.69	-1.59485	gi|82697957|gb|ABB89013.1|/1.45256e-94/CXE carboxylesterase [Actinidia eriantha]		Glyma18g47820	35.98	158.31	2.13749	gi|297742829|emb|CBI35583.3|/0/unnamed protein product [Vitis vinifera]		Glyma11g33520	17.81	6.1	-1.54581	gi|224065128|ref|XP_002301682.1|/1.49912e-173/predicted protein [Populus trichocarpa]		Glyma06g35630	4	12.55	1.64962	gi|62912516|gb|AAY21813.1|/0/tyrosine aminotransferase [Glycine max]		Glyma13g41290	12.01	3.66	-1.71432	gi|224054678|ref|XP_002298348.1|/7.35218e-105/predicted protein [Populus trichocarpa]		Glyma13g24200	13.02	83.46	2.68036	gi|75314016|sp|Q9SWR5.1|C93C1_SOYBN/0/RecName: Full=2-hydroxyisoflavanone synthase; AltName: Full=Isoflavone synthase 2; AltName: Full=Cytochrome P450 93C1v2		Glyma10g26770	10.91	4.76	-1.19662	gi|255538832|ref|XP_002510481.1|/0/tetratricopeptide repeat protein, tpr, putative [Ricinus communis]
Glyma19g10520	2.63	10.69	2.02313	gi|255570657|ref|XP_002526283.1|/0/ATP binding protein, putative [Ricinus communis]		Glyma12g33190	11.57	3.84	-1.59121	gi|255553739|ref|XP_002517910.1|/3.46404e-43/conserved hypothetical protein [Ricinus communis]		Glyma02g37680	4.36	19.16	2.1357	gi|225459109|ref|XP_002285689.1|/9.51438e-79/PREDICTED: hypothetical protein [Vitis vinifera]		Glyma04g43470	75.41	25.78	-1.5485	gi|225432973|ref|XP_002280640.1|/1.90416e-178/PREDICTED: hypothetical protein [Vitis vinifera]		Glyma04g31180	4	12.55	1.64962	gi|225455748|ref|XP_002268894.1|/0/PREDICTED: similar to SPPA (signal peptide peptidase); protease IV/ serine-type endopeptidase [Vitis vinifera]		Glyma18g14620	76.05	23.18	-1.71407	gi|224082614|ref|XP_002306765.1|/0/predicted protein [Populus trichocarpa]		Glyma13g34440	1.41	9	2.67423	gi|87241081|gb|ABD32939.1|/3.4167e-16/hypothetical protein MtrDRAFT_AC151598g7v2 [Medicago truncatula]		Glyma11g25680	10.91	4.76	-1.19662	gi|225465817|ref|XP_002263469.1|/0/PREDICTED: hypothetical protein [Vitis vinifera]
Glyma13g40320	1.4	5.68	2.02046	gi|87241208|gb|ABD33066.1|/0/DNA-binding SAP; Zinc finger, MIZ-type; Zinc finger, FYVE/PHD-type [Medicago truncatula]		Glyma06g06870	14.55	4.84	-1.58794	gi|1706956|gb|AAB37766.1|/0/cellulose synthase [Gossypium hirsutum]		Glyma17g03850	2.18	9.58	2.1357	gi|224133962|ref|XP_002327722.1|/4.69259e-11/predicted protein [Populus trichocarpa]		Glyma07g30950	15.81	5.4	-1.54981	gi|87240734|gb|ABD32592.1|/8.79478e-43/At1g61340 [Medicago truncatula]		Glyma08g01510	3.28	10.28	1.64807	gi|224058567|ref|XP_002299546.1|/1.60385e-105/predicted protein [Populus trichocarpa]		Glyma11g18160	32.57	9.94	-1.71223	gi|255545349|ref|XP_002513735.1|/2.42061e-23/conserved hypothetical protein [Ricinus communis]		Glyma05g33130	1.58	10.06	2.67063	gi|255544393|ref|XP_002513258.1|/0/conserved hypothetical protein [Ricinus communis]		Glyma16g17320	10.91	4.76	-1.19662	gi|255557729|ref|XP_002519894.1|/1.23078e-124/transporter, putative [Ricinus communis]
Glyma02g43560	2.8	11.36	2.02046	gi|18157333|dbj|BAB83762.1|/6.68126e-89/1-aminocyclopropane-1-carboxylic acid oxidase [Phaseolus lunatus]		Glyma20g31390	7.54	2.51	-1.58688	gi|3413473|emb|CAA06975.1|/4.34863e-170/tyrosine phosphatase 1 [Glycine max]		Glyma03g42390	1.27	5.57	2.13285	gi|225441963|ref|XP_002263215.1|/1.82533e-39/PREDICTED: hypothetical protein [Vitis vinifera]		Glyma19g27930	91.95	31.35	-1.55238	gi|222478415|gb|ACM62742.1|/0/chalcone synthase [Garcinia mangostana]		Glyma10g31320	2.73	8.54	1.64534	gi|225431020|ref|XP_002273278.1|/1.23126e-79/PREDICTED: hypothetical protein [Vitis vinifera]		Glyma06g12090	45.67	13.95	-1.71098	gi|49257109|dbj|BAD24712.1|/0/protein disulfide isomerase-like protein [Glycine max]		Glyma19g07190	18.47	117.51	2.66953	gi|119368540|ref|YP_913228.1|/1.07324e-34/ribosomal protein L2 [Gossypium barbadense]		Glyma18g05210	17.42	7.59	-1.19857	gi|255570461|ref|XP_002526189.1|/0/conserved hypothetical protein [Ricinus communis]
Glyma05g28610	12.27	49.62	2.01579	gi|18530|emb|CAA46590.1|/0/naregenin-chalcone synthase [Glycine max]		Glyma12g01570	12.45	4.18	-1.57457	gi|255539777|ref|XP_002510953.1|/0/conserved hypothetical protein [Ricinus communis]		Glyma19g01470	4.18	18.29	2.12948	gi|58038194|emb|CAH05011.1|/0/alpha-dioxygenase [Pisum sativum]		Glyma02g35240	16.9	5.75	-1.55539	gi|225463288|ref|XP_002264021.1|/0/PREDICTED: similar to helicase domain-containing protein [Vitis vinifera]		Glyma11g35520	5.64	17.61	1.64263	gi|225448507|ref|XP_002273020.1|/0/PREDICTED: hypothetical protein [Vitis vinifera]		Glyma13g31850	10.19	3.14	-1.69832	gi|224116190|ref|XP_002317235.1|/0/predicted protein [Populus trichocarpa]		Glyma03g16600	1.06	6.7	2.6601	gi|11385441|gb|AAG34803.1|AF243368_1/1.17883e-112/glutathione S-transferase GST 13 [Glycine max]		Glyma06g09970	26.74	11.65	-1.19867	gi|224082015|ref|XP_002306552.1|/8.76964e-71/predicted protein [Populus trichocarpa]
Glyma06g02120	11.57	46.61	2.01025	gi|225459860|ref|XP_002285931.1|/0/PREDICTED: hypothetical protein [Vitis vinifera]		Glyma01g42390	8.41	2.84	-1.56621	gi|58866293|gb|AAW82960.1|/6.41745e-148/senescence-inducible chloroplast stay-green protein 2 [Glycine max]		Glyma12g28960	2.36	10.28	2.12298	gi|225448160|ref|XP_002264958.1|/2.27221e-134/PREDICTED: hypothetical protein [Vitis vinifera]		Glyma02g39340	129.74	44.06	-1.55808	gi|2582800|emb|CAA72341.1|/4.37627e-140/protein phosphatase 2C [Medicago sativa]		Glyma10g01120	5.64	17.61	1.64263	gi|225432993|ref|XP_002280801.1|/0/PREDICTED: hypothetical protein [Vitis vinifera]		Glyma20g24810	63.86	19.7	-1.69672	gi|2624383|emb|CAA70595.1|/0/cinnamate 4-hydroxylase [Phaseolus vulgaris]		Glyma17g14620	1.06	6.7	2.6601	gi|255537043|ref|XP_002509588.1|/3.95915e-24/lipid binding protein, putative [Ricinus communis]		Glyma11g09350	22.7	9.88	-1.20011	gi|111550245|gb|ABH10138.1|/8.45904e-180/NADP-thioredoxin reductase A [Medicago truncatula]
Glyma02g47900	1.58	6.35	2.00683	gi|225447539|ref|XP_002268250.1|/2.39129e-38/PREDICTED: hypothetical protein [Vitis vinifera]		Glyma06g01500	13.85	4.68	-1.56531	gi|255536825|ref|XP_002509479.1|/0/Glucan endo-1,3-beta-glucosidase precursor, putative [Ricinus communis]		Glyma08g06940	2	8.71	2.12267	gi|124359217|gb|ABN05728.1|/3.78677e-109/Octicosapeptide/Phox/Bem1p [Medicago truncatula]		Glyma14g37350	18.17	6.1	-1.57468	gi|27902573|gb|AAO24263.1|/0/microsomal omega-3-fatty acid desaturase [Glycine max]		Glyma17g03880	24.74	77.22	1.64213	gi|255556418|ref|XP_002519243.1|/0/conserved hypothetical protein [Ricinus communis]		Glyma02g15190	133.18	41.14	-1.69476	gi|255555523|ref|XP_002518798.1|/5.50643e-141/nuclear acid binding protein, putative [Ricinus communis]		Glyma07g06950	1.76	11.12	2.65951	gi|297821010|ref|XP_002878388.1|/1.52314e-148/hypothetical protein ARALYDRAFT_486638 [Arabidopsis lyrata subsp. lyrata]		Glyma19g36080	59.99	26.11	-1.20012	gi|11385579|gb|AAG34872.1|AF249913_1/2.10268e-105/In2-1 protein [Glycine max]
Glyma11g01890	1.93	7.69	1.99438	gi|224053771|ref|XP_002297971.1|/7.22873e-49/predicted protein [Populus trichocarpa]		Glyma03g27600	7.89	2.67	-1.56319	gi|297741704|emb|CBI32836.3|/0/unnamed protein product [Vitis vinifera]		Glyma11g37710	2	8.71	2.12267	gi|147859341|emb|CAN81849.1|/8.38445e-88/hypothetical protein [Vitis vinifera]		Glyma10g01640	61.78	20.73	-1.57542	gi|113367180|gb|ABI34647.1|/6.87421e-81/bZIP transcription factor bZIP59 [Glycine max]		Glyma15g04620	13.46	42.01	1.64205	gi|110931722|gb|ABH02860.1|/1.71396e-121/MYB transcription factor MYB139 [Glycine max]		Glyma04g09520	22.38	6.97	-1.68298	gi|4324495|gb|AAD16897.1|/0/glutamyl-tRNA reductase precursor [Glycine max]		Glyma17g33350	1.76	11.12	2.65951	gi|255548704|ref|XP_002515408.1|/0/Ubiquitin carboxyl-terminal hydrolase, putative [Ricinus communis]		Glyma05g32510	55.95	24.35	-1.20022	gi|45476486|dbj|BAD12492.1|/0/mitogen-activated kinase kinase kinase alpha [Lotus japonicus]
Glyma09g30800	1.93	7.69	1.99438	gi|92870991|gb|ABE80152.1|/4.78332e-25/High mobility group proteins HMG-I and HMG-Y; Linker histone, N-terminal [Medicago truncatula]		Glyma08g16030	158.29	53.63	-1.56146	gi|145245877|gb|ABP49172.1|/2.80051e-156/uroporphiryn-III C-methyltransferase [Medicago truncatula]		Glyma05g01450	6	26.12	2.12212	gi|11933414|dbj|BAB19760.1|/0/nitrate transporter NRT1-5 [Glycine max]		Glyma13g43970	22.35	7.49	-1.57724	gi|255553049|ref|XP_002517567.1|/2.36459e-163/conserved hypothetical protein [Ricinus communis]		Glyma10g06710	3.09	9.59	1.63392	gi|255556850|ref|XP_002519458.1|/4.40103e-103/carbonic anhydrase, putative [Ricinus communis]		Glyma08g09240	21.83	6.8	-1.68271	gi|147778109|emb|CAN69730.1|/0/hypothetical protein [Vitis vinifera]		Glyma07g13440	1.23	7.76	2.6574	gi|255571079|ref|XP_002526490.1|/2.21476e-175/ATP binding protein, putative [Ricinus communis]		Glyma14g39820	47.85	20.82	-1.20055	gi|225457542|ref|XP_002270675.1|/0/PREDICTED: hypothetical protein [Vitis vinifera]
Glyma14g01960	2.1	8.35	1.99139	gi|225460767|ref|XP_002274103.1|/0/PREDICTED: hypothetical protein [Vitis vinifera]		Glyma04g43500	105	35.75	-1.55437	gi|225430812|ref|XP_002271463.1|/1.67771e-164/PREDICTED: hypothetical protein [Vitis vinifera]		Glyma01g22260	14.72	63.74	2.11442	gi|255566851|ref|XP_002524409.1|/5.2858e-116/DNA-binding protein RAV1, putative [Ricinus communis]		Glyma0142s00210	7.81	2.61	-1.58127	gi|224058786|ref|XP_002299630.1|/9.16095e-09/predicted protein [Populus trichocarpa]		Glyma02g16920	5.46	16.91	1.6309	gi|224131304|ref|XP_002321051.1|/3.39819e-144/predicted protein [Populus trichocarpa]		Glyma08g07690	7.28	2.27	-1.68125	gi|32130598|gb|AAP68983.1|/1.02788e-178/alternative oxidase 2b [Glycine max]		Glyma18g01120	0.7	4.41	2.65535	gi|224100023|ref|XP_002311714.1|/1.09086e-27/predicted protein [Populus trichocarpa]		Glyma08g02580	27.97	12.17	-1.20055	gi|151934173|gb|ABS18424.1|/2.76666e-149/WRKY20 [Glycine max]
Glyma09g12820	7.54	29.91	1.98799	gi|296084578|emb|CBI25599.3|/1.08096e-132/unnamed protein product [Vitis vinifera]		Glyma10g28020	9.29	3.17	-1.5512	gi|196122038|gb|ACG69493.1|/3.84792e-122/germin-like protein 17 [Glycine max]		Glyma09g04980	1.45	6.27	2.11241	gi|224064438|ref|XP_002301476.1|/0/multidrug resistance protein ABC transporter family [Populus trichocarpa]		Glyma18g53470	15.26	5.05	-1.5954	gi|77745475|gb|ABB02636.1|/1.7692e-112/RAD23-like [Solanum tuberosum]		Glyma09g28580	4	12.38	1.62994	gi|224079411|ref|XP_002305855.1|/8.21274e-125/predicted protein [Populus trichocarpa]		Glyma20g07970	8.92	2.79	-1.67678	gi|255544272|ref|XP_002513198.1|/7.41757e-67/eukaryotic translation initiation factor 3 subunit, putative [Ricinus communis]		Glyma20g27620	0.7	4.41	2.65535	gi|147811956|emb|CAN74851.1|/0/hypothetical protein [Vitis vinifera]		Glyma18g25160	67.74	29.47	-1.20076	gi|732905|emb|CAA59470.1|/6.49577e-137/orf [Pisum sativum]
Glyma01g40880	2.28	9.02	1.98409	gi|157863708|gb|ABV90875.1|/0/inositol-1,4,5-triphosphate-5-phosphatase [Solanum lycopersicum]		Glyma17g34880	90.28	30.91	-1.54633	gi|225429446|ref|XP_002276954.1|/9.91257e-109/PREDICTED: hypothetical protein [Vitis vinifera]		Glyma15g27510	1.45	6.27	2.11241	gi|225461808|ref|XP_002285634.1|/0/PREDICTED: hypothetical protein [Vitis vinifera]		Glyma06g17320	21.08	6.97	-1.59664	gi|225456475|ref|XP_002284543.1|/0/PREDICTED: hypothetical protein [Vitis vinifera]		Glyma14g08820	5.64	17.43	1.62781	gi|297791733|ref|XP_002863751.1|/8.30467e-74/hypothetical protein ARALYDRAFT_331132 [Arabidopsis lyrata subsp. lyrata]		Glyma04g39500	8.92	2.79	-1.67678	gi|27261144|gb|AAN87548.1|AF118785_1/0/ribonucleotide reductase large subunit B [Glycine max]		Glyma16g24740	3.17	19.94	2.65311	gi|194136583|gb|ACF33514.1|/7.00685e-169/salicylic acid methyl transferase-like protein [Glycine max]		Glyma03g38960	25.16	10.94	-1.20152	gi|224124634|ref|XP_002330072.1|/3.12337e-96/predicted protein [Populus trichocarpa]
Glyma13g35180	4.73	18.71	1.9839	gi|225461471|ref|XP_002285024.1|/8.54211e-173/PREDICTED: hypothetical protein [Vitis vinifera]		Glyma14g06420	14.9	5.18	-1.52429	gi|225448445|ref|XP_002272072.1|/5.0043e-68/PREDICTED: hypothetical protein [Vitis vinifera]		Glyma18g52480	5.45	23.51	2.10895	gi|45331281|gb|AAS57912.1|/0/70 kDa heat shock cognate protein 1 [Vigna radiata]		Glyma14g37480	25.99	8.53	-1.60734	gi|2582800|emb|CAA72341.1|/2.00903e-139/protein phosphatase 2C [Medicago sativa]		Glyma06g09270	2.55	7.84	1.62036	gi|224092254|ref|XP_002309530.1|/7.90094e-140/amino acid permease [Populus trichocarpa]		Glyma01g35390	18.92	5.93	-1.67381	gi|223452450|gb|ACM89552.1|/0/leucine-rich repeat transmembrane protein kinase [Glycine max]		Glyma07g19120	3.17	19.76	2.64003	gi|225439530|ref|XP_002264158.1|/1.67942e-68/PREDICTED: hypothetical protein [Vitis vinifera]		Glyma08g14970	48.73	21.17	-1.20279	gi|225438565|ref|XP_002276081.1|/5.39189e-144/PREDICTED: hypothetical protein [Vitis vinifera]
Glyma17g33690	2.45	9.69	1.98371	gi|224142021|ref|XP_002324358.1|/4.42767e-151/predicted protein [Populus trichocarpa]		Glyma05g23660	11.04	3.84	-1.52356	gi|224138096|ref|XP_002326517.1|/2.6145e-82/predicted protein [Populus trichocarpa]		Glyma13g23510	7.27	31.35	2.10844	gi|224090409|ref|XP_002308982.1|/0/ein3-binding f-box protein 4 [Populus trichocarpa]		Glyma09g01940	7.45	2.44	-1.61036	gi|255568500|ref|XP_002525224.1|/0/Stachyose synthase precursor, putative [Ricinus communis]		Glyma15g03750	3.46	10.63	1.6193	gi|225443500|ref|XP_002274627.1|/0/PREDICTED: hypothetical protein [Vitis vinifera]		Glyma05g09150	12.19	3.83	-1.67028	gi|255560950|ref|XP_002521488.1|/4.67088e-155/tRNA-pseudouridine synthase, putative [Ricinus communis]		Glyma08g39520	33.08	204.67	2.62927	gi|255568816|ref|XP_002525379.1|/4.17662e-144/alcohol dehydrogenase, putative [Ricinus communis]		Glyma11g15560	11.79	5.12	-1.20335	gi|255928912|gb|ACU42263.1|/5.14707e-178/pseudo response regulator 37 [Pisum sativum]
Glyma13g41090	16.3	64.15	1.97658	gi|224059496|ref|XP_002299875.1|/2.85724e-42/predicted protein [Populus trichocarpa]		Glyma20g01330	16.3	5.68	-1.52091	gi|255561705|ref|XP_002521862.1|/6.13444e-26/conserved hypothetical protein [Ricinus communis]		Glyma11g37730	6.18	26.47	2.09868	gi|225424627|ref|XP_002285484.1|/0/PREDICTED: hypothetical protein [Vitis vinifera]		Glyma10g27890	55.42	18.11	-1.61362	gi|225437762|ref|XP_002273793.1|/0/PREDICTED: hypothetical protein [Vitis vinifera]		Glyma16g01980	85.7	263.04	1.61792	gi|158999368|gb|ABW87008.1|/0/late elongated hypocotyl and circadian clock associated-1-like protein 1 [Glycine max]		Glyma06g15990	13.28	4.18	-1.66768	gi|187940289|gb|ACD39375.1|/2.03334e-99/NAC domain protein [Glycine max]		Glyma02g27180	6.51	40.23	2.62754	gi|147855150|emb|CAN81739.1|/4.92704e-86/hypothetical protein [Vitis vinifera]		Glyma0448s00210	13.02	5.65	-1.20441	gi|297745794|emb|CBI15850.3|/1.34518e-155/unnamed protein product [Vitis vinifera]
Glyma18g03070	23.31	91.55	1.97361	gi|255585374|ref|XP_002533383.1|/2.71768e-85/conserved hypothetical protein [Ricinus communis]		Glyma14g36970	24.37	8.52	-1.51618	gi|297788304|ref|XP_002862282.1|/4.98832e-36/hypothetical protein ARALYDRAFT_497532 [Arabidopsis lyrata subsp. lyrata]		Glyma17g37520	13.99	59.91	2.0984	gi|2739002|gb|AAB94589.1|/0/CYP83D1p [Glycine max]		Glyma14g37470	8	2.61	-1.61595	gi|225464200|ref|XP_002264094.1|/3.05352e-123/PREDICTED: hypothetical protein [Vitis vinifera]		Glyma18g00720	3.64	11.16	1.61633	gi|117519|sp|P28553.1|CRTI_SOYBN/0/RecName: Full=Phytoene dehydrogenase, chloroplastic/chromoplastic; AltName: Full=Phytoene desaturase; Flags: Precursor		Glyma04g43540	147.19	46.37	-1.66642	gi|225436253|ref|XP_002272730.1|/0/PREDICTED: hypothetical protein [Vitis vinifera]		Glyma06g47750	7.04	43.4	2.62405	gi|296080899|emb|CBI18831.3|/0/unnamed protein product [Vitis vinifera]		Glyma17g04340	435.97	189.15	-1.2047	gi|201085690|gb|ABY25855.1|/0/S-adenosylmethionine synthetase [Glycine soja]
Glyma12g22670	2.98	11.69	1.97189	gi|225461345|ref|XP_002284622.1|/1.78746e-21/PREDICTED: hypothetical protein [Vitis vinifera]		Glyma17g02440	23.49	8.35	-1.4922	gi|224100283|ref|XP_002311814.1|/0/predicted protein [Populus trichocarpa]		Glyma06g44640	2.73	11.67	2.09583	gi|255553705|ref|XP_002517893.1|/8.40615e-144/conserved hypothetical protein [Ricinus communis]		Glyma04g37040	10.18	3.31	-1.62083	gi|255540283|ref|XP_002511206.1|/6.89956e-40/Polcalcin Jun o, putative [Ricinus communis]		Glyma06g13170	5.46	16.73	1.61546	gi|255545036|ref|XP_002513579.1|/5.47858e-114/trehalose-6-phosphate synthase, putative [Ricinus communis]		Glyma01g43240	17.1	5.4	-1.66297	gi|297742266|emb|CBI34415.3|/7.85362e-154/unnamed protein product [Vitis vinifera]		Glyma08g07120	3.52	21.7	2.62405	gi|224134629|ref|XP_002327451.1|/1.24464e-51/predicted protein [Populus trichocarpa]		Glyma02g11420	17.95	7.76	-1.20986	gi|255555429|ref|XP_002518751.1|/0/conserved hypothetical protein [Ricinus communis]
Glyma18g02260	4.73	18.54	1.97073	gi|225438647|ref|XP_002281478.1|/8.50189e-144/PREDICTED: hypothetical protein [Vitis vinifera]		Glyma10g28270	42.42	15.2	-1.48067	gi|224124296|ref|XP_002329988.1|/1.92881e-37/predicted protein [Populus trichocarpa]		Glyma17g18010	12.17	51.73	2.08767	gi|31322147|gb|AAO39834.1|/0/ferrous ion membrane transport protein DMT1 [Glycine max]		Glyma18g12660	9.63	3.13	-1.62137	gi|225461808|ref|XP_002285634.1|/0/PREDICTED: hypothetical protein [Vitis vinifera]		Glyma13g40100	947.03	2893.1	1.61113	gi|162457846|ref|NP_001105639.1|/5.27886e-149/aquaporin PIP2-7 [Zea mays]		Glyma18g08750	81.33	25.8	-1.65642	gi|91214180|ref|YP_538804.1|/4.85241e-24/ribosomal protein S19 [Glycine max]		Glyma08g39950	1.06	6.53	2.62302	gi|225424709|ref|XP_002265150.1|/1.9e-13/PREDICTED: hypothetical protein [Vitis vinifera]		Glyma13g29180	84.1	36.35	-1.21015	gi|225443996|ref|XP_002280819.1|/0/PREDICTED: similar to putative multidrug resistance-associated protein [Vitis vinifera]
Glyma02g47400	3.33	13.03	1.96824	gi|225435441|ref|XP_002282785.1|/0/PREDICTED: hypothetical protein [Vitis vinifera]		Glyma04g35560	19.11	6.85	-1.48015	gi|255540665|ref|XP_002511397.1|/2.76788e-71/conserved hypothetical protein [Ricinus communis]		Glyma15g28430	1.64	6.97	2.08746	gi|225462248|ref|XP_002263264.1|/0/PREDICTED: hypothetical protein [Vitis vinifera]		Glyma10g05050	11.81	3.83	-1.62459	gi|224078588|ref|XP_002305565.1|/0/predicted protein [Populus trichocarpa]		Glyma08g44310	6.91	21.09	1.6098	gi|225461953|ref|XP_002266196.1|/0/PREDICTED: hypothetical protein [Vitis vinifera]		Glyma10g34530	32.39	10.28	-1.65571	gi|297816496|ref|XP_002876131.1|/8.33941e-09/hypothetical protein ARALYDRAFT_906586 [Arabidopsis lyrata subsp. lyrata]		Glyma16g29330	15.31	94.04	2.6188	gi|216296852|gb|ACJ72159.1|/0/UGT2 [Pueraria montana var. lobata]		Glyma08g21890	12.67	5.47	-1.2118	gi|225442611|ref|XP_002284502.1|/0/PREDICTED: hypothetical protein [Vitis vinifera]
Glyma15g13240	5.61	21.89	1.9642	gi|225465698|ref|XP_002273428.1|/0/PREDICTED: hypothetical protein [Vitis vinifera]		Glyma03g02470	16.3	5.85	-1.47836	gi|255541362|ref|XP_002511745.1|/0/cytochrome P450, putative [Ricinus communis]		Glyma04g06810	12.72	53.64	2.07621	gi|3023961|sp|O04136.1|KNAP3_MALDO/6.33221e-79/RecName: Full=Homeobox protein knotted-1-like 3; AltName: Full=KNAP3		Glyma18g52610	185.89	59.74	-1.63768	gi|255575054|ref|XP_002528432.1|/0/heat shock protein, putative [Ricinus communis]		Glyma17g08140	4	12.2	1.60881	gi|225445865|ref|XP_002278804.1|/6.12046e-170/PREDICTED: hypothetical protein [Vitis vinifera]		Glyma15g10180	70.05	22.31	-1.65069	gi|84514177|gb|ABC59097.1|/0/cytochrome P450 monooxygenase CYP710A15 [Medicago truncatula]		Glyma07g40210	1.76	10.76	2.61203	gi|255569810|ref|XP_002525869.1|/0/conserved hypothetical protein [Ricinus communis]		Glyma06g30030	16.36	7.06	-1.21243	gi|297736054|emb|CBI24092.3|/0/unnamed protein product [Vitis vinifera]
Glyma10g02300	2.28	8.85	1.95664	gi|224131122|ref|XP_002321006.1|/7.12005e-23/predicted protein [Populus trichocarpa]		Glyma14g07800	15.78	5.68	-1.47413	gi|145652385|gb|ABP88247.1|/1.39314e-54/transcription factor bZIP18 [Glycine max]		Glyma02g47400	1.82	7.66	2.07341	gi|225435441|ref|XP_002282785.1|/0/PREDICTED: hypothetical protein [Vitis vinifera]		Glyma13g10120	15.26	4.88	-1.6448	gi|225459617|ref|XP_002284548.1|/0/PREDICTED: hypothetical protein [Vitis vinifera]		Glyma15g26590	15.1	46.02	1.60771	gi|77744861|gb|ABB02384.1|/7.84697e-108/temperature-induced lipocalin' [Glycine max]		Glyma10g44170	234.71	74.78	-1.65015	gi|223278297|dbj|BAH22520.1|/0/pterocarpan 4-dimethylallyltransferase [Glycine max]		Glyma08g12940	5.81	35.46	2.60958	gi|224116450|ref|XP_002317304.1|/0/predicted protein [Populus trichocarpa]		Glyma19g43280	22.52	9.7	-1.21515	gi|146674837|gb|ABQ42350.1|/9.04831e-131/trihelix transcription factor [Glycine max]
Glyma08g03060	4.91	19.05	1.956	gi|83016477|dbj|BAE53430.1|/0/lupeol synthase [Lotus japonicus]		Glyma03g29440	68.02	24.56	-1.46965	gi|148925503|gb|ABR19752.1|/0/alkaline alpha-galactosidase [Pisum sativum]		Glyma13g36070	2.73	11.49	2.07341	gi|124361091|gb|ABN09063.1|/0/Major facilitator superfamily [Medicago truncatula]		Glyma11g00230	13.08	4.18	-1.64579	gi|283132367|dbj|BAI63589.1|/0/UDP-glucose glucosyltransferase [Lotus japonicus]		Glyma01g41430	5.09	15.51	1.60746	gi|224138708|ref|XP_002326670.1|/7.48874e-174/predicted protein [Populus trichocarpa]		Glyma07g10690	149.74	47.76	-1.64858	gi|297734240|emb|CBI15487.3|/0/unnamed protein product [Vitis vinifera]		Glyma18g07220	2.81	17.11	2.6062	gi|224054566|ref|XP_002298324.1|/0/predicted protein [Populus trichocarpa]		Glyma13g11390	29.91	12.88	-1.2155	gi|297828964|ref|XP_002882364.1|/0/tRNA synthetase class I family protein [Arabidopsis lyrata subsp. lyrata]
Glyma04g36710	9.12	35.25	1.95052	gi|255540397|ref|XP_002511263.1|/0/transferase, transferring glycosyl groups, putative [Ricinus communis]		Glyma17g03930	11.57	4.18	-1.46881	gi|225431998|ref|XP_002279307.1|/7.62182e-52/PREDICTED: hypothetical protein [Vitis vinifera]		Glyma16g30030	5.09	21.42	2.07322	gi|255545234|ref|XP_002513678.1|/0/ATP binding protein, putative [Ricinus communis]		Glyma15g41700	17.44	5.57	-1.64665	gi|255565176|ref|XP_002523580.1|/0/conserved hypothetical protein [Ricinus communis]		Glyma17g08300	14.37	43.58	1.60061	gi|227345480|gb|ACP28172.1|/3.0942e-67/roothairless1/slippery [Lotus japonicus]		Glyma03g40220	9.28	2.96	-1.64853	gi|124360145|gb|ABN08161.1|/0/C2; von Willebrand factor, type A; Copine [Medicago truncatula]		Glyma04g02600	3.17	19.23	2.6008	gi|225457955|ref|XP_002274931.1|/4.75173e-168/PREDICTED: hypothetical protein [Vitis vinifera]		Glyma03g27800	27.09	11.65	-1.21743	gi|255552447|ref|XP_002517267.1|/0/nitrate transporter, putative [Ricinus communis]
Glyma13g33530	3.68	14.2	1.94811	gi|255563252|ref|XP_002522629.1|/1.11668e-179/Disease resistance protein RPS5, putative [Ricinus communis]		Glyma18g02050	12.45	4.51	-1.46495	gi|296084744|emb|CBI25888.3|/6.45909e-62/unnamed protein product [Vitis vinifera]		Glyma18g44930	2.91	12.19	2.06661	gi|255582018|ref|XP_002531806.1|/0/ATP binding protein, putative [Ricinus communis]		Glyma14g39130	9.81	3.13	-1.64809	gi|110931734|gb|ABH02866.1|/0/MYB transcription factor MYB177 [Glycine max]		Glyma20g31860	4.37	13.25	1.60029	gi|296086047|emb|CBI31488.3|/1.05337e-146/unnamed protein product [Vitis vinifera]		Glyma16g33940	26.75	8.54	-1.64723	gi|27764544|gb|AAO23074.1|/0/R 10 protein [Glycine max]		Glyma16g07080	35.01	212.08	2.59877	gi|91214183|ref|YP_538807.1|/1.12028e-126/Ycf2 [Glycine max]		Glyma01g35190	19.7	8.47	-1.21776	gi|224074450|ref|XP_002304373.1|/0/predicted protein [Populus trichocarpa]
Glyma13g07180	4.38	16.87	1.94546	gi|224079910|ref|XP_002305969.1|/4.98855e-175/hypothetical protein POPTRDRAFT_1076074 [Populus trichocarpa]		Glyma04g06620	58.55	21.22	-1.46424	gi|255548772|ref|XP_002515442.1|/6.65486e-148/ccr4-associated factor, putative [Ricinus communis]		Glyma02g37490	2.18	9.06	2.05518	gi|302142030|emb|CBI19233.3|/1.57824e-110/unnamed protein product [Vitis vinifera]		Glyma02g11150	17.08	5.4	-1.66128	gi|187765511|gb|ACD36581.1|/0/stress-induced receptor-like kinase [Glycine max]		Glyma01g37630	16.56	50.2	1.59998	gi|255561000|ref|XP_002521512.1|/7.15572e-151/Peroxidase 72 precursor, putative [Ricinus communis]		Glyma04g02770	7.64	2.44	-1.64669	gi|255538894|ref|XP_002510512.1|/0/Myosin heavy chain, striated muscle, putative [Ricinus communis]		Glyma18g25910	1.23	7.41	2.59082	gi|296080916|emb|CBI18746.3|/1.32261e-93/unnamed protein product [Vitis vinifera]		Glyma03g24280	18.47	7.94	-1.21797	gi|225453242|ref|XP_002265309.1|/9.60321e-179/PREDICTED: hypothetical protein [Vitis vinifera]
Glyma18g14750	2.1	8.02	1.93321	gi|2934884|gb|AAC05017.1|/1.06495e-174/TGACG-motif binding factor [Glycine max]		Glyma16g04590	22.09	8.02	-1.46172	gi|124365566|gb|ABN09800.1|/0/YT521-B-like protein [Medicago truncatula]		Glyma13g07130	3.27	13.58	2.05412	gi|298204401|emb|CBI16881.3|/0/unnamed protein product [Vitis vinifera]		Glyma02g16610	14.36	4.53	-1.66447	gi|6626184|gb|AAF19528.1|AF215731_1/2.45714e-111/Ran GTPase activating protein [Medicago sativa subsp. x varia]		Glyma06g17940	17.28	52.29	1.59743	gi|297734403|emb|CBI15650.3|/0/unnamed protein product [Vitis vinifera]		Glyma08g31890	19.1	6.1	-1.64669	gi|255581663|ref|XP_002531635.1|/0/alpha-glucosidase, putative [Ricinus communis]		Glyma15g28360	2.11	12.7	2.58951	gi|224115074|ref|XP_002316933.1|/2.16968e-73/predicted protein [Populus trichocarpa]		Glyma13g22470	16.01	6.88	-1.21849	gi|255565091|ref|XP_002523538.1|/7.93454e-09/conserved hypothetical protein [Ricinus communis]
Glyma06g07560	8.76	33.41	1.93128	gi|224092406|ref|XP_002309595.1|/1.69473e-25/predicted protein [Populus trichocarpa]		Glyma08g46160	10.52	3.84	-1.45396	gi|255580519|ref|XP_002531084.1|/0/GTP cyclohydrolase I, putative [Ricinus communis]		Glyma19g34710	13.81	57.3	2.05282	gi|227121304|gb|ACP19342.1|/0/phosphate transporter [Glycine max]		Glyma08g45610	14.36	4.53	-1.66447	gi|240254704|gb|ACS49839.1|/6.6274e-117/trypsin inhibitor 26 kDa isoform [Glycine max]		Glyma02g04930	5.82	17.61	1.5973	gi|255561323|ref|XP_002521672.1|/2.78636e-70/conserved hypothetical protein [Ricinus communis]		Glyma16g23730	51.85	16.56	-1.64664	gi|22138108|gb|AAM93434.1|/6.98083e-131/40S ribosomal S4 protein [Glycine max]		Glyma13g34080	2.64	15.88	2.5886	gi|255553889|ref|XP_002517985.1|/2.42236e-63/conserved hypothetical protein [Ricinus communis]		Glyma06g16740	14.78	6.35	-1.21882	gi|224145705|ref|XP_002325737.1|/4.74534e-117/predicted protein [Populus trichocarpa]
Glyma05g28660	1.58	6.01	1.92744	gi|255554050|ref|XP_002518065.1|/2.52845e-167/conserved hypothetical protein [Ricinus communis]		Glyma12g02540	27.35	10.02	-1.44866	gi|62546193|gb|AAX85983.1|/3.17373e-157/NAC6 protein [Glycine max]		Glyma07g13130	2.73	11.32	2.0519	gi|19911209|dbj|BAB86931.1|/0/glucosyltransferase-13 [Vigna angularis]		Glyma13g34290	411.04	129.58	-1.66544	gi|6016129|sp|P93164.1|GGH_SOYBN/1.92965e-176/RecName: Full=Gamma-glutamyl hydrolase; AltName: Full=Gamma-Glu-X carboxypeptidase; AltName: Full=Conjugase; AltName: Full=GH; Flags: Precursor		Glyma06g29530	33.48	101.28	1.59698	gi|14485569|gb|AAK63009.1|AF320025_1/6.12457e-140/heme oxygenase 3 [Glycine max]		Glyma03g34740	9.83	3.14	-1.64643	gi|225441044|ref|XP_002283911.1|/0/PREDICTED: hypothetical protein [Vitis vinifera]		Glyma18g07480	0.88	5.29	2.58769	gi|1730560|sp|P53537.1|PHSH_VICFA/0/RecName: Full=Alpha-glucan phosphorylase, H isozyme; AltName: Full=Starch phosphorylase H		Glyma19g03250	12.32	5.29	-1.21966	gi|87240627|gb|ABD32485.1|/7.78657e-174/hypothetical protein MtrDRAFT_AC147482g2v2 [Medicago truncatula]
Glyma07g18280	10.34	39.26	1.92482	gi|224140423|ref|XP_002323582.1|/2.43092e-152/predicted protein [Populus trichocarpa]		Glyma11g15420	29.45	10.86	-1.43924	gi|225435104|ref|XP_002281519.1|/0/PREDICTED: hypothetical protein [Vitis vinifera]		Glyma04g04380	5.63	23.34	2.0516	gi|255538224|ref|XP_002510177.1|/0/Kinesin heavy chain, putative [Ricinus communis]		Glyma02g04620	46.52	14.63	-1.66892	gi|255579712|ref|XP_002530695.1|/7.12946e-132/mitochondrial dicarboxylate carrier protein, putative [Ricinus communis]		Glyma10g02850	8.19	24.75	1.59549	gi|224131300|ref|XP_002321050.1|/2.58706e-163/predicted protein [Populus trichocarpa]		Glyma19g44250	12.55	4.01	-1.64601	gi|297745394|emb|CBI40474.3|/4.76086e-143/unnamed protein product [Vitis vinifera]		Glyma11g12750	1.94	11.65	2.5862	gi|255556103|ref|XP_002519086.1|/0/conserved hypothetical protein [Ricinus communis]		Glyma06g10060	32.9	14.12	-1.22035	gi|255545964|ref|XP_002514042.1|/0/conserved hypothetical protein [Ricinus communis]
Glyma18g48820	2.98	11.19	1.90883	gi|225453416|ref|XP_002274560.1|/6.45798e-119/PREDICTED: hypothetical protein [Vitis vinifera]		Glyma16g30140	15.25	5.68	-1.42485	gi|255545254|ref|XP_002513688.1|/0/calmodulin-binding heat-shock protein, putative [Ricinus communis]		Glyma13g42390	1.64	6.79	2.04972	gi|255560731|ref|XP_002521379.1|/0/Phospholipid-transporting ATPase, putative [Ricinus communis]		Glyma06g04290	10.54	3.31	-1.67097	gi|224137482|ref|XP_002327137.1|/0/predicted protein [Populus trichocarpa]		Glyma01g04050	3.82	11.5	1.58999	gi|225424736|ref|XP_002266139.1|/1.26866e-75/PREDICTED: hypothetical protein [Vitis vinifera]		Glyma19g40630	10.92	3.49	-1.64567	gi|225437641|ref|XP_002278881.1|/0/PREDICTED: hypothetical protein [Vitis vinifera]		Glyma05g27400	2.64	15.7	2.57215	gi|87240579|gb|ABD32437.1|/0/General substrate transporter [Medicago truncatula]		Glyma01g04050	67.03	28.76	-1.22074	gi|225424736|ref|XP_002266139.1|/1.26866e-75/PREDICTED: hypothetical protein [Vitis vinifera]
Glyma02g40490	4.21	15.7	1.89887	gi|255584390|ref|XP_002532928.1|/0/Transporter ATM1, mitochondrial precursor, putative [Ricinus communis]		Glyma04g41810	11.22	4.18	-1.4245	gi|255545088|ref|XP_002513605.1|/1.40994e-147/Beta-1,3-galactosyltransferase sqv-2, putative [Ricinus communis]		Glyma13g26820	2.36	9.75	2.04662	gi|140068416|gb|ABO83643.1|/0/WD40-like [Medicago truncatula]		Glyma13g34770	9.45	2.96	-1.67472	gi|225461595|ref|XP_002285311.1|/2.29983e-69/PREDICTED: hypothetical protein [Vitis vinifera]		Glyma11g17490	7.82	23.53	1.58926	gi|259130059|gb|ACV95482.1|/0/SCL6 [Citrus trifoliata]		Glyma09g37780	100.8	32.25	-1.64412	gi|21304712|gb|AAM45475.1|/4.71392e-83/ethylene-responsive element binding protein 1 [Glycine max]		Glyma17g12150	12.67	74.99	2.56528	gi|7670832|gb|AAF66242.1|AF243180_1/2.04668e-30/dicyanin [Solanum lycopersicum]		Glyma07g07900	25.51	10.94	-1.22145	gi|225426399|ref|XP_002272722.1|/0/PREDICTED: hypothetical protein [Vitis vinifera]
Glyma09g33120	11.39	42.27	1.89187	gi|255561407|ref|XP_002521714.1|/2.05682e-151/serine/threonine-protein kinase cx32, putative [Ricinus communis]		Glyma10g29580	11.04	4.18	-1.40117	gi|150036254|gb|ABR67417.1|/0/ATP/GTP/Ca++ binding protein [Cucumis melo]		Glyma20g03260	6.18	25.43	2.04085	gi|255542092|ref|XP_002512110.1|/0/Nucleotide pyrophosphatase/phosphodiesterase, putative [Ricinus communis]		Glyma01g35660	17.26	5.4	-1.6764	gi|148469853|gb|ABQ65856.1|/0/abscisic acid 8'-hydroxylase [Glycine max]		Glyma02g01620	6.73	20.22	1.5871	gi|225437555|ref|XP_002270469.1|/0/PREDICTED: hypothetical protein [Vitis vinifera]		Glyma02g20030	1.09	0.35	-1.6389	gi|2293112|emb|CAA71598.1|/0/potassium channel [Vicia faba]		Glyma15g25010	1.58	9.35	2.56504	gi|225469748|ref|XP_002272249.1|/8.60497e-137/PREDICTED: hypothetical protein [Vitis vinifera]		Glyma20g19200	64.22	27.52	-1.22254	gi|224053451|ref|XP_002297822.1|/0/predicted protein [Populus trichocarpa]
Glyma10g32930	1.58	5.85	1.88851	gi|157313088|gb|ABV32455.1|/0/forisome [Medicago truncatula]		Glyma08g26880	24.72	9.36	-1.4011	gi|55977041|sp|P68427.2|H32_PEA/1.45789e-69/RecName: Full=Histone H3.2		Glyma12g36950	3.09	12.71	2.04029	gi|225430808|ref|XP_002271291.1|/2.91472e-141/PREDICTED: hypothetical protein [Vitis vinifera]		Glyma06g05190	30.16	9.4	-1.6819	gi|224067154|ref|XP_002302382.1|/0/predicted protein [Populus trichocarpa]		Glyma20g23570	8.19	24.58	1.58555	gi|255544119|ref|XP_002513122.1|/1.07365e-172/glucose regulated repressor protein, putative [Ricinus communis]		Glyma11g00590	121.36	39.05	-1.6359	gi|193850547|gb|ACF22877.1|/1.17939e-44/putative ribosomal protein S15 [Glycine max]		Glyma18g52470	3.34	19.76	2.56466	gi|224098390|ref|XP_002311161.1|/0/predicted protein [Populus trichocarpa]		Glyma04g43070	11.96	5.12	-1.224	gi|225459507|ref|XP_002284432.1|/1.69644e-122/PREDICTED: hypothetical protein [Vitis vinifera]
Glyma05g32620	1.58	5.85	1.88851	gi|224080986|ref|XP_002306254.1|/0/white-brown-complex ABC transporter family [Populus trichocarpa]		Glyma07g00350	14.55	5.51	-1.40089	gi|225443361|ref|XP_002265811.1|/0/PREDICTED: hypothetical protein [Vitis vinifera]		Glyma17g36220	10.72	44.06	2.03916	gi|255538370|ref|XP_002510250.1|/1.06093e-112/Gibberellin receptor GID1, putative [Ricinus communis]		Glyma06g03610	7.27	2.26	-1.68563	gi|302142473|emb|CBI19676.3|/3.56812e-82/unnamed protein product [Vitis vinifera]		Glyma07g05850	2.73	8.19	1.58496	gi|255585257|ref|XP_002533329.1|/6.41677e-156/ATP binding protein, putative [Ricinus communis]		Glyma04g40720	49.13	15.86	-1.63121	gi|255566866|ref|XP_002524416.1|/3.03207e-18/60S acidic ribosomal protein P1, putative [Ricinus communis]		Glyma20g30490	2.81	16.59	2.56167	gi|255545090|ref|XP_002513606.1|/0/multidrug resistance-associated protein 1, 3 (mrp1, 3), abc-transoprter, putative [Ricinus communis]		Glyma06g05200	11.96	5.12	-1.224	gi|27475612|emb|CAD23249.1|/0/squalene monooxygenase 1 [Medicago truncatula]
Glyma10g12000	1.58	5.85	1.88851	gi|62822992|gb|AAY15214.1|/4.48943e-130/TGA10 transcription factor [Nicotiana tabacum]		Glyma09g14870	18.93	7.18	-1.39862	gi|77744877|gb|ABB02392.1|/2.14685e-91/temperature-induced lipocalin [Glycine max]		Glyma07g05400	2	8.19	2.03386	gi|255548075|ref|XP_002515094.1|/4.17865e-165/serine/threonine-protein kinase, putative [Ricinus communis]		Glyma14g08560	7.27	2.26	-1.68563	gi|82795997|gb|ABB91776.1|/0/allene oxide synthase [Glycine max]		Glyma06g17030	5.82	17.43	1.58248	gi|28268680|dbj|BAC56865.1|/0/respiratory burst oxidase homolog [Nicotiana benthamiana]		Glyma20g23580	42.58	13.77	-1.62865	gi|255544117|ref|XP_002513121.1|/1.58861e-140/conserved hypothetical protein [Ricinus communis]		Glyma20g02220	3.17	18.7	2.56048	gi|225424281|ref|XP_002280911.1|/0/PREDICTED: similar to phosphoglucomutase, putative / glucose phosphomutase, putative [Vitis vinifera]		Glyma10g31590	54.01	23.11	-1.22471	gi|255555749|ref|XP_002518910.1|/0/cystathionine gamma-synthase, putative [Ricinus communis]
Glyma14g04430	2.28	4.18	1.87447	gi|154425355|dbj|BAF74756.1|/0/CBL-interacting protein kinase [Vigna unguiculata]		Glyma09g33860	20.69	7.85	-1.39817	gi|156752161|gb|ABU93831.1|/2.26274e-136/inositol phosphate kinase [Glycine max]		Glyma08g12080	2	8.19	2.03386	gi|297744567|emb|CBI37829.3|/0/unnamed protein product [Vitis vinifera]		Glyma01g42450	39.25	12.19	-1.68699	gi|255537251|ref|XP_002509692.1|/0/hydroxymethylglutaryl-CoA synthase, putative [Ricinus communis]		Glyma13g23960	4.91	14.64	1.57612	gi|255552638|ref|XP_002517362.1|/0/Potassium transporter, putative [Ricinus communis]		Glyma15g41940	11.83	3.83	-1.62703	gi|224101295|ref|XP_002312220.1|/4.30228e-142/predicted protein [Populus trichocarpa]		Glyma03g15360	3.17	18.53	2.54731	gi|91214196|ref|YP_538819.1|/3.77786e-53/cytochrome c biogenesis protein [Glycine max]		Glyma07g07360	17.77	7.59	-1.22727	gi|84453206|dbj|BAE71200.1|/0/hypothetical protein [Trifolium pratense]
Glyma14g23710	2.1	7.69	1.87259	gi|84468274|dbj|BAE71220.1|/1.13526e-141/putative long chain acyl-CoA synthetase 9 [Trifolium pratense]		Glyma07g29150	15.78	6.01	-1.39266	gi|255561705|ref|XP_002521862.1|/2.03486e-57/conserved hypothetical protein [Ricinus communis]		Glyma20g03960	2.18	8.88	2.02623	gi|225469594|ref|XP_002272742.1|/0/PREDICTED: hypothetical protein [Vitis vinifera]		Glyma20g05700	107.76	33.44	-1.68818	gi|255577918|ref|XP_002529831.1|/1.3067e-179/UDP-glucuronosyltransferase, putative [Ricinus communis]		Glyma20g24690	4.91	14.47	1.55927	gi|296085968|emb|CBI31409.3|/0/unnamed protein product [Vitis vinifera]		Glyma13g00840	25.84	8.37	-1.62631	gi|4165323|dbj|BAA37150.1|/0/p-type H+-ATPase [Vicia faba]		Glyma14g24660	1.23	7.06	2.52101	gi|223452363|gb|ACM89509.1|/0/protein kinase family protein [Glycine max]		Glyma20g39350	17.77	7.59	-1.22727	gi|255547626|ref|XP_002514870.1|/0/Atrazine chlorohydrolase, putative [Ricinus communis]
Glyma02g11800	13.32	48.62	1.86796	gi|218117592|dbj|BAH03204.1|/4.94642e-165/peroxisomal adenine nucleotide carrier 1 [Glycine max]		Glyma02g46070	127.62	48.62	-1.39223	gi|225460973|ref|XP_002278179.1|/0/PREDICTED: similar to calmodulin-like domain protein kinase isoenzyme gamma [Vitis vinifera]		Glyma20g24960	2.18	8.88	2.02623	gi|225423983|ref|XP_002282631.1|/1.65415e-15/PREDICTED: similar to CLE27 (CLAVATA3/ESR-RELATED 27); receptor binding [Vitis vinifera]		Glyma15g40760	30.35	9.4	-1.69096	gi|87240733|gb|ABD32591.1|/1.61048e-25/conserved hypothetical protein [Medicago truncatula]		Glyma10g32170	2.73	8.02	1.5547	gi|225455567|ref|XP_002268776.1|/0/PREDICTED: hypothetical protein [Vitis vinifera]		Glyma04g09170	46.21	14.99	-1.6242	gi|255550972|ref|XP_002516534.1|/0/Poly(A) polymerase beta, putative [Ricinus communis]		Glyma13g37540	1.76	10.06	2.51498	gi|255553843|ref|XP_002517962.1|/6.38199e-117/Peroxisomal membrane protein, putative [Ricinus communis]		Glyma08g18490	53.31	22.76	-1.22791	gi|225433894|ref|XP_002266580.1|/0/PREDICTED: hypothetical protein [Vitis vinifera]
Glyma01g41850	1.93	7.02	1.86287	gi|225426989|ref|XP_002270066.1|/0/PREDICTED: hypothetical protein [Vitis vinifera]		Glyma16g09950	24.89	9.52	-1.38653	gi|124361170|gb|ABN09142.1|/1.07487e-42/TIR [Medicago truncatula]		Glyma12g30910	4.54	18.46	2.02364	gi|255565587|ref|XP_002523783.1|/0/Vacuolar protein sorting-associated protein VPS4, putative [Ricinus communis]		Glyma01g02060	10.72	3.31	-1.6954	gi|225427157|ref|XP_002277547.1|/0/PREDICTED: similar to P-glycoprotein [Vitis vinifera]		Glyma05g02910	8.19	24.06	1.5547	gi|297733646|emb|CBI14893.3|/0/unnamed protein product [Vitis vinifera]		Glyma07g06780	11.28	3.66	-1.62385	gi|297745376|emb|CBI40456.3|/0/unnamed protein product [Vitis vinifera]		Glyma08g03940	2.81	16.06	2.51483	gi|33636086|emb|CAD91336.1|/0/monosaccharide transporter [Glycine max]		Glyma16g05960	24.81	10.59	-1.22822	gi|297801476|ref|XP_002868622.1|/3.48429e-22/hypothetical protein ARALYDRAFT_916123 [Arabidopsis lyrata subsp. lyrata]
Glyma10g00820	11.04	40.1	1.86086	gi|224110746|ref|XP_002315622.1|/0/predicted protein [Populus trichocarpa]		Glyma18g52610	99.39	38.26	-1.37726	gi|255575054|ref|XP_002528432.1|/0/heat shock protein, putative [Ricinus communis]		Glyma02g37370	2.54	10.28	2.01694	gi|255545868|ref|XP_002513994.1|/3.79931e-114/purine transporter, putative [Ricinus communis]		Glyma06g40980	13.63	4.18	-1.70521	gi|223452593|gb|ACM89623.1|/0/TIR-NBS-LRR type disease resistance protein [Glycine max]		Glyma03g31510	5.46	16.04	1.5547	gi|223702398|gb|ACN21630.1|/8.39466e-109/putative basic helix-loop-helix protein BHLH3 [Lotus japonicus]		Glyma11g10130	11.28	3.66	-1.62385	gi|224054514|ref|XP_002298298.1|/8.97934e-178/predicted protein [Populus trichocarpa]		Glyma07g06280	3.34	19.06	2.51263	gi|225454494|ref|XP_002276948.1|/0/PREDICTED: hypothetical protein [Vitis vinifera]		Glyma20g14390	48.38	20.64	-1.22897	gi|224129082|ref|XP_002320496.1|/0/predicted protein [Populus trichocarpa]
Glyma11g19540	1.75	6.35	1.8594	gi|224132092|ref|XP_002328183.1|/2.84759e-54/predicted protein [Populus trichocarpa]		Glyma05g32210	12.1	4.68	-1.37043	gi|55977041|sp|P68427.2|H32_PEA/1.01202e-69/RecName: Full=Histone H3.2		Glyma17g36940	4	16.02	2.0018	gi|255538658|ref|XP_002510394.1|/0/acyltransferase, putative [Ricinus communis]		Glyma12g32590	34.16	10.45	-1.70881	gi|255553925|ref|XP_002518003.1|/1.83336e-103/conserved hypothetical protein [Ricinus communis]		Glyma11g06650	3.46	10.11	1.54694	gi|297798208|ref|XP_002866988.1|/0/hypothetical protein ARALYDRAFT_328082 [Arabidopsis lyrata subsp. lyrata]		Glyma06g15060	10.19	3.31	-1.62225	gi|225438587|ref|XP_002276354.1|/0/PREDICTED: hypothetical protein [Vitis vinifera]		Glyma08g21440	8.09	46.05	2.50899	gi|297743180|emb|CBI36047.3|/0/unnamed protein product [Vitis vinifera]		Glyma19g31220	40.11	17.11	-1.22912	gi|124359970|gb|ABN07986.1|/0/NAD-binding site [Medicago truncatula]
Glyma06g11420	3.86	13.87	1.8453	gi|225459453|ref|XP_002284359.1|/1.36002e-89/PREDICTED: hypothetical protein [Vitis vinifera]		Glyma10g06820	10.34	4.01	-1.36656	gi|225441137|ref|XP_002266164.1|/0/PREDICTED: similar to glutamate-ammonia ligase [Vitis vinifera]		Glyma10g30800	3.27	13.06	1.99779	gi|255561981|ref|XP_002521999.1|/0/conserved hypothetical protein [Ricinus communis]		Glyma19g34190	14.36	4.35	-1.72297	gi|255567494|ref|XP_002524726.1|/2.31046e-87/Transmembrane BAX inhibitor motif-containing protein, putative [Ricinus communis]		Glyma20g24920	17.83	51.95	1.54282	gi|225423965|ref|XP_002279257.1|/3.78875e-42/PREDICTED: hypothetical protein [Vitis vinifera]		Glyma12g01590	100.8	32.77	-1.62105	gi|255539773|ref|XP_002510951.1|/0/Glycerol-3-phosphate transporter, putative [Ricinus communis]		Glyma15g18860	3.87	21.88	2.49921	gi|37542839|gb|AAL62336.1|/2.19992e-142/mitogen-activated protein kinase kinase MAPKK2 [Glycine max]		Glyma03g36910	73.72	31.41	-1.23083	gi|115432144|gb|ABI97349.1|/0/cold-induced thioredoxin domain-containing protein [Ammopiptanthus mongolicus]
Glyma20g01580	25.77	92.56	1.8447	gi|157098061|gb|ABV23277.1|/2.57988e-96/leucine-rich repeat-like protein [Stylosanthes hamata]		Glyma12g28510	22.79	8.85	-1.36465	gi|224120010|ref|XP_002331115.1|/0/predicted protein [Populus trichocarpa]		Glyma08g01740	9.45	37.62	1.99311	gi|135452|sp|P12459.1|TBB1_SOYBN/0/RecName: Full=Tubulin beta-1 chain; AltName: Full=Beta-1-tubulin		Glyma04g04250	13.81	4.18	-1.72414	gi|83853813|gb|ABC47846.1|/0/N-hydroxycinnamoyl/benzoyltransferase 4 [Glycine max]		Glyma09g29800	17.28	50.2	1.53858	gi|110931850|gb|ABH02924.1|/4.7562e-118/MYB transcription factor MYB131 [Glycine max]		Glyma19g35430	10.73	3.49	-1.62035	gi|147863415|emb|CAN81514.1|/0/hypothetical protein [Vitis vinifera]		Glyma01g42420	2.29	12.88	2.49171	gi|255541418|ref|XP_002511773.1|/0/phospholipase d beta, putative [Ricinus communis]		Glyma15g19910	252.64	107.63	-1.231	gi|78216290|gb|ABB36646.1|/3.97586e-42/dehydration-responsive element binding protein 3 [Glycine max]
Glyma05g07580	8.06	28.9	1.84222	gi|255541908|ref|XP_002512018.1|/2.04919e-173/serine/threonine protein kinase, putative [Ricinus communis]		Glyma08g10980	15.43	6.01	-1.3603	gi|255547716|ref|XP_002514915.1|/1.14956e-150/conserved hypothetical protein [Ricinus communis]		Glyma10g42270	3.82	15.15	1.98767	gi|224103653|ref|XP_002313140.1|/5.19017e-21/predicted protein [Populus trichocarpa]		Glyma17g05290	87.04	26.3	-1.72662	gi|224131644|ref|XP_002328073.1|/0/arogenate/prephenate dehydratase [Populus trichocarpa]		Glyma15g13040	9.1	26.32	1.53222	gi|225443241|ref|XP_002271570.1|/0/PREDICTED: hypothetical protein [Vitis vinifera]		Glyma07g08760	9.1	2.96	-1.62027	gi|224127486|ref|XP_002320086.1|/0/predicted protein [Populus trichocarpa]		Glyma01g35110	0.88	4.94	2.48894	gi|255557653|ref|XP_002519856.1|/4.64256e-120/Transmembrane protein 45a, putative [Ricinus communis]		Glyma01g42340	12.84	5.47	-1.23103	gi|254971801|gb|ACT98136.1|/2.30579e-97/TNP1 [Glycine max]
Glyma06g08530	2.63	9.36	1.83145	gi|224141801|ref|XP_002324251.1|/7.12484e-133/predicted protein [Populus trichocarpa]		Glyma07g16490	10.69	4.18	-1.35469	gi|224087510|ref|XP_002308182.1|/1.66771e-56/predicted protein [Populus trichocarpa]		Glyma06g09560	1.45	5.75	1.98751	gi|63087716|emb|CAI93173.1|/5.82059e-169/beta-1,3-glucuronosyltransferase [Lotus japonicus]		Glyma06g06770	17.99	5.4	-1.73616	gi|225430388|ref|XP_002285361.1|/9.14032e-72/PREDICTED: hypothetical protein [Vitis vinifera]		Glyma05g22120	130.82	377.22	1.52782	gi|110749713|gb|ABG90382.1|/4.28256e-82/lateral organ boundaries domain protein [Caragana korshinskii]		Glyma07g32360	17.65	5.75	-1.61803	gi|55977041|sp|P68427.2|H32_PEA/1.35115e-69/RecName: Full=Histone H3.2		Glyma03g07580	0.88	4.94	2.48894	gi|225439414|ref|XP_002263907.1|/3.16375e-26/PREDICTED: hypothetical protein [Vitis vinifera]		Glyma02g09630	31.49	13.41	-1.23158	gi|46402890|gb|AAS92464.1|/8.50634e-130/Fe-superoxide dismutase 1 precursor [Lotus japonicus]
Glyma12g05170	2.63	9.36	1.83145	gi|224103489|ref|XP_002313076.1|/1.03015e-113/predicted protein [Populus trichocarpa]		Glyma11g04650	32.43	12.7	-1.3525	gi|225427220|ref|XP_002280473.1|/0/PREDICTED: hypothetical protein [Vitis vinifera]		Glyma18g10110	2.73	10.8	1.98406	gi|225460857|ref|XP_002277568.1|/3.30281e-25/PREDICTED: hypothetical protein [Vitis vinifera]		Glyma17g05240	80.68	24.21	-1.73661	gi|78216290|gb|ABB36646.1|/4.5716e-100/dehydration-responsive element binding protein 3 [Glycine max]		Glyma10g35280	31.48	90.64	1.52571	gi|225448988|ref|XP_002270908.1|/0/PREDICTED: hypothetical protein [Vitis vinifera]		Glyma07g11440	8.01	2.61	-1.61775	gi|15706274|emb|CAC69997.1|/9.23722e-24/HMG I/Y like protein [Glycine max]		Glyma09g02500	3.52	19.76	2.48894	gi|224134306|ref|XP_002321787.1|/1.10034e-112/predicted protein [Populus trichocarpa]		Glyma03g35450	11.61	4.94	-1.23279	gi|225464938|ref|XP_002275366.1|/2.81057e-138/PREDICTED: hypothetical protein [Vitis vinifera]
Glyma11g06630	2.63	9.36	1.83145	gi|224094662|ref|XP_002310195.1|/0/predicted protein [Populus trichocarpa]		Glyma09g31070	21.56	8.52	-1.33943	gi|302142300|emb|CBI19503.3|/4.55346e-87/unnamed protein product [Vitis vinifera]		Glyma15g43070	3.63	14.28	1.97595	gi|141448072|gb|ABO87612.1|/0/chloroplast pentose phosphate transporter [Glycine max]		Glyma14g20440	22.71	6.79	-1.74184	gi|225196432|gb|ACN82420.1|/5.91026e-168/BURP domain protein 2 [Glycine max]		Glyma03g28600	2.91	8.37	1.52421	gi|255581482|ref|XP_002531548.1|/1.55139e-114/N-acylneuraminate-9-phosphatase, putative [Ricinus communis]		Glyma03g05630	8.01	2.61	-1.61775	gi|255571473|ref|XP_002526684.1|/5.81095e-70/Prenylated Rab acceptor protein, putative [Ricinus communis]		Glyma13g40470	6.33	35.46	2.48592	gi|297746184|emb|CBI16240.3|/7.62458e-135/unnamed protein product [Vitis vinifera]		Glyma20g02820	49.79	21.17	-1.23383	gi|224115502|ref|XP_002332150.1|/0/argonaute protein group [Populus trichocarpa]
Glyma08g14340	3.86	13.7	1.8275	gi|87241261|gb|ABD33119.1|/1.56843e-48/Cyclin-like F-box; F-box protein interaction domain [Medicago truncatula]		Glyma03g34310	551.66	218.19	-1.33819	gi|310576|gb|AAA02946.1|/2.043e-122/nodulin-26 [Glycine max]		Glyma06g38480	1.64	6.44	1.97336	gi|224128428|ref|XP_002329159.1|/2.67503e-89/predicted protein [Populus trichocarpa]		Glyma11g15700	196.07	58.52	-1.74437	gi|33337696|gb|AAQ13491.1|AF104247_1/0/mitogen-activated protein kinase 1 [Glycine max]		Glyma19g41220	2.91	8.37	1.52421	gi|196122046|gb|ACG69497.1|/3.21719e-112/germin-like protein 1 [Glycine max]		Glyma13g32450	8.01	2.61	-1.61775	gi|225469187|ref|XP_002275661.1|/0/PREDICTED: hypothetical protein [Vitis vinifera]		Glyma13g38630	1.23	6.88	2.48375	gi|151934195|gb|ABS18435.1|/7.67915e-169/WRKY36 [Glycine max]		Glyma05g10590	38.18	16.23	-1.23415	gi|255562613|ref|XP_002522312.1|/0/nucleotide binding protein, putative [Ricinus communis]
Glyma08g07690	1.93	6.85	1.8275	gi|32130598|gb|AAP68983.1|/1.02788e-178/alternative oxidase 2b [Glycine max]		Glyma11g17900	10.87	4.34	-1.32458	gi|225436097|ref|XP_002277822.1|/1.69893e-88/PREDICTED: hypothetical protein [Vitis vinifera]		Glyma17g33350	1.64	6.44	1.97336	gi|255548704|ref|XP_002515408.1|/0/Ubiquitin carboxyl-terminal hydrolase, putative [Ricinus communis]		Glyma02g01150	21.62	6.44	-1.74723	gi|223452480|gb|ACM89567.1|/0/serine/threonine protein kinase [Glycine max]		Glyma06g13200	6.91	19.87	1.52383	gi|224118210|ref|XP_002317760.1|/0/predicted protein [Populus trichocarpa]		Glyma11g02980	54.04	17.61	-1.61763	gi|58866291|gb|AAW82959.1|/1.33018e-143/senescence-inducible chloroplast stay-green protein 1 [Glycine max]		Glyma09g06250	9.15	51.17	2.48345	gi|31580853|dbj|BAC77531.1|/0/plasma membrane H+-ATPase [Sesbania rostrata]		Glyma06g10700	164.5	69.87	-1.23534	gi|255545772|ref|XP_002513946.1|/6.51574e-131/conserved hypothetical protein [Ricinus communis]
Glyma09g06680	2.45	8.69	1.82657	gi|225470672|ref|XP_002269494.1|/0/PREDICTED: hypothetical protein [Vitis vinifera]		Glyma10g31040	12.97	5.18	-1.32415	gi|255561897|ref|XP_002521957.1|/0/ethylene receptor, putative [Ricinus communis]		Glyma03g22360	2	7.84	1.97085	gi|224065449|ref|XP_002301822.1|/2.14998e-85/predicted protein [Populus trichocarpa]		Glyma12g35780	7.09	2.09	-1.76228	gi|224117056|ref|XP_002317465.1|/0/predicted protein [Populus trichocarpa]		Glyma09g19720	3.64	10.46	1.52287	gi|34761728|gb|AAQ82037.1|/4.0637e-94/gag/pol polyprotein [Pisum sativum]		Glyma04g03540	11.64	3.83	-1.60367	gi|302142473|emb|CBI19676.3|/1.0711e-92/unnamed protein product [Vitis vinifera]		Glyma11g37730	6.86	38.11	2.47389	gi|225424627|ref|XP_002285484.1|/0/PREDICTED: hypothetical protein [Vitis vinifera]		Glyma19g31330	13.72	5.82	-1.23719	gi|224139742|ref|XP_002323255.1|/1.51426e-148/predicted protein [Populus trichocarpa]
Glyma10g43820	18.41	65.16	1.8235	gi|128168562|dbj|BAF48666.1|/0/IGN1 [Lotus japonicus]		Glyma16g34220	14.2	5.68	-1.32193	gi|29365516|gb|AAO83155.1|AF402773_1/0/putative organic cation transport protein [Phaseolus vulgaris]		Glyma19g29580	2	7.84	1.97085	gi|296085890|emb|CBI31214.3|/3.35107e-77/unnamed protein product [Vitis vinifera]		Glyma13g01750	17.81	5.22	-1.77057	gi|225459280|ref|XP_002285784.1|/0/PREDICTED: hypothetical protein [Vitis vinifera]		Glyma12g05640	5.28	15.17	1.52261	gi|225433872|ref|XP_002264839.1|/0/PREDICTED: hypothetical protein [Vitis vinifera]		Glyma20g10030	134.46	44.28	-1.60245	gi|18394416|ref|NP_564011.1|/4.81901e-83/ubiquitin-conjugating enzyme, putative [Arabidopsis thaliana]		Glyma02g10230	2.81	15.53	2.46642	gi|288559100|sp|C6T1Z6.1|U497H_SOYBN/1.04274e-46/RecName: Full=UPF0497 membrane protein 17		Glyma10g03210	12.49	5.29	-1.23943	gi|6626184|gb|AAF19528.1|AF215731_1/0/Ran GTPase activating protein [Medicago sativa subsp. x varia]
Glyma09g08090	2.98	10.53	1.82112	gi|297738563|emb|CBI27808.3|/1.5132e-135/unnamed protein product [Vitis vinifera]		Glyma16g14080	13.32	5.35	-1.31598	gi|225470082|ref|XP_002270148.1|/0/PREDICTED: hypothetical protein [Vitis vinifera]		Glyma17g37150	2.18	8.53	1.96822	gi|297744421|emb|CBI37683.3|/0/unnamed protein product [Vitis vinifera]		Glyma07g18670	19.08	5.57	-1.77631	gi|22900886|gb|AAN06953.1|/0/amt2-like protein [Medicago truncatula]		Glyma18g49850	5.28	15.17	1.52261	gi|225452924|ref|XP_002284130.1|/4.03893e-89/PREDICTED: hypothetical protein [Vitis vinifera]		Glyma19g27360	42.21	13.95	-1.59732	gi|255543599|ref|XP_002512862.1|/6.09332e-178/vacuolar ATP synthase subunit C, putative [Ricinus communis]		Glyma08g11170	3.17	17.47	2.46232	gi|224078165|ref|XP_002305497.1|/6.1262e-154/predicted protein [Populus trichocarpa]		Glyma11g19800	100.11	42.35	-1.24115	gi|76162840|gb|ABA40832.1|/0/lethal leaf spot 1-like protein [Glycine max]
Glyma19g43630	4.73	16.71	1.8208	gi|225453032|ref|XP_002266145.1|/0/PREDICTED: hypothetical protein [Vitis vinifera]		Glyma08g35460	14.55	5.85	-1.31451	gi|255566076|ref|XP_002524026.1|/5.91442e-158/ATP binding protein, putative [Ricinus communis]		Glyma04g10260	4.54	17.76	1.96787	gi|225469556|ref|XP_002270619.1|/2.58729e-29/PREDICTED: hypothetical protein [Vitis vinifera]		Glyma04g42800	271.12	79.07	-1.77773	gi|187940277|gb|ACD39369.1|/1.90157e-84/NAC domain protein [Glycine max]		Glyma08g10050	6.19	17.78	1.52224	gi|224099513|ref|XP_002311513.1|/0/predicted protein [Populus trichocarpa]		Glyma06g40950	30.57	10.11	-1.59633	gi|223452593|gb|ACM89623.1|/0/TIR-NBS-LRR type disease resistance protein [Glycine max]		Glyma10g03680	1.06	5.82	2.45695	gi|255581728|ref|XP_002531666.1|/1.67585e-73/conserved hypothetical protein [Ricinus communis]		Glyma12g32590	67.21	28.41	-1.24228	gi|255553925|ref|XP_002518003.1|/1.83336e-103/conserved hypothetical protein [Ricinus communis]
Glyma01g43630	1.75	6.18	1.82025	gi|225436577|ref|XP_002274874.1|/0/PREDICTED: hypothetical protein [Vitis vinifera]		Glyma19g45330	17	6.85	-1.31136	gi|255576418|ref|XP_002529101.1|/0/ankyrin repeat-containing protein, putative [Ricinus communis]		Glyma08g25390	5.09	19.85	1.9634	gi|224112337|ref|XP_002316157.1|/9.50767e-164/predicted protein [Populus trichocarpa]		Glyma02g06130	34.71	10.1	-1.781	gi|255561074|ref|XP_002521549.1|/1.83316e-89/conserved hypothetical protein [Ricinus communis]		Glyma11g14720	3.28	9.41	1.5205	gi|224059478|ref|XP_002299866.1|/7.36862e-163/GRAS family transcription factor [Populus trichocarpa]		Glyma02g00820	47.31	15.69	-1.5923	gi|5139806|dbj|BAA81732.1|/7.16178e-154/GmMYB29A2 [Glycine max]		Glyma08g20230	1.94	10.59	2.44857	gi|152926334|gb|ABS32276.1|/0/lipoxygenase-10 [Glycine max]		Glyma17g16610	57.18	24.17	-1.24229	gi|225427258|ref|XP_002281131.1|/4.51365e-55/PREDICTED: hypothetical protein [Vitis vinifera]
Glyma19g38850	2.28	8.02	1.81457	gi|225439374|ref|XP_002270470.1|/0/PREDICTED: hypothetical protein [Vitis vinifera]		Glyma19g22590	22.79	9.19	-1.31026	gi|225452181|ref|XP_002265308.1|/0/PREDICTED: similar to LHT1 (LYSINE HISTIDINE TRANSPORTER 1); amino acid transmembrane transporter [Vitis vinifera]		Glyma19g34870	2.73	10.62	1.95981	gi|225438101|ref|XP_002272766.1|/0/PREDICTED: hypothetical protein [Vitis vinifera]		Glyma08g19290	23.99	6.97	-1.7832	gi|292684225|dbj|BAI99585.1|/0/UDP-rhamnose:soyasaponin III-rhamnosyltransferase [Glycine max]		Glyma07g05480	77.51	222.25	1.51973	gi|87240858|gb|ABD32716.1|/9.47301e-130/O-methyltransferase, family 2; Dimerisation [Medicago truncatula]		Glyma09g08650	18.92	6.28	-1.59108	gi|225444599|ref|XP_002274576.1|/0/PREDICTED: hypothetical protein isoform 1 [Vitis vinifera]		Glyma08g10140	14.25	77.63	2.44565	gi|134142362|gb|ABO61516.1|/0/GAI1 [Glycine max]		Glyma15g05780	50.14	21.17	-1.24394	gi|296081544|emb|CBI20067.3|/3.42577e-100/unnamed protein product [Vitis vinifera]
Glyma14g39950	55.92	196.47	1.81287	gi|19911575|dbj|BAB86891.1|/2.76791e-39/syringolide-induced protein 14-1-1 [Glycine max]		Glyma13g35400	14.9	6.01	-1.30988	gi|225461399|ref|XP_002284849.1|/0/PREDICTED: hypothetical protein [Vitis vinifera]		Glyma09g09790	4.18	16.2	1.95442	gi|255556564|ref|XP_002519316.1|/1.61057e-135/Squamosa promoter-binding protein, putative [Ricinus communis]		Glyma15g10480	144.46	41.97	-1.78324	gi|59668410|emb|CAI39245.1|/0/beta-amylase [Glycine max]		Glyma16g34520	10.01	28.59	1.51407	gi|297742796|emb|CBI35476.3|/0/unnamed protein product [Vitis vinifera]		Glyma13g34890	13.1	4.36	-1.58717	gi|255584403|ref|XP_002532934.1|/1.62587e-53/conserved hypothetical protein [Ricinus communis]		Glyma11g09450	1.23	6.7	2.4455	gi|255575267|ref|XP_002528537.1|/0/serine-threonine protein kinase, plant-type, putative [Ricinus communis]		Glyma13g30370	15.48	6.53	-1.24525	gi|225443825|ref|XP_002274261.1|/3.25766e-171/PREDICTED: hypothetical protein [Vitis vinifera]
Glyma01g37180	2.1	7.35	1.80735	gi|255579815|ref|XP_002530745.1|/1.33681e-111/conserved hypothetical protein [Ricinus communis]		Glyma02g38920	14.9	6.01	-1.30988	gi|260766929|gb|ACX50406.1|/2.28966e-42/histone H4 [Eriobotrya japonica]		Glyma11g00250	4.36	16.89	1.95377	gi|239835409|dbj|BAH78126.1|/4.71755e-62/hypothetical protein [Nicotiana benthamiana]		Glyma09g40420	11.99	3.48	-1.78467	gi|224130034|ref|XP_002320736.1|/2.48216e-120/predicted protein [Populus trichocarpa]		Glyma14g22840	9.28	26.5	1.5138	gi|225459507|ref|XP_002284432.1|/3.61617e-129/PREDICTED: hypothetical protein [Vitis vinifera]		Glyma07g36440	131.36	43.75	-1.58617	gi|255556486|ref|XP_002519277.1|/0/beta-fructofuranosidase, putative [Ricinus communis]		Glyma17g06520	5.63	30.52	2.43855	gi|255554448|ref|XP_002518263.1|/0/cation-transporting atpase plant, putative [Ricinus communis]		Glyma20g38460	15.48	6.53	-1.24525	gi|225448823|ref|XP_002282354.1|/0/PREDICTED: hypothetical protein [Vitis vinifera]
Glyma06g13500	11.04	38.59	1.80549	gi|225455360|ref|XP_002277330.1|/6.88529e-150/PREDICTED: hypothetical protein [Vitis vinifera]		Glyma02g11300	10.34	4.18	-1.30666	gi|13676413|dbj|BAB41197.1|/0/hypothetical protein [Glycine max]		Glyma04g06340	24.17	93.35	1.94943	gi|225430523|ref|XP_002285572.1|/8.24692e-44/PREDICTED: hypothetical protein [Vitis vinifera]		Glyma20g16230	98.49	28.56	-1.78598	gi|255554789|ref|XP_002518432.1|/1.08381e-156/conserved hypothetical protein [Ricinus communis]		Glyma19g33660	9.28	26.5	1.5138	gi|225436964|ref|XP_002276672.1|/2.45625e-180/PREDICTED: hypothetical protein [Vitis vinifera]		Glyma11g29890	12.55	4.18	-1.58611	gi|211906538|gb|ACJ11762.1|/1.78683e-116/class III peroxidase [Gossypium hirsutum]		Glyma12g36350	0.88	4.76	2.43539	gi|225426483|ref|XP_002277188.1|/0/PREDICTED: hypothetical protein isoform 2 [Vitis vinifera]		Glyma06g38410	33.08	13.94	-1.24673	gi|62546187|gb|AAX85980.1|/0/NAC3 protein [Glycine max]
Glyma04g35580	2.45	8.52	1.79807	gi|255540667|ref|XP_002511398.1|/3.49634e-29/conserved hypothetical protein [Ricinus communis]		Glyma14g39350	11.57	4.68	-1.30581	gi|224065128|ref|XP_002301682.1|/1.1074e-168/predicted protein [Populus trichocarpa]		Glyma06g08530	2.36	9.06	1.94072	gi|224141801|ref|XP_002324251.1|/7.12484e-133/predicted protein [Populus trichocarpa]		Glyma17g02440	19.99	5.75	-1.79764	gi|224100283|ref|XP_002311814.1|/0/predicted protein [Populus trichocarpa]		Glyma15g24710	6.37	18.13	1.50901	gi|297809951|ref|XP_002872859.1|/0/hypothetical protein ARALYDRAFT_327595 [Arabidopsis lyrata subsp. lyrata]		Glyma20g35910	8.37	2.79	-1.58496	gi|225426210|ref|XP_002262703.1|/1.03249e-93/PREDICTED: hypothetical protein [Vitis vinifera]		Glyma06g12520	1.58	8.47	2.42244	gi|225456209|ref|XP_002282887.1|/0/PREDICTED: hypothetical protein isoform 3 [Vitis vinifera]		Glyma02g38020	61.58	25.94	-1.24728	gi|255572860|ref|XP_002527362.1|/0/E3 ubiquitin protein ligase upl2, putative [Ricinus communis]
Glyma12g06410	2.45	8.52	1.79807	gi|147860003|emb|CAN81044.1|/1.02857e-86/hypothetical protein [Vitis vinifera]		Glyma17g16980	11.57	4.68	-1.30581	gi|224095011|ref|XP_002310327.1|/7.13864e-72/predicted protein [Populus trichocarpa]		Glyma02g13590	2.54	9.75	1.94057	gi|255547057|ref|XP_002514586.1|/3.28908e-77/conserved hypothetical protein [Ricinus communis]		Glyma04g40350	178.63	51.38	-1.7977	gi|224121134|ref|XP_002318506.1|/1.527e-10/predicted protein [Populus trichocarpa]		Glyma14g31370	4.73	13.42	1.50447	gi|225462725|ref|XP_002268709.1|/0/PREDICTED: hypothetical protein [Vitis vinifera]		Glyma08g16840	7.82	2.61	-1.58312	gi|255542265|ref|XP_002512196.1|/0/ATP binding protein, putative [Ricinus communis]		Glyma11g32390	1.58	8.47	2.42244	gi|225466204|ref|XP_002265619.1|/4.29046e-157/PREDICTED: hypothetical protein [Vitis vinifera]		Glyma13g41780	20.58	8.65	-1.25047	gi|255544768|ref|XP_002513445.1|/3.67818e-150/oxidoreductase, putative [Ricinus communis]
Glyma06g48020	2.45	8.52	1.79807	gi|255568577|ref|XP_002525262.1|/1.26881e-14/conserved hypothetical protein [Ricinus communis]		Glyma01g32360	18.58	7.52	-1.30495	gi|255581007|ref|XP_002531321.1|/7.83078e-174/aspartate aminotransferase, putative [Ricinus communis]		Glyma06g04360	3.27	12.54	1.93917	gi|83853820|gb|ABC47853.1|/0/expressed protein-like protein [Glycine max]		Glyma07g35030	7.27	2.09	-1.79845	gi|225465133|ref|XP_002273767.1|/0/PREDICTED: hypothetical protein [Vitis vinifera]		Glyma09g12510	4.18	11.85	1.50331	gi|75266074|sp|Q9SLZ4.1|RBR1_PEA/5.76348e-19/RecName: Full=Retinoblastoma-related protein 1; Short=PsRB1		Glyma12g33150	31.29	10.46	-1.58082	gi|255553755|ref|XP_002517918.1|/4.93388e-130/structural constituent of cell wall, putative [Ricinus communis]		Glyma10g42090	4.75	25.41	2.4194	gi|225423977|ref|XP_002282578.1|/6.85363e-124/PREDICTED: hypothetical protein [Vitis vinifera]		Glyma15g04930	28.15	11.82	-1.2519	gi|297746184|emb|CBI16240.3|/8.92759e-116/unnamed protein product [Vitis vinifera]
Glyma08g46970	7.71	26.56	1.78445	gi|147854132|emb|CAN81732.1|/0/hypothetical protein [Vitis vinifera]		Glyma18g08750	22.26	9.02	-1.30325	gi|91214180|ref|YP_538804.1|/4.85241e-24/ribosomal protein S19 [Glycine max]		Glyma09g39980	11.63	44.59	1.93887	gi|124360233|gb|ABN08246.1|/0/Solute carrier family 35 member B3, related [Medicago truncatula]		Glyma11g30030	10.9	3.13	-1.80009	gi|225454030|ref|XP_002281170.1|/4.99212e-123/PREDICTED: hypothetical protein [Vitis vinifera]		Glyma15g29980	3.82	10.81	1.50072	gi|302143311|emb|CBI21872.3|/0/unnamed protein product [Vitis vinifera]		Glyma09g28100	159.75	53.69	-1.57309	gi|225455555|ref|XP_002267091.1|/0/PREDICTED: hypothetical protein [Vitis vinifera]		Glyma16g32220	3.87	20.64	2.41504	gi|224111002|ref|XP_002315711.1|/1.08803e-148/predicted protein [Populus trichocarpa]		Glyma11g27280	96.24	40.41	-1.25192	gi|224104264|ref|XP_002313376.1|/0/predicted protein [Populus trichocarpa]
Glyma13g41780	5.26	18.04	1.77806	gi|255544768|ref|XP_002513445.1|/3.67818e-150/oxidoreductase, putative [Ricinus communis]		Glyma20g36300	43.12	17.54	-1.29771	gi|196122026|gb|ACG69487.1|/2.0349e-132/germin-like protein 11 [Glycine max]		Glyma13g18800	1.82	6.97	1.93722	gi|297744202|emb|CBI37172.3|/4.148e-77/unnamed protein product [Vitis vinifera]		Glyma12g06890	10.9	3.13	-1.80009	gi|225434990|ref|XP_002281161.1|/2.20641e-56/PREDICTED: hypothetical protein [Vitis vinifera]		Glyma07g30910	8.01	22.66	1.50027	gi|225470446|ref|XP_002271412.1|/0/PREDICTED: hypothetical protein [Vitis vinifera]		Glyma02g48040	23.29	7.84	-1.57079	gi|224103069|ref|XP_002312913.1|/3.10009e-166/predicted protein [Populus trichocarpa]		Glyma11g31880	1.06	5.65	2.41419	gi|255542366|ref|XP_002512246.1|/1.47679e-54/conserved hypothetical protein [Ricinus communis]		Glyma04g15160	24.81	10.41	-1.25295	gi|224087377|ref|XP_002308142.1|/2.05765e-159/predicted protein [Populus trichocarpa]
Glyma09g00440	2.1	7.18	1.77359	gi|225460012|ref|XP_002271455.1|/1.98327e-151/PREDICTED: hypothetical protein [Vitis vinifera]		Glyma16g22650	73.45	29.91	-1.29613	gi|224081469|ref|XP_002306422.1|/2.16864e-113/predicted protein [Populus trichocarpa]		Glyma13g29860	1.64	6.27	1.93477	gi|224116784|ref|XP_002317391.1|/0/predicted protein [Populus trichocarpa]		Glyma19g25930	9.09	2.61	-1.80023	gi|255536887|ref|XP_002509510.1|/8.11558e-177/ribonucleoside-diphosphate reductase small chain, putative [Ricinus communis]		Glyma06g15070	37.48	105.98	1.4996	gi|225438589|ref|XP_002276397.1|/0/PREDICTED: hypothetical protein [Vitis vinifera]		Glyma07g02400	9.83	3.31	-1.57036	gi|1806142|emb|CAA65980.1|/2.6909e-147/cdc2MsD [Medicago sativa]		Glyma18g45710	1.06	5.65	2.41419	gi|255541370|ref|XP_002511749.1|/3.33319e-34/copper ion binding protein, putative [Ricinus communis]		Glyma08g29130	21.46	9	-1.25365	gi|62526573|gb|AAX84672.1|/2.11115e-165/aldo/keto reductase AKR [Manihot esculenta]
Glyma11g20500	3.33	11.36	1.77037	gi|255578147|ref|XP_002529943.1|/0/conserved hypothetical protein [Ricinus communis]		Glyma13g08090	12.27	5.01	-1.29225	gi|224132932|ref|XP_002321445.1|/2.27058e-125/predicted protein [Populus trichocarpa]		Glyma08g00420	9.27	35.01	1.91713	gi|229335617|gb|ACQ57001.1|/0/PAD4 [Glycine max]		Glyma15g20650	55.6	15.85	-1.8106	gi|224555758|gb|ACN56468.1|/6.0393e-18/putative alto/keto reductase [Glycine max]		Glyma11g22730	10.73	30.33	1.4991	gi|300253882|gb|EFJ39001.1|/7.42613e-19/hypothetical protein VOLCADRAFT_72041 [Volvox carteri f. nagariensis]		Glyma13g40150	16.01	5.4	-1.56794	gi|255578868|ref|XP_002530288.1|/1.93791e-117/protein binding protein, putative [Ricinus communis]		Glyma20g26200	1.76	9.35	2.40939	gi|225423737|ref|XP_002278479.1|/0/PREDICTED: hypothetical protein [Vitis vinifera]		Glyma14g10620	58.94	24.7	-1.25474	gi|37542692|gb|AAL58570.1|/0/vacuolar processing enzyme 2 [Glycine max]
Glyma18g10850	19.98	68.16	1.77037	gi|225460939|ref|XP_002277977.1|/0/PREDICTED: hypothetical protein [Vitis vinifera]		Glyma08g13040	20.86	8.52	-1.29181	gi|223452321|gb|ACM89488.1|/2.19803e-157/protein kinase [Glycine max]		Glyma08g45240	11.27	42.5	1.91498	gi|225434642|ref|XP_002279786.1|/1.92742e-140/PREDICTED: similar to binding [Vitis vinifera]		Glyma01g42500	49.24	13.93	-1.82164	gi|169666736|gb|ACA63936.1|/1.31275e-84/CBF3 protein [Glycine max]		Glyma20g39400	3.64	10.28	1.49783	gi|224058445|ref|XP_002299513.1|/5.60716e-72/predicted protein [Populus trichocarpa]		Glyma08g45780	22.2	7.5	-1.5656	gi|255572654|ref|XP_002527260.1|/9.67021e-48/conserved hypothetical protein [Ricinus communis]		Glyma17g37150	2.99	15.88	2.40899	gi|297744421|emb|CBI37683.3|/0/unnamed protein product [Vitis vinifera]		Glyma18g42300	18.12	7.59	-1.25541	gi|8886532|gb|AAF80497.1|AF164511_1/0/carboxyl transferase alpha subunit [Glycine max]
Glyma12g36970	5.78	19.71	1.76979	gi|156752159|gb|ABU93830.1|/3.73194e-164/inositol polyphosphate 6-/3-/5-kinase [Glycine max]		Glyma06g21920	13.85	5.68	-1.28592	gi|18148451|dbj|BAB83261.1|/0/flavonoid 3'-hydroxylase [Glycine max]		Glyma13g32320	4.54	17.07	1.9107	gi|297735889|emb|CBI18658.3|/4.57631e-103/unnamed protein product [Vitis vinifera]		Glyma18g09030	85.59	24.21	-1.82184	gi|297737537|emb|CBI26738.3|/0/unnamed protein product [Vitis vinifera]		Glyma11g05720	6.55	18.48	1.4964	gi|13173164|gb|AAK14326.1|AF325506_1/1.52711e-140/APETAL2-like protein [Pisum sativum]		Glyma16g00530	18.56	6.28	-1.56336	gi|255576205|ref|XP_002528996.1|/1.95128e-132/conserved hypothetical protein [Ricinus communis]		Glyma02g11720	1.23	6.53	2.40842	gi|255555359|ref|XP_002518716.1|/1.08305e-75/conserved hypothetical protein [Ricinus communis]		Glyma09g08170	16.01	6.7	-1.25674	gi|255550417|ref|XP_002516259.1|/4.07329e-129/Adipocyte plasma membrane-associated protein, putative [Ricinus communis]
Glyma08g04510	2.8	9.52	1.76553	gi|225455886|ref|XP_002275529.1|/0/PREDICTED: hypothetical protein [Vitis vinifera]		Glyma11g01780	14.2	5.85	-1.27938	gi|255544930|ref|XP_002513526.1|/2.8593e-139/nucleic acid binding protein, putative [Ricinus communis]		Glyma01g42420	4.91	18.46	1.91061	gi|255541418|ref|XP_002511773.1|/0/phospholipase d beta, putative [Ricinus communis]		Glyma03g27600	33.25	9.4	-1.82262	gi|297741704|emb|CBI32836.3|/0/unnamed protein product [Vitis vinifera]		Glyma13g33710	6.55	18.48	1.4964	gi|255575167|ref|XP_002528488.1|/5.64012e-177/solanesyl diphosphate synthase, putative [Ricinus communis]		Glyma20g38140	127	43.06	-1.56041	gi|124360008|gb|ABN08024.1|/1.70387e-138/Epoxide hydrolase [Medicago truncatula]		Glyma10g34130	1.23	6.53	2.40842	gi|224109864|ref|XP_002315336.1|/3.64083e-113/NAC domain protein, IPR003441 [Populus trichocarpa]		Glyma08g09090	24.46	10.23	-1.25762	gi|158198571|gb|ABW23439.1|/0/MSI1 [Glycine max]
Glyma15g28430	4.03	13.7	1.76532	gi|225462248|ref|XP_002263264.1|/0/PREDICTED: hypothetical protein [Vitis vinifera]		Glyma10g02900	31.55	13.03	-1.2758	gi|255567650|ref|XP_002524804.1|/7.59621e-177/conserved hypothetical protein [Ricinus communis]		Glyma07g07750	2.18	8.19	1.90954	gi|225454222|ref|XP_002274561.1|/0/PREDICTED: hypothetical protein [Vitis vinifera]		Glyma17g01870	10.54	2.96	-1.83221	gi|225444349|ref|XP_002265911.1|/0/PREDICTED: hypothetical protein [Vitis vinifera]		Glyma10g01140	19.65	55.43	1.49614	gi|255576858|ref|XP_002529315.1|/2.65931e-51/DNA binding protein, putative [Ricinus communis]		Glyma12g05780	14.92	5.06	-1.56004	gi|158634900|gb|ABW76287.1|/0/beta-glucosidase G2 [Medicago truncatula]		Glyma08g15680	4.57	24.17	2.40295	gi|225461808|ref|XP_002285634.1|/0/PREDICTED: hypothetical protein [Vitis vinifera]		Glyma09g38440	24.46	10.23	-1.25762	gi|3334130|sp|Q42783.1|BCCP_SOYBN/7.38285e-60/RecName: Full=Biotin carboxyl carrier protein of acetyl-CoA carboxylase, chloroplastic; Short=BCCP; Flags: Precursor
Glyma19g19680	22.61	76.85	1.76508	gi|115515|sp|P17928.2|CALM_MEDSA/1.39047e-79/RecName: Full=Calmodulin; Short=CaM		Glyma20g22430	54.17	22.39	-1.27464	gi|224124322|ref|XP_002329994.1|/2.3024e-177/predicted protein [Populus trichocarpa]		Glyma18g45270	2.18	8.19	1.90954	gi|225453901|ref|XP_002279016.1|/4.16712e-178/PREDICTED: hypothetical protein [Vitis vinifera]		Glyma04g08020	125.93	35.35	-1.83284	gi|255582685|ref|XP_002532121.1|/7.81725e-28/conserved hypothetical protein [Ricinus communis]		Glyma03g33470	9.46	26.67	1.49531	gi|255568432|ref|XP_002525190.1|/1.3433e-132/Floral homeotic protein APETALA2, putative [Ricinus communis]		Glyma12g08950	11.28	3.83	-1.55835	gi|10178250|dbj|BAB11682.1|/0/unnamed protein product [Arabidopsis thaliana]		Glyma05g01230	2.81	14.82	2.3989	gi|225456715|ref|XP_002274303.1|/0/PREDICTED: hypothetical protein [Vitis vinifera]		Glyma02g29170	16.89	7.06	-1.25843	gi|225441453|ref|XP_002279599.1|/4.66754e-137/PREDICTED: hypothetical protein [Vitis vinifera]
Glyma10g39460	9.82	33.25	1.75956	gi|148372347|gb|ABQ63097.1|/2.19345e-100/photosystem I subunit PsaD [Glycine max]		Glyma05g03990	18.58	7.69	-1.27269	gi|224074721|ref|XP_002304440.1|/3.56571e-122/predicted protein [Populus trichocarpa]		Glyma02g44920	1.64	6.1	1.89511	gi|225436616|ref|XP_002279847.1|/0/PREDICTED: hypothetical protein isoform 1 [Vitis vinifera]		Glyma06g03960	167.9	47.02	-1.83626	gi|26224736|gb|AAN76362.1|/7.28727e-144/serpin-like protein [Citrus x paradisi]		Glyma04g20400	4.91	13.77	1.48773	gi|297735332|emb|CBI17772.3|/1.83821e-125/unnamed protein product [Vitis vinifera]		Glyma05g09260	48.76	16.56	-1.558	gi|1352439|sp|P48724.1|IF5_PHAVU/3.00924e-172/RecName: Full=Eukaryotic translation initiation factor 5; Short=eIF-5		Glyma05g37860	1.94	10.23	2.39868	gi|255537469|ref|XP_002509801.1|/0/tubulin beta chain, putative [Ricinus communis]		Glyma09g28750	10.56	4.41	-1.25976	gi|255574145|ref|XP_002527988.1|/3.06584e-95/conserved hypothetical protein [Ricinus communis]
Glyma12g10130	3.51	11.86	1.75656	gi|225462438|ref|XP_002264570.1|/0/PREDICTED: similar to GTP-binding family protein [Vitis vinifera]		Glyma02g03960	15.25	6.35	-1.26398	gi|224100181|ref|XP_002311777.1|/0/predicted protein [Populus trichocarpa]		Glyma17g15020	7.09	26.3	1.89121	gi|224101053|ref|XP_002334311.1|/2.93112e-176/predicted protein [Populus trichocarpa]		Glyma05g36970	36.71	10.28	-1.83633	gi|160213022|gb|ABX10954.1|/7.61319e-148/WRKY family transcription factor [Cicer arietinum]		Glyma11g01040	22.02	61.71	1.48669	gi|225432939|ref|XP_002280338.1|/3.92318e-133/PREDICTED: hypothetical protein [Vitis vinifera]		Glyma19g37420	29.11	9.94	-1.5502	gi|225441044|ref|XP_002283911.1|/0/PREDICTED: hypothetical protein [Vitis vinifera]		Glyma08g00420	12.84	67.58	2.39595	gi|229335617|gb|ACQ57001.1|/0/PAD4 [Glycine max]		Glyma16g01980	434.56	181.38	-1.26054	gi|158999368|gb|ABW87008.1|/0/late elongated hypocotyl and circadian clock associated-1-like protein 1 [Glycine max]
Glyma01g41430	1.93	6.52	1.75627	gi|224138708|ref|XP_002326670.1|/7.48874e-174/predicted protein [Populus trichocarpa]		Glyma17g14520	61.35	25.56	-1.26318	gi|225426649|ref|XP_002274756.1|/2.39552e-112/PREDICTED: hypothetical protein [Vitis vinifera]		Glyma07g03290	2.54	9.4	1.88783	gi|255553241|ref|XP_002517663.1|/0/signal recognition particle 54 kD protein, putative [Ricinus communis]		Glyma10g01850	28.89	8.01	-1.8507	gi|225437501|ref|XP_002274824.1|/6.9971e-37/PREDICTED: hypothetical protein [Vitis vinifera]		Glyma13g18000	9.83	27.54	1.48627	gi|225432183|ref|XP_002268377.1|/0/PREDICTED: hypothetical protein [Vitis vinifera]		Glyma12g05790	39.3	13.42	-1.55014	gi|158634900|gb|ABW76287.1|/0/beta-glucosidase G2 [Medicago truncatula]		Glyma15g40890	1.41	7.41	2.39378	gi|147818396|emb|CAN62402.1|/8.14235e-142/hypothetical protein [Vitis vinifera]		Glyma08g17250	30.44	12.7	-1.26114	gi|297736092|emb|CBI24130.3|/0/unnamed protein product [Vitis vinifera]
Glyma03g03750	1.93	6.52	1.75627	gi|224065603|ref|XP_002301879.1|/0/predicted protein [Populus trichocarpa]		Glyma08g15850	11.22	4.68	-1.26149	gi|224104535|ref|XP_002313470.1|/4.39245e-119/predicted protein [Populus trichocarpa]		Glyma04g04350	3.63	13.41	1.88527	gi|238535496|gb|ACR44231.1|/1.02692e-74/drought responsive element binding protein 2 [Glycine max]		Glyma14g35330	54.51	14.98	-1.86348	gi|225459247|ref|XP_002285762.1|/1.7431e-139/PREDICTED: hypothetical protein [Vitis vinifera]		Glyma04g40130	24.2	67.46	1.47903	gi|166203244|gb|ABY84662.1|/1.5124e-174/transcription factor [Glycine max]		Glyma02g40050	26.02	8.89	-1.54937	gi|224115080|ref|XP_002332232.1|/0/predicted protein [Populus trichocarpa]		Glyma13g34070	1.58	8.29	2.39145	gi|302142826|emb|CBI20121.3|/0/unnamed protein product [Vitis vinifera]		Glyma09g05190	19.88	8.29	-1.26187	gi|225432326|ref|XP_002274373.1|/0/PREDICTED: hypothetical protein [Vitis vinifera]
Glyma13g09390	6.49	21.89	1.75398	gi|255558490|ref|XP_002520270.1|/8.13478e-158/protein transporter, putative [Ricinus communis]		Glyma13g43150	21.21	8.85	-1.261	gi|147768061|emb|CAN64915.1|/1.19495e-58/hypothetical protein [Vitis vinifera]		Glyma08g20030	2.36	4.35	1.88223	gi|2293112|emb|CAA71598.1|/0/potassium channel [Vicia faba]		Glyma08g03780	7.63	2.09	-1.86818	gi|297738761|emb|CBI28006.3|/3.67981e-141/unnamed protein product [Vitis vinifera]		Glyma11g17520	7.82	21.79	1.47843	gi|84514149|gb|ABC59083.1|/7.41761e-90/cytochrome P450 monooxygenase CYP83E9 [Medicago truncatula]		Glyma15g37770	23.47	8.02	-1.54914	gi|92885116|gb|ABE87636.1|/5.73972e-77/Response regulator receiver [Medicago truncatula]		Glyma01g38920	2.29	12	2.38961	gi|255562745|ref|XP_002522378.1|/4.85013e-148/kinase, putative [Ricinus communis]		Glyma08g01730	15.66	6.53	-1.26193	gi|225426412|ref|XP_002270065.1|/0/PREDICTED: hypothetical protein [Vitis vinifera]
Glyma01g20810	5.96	20.05	1.75022	gi|297737836|emb|CBI27037.3|/0/unnamed protein product [Vitis vinifera]		Glyma01g02360	32.78	13.7	-1.25864	gi|163889363|gb|ABY48133.1|/3.429e-36/hydroxyproline-rich glycoprotein [Medicago truncatula]		Glyma09g31080	9.09	33.44	1.87922	gi|255567792|ref|XP_002524874.1|/0/Poly(A) polymerase alpha, putative [Ricinus communis]		Glyma16g08670	6.36	1.74	-1.86994	gi|255583814|ref|XP_002532659.1|/2.55105e-26/conserved hypothetical protein [Ricinus communis]		Glyma05g05130	67.14	187.04	1.4781	gi|300487923|gb|ADK22067.1|/1.03056e-92/ERF protein [Glycine max]		Glyma14g00530	23.47	8.02	-1.54914	gi|224103069|ref|XP_002312913.1|/4.63398e-162/predicted protein [Populus trichocarpa]		Glyma16g00210	4.05	21.17	2.38603	gi|92893696|gb|ABE91874.1|/0/SAM (and some other nucleotide) binding motif [Medicago truncatula]		Glyma06g07280	60.52	25.23	-1.26227	gi|224092470|ref|XP_002309623.1|/0/predicted protein [Populus trichocarpa]
Glyma20g17280	2.98	10.02	1.7495	gi|224110104|ref|XP_002315417.1|/1.90332e-93/predicted protein [Populus trichocarpa]		Glyma11g05510	21.04	8.85	-1.24939	gi|224115056|ref|XP_002332226.1|/0/GH3 family protein [Populus trichocarpa]		Glyma02g04780	4.36	16.02	1.87747	gi|255575724|ref|XP_002528761.1|/1.72511e-163/isocitrate dehydrogenase, putative [Ricinus communis]		Glyma18g45780	36.34	9.93	-1.87169	gi|85720770|gb|ABC75835.1|/3.68952e-97/SOC1 [Glycine max]		Glyma01g03850	3.46	9.59	1.47076	gi|147771543|emb|CAN75895.1|/0/hypothetical protein [Vitis vinifera]		Glyma02g47750	59.13	20.22	-1.54811	gi|112837|sp|P26690.1|6DCS_SOYBN/2.45463e-173/RecName: Full=NAD(P)H-dependent 6'-deoxychalcone synthase		Glyma03g28630	5.81	30.35	2.38509	gi|225441238|ref|XP_002267194.1|/1.41433e-63/PREDICTED: hypothetical protein [Vitis vinifera]		Glyma07g26540	29.21	12.17	-1.26313	gi|225424380|ref|XP_002284904.1|/0/PREDICTED: hypothetical protein [Vitis vinifera]
Glyma20g07060	19.81	66.33	1.74343	gi|225447498|ref|XP_002267417.1|/0/PREDICTED: hypothetical protein [Vitis vinifera]		Glyma02g00810	31.73	13.37	-1.24685	gi|42521311|gb|AAS18241.1|/3.39711e-164/cytosolic malate dehydrogenase [Glycine max]		Glyma11g32520	33.8	123.83	1.87327	gi|225466204|ref|XP_002265619.1|/0/PREDICTED: hypothetical protein [Vitis vinifera]		Glyma17g14400	17.26	4.7	-1.8767	gi|296082847|emb|CBI22148.3|/3.18514e-81/unnamed protein product [Vitis vinifera]		Glyma02g37670	3.28	9.06	1.46582	gi|255545936|ref|XP_002514028.1|/0/conserved hypothetical protein [Ricinus communis]		Glyma11g37190	17.83	6.1	-1.54743	gi|225425476|ref|XP_002272745.1|/0/PREDICTED: hypothetical protein [Vitis vinifera]		Glyma06g13560	0.88	4.59	2.38292	gi|302143918|emb|CBI23023.3|/9.80175e-46/unnamed protein product [Vitis vinifera]		Glyma02g43910	11.44	4.76	-1.26505	gi|164605531|dbj|BAF98597.1|/0/CM0545.360.nc [Lotus japonicus]
Glyma03g30480	2.8	9.36	1.74108	gi|87241379|gb|ABD33237.1|/4.43397e-155/Pentatricopeptide repeat [Medicago truncatula]		Glyma09g34530	12.27	5.18	-1.24411	gi|255557653|ref|XP_002519856.1|/1.81623e-121/Transmembrane protein 45a, putative [Ricinus communis]		Glyma08g45790	11.81	43.19	1.87069	gi|224129384|ref|XP_002320573.1|/2.40656e-126/bile acid:Na+ symporter family protein [Populus trichocarpa]		Glyma01g05160	91.58	24.9	-1.87889	gi|87241133|gb|ABD32991.1|/0/Protein kinase [Medicago truncatula]		Glyma01g03600	5.64	15.51	1.45943	gi|224107815|ref|XP_002314611.1|/8.09029e-134/predicted protein [Populus trichocarpa]		Glyma06g02290	17.28	5.93	-1.543	gi|33945618|emb|CAD91350.1|/0/ornithine decarboxylase [Glycine max]		Glyma15g24070	2.64	13.76	2.38187	gi|224142461|ref|XP_002324576.1|/0/predicted protein [Populus trichocarpa]		Glyma10g00820	33.08	13.76	-1.26548	gi|224110746|ref|XP_002315622.1|/0/predicted protein [Populus trichocarpa]
Glyma06g18220	7.01	23.39	1.73841	gi|255540397|ref|XP_002511263.1|/0/transferase, transferring glycosyl groups, putative [Ricinus communis]		Glyma06g47110	17	7.18	-1.24348	gi|84453202|dbj|BAE71198.1|/3.36528e-165/putative transporter-like protein [Trifolium pratense]		Glyma13g30560	92.31	337.52	1.87041	gi|3334150|sp|P93162.1|CHLI_SOYBN/0/RecName: Full=Magnesium-chelatase subunit chlI, chloroplastic; AltName: Full=Mg-protoporphyrin IX chelatase; Flags: Precursor		Glyma07g07100	41.79	11.32	-1.88428	gi|225016160|gb|ACN78983.1|/0/Rpp4 candidate 3 [Glycine max]		Glyma06g02120	9.46	25.97	1.45693	gi|225459860|ref|XP_002285931.1|/0/PREDICTED: hypothetical protein [Vitis vinifera]		Glyma08g09990	19.29	6.62	-1.54295	gi|223452282|gb|ACM89469.1|/3.17838e-163/serine/threonine protein kinase family protein [Glycine max]		Glyma11g00390	2.99	15.53	2.37684	gi|224060769|ref|XP_002300266.1|/9.32439e-157/predicted protein [Populus trichocarpa]		Glyma20g26280	12.32	5.12	-1.26679	gi|255555335|ref|XP_002518704.1|/0/phosphoprotein phosphatase, putative [Ricinus communis]
Glyma08g19150	3.16	10.53	1.73651	gi|225448311|ref|XP_002264923.1|/2.00517e-127/PREDICTED: hypothetical protein [Vitis vinifera]		Glyma16g28590	1058.1	447.24	-1.24235	gi|147857446|emb|CAN78649.1|/2.2768e-12/hypothetical protein [Vitis vinifera]		Glyma13g40320	2	7.31	1.86987	gi|87241208|gb|ABD33066.1|/0/DNA-binding SAP; Zinc finger, MIZ-type; Zinc finger, FYVE/PHD-type [Medicago truncatula]		Glyma11g04750	22.53	6.1	-1.88497	gi|225438188|ref|XP_002263822.1|/0/PREDICTED: hypothetical protein [Vitis vinifera]		Glyma02g40380	4	10.98	1.45681	gi|225434309|ref|XP_002276020.1|/0/PREDICTED: hypothetical protein [Vitis vinifera]		Glyma13g45000	9.64	3.31	-1.5422	gi|224097428|ref|XP_002310930.1|/0/predicted protein [Populus trichocarpa]		Glyma03g34180	2.11	10.94	2.3743	gi|297739968|emb|CBI30150.3|/7.26757e-146/unnamed protein product [Vitis vinifera]		Glyma20g30070	12.32	5.12	-1.26679	gi|255545242|ref|XP_002513682.1|/1.31877e-92/conserved hypothetical protein [Ricinus communis]
Glyma04g40060	7.54	25.06	1.73275	gi|225448699|ref|XP_002275253.1|/2.99548e-120/PREDICTED: hypothetical protein [Vitis vinifera]		Glyma01g45200	11.04	4.68	-1.23816	gi|225458950|ref|XP_002285545.1|/3.19054e-105/PREDICTED: hypothetical protein isoform 3 [Vitis vinifera]		Glyma19g36400	3.63	13.24	1.86686	gi|558545|emb|CAA85321.1|/0/protein containing C-terminal RING-finger [Lotus japonicus]		Glyma12g33150	8.36	2.26	-1.88718	gi|255553755|ref|XP_002517918.1|/4.93388e-130/structural constituent of cell wall, putative [Ricinus communis]		Glyma01g40010	24.38	66.76	1.45329	gi|110749713|gb|ABG90382.1|/3.00677e-93/lateral organ boundaries domain protein [Caragana korshinskii]		Glyma08g41020	16.74	5.75	-1.54167	gi|225425742|ref|XP_002271344.1|/4.04536e-174/PREDICTED: hypothetical protein [Vitis vinifera]		Glyma08g21270	7.39	38.11	2.36652	gi|296085025|emb|CBI28440.3|/0/unnamed protein product [Vitis vinifera]		Glyma03g26080	121.57	50.46	-1.26858	gi|225434666|ref|XP_002280152.1|/5.07508e-80/PREDICTED: hypothetical protein [Vitis vinifera]
Glyma11g00250	7.19	23.89	1.73234	gi|239835409|dbj|BAH78126.1|/4.71755e-62/hypothetical protein [Nicotiana benthamiana]		Glyma20g24830	27.52	11.69	-1.23521	gi|225423947|ref|XP_002282287.1|/3.42272e-157/PREDICTED: similar to LTA2 (PLASTID E2 SUBUNIT OF PYRUVATE DECARBOXYLASE); dihydrolipoyllysine-residue acetyltransferase [Vitis vinifera]		Glyma08g18980	2.73	9.93	1.86289	gi|224055948|ref|XP_002298705.1|/9.97975e-115/predicted protein [Populus trichocarpa]		Glyma05g03900	98.67	26.65	-1.88848	gi|54039313|sp|P62302.1|RS13_SOYBN/5.61326e-81/RecName: Full=40S ribosomal protein S13		Glyma07g07570	3.82	10.46	1.45324	gi|225454266|ref|XP_002275090.1|/0/PREDICTED: hypothetical protein [Vitis vinifera]		Glyma04g02230	70.96	24.4	-1.54012	gi|33945616|emb|CAD91349.1|/0/ornithine decarboxylase [Glycine max]		Glyma05g03850	98.35	504.98	2.36023	gi|54039313|sp|P62302.1|RS13_SOYBN/2.23269e-67/RecName: Full=40S ribosomal protein S13		Glyma01g04300	10.2	4.23	-1.26984	gi|225424783|ref|XP_002269863.1|/9.23807e-179/PREDICTED: hypothetical protein [Vitis vinifera]
Glyma13g18080	5.08	16.87	1.73156	gi|255559963|ref|XP_002521000.1|/1.1245e-163/ribokinase, putative [Ricinus communis]		Glyma13g41580	35.94	15.37	-1.22547	gi|255544818|ref|XP_002513470.1|/1.03642e-129/integral membrane protein, putative [Ricinus communis]		Glyma11g20500	1.82	6.62	1.86289	gi|255578147|ref|XP_002529943.1|/0/conserved hypothetical protein [Ricinus communis]		Glyma06g11970	371.24	100.14	-1.89033	gi|62546185|gb|AAX85979.1|/1.34092e-171/NAC2 protein [Glycine max]		Glyma03g05650	3.82	10.46	1.45324	gi|255571497|ref|XP_002526696.1|/1.91392e-30/protein phosphatase-2c, putative [Ricinus communis]		Glyma19g31940	47.12	16.21	-1.53946	gi|224139876|ref|XP_002323320.1|/2.79705e-90/predicted protein [Populus trichocarpa]		Glyma18g19050	95.53	486.63	2.3488	gi|255568816|ref|XP_002525379.1|/2.28056e-142/alcohol dehydrogenase, putative [Ricinus communis]		Glyma06g11970	433.51	179.62	-1.27112	gi|62546185|gb|AAX85979.1|/1.34092e-171/NAC2 protein [Glycine max]
Glyma19g00890	3.68	12.2	1.7291	gi|297742704|emb|CBI35338.3|/0/unnamed protein product [Vitis vinifera]		Glyma02g08390	17.18	7.35	-1.22491	gi|225463141|ref|XP_002266880.1|/1.01296e-146/PREDICTED: hypothetical protein isoform 1 [Vitis vinifera]		Glyma16g34060	9.09	32.92	1.85661	gi|27764538|gb|AAO23068.1|/7.21798e-149/R 6 protein [Glycine max]		Glyma14g05300	20.72	5.57	-1.89527	gi|224109524|ref|XP_002333242.1|/0/predicted protein [Populus trichocarpa]		Glyma16g32340	15.1	41.31	1.45194	gi|169668008|gb|ACA64424.1|/0/PERLD1 [Glycine max]		Glyma01g07710	11.64	4.01	-1.53742	gi|225454938|ref|XP_002277202.1|/3.50793e-38/PREDICTED: hypothetical protein [Vitis vinifera]		Glyma01g38860	2.46	12.53	2.34866	gi|225468147|ref|XP_002267660.1|/9.93698e-97/PREDICTED: hypothetical protein [Vitis vinifera]		Glyma08g34520	11.08	4.59	-1.27139	gi|255557847|ref|XP_002519953.1|/6.17435e-59/50S ribosomal protein L19, putative [Ricinus communis]
Glyma11g09610	7.01	23.22	1.72788	gi|224129976|ref|XP_002328850.1|/7.91939e-126/predicted protein [Populus trichocarpa]		Glyma08g22860	63.63	27.23	-1.22451	gi|225442885|ref|XP_002263563.1|/7.3844e-30/PREDICTED: hypothetical protein [Vitis vinifera]		Glyma14g02680	2.36	8.53	1.85376	gi|255583607|ref|XP_002532559.1|/0/calcium-dependent protein kinase, putative [Ricinus communis]		Glyma14g06990	125.02	33.26	-1.9103	gi|225449348|ref|XP_002277563.1|/0/PREDICTED: hypothetical protein [Vitis vinifera]		Glyma05g09440	173.39	473.96	1.45074	gi|34391519|gb|AAN62760.1|/0/disease resistance protein-like protein MsR1 [Medicago sativa]		Glyma17g06280	11.1	3.83	-1.53514	gi|224087947|ref|XP_002308268.1|/0/predicted protein [Populus trichocarpa]		Glyma03g40900	1.94	9.88	2.34845	gi|225452990|ref|XP_002263011.1|/0/PREDICTED: hypothetical protein [Vitis vinifera]		Glyma16g07280	11.08	4.59	-1.27139	gi|124359459|gb|ABD32255.2|/0/Esterase/lipase/thioesterase [Medicago truncatula]
Glyma07g40230	3.33	11.03	1.72784	gi|225465273|ref|XP_002269647.1|/0/PREDICTED: hypothetical protein [Vitis vinifera]		Glyma04g41440	14.02	6.01	-1.22205	gi|302143902|emb|CBI23007.3|/0/unnamed protein product [Vitis vinifera]		Glyma03g21620	5.27	18.98	1.84861	gi|255580495|ref|XP_002531072.1|/1.25461e-111/conserved hypothetical protein [Ricinus communis]		Glyma07g16810	53.24	14.11	-1.91579	gi|417148|sp|P32110.1|GSTX6_SOYBN/4.40309e-127/RecName: Full=Probable glutathione S-transferase; AltName: Full=Heat shock protein 26A; AltName: Full=G2-4		Glyma13g17420	772.18	2109.73	1.45005	gi|3915873|sp|P13708.2|SUSY_SOYBN/0/RecName: Full=Sucrose synthase; AltName: Full=Sucrose-UDP glucosyltransferase; AltName: Full=Nodulin-100; Short=N-100		Glyma18g03040	9.1	3.14	-1.5351	gi|225448439|ref|XP_002272022.1|/0/PREDICTED: hypothetical protein [Vitis vinifera]		Glyma01g02180	2.29	11.65	2.34691	gi|225427189|ref|XP_002277964.1|/2.55465e-106/PREDICTED: hypothetical protein [Vitis vinifera]		Glyma03g28650	159.05	65.81	-1.2731	gi|255587806|ref|XP_002534401.1|/3.34721e-50/Calcium-binding allergen Ole e, putative [Ricinus communis]
Glyma07g25950	3.33	11.03	1.72784	gi|857399|dbj|BAA09467.1|/1.9281e-29/mitotic cyclin b1-type [Glycine max]		Glyma07g32340	21.04	9.02	-1.22194	gi|169793884|gb|ACA81484.1|/2.57986e-127/isoflavone synthase 1 [Glycine soja]		Glyma06g11460	5.27	18.98	1.84861	gi|225459461|ref|XP_002284379.1|/0/PREDICTED: hypothetical protein [Vitis vinifera]		Glyma04g02020	15.81	4.18	-1.91926	gi|22758282|gb|AAN05510.1|/1.06552e-179/Hypothetical protein [Oryza sativa Japonica Group]		Glyma09g42000	8.37	22.84	1.44826	gi|224119884|ref|XP_002331086.1|/4.1866e-76/predicted protein [Populus trichocarpa]		Glyma08g21440	84.79	29.28	-1.53398	gi|297743180|emb|CBI36047.3|/0/unnamed protein product [Vitis vinifera]		Glyma11g33110	2.99	15.17	2.343	gi|225466273|ref|XP_002272437.1|/0/PREDICTED: hypothetical protein [Vitis vinifera]		Glyma04g01990	14.07	5.82	-1.27353	gi|255539194|ref|XP_002510662.1|/0/ribosome biogenesis protein tsr1, putative [Ricinus communis]
Glyma15g41740	4.73	15.54	1.71607	gi|255564111|ref|XP_002523053.1|/4.8767e-148/transcription factor, putative [Ricinus communis]		Glyma17g13570	19.46	8.35	-1.22066	gi|297733646|emb|CBI14893.3|/0/unnamed protein product [Vitis vinifera]		Glyma19g25680	21.62	77.85	1.84833	gi|66220164|gb|AAY43007.1|/0/chloride channel [Glycine max]		Glyma06g14770	7.27	1.92	-1.92085	gi|223452530|gb|ACM89592.1|/0/leucine-rich repeat transmembrane protein kinase [Glycine max]		Glyma02g46840	5.82	15.86	1.4463	gi|225461864|ref|XP_002264147.1|/4.35472e-165/PREDICTED: hypothetical protein [Vitis vinifera]		Glyma19g42890	39.3	13.6	-1.53092	gi|47117142|sp|Q7M1R5.1|SODC_SOYBN/9.71739e-49/RecName: Full=Superoxide dismutase [Cu-Zn]		Glyma20g38710	2.99	15.17	2.343	gi|225453238|ref|XP_002265039.1|/2.55155e-149/PREDICTED: hypothetical protein [Vitis vinifera]		Glyma01g23820	14.95	6.18	-1.27447	gi|255576019|ref|XP_002528905.1|/1.19544e-155/tRNA-dihydrouridine synthase, putative [Ricinus communis]
Glyma18g52090	2.8	9.19	1.71464	gi|224053517|ref|XP_002297852.1|/2.84467e-76/predicted protein [Populus trichocarpa]		Glyma06g23950	24.54	10.53	-1.22063	gi|255576940|ref|XP_002529355.1|/6.72583e-126/conserved hypothetical protein [Ricinus communis]		Glyma08g46960	8.18	29.43	1.84711	gi|255564984|ref|XP_002523485.1|/0/serine-threonine protein kinase, plant-type, putative [Ricinus communis]		Glyma11g17900	9.27	2.44	-1.92569	gi|225436097|ref|XP_002277822.1|/1.69893e-88/PREDICTED: hypothetical protein [Vitis vinifera]		Glyma07g05070	8.01	21.79	1.44379	gi|140072136|gb|ABO84803.1|/1.81257e-158/Initiation factor 2B related [Medicago truncatula]		Glyma18g50870	10.55	3.66	-1.52733	gi|225437856|ref|XP_002264085.1|/4.60741e-91/PREDICTED: hypothetical protein [Vitis vinifera]		Glyma10g43560	3.34	16.94	2.34251	gi|224109556|ref|XP_002315235.1|/0/predicted protein [Populus trichocarpa]		Glyma06g17310	11.96	4.94	-1.27563	gi|225464541|ref|XP_002271480.1|/1.71741e-126/PREDICTED: hypothetical protein [Vitis vinifera]
Glyma19g26870	4.03	13.2	1.71169	gi|224055791|ref|XP_002298655.1|/1.32181e-89/predicted protein [Populus trichocarpa]		Glyma09g34380	32.61	14.03	-1.2168	gi|223452621|gb|ACM89637.1|/0/NBS-LRR type disease resistance protein [Glycine max]		Glyma20g24300	2.18	7.84	1.84653	gi|283132369|dbj|BAI63590.1|/2.16772e-102/hypothetical protein [Lotus japonicus]		Glyma09g32850	22.53	5.92	-1.92818	gi|162945934|gb|ABY20976.1|/0/3-hydroxy-3-methylglutaryl coenzyme A reductase 5 [Medicago truncatula]		Glyma11g09560	5.64	15.34	1.44353	gi|296085456|emb|CBI29188.3|/0/unnamed protein product [Vitis vinifera]		Glyma11g37660	16.56	5.75	-1.52607	gi|224102375|ref|XP_002312655.1|/0/predicted protein [Populus trichocarpa]		Glyma18g40130	4.22	21.35	2.33892	gi|224090757|ref|XP_002309072.1|/1.07122e-66/predicted protein [Populus trichocarpa]		Glyma12g00350	11.96	4.94	-1.27563	gi|255561612|ref|XP_002521816.1|/0/radical sam protein, putative [Ricinus communis]
Glyma13g34890	4.03	13.2	1.71169	gi|255584403|ref|XP_002532934.1|/1.62587e-53/conserved hypothetical protein [Ricinus communis]		Glyma05g28010	12.8	5.51	-1.21602	gi|255547716|ref|XP_002514915.1|/7.04425e-153/conserved hypothetical protein [Ricinus communis]		Glyma02g15350	7.27	25.95	1.83571	gi|224105503|ref|XP_002313834.1|/6.9304e-06/predicted protein [Populus trichocarpa]		Glyma17g04160	61.06	16.02	-1.93035	gi|255556486|ref|XP_002519277.1|/0/beta-fructofuranosidase, putative [Ricinus communis]		Glyma06g01860	4.37	11.85	1.43918	gi|255539276|ref|XP_002510703.1|/0/glutamate receptor 3 plant, putative [Ricinus communis]		Glyma11g08960	25.11	8.72	-1.52586	gi|1168893|sp|P46277.1|CCNB1_MEDVA/0/RecName: Full=G2/mitotic-specific cyclin-1; AltName: Full=B-like cyclin; AltName: Full=CycMs1		Glyma01g37540	23.75	119.45	2.33041	gi|57232107|gb|AAW47739.1|/0/beta-galactosidase [Prunus persica]		Glyma03g27770	68.79	28.41	-1.2758	gi|90658386|gb|ABD97099.1|/0/cytochrome P450 monooxygenase CYP94D24 [Glycine max]
Glyma12g30910	12.97	42.44	1.71025	gi|255565587|ref|XP_002523783.1|/0/Vacuolar protein sorting-associated protein VPS4, putative [Ricinus communis]		Glyma04g09180	20.51	8.85	-1.21258	gi|255550894|ref|XP_002516495.1|/0/phosphofructokinase, putative [Ricinus communis]		Glyma03g35020	19.81	70.71	1.83569	gi|42794062|dbj|BAA82348.2|/0/starch branching enzyme [Phaseolus vulgaris]		Glyma05g36990	13.27	3.48	-1.93101	gi|255537739|ref|XP_002509936.1|/9.52385e-28/conserved hypothetical protein [Ricinus communis]		Glyma14g17300	7.46	20.22	1.43854	gi|296081769|emb|CBI20774.3|/0/unnamed protein product [Vitis vinifera]		Glyma16g07140	12.01	4.18	-1.52266	gi|225452226|ref|XP_002268368.1|/1.03743e-82/PREDICTED: hypothetical protein [Vitis vinifera]		Glyma17g33120	1.23	6.18	2.32895	gi|224141941|ref|XP_002324319.1|/6.94972e-66/predicted protein [Populus trichocarpa]		Glyma02g41260	9.85	4.06	-1.27864	gi|225468815|ref|XP_002263544.1|/0/PREDICTED: similar to EMB2762 (EMBRYO DEFECTIVE 2762) [Vitis vinifera]
Glyma03g35640	1.23	2	1.70134	gi|255579371|ref|XP_002530530.1|/1.37985e-86/conserved hypothetical protein [Ricinus communis]		Glyma09g05630	18.58	8.02	-1.21208	gi|212960417|gb|ACJ38666.1|/0/cellulose synthase [Betula luminifera]		Glyma17g02620	4.54	16.2	1.83523	gi|255551657|ref|XP_002516874.1|/1.61117e-127/conserved hypothetical protein [Ricinus communis]		Glyma06g20030	6	1.57	-1.9342	gi|255540853|ref|XP_002511491.1|/0/galactosyltransferase, putative [Ricinus communis]		Glyma13g01130	57.86	156.71	1.43746	gi|255585348|ref|XP_002533371.1|/1.45499e-75/conserved hypothetical protein [Ricinus communis]		Glyma20g00330	301.85	105.11	-1.52193	gi|225450472|ref|XP_002276789.1|/1.52596e-113/PREDICTED: hypothetical protein [Vitis vinifera]		Glyma14g09440	119.46	599.2	2.32651	gi|2511693|emb|CAB17076.1|/0/cysteine proteinase precursor [Phaseolus vulgaris]		Glyma19g05780	45.39	18.7	-1.27934	gi|255586634|ref|XP_002533948.1|/1.0794e-73/conserved hypothetical protein [Ricinus communis]
Glyma03g31420	6.49	21.05	1.69753	gi|16508164|gb|AAL17950.1|/0/type IIB calcium ATPase [Medicago truncatula]		Glyma02g02230	49.43	21.38	-1.20913	gi|75303404|sp|Q8S3J3.1|HIUH_SOYBN/0/RecName: Full=Hydroxyisourate hydrolase; Short=HIU hydrolase; Short=HIUHase; Flags: Precursor		Glyma02g41260	2.54	9.06	1.83468	gi|225468815|ref|XP_002263544.1|/0/PREDICTED: similar to EMB2762 (EMBRYO DEFECTIVE 2762) [Vitis vinifera]		Glyma17g29270	6	1.57	-1.9342	gi|255548564|ref|XP_002515338.1|/9.53635e-79/ring finger protein, putative [Ricinus communis]		Glyma02g38270	10.92	29.46	1.43178	gi|255537858|ref|XP_002509994.1|/1.20102e-156/protein binding protein, putative [Ricinus communis]		Glyma17g01870	13.46	4.71	-1.51488	gi|225444349|ref|XP_002265911.1|/0/PREDICTED: hypothetical protein [Vitis vinifera]		Glyma14g39670	0.88	4.41	2.3252	gi|224077293|ref|XP_002305200.1|/1.40228e-92/predicted protein [Populus trichocarpa]		Glyma02g36630	13.72	5.65	-1.27996	gi|255577041|ref|XP_002529405.1|/4.21976e-23/hypothetical protein RCOM_0623850 [Ricinus communis]
Glyma15g10140	5.78	18.71	1.69467	gi|225444541|ref|XP_002275549.1|/0/PREDICTED: inward rectifying shaker-like K+ channel [Vitis vinifera]		Glyma01g01260	89.58	38.76	-1.20861	gi|225445116|ref|XP_002283822.1|/1.4923e-65/PREDICTED: hypothetical protein [Vitis vinifera]		Glyma19g00260	9.09	32.39	1.8332	gi|255560866|ref|XP_002521446.1|/0/dead box ATP-dependent RNA helicase, putative [Ricinus communis]		Glyma13g21490	7.45	1.92	-1.95613	gi|255575369|ref|XP_002528587.1|/2.1403e-69/DNA binding protein, putative [Ricinus communis]		Glyma11g02100	4.73	12.72	1.42719	gi|255537721|ref|XP_002509927.1|/0/crooked neck protein, putative [Ricinus communis]		Glyma05g07820	8.92	3.14	-1.50628	gi|297734154|emb|CBI15401.3|/3.71474e-149/unnamed protein product [Vitis vinifera]		Glyma02g16390	2.29	11.47	2.32445	gi|550452|gb|AAA53140.1|/0/3-methylcrotonyl-CoA carboxylase, biotin-carrier domain [Glycine max]		Glyma04g35080	40.29	16.59	-1.28011	gi|255540763|ref|XP_002511446.1|/0/purine permease, putative [Ricinus communis]
Glyma12g00350	5.78	18.71	1.69467	gi|255561612|ref|XP_002521816.1|/0/radical sam protein, putative [Ricinus communis]		Glyma19g37620	25.07	10.86	-1.20694	gi|255575377|ref|XP_002528591.1|/1.46162e-133/ATP binding protein, putative [Ricinus communis]		Glyma05g08190	3.63	12.89	1.82821	gi|164564732|dbj|BAF98214.1|/0/CM0216.300.nc [Lotus japonicus]		Glyma02g13910	51.61	13.24	-1.96275	gi|224060651|ref|XP_002300248.1|/0/GH3 family protein [Populus trichocarpa]		Glyma11g32070	6.55	17.61	1.42683	gi|225466204|ref|XP_002265619.1|/1.21249e-139/PREDICTED: hypothetical protein [Vitis vinifera]		Glyma20g33020	48.03	16.91	-1.50606	gi|224109916|ref|XP_002315353.1|/6.71005e-10/predicted protein [Populus trichocarpa]		Glyma06g00550	1.94	9.7	2.32193	gi|171190268|gb|ACB42440.1|/1.23693e-141/aquaporin PIP2;3 [Gossypium hirsutum]		Glyma08g21750	29.56	12.17	-1.28032	gi|225432660|ref|XP_002282406.1|/3.67481e-60/PREDICTED: hypothetical protein [Vitis vinifera]
Glyma13g26820	4.03	13.03	1.69299	gi|140068416|gb|ABO83643.1|/0/WD40-like [Medicago truncatula]		Glyma06g35950	21.56	9.36	-1.20378	gi|296081308|emb|CBI17752.3|/0/unnamed protein product [Vitis vinifera]		Glyma15g08150	3.63	12.89	1.82821	gi|224079205|ref|XP_002305792.1|/0/predicted protein [Populus trichocarpa]		Glyma18g52860	10.18	2.61	-1.96362	gi|7414433|emb|CAB85903.1|/0/beta-1,3 glucanase [Pisum sativum]		Glyma13g28090	26.02	69.9	1.42567	gi|255551493|ref|XP_002516792.1|/3.02615e-91/endo-1,3-1,4-beta-d-glucanase, putative [Ricinus communis]		Glyma11g37710	11.83	4.18	-1.50088	gi|147859341|emb|CAN81849.1|/8.38445e-88/hypothetical protein [Vitis vinifera]		Glyma06g11120	1.06	5.29	2.3192	gi|992917|gb|AAA75528.1|/0/acetyl CoA carboxylase [Glycine max]		Glyma02g38920	20.58	8.47	-1.28081	gi|260766929|gb|ACX50406.1|/2.28966e-42/histone H4 [Eriobotrya japonica]
Glyma13g03280	4.56	14.7	1.68871	gi|84468274|dbj|BAE71220.1|/0/putative long chain acyl-CoA synthetase 9 [Trifolium pratense]		Glyma03g28580	19.98	8.69	-1.20113	gi|224139742|ref|XP_002323255.1|/4.77377e-148/predicted protein [Populus trichocarpa]		Glyma18g49830	3.63	12.89	1.82821	gi|166203246|gb|ABY84663.1|/0/transcription factor [Glycine max]		Glyma01g01850	10.9	2.79	-1.96599	gi|225427116|ref|XP_002277673.1|/0/PREDICTED: hypothetical protein [Vitis vinifera]		Glyma15g34750	9.83	26.32	1.4209	gi|296085414|emb|CBI29146.3|/3.67674e-41/unnamed protein product [Vitis vinifera]		Glyma07g06310	8.37	2.96	-1.49963	gi|224130508|ref|XP_002320854.1|/1.01358e-30/histone H3 [Populus trichocarpa]		Glyma07g06350	3.52	17.47	2.31123	gi|255586545|ref|XP_002533909.1|/0/hypothetical protein RCOM_0237030 [Ricinus communis]		Glyma09g03630	17.59	7.23	-1.28269	gi|255556506|ref|XP_002519287.1|/4.06272e-139/protein phosphatase 2c, putative [Ricinus communis]
Glyma16g02600	2.28	7.35	1.68871	gi|225470942|ref|XP_002264247.1|/0/PREDICTED: hypothetical protein [Vitis vinifera]		Glyma17g03350	514.5	223.87	-1.20051	gi|18643|emb|CAA42647.1|/8.94095e-77/unnamed protein product [Glycine max]		Glyma12g29890	2.36	8.36	1.82472	gi|223452292|gb|ACM89474.1|/0/protein kinase family protein [Glycine max]		Glyma11g09620	148.1	37.79	-1.9705	gi|290795721|gb|ADD64699.1|/6.02097e-06/glycine and proline rich protein 4 [Glycine max]		Glyma02g41810	6.91	18.48	1.41921	gi|255566472|ref|XP_002524221.1|/0/Serine/threonine-protein kinase Nek8, putative [Ricinus communis]		Glyma02g36200	8.37	2.96	-1.49963	gi|288559155|sp|C6TFL9.1|U4973_SOYBN/1.54592e-65/RecName: Full=UPF0497 membrane protein 3		Glyma03g41630	2.29	11.29	2.30163	gi|300160912|gb|EFJ27529.1|/9.36389e-56/ubiquitin-conjugating enzyme 28, E2 [Selaginella moellendorffii]		Glyma01g44870	10.73	4.41	-1.2828	gi|255552191|ref|XP_002517140.1|/0/hypothetical protein RCOM_0912170 [Ricinus communis]
Glyma18g50090	2.8	9.02	1.6877	gi|225451709|ref|XP_002276804.1|/3.63884e-128/PREDICTED: hypothetical protein [Vitis vinifera]		Glyma07g30470	28.4	12.36	-1.20021	gi|224056311|ref|XP_002298798.1|/4.81648e-147/predicted protein [Populus trichocarpa]		Glyma19g44450	4.72	16.72	1.82472	gi|255545024|ref|XP_002513573.1|/1.07091e-77/Cyclic nucleotide-gated ion channel, putative [Ricinus communis]		Glyma12g17710	119.39	30.3	-1.97829	gi|224104117|ref|XP_002313325.1|/1.4891e-54/predicted protein [Populus trichocarpa]		Glyma09g33140	5.28	14.12	1.41913	gi|224084076|ref|XP_002307208.1|/1.23371e-63/predicted protein [Populus trichocarpa]		Glyma11g15000	62.59	22.14	-1.49928	gi|225435008|ref|XP_002281203.1|/7.87294e-147/PREDICTED: hypothetical protein [Vitis vinifera]		Glyma01g38360	3.87	19.06	2.30014	gi|224096948|ref|XP_002310797.1|/2.72634e-141/GRAS family transcription factor [Populus trichocarpa]		Glyma12g32380	25.33	10.41	-1.28288	gi|77737592|gb|ABB01626.1|/0/terpene synthase [Medicago truncatula]
Glyma07g05400	2.45	7.85	1.67991	gi|255548075|ref|XP_002515094.1|/4.17865e-165/serine/threonine-protein kinase, putative [Ricinus communis]		Glyma09g05710	22.26	9.69	-1.19989	gi|224137820|ref|XP_002326448.1|/0/heavy metal ATPase [Populus trichocarpa]		Glyma20g25160	1.82	6.44	1.82312	gi|224111652|ref|XP_002315932.1|/0/predicted protein [Populus trichocarpa]		Glyma13g17250	200.43	50.85	-1.97878	gi|78216290|gb|ABB36646.1|/3.2481e-106/dehydration-responsive element binding protein 3 [Glycine max]		Glyma02g17310	4.37	11.68	1.41834	gi|225436725|ref|XP_002268944.1|/2.50819e-55/PREDICTED: hypothetical protein [Vitis vinifera]		Glyma17g05770	88.06	31.2	-1.49694	gi|255550473|ref|XP_002516287.1|/1.27886e-169/12-oxophytodienoate reductase opr, putative [Ricinus communis]		Glyma08g24960	1.58	7.76	2.29613	gi|225444541|ref|XP_002275549.1|/0/PREDICTED: inward rectifying shaker-like K+ channel [Vitis vinifera]		Glyma16g32160	58.06	23.82	-1.28537	gi|255539521|ref|XP_002510825.1|/1.43951e-68/conserved hypothetical protein [Ricinus communis]
Glyma20g32340	2.45	7.85	1.67991	gi|224100743|ref|XP_002311996.1|/0/predicted protein [Populus trichocarpa]		Glyma13g04790	20.69	9.02	-1.19773	gi|225452636|ref|XP_002281791.1|/0/PREDICTED: hypothetical protein [Vitis vinifera]		Glyma13g24200	23.8	84.12	1.82149	gi|75314016|sp|Q9SWR5.1|C93C1_SOYBN/0/RecName: Full=2-hydroxyisoflavanone synthase; AltName: Full=Isoflavone synthase 2; AltName: Full=Cytochrome P450 93C1v2		Glyma12g34420	58.15	14.63	-1.99085	gi|225461168|ref|XP_002282942.1|/0/PREDICTED: hypothetical protein [Vitis vinifera]		Glyma19g45330	4.37	11.68	1.41834	gi|255576418|ref|XP_002529101.1|/0/ankyrin repeat-containing protein, putative [Ricinus communis]		Glyma13g20800	70.23	24.93	-1.4942	gi|242205348|gb|ACS88364.1|/0/phenylalanine ammonia-lyase 2 [Glycine max]		Glyma13g43580	1.58	7.76	2.29613	gi|255550026|ref|XP_002516064.1|/5.10865e-121/Serine/threonine-protein kinase PBS1, putative [Ricinus communis]		Glyma15g00620	15.48	6.35	-1.28558	gi|47531135|gb|AAT35231.1|/6.64587e-100/nodulin 26-like protein [Medicago truncatula]
Glyma07g19120	28.57	91.39	1.67754	gi|225439530|ref|XP_002264158.1|/1.67942e-68/PREDICTED: hypothetical protein [Vitis vinifera]		Glyma05g01930	12.27	5.35	-1.19752	gi|225457105|ref|XP_002280249.1|/0/PREDICTED: hypothetical protein [Vitis vinifera]		Glyma12g10130	2.91	10.28	1.82075	gi|225462438|ref|XP_002264570.1|/0/PREDICTED: similar to GTP-binding family protein [Vitis vinifera]		Glyma14g24220	58.15	14.63	-1.99085	gi|187940295|gb|ACD39378.1|/1.64016e-157/NAC domain protein [Glycine max]		Glyma20g39420	4.37	11.68	1.41834	gi|224053557|ref|XP_002297871.1|/3.40116e-87/predicted protein [Populus trichocarpa]		Glyma04g02600	12.19	4.36	-1.4833	gi|225457955|ref|XP_002274931.1|/4.75173e-168/PREDICTED: hypothetical protein [Vitis vinifera]		Glyma16g34720	1.58	7.76	2.29613	gi|19911583|dbj|BAB86895.1|/6.20979e-111/syringolide-induced protein B15-3-5 [Glycine max]		Glyma17g08200	30.96	12.7	-1.28558	gi|225461822|ref|XP_002283705.1|/0/PREDICTED: hypothetical protein [Vitis vinifera]
Glyma16g34070	2.98	9.52	1.67565	gi|27764537|gb|AAO23067.1|/0/R 12 protein [Glycine max]		Glyma18g28130	12.27	5.35	-1.19752	gi|255560215|ref|XP_002521125.1|/0/transferase, transferring glycosyl groups, putative [Ricinus communis]		Glyma20g27950	9.27	32.74	1.82041	gi|302143601|emb|CBI22354.3|/2.25816e-120/unnamed protein product [Vitis vinifera]		Glyma18g05170	23.8	5.92	-2.00729	gi|288559107|sp|C6TCJ2.1|U497F_SOYBN/9.02897e-102/RecName: Full=UPF0497 membrane protein 15		Glyma12g30960	5.09	13.6	1.41787	gi|225464970|ref|XP_002274491.1|/1.33882e-143/PREDICTED: hypothetical protein [Vitis vinifera]		Glyma07g30950	292.39	104.59	-1.48315	gi|87240734|gb|ABD32592.1|/8.79478e-43/At1g61340 [Medicago truncatula]		Glyma17g31920	1.58	7.76	2.29613	gi|225430287|ref|XP_002285114.1|/8.38316e-47/PREDICTED: hypothetical protein [Vitis vinifera]		Glyma08g41000	21.11	8.65	-1.28715	gi|255558162|ref|XP_002520108.1|/2.31364e-30/transcription regulator, putative [Ricinus communis]
Glyma03g14690	5.08	16.21	1.67398	gi|225440608|ref|XP_002273795.1|/0/PREDICTED: hypothetical protein [Vitis vinifera]		Glyma15g06160	23.67	10.36	-1.19204	gi|225440338|ref|XP_002270073.1|/0/PREDICTED: hypothetical protein [Vitis vinifera]		Glyma02g42240	4	14.11	1.81865	gi|255571855|ref|XP_002526870.1|/4.80847e-85/conserved hypothetical protein [Ricinus communis]		Glyma11g37380	5.63	1.39	-2.01805	gi|255547820|ref|XP_002514967.1|/2.3302e-108/plant mitotic spindle assembly checkpoint protein mad2, putative [Ricinus communis]		Glyma10g05880	3.46	9.24	1.41712	gi|255557032|ref|XP_002519549.1|/3.36318e-119/nucleic acid binding protein, putative [Ricinus communis]		Glyma10g42440	11.64	4.18	-1.47752	gi|224113419|ref|XP_002316491.1|/6.74705e-120/cationic amino acid transporter [Populus trichocarpa]		Glyma07g07990	1.23	6	2.2863	gi|225454148|ref|XP_002273023.1|/7.34634e-142/PREDICTED: hypothetical protein [Vitis vinifera]		Glyma04g00500	157.64	64.58	-1.28747	gi|255587860|ref|XP_002534419.1|/2.74193e-73/metal ion binding protein, putative [Ricinus communis]
Glyma11g02310	6.66	21.22	1.67183	gi|255537609|ref|XP_002509871.1|/0/respiratory burst oxidase, putative [Ricinus communis]		Glyma17g01520	17.18	7.52	-1.19193	gi|255554833|ref|XP_002518454.1|/3.65251e-135/conserved hypothetical protein [Ricinus communis]		Glyma15g16810	20.35	71.75	1.81795	gi|297738038|emb|CBI27239.3|/0/unnamed protein product [Vitis vinifera]		Glyma15g40070	83.41	20.55	-2.02108	gi|75185609|sp|Q9M6E8.1|NCED1_PHAVU/1.88334e-172/RecName: Full=9-cis-epoxycarotenoid dioxygenase NCED1, chloroplastic; AltName: Full=PvNCED1; Flags: Precursor		Glyma05g26900	4.91	13.07	1.41246	gi|225424470|ref|XP_002281659.1|/5.38293e-145/PREDICTED: hypothetical protein [Vitis vinifera]		Glyma06g43070	20.38	7.32	-1.47724	gi|224104975|ref|XP_002313640.1|/6.10731e-34/predicted protein [Populus trichocarpa]		Glyma02g37680	2.81	13.59	2.2739	gi|225459109|ref|XP_002285689.1|/9.51438e-79/PREDICTED: hypothetical protein [Vitis vinifera]		Glyma17g15970	129.84	53.11	-1.28968	gi|224126415|ref|XP_002329548.1|/2.75465e-47/predicted protein [Populus trichocarpa]
Glyma08g13100	4.21	13.37	1.66711	gi|8489806|gb|AAF75761.1|AF262939_1/0/chloroplast protein import component Toc159 [Pisum sativum]		Glyma07g32330	352	154.87	-1.18452	gi|6979520|gb|AAF34519.1|AF195798_1/0/isoflavone synthase 1 [Glycine max]		Glyma16g28590	21.81	76.8	1.81612	gi|147857446|emb|CAN78649.1|/2.2768e-12/hypothetical protein [Vitis vinifera]		Glyma16g28910	12.72	3.13	-2.02286	gi|147838710|emb|CAN76203.1|/0/hypothetical protein [Vitis vinifera]		Glyma19g41150	8.19	21.79	1.41173	gi|87240993|gb|ABD32851.1|/0/Helicase, C-terminal; Zinc finger, CCHC-type; GUCT [Medicago truncatula]		Glyma10g33400	10.19	3.66	-1.47724	gi|296083726|emb|CBI23715.3|/8.06777e-75/unnamed protein product [Vitis vinifera]		Glyma11g00740	2.81	13.59	2.2739	gi|225432652|ref|XP_002282293.1|/4.17873e-114/PREDICTED: hypothetical protein [Vitis vinifera]		Glyma12g30060	28.5	11.65	-1.29063	gi|1705678|sp|P54774.1|CDC48_SOYBN/0/RecName: Full=Cell division cycle protein 48 homolog; AltName: Full=Valosin-containing protein homolog; Short=VCP
Glyma15g13700	9.12	28.9	1.66396	gi|297740835|emb|CBI31017.3|/2.23476e-136/unnamed protein product [Vitis vinifera]		Glyma11g19150	11.74	5.18	-1.18041	gi|225436687|ref|XP_002263127.1|/0/PREDICTED: hypothetical protein [Vitis vinifera]		Glyma13g33470	15.08	52.94	1.81172	gi|225423957|ref|XP_002279177.1|/5.23835e-07/PREDICTED: hypothetical protein [Vitis vinifera]		Glyma03g27660	31.25	7.66	-2.02844	gi|6730969|dbj|BAA89815.1|/0/beta-amyrin synthase [Glycyrrhiza glabra]		Glyma07g16400	26.02	69.03	1.4076	gi|255586057|ref|XP_002533695.1|/1.08358e-149/Ran GTPase binding protein, putative [Ricinus communis]		Glyma16g30630	17.47	6.28	-1.47604	gi|92897763|gb|ABE93875.1|/2.0996e-86/Leucine-rich repeat [Medicago truncatula]		Glyma01g38220	1.06	5.12	2.27208	gi|224096964|ref|XP_002310803.1|/6.15126e-14/predicted protein [Populus trichocarpa]		Glyma07g35420	15.13	6.18	-1.29173	gi|224108946|ref|XP_002315025.1|/0/predicted protein [Populus trichocarpa]
Glyma07g16940	12.97	41.1	1.66396	gi|11385431|gb|AAG34798.1|AF243363_1/1.46817e-121/glutathione S-transferase GST 8 [Glycine max]		Glyma15g02420	21.56	9.52	-1.17932	gi|255549776|ref|XP_002515939.1|/9.62454e-132/conserved hypothetical protein [Ricinus communis]		Glyma06g13500	3.09	10.8	1.80535	gi|225455360|ref|XP_002277330.1|/6.88529e-150/PREDICTED: hypothetical protein [Vitis vinifera]		Glyma13g43150	9.27	2.26	-2.03625	gi|147768061|emb|CAN64915.1|/1.19495e-58/hypothetical protein [Vitis vinifera]		Glyma10g28370	61.86	163.86	1.40538	gi|15425751|dbj|BAB64296.1|/0/aspartic proteinase 2 [Glycine max]		Glyma10g02700	13.1	4.71	-1.47577	gi|255559360|ref|XP_002520700.1|/2.29895e-162/RNA binding protein, putative [Ricinus communis]		Glyma11g20640	1.06	5.12	2.27208	gi|224104509|ref|XP_002313460.1|/8.52407e-99/predicted protein [Populus trichocarpa]		Glyma18g53470	16.01	6.53	-1.29382	gi|77745475|gb|ABB02636.1|/1.7692e-112/RAD23-like [Solanum tuberosum]
Glyma03g31570	3.86	12.2	1.66021	gi|224066305|ref|XP_002302074.1|/1.09995e-143/predicted protein [Populus trichocarpa]		Glyma04g07570	12.1	5.35	-1.1774	gi|255551132|ref|XP_002516614.1|/3.13604e-119/ring finger protein, putative [Ricinus communis]		Glyma02g10480	7.81	27.17	1.79862	gi|224098320|ref|XP_002311151.1|/0/predicted protein [Populus trichocarpa]		Glyma11g03970	47.25	11.49	-2.03994	gi|225467867|ref|XP_002272369.1|/0/PREDICTED: hypothetical protein [Vitis vinifera]		Glyma08g21420	6.91	18.3	1.40509	gi|3341443|emb|CAA11075.1|/5.31156e-129/acid phosphatase [Glycine max]		Glyma06g15350	13.1	4.71	-1.47577	gi|27261144|gb|AAN87548.1|AF118785_1/0/ribonucleotide reductase large subunit B [Glycine max]		Glyma07g30850	6.33	30.52	2.26948	gi|87240485|gb|ABD32343.1|/0/Protein kinase-like [Medicago truncatula]		Glyma10g40900	79.17	32.29	-1.29387	gi|225428920|ref|XP_002285408.1|/1.77804e-155/PREDICTED: hypothetical protein [Vitis vinifera]
Glyma01g42800	2.28	7.18	1.65495	gi|255537433|ref|XP_002509783.1|/0/copper-transporting atpase p-type, putative [Ricinus communis]		Glyma09g28100	32.43	14.37	-1.17427	gi|225455555|ref|XP_002267091.1|/0/PREDICTED: hypothetical protein [Vitis vinifera]		Glyma01g35390	2.91	10.1	1.79526	gi|223452450|gb|ACM89552.1|/0/leucine-rich repeat transmembrane protein kinase [Glycine max]		Glyma15g14040	165	40.06	-2.04223	gi|224056797|ref|XP_002299028.1|/0/predicted protein [Populus trichocarpa]		Glyma13g44940	3.82	10.11	1.40414	gi|225443213|ref|XP_002270825.1|/0/PREDICTED: hypothetical protein [Vitis vinifera]		Glyma04g35380	8.73	3.14	-1.47522	gi|224135791|ref|XP_002322161.1|/2.2594e-53/predicted protein [Populus trichocarpa]		Glyma18g04950	7.04	33.88	2.26679	gi|157890424|dbj|BAF80896.1|/2.34748e-89/glutamate decarboxylase [Glycine max]		Glyma02g25230	26.39	10.76	-1.29431	gi|225461034|ref|XP_002281360.1|/0/PREDICTED: hypothetical protein [Vitis vinifera]
Glyma15g26790	11.57	36.42	1.65434	gi|212717125|gb|ACJ37404.1|/1.37951e-178/leucine-rich repeat protein [Glycine max]		Glyma09g05440	423.7	187.79	-1.17392	gi|85001695|gb|ABC68401.1|/0/cytochrome P450 monooxygenase CYP81E11 [Glycine max]		Glyma18g53950	3.82	13.24	1.79326	gi|187940283|gb|ACD39372.1|/1.14428e-113/NAC domain protein [Glycine max]		Glyma03g35950	11.63	2.79	-2.05951	gi|19911581|dbj|BAB86894.1|/1.47236e-86/syringolide-induced protein B13-1-9 [Glycine max]		Glyma12g04420	11.1	29.28	1.39936	gi|225449861|ref|XP_002265237.1|/0/PREDICTED: hypothetical protein [Vitis vinifera]		Glyma13g43120	50.22	18.13	-1.46988	gi|110931662|gb|ABH02830.1|/1.00351e-178/MYB transcription factor MYB62 [Glycine max]		Glyma08g06420	3.34	16.06	2.26555	gi|33636084|emb|CAD91335.1|/0/monosaccharide transporter [Glycine max]		Glyma09g11990	16.89	6.88	-1.29569	gi|255586003|ref|XP_002533671.1|/0/heparanase, putative [Ricinus communis]
Glyma17g18010	3.68	11.53	1.64761	gi|31322147|gb|AAO39834.1|/0/ferrous ion membrane transport protein DMT1 [Glycine max]		Glyma13g24310	15.43	6.85	-1.17156	gi|124360290|gb|ABN08303.1|/3.37129e-112/C-5 cytosine-specific DNA methylase; Vacuolar protein sorting-associated protein [Medicago truncatula]		Glyma11g18680	5.45	18.81	1.78717	gi|225464876|ref|XP_002273038.1|/1.97302e-70/PREDICTED: hypothetical protein [Vitis vinifera]		Glyma13g22640	22.53	5.4	-2.06082	gi|225445559|ref|XP_002282272.1|/1.83477e-146/PREDICTED: similar to beta-1,3-glucanase 1 [Vitis vinifera]		Glyma02g05300	5.82	15.34	1.39821	gi|297735002|emb|CBI17364.3|/0/unnamed protein product [Vitis vinifera]		Glyma09g39750	11.1	4.01	-1.46889	gi|87241459|gb|ABD33317.1|/0/Tyrosine protein kinase, active site [Medicago truncatula]		Glyma10g15680	1.58	7.59	2.26418	gi|227809927|gb|ABK60190.2|/4.90197e-14/sucrose transporter 3 [Hevea brasiliensis]		Glyma02g09640	116.29	47.29	-1.29812	gi|224114631|ref|XP_002332328.1|/5.8758e-74/predicted protein [Populus trichocarpa]
Glyma09g38930	4.38	13.7	1.64517	gi|124360639|gb|ABD33161.2|/1.90837e-84/Beta-ketoacyl synthase; SAM dependent carboxyl methyltransferase [Medicago truncatula]		Glyma11g19890	13.15	5.85	-1.16855	gi|224104717|ref|XP_002313539.1|/6.78194e-46/predicted protein [Populus trichocarpa]		Glyma06g10220	9.45	32.57	1.78516	gi|225469556|ref|XP_002270619.1|/1.15273e-27/PREDICTED: hypothetical protein [Vitis vinifera]		Glyma17g13510	21.08	5.05	-2.06152	gi|255540431|ref|XP_002511280.1|/2.51429e-149/Protein bem46, putative [Ricinus communis]		Glyma01g38590	14.92	39.22	1.39434	gi|5915837|sp|O81974.1|C71D8_SOYBN/5.76525e-164/RecName: Full=Cytochrome P450 71D8; AltName: Full=Cytochrome P450 CP7		Glyma14g12360	11.1	4.01	-1.46889	gi|255548628|ref|XP_002515370.1|/0/cysteine-type endopeptidase, putative [Ricinus communis]		Glyma17g12920	1.58	7.59	2.26418	gi|225445360|ref|XP_002284876.1|/4.64866e-105/PREDICTED: hypothetical protein [Vitis vinifera]		Glyma10g07360	27.8	11.29	-1.30004	gi|255575457|ref|XP_002528630.1|/0/catalytic, putative [Ricinus communis]
Glyma07g09800	6.31	19.71	1.64322	gi|255549052|ref|XP_002515582.1|/0/conserved hypothetical protein [Ricinus communis]		Glyma06g12780	699.44	311.92	-1.16502	gi|452769|emb|CAA80691.1|/0/alcohol dehydrogenase-1F [Phaseolus acutifolius]		Glyma18g10850	9.63	33.09	1.78079	gi|225460939|ref|XP_002277977.1|/0/PREDICTED: hypothetical protein [Vitis vinifera]		Glyma02g42220	15.99	3.83	-2.06175	gi|14538013|gb|AAK66766.1|AF386739_1/7.01068e-143/aquaporin protein PIP1;1 [Medicago truncatula]		Glyma20g06210	18.92	49.68	1.39275	gi|15418778|gb|AAK37761.1|/2.64327e-153/zinc transporter protein ZIP1 [Glycine max]		Glyma17g00570	9.64	3.49	-1.46581	gi|225465273|ref|XP_002269647.1|/0/PREDICTED: hypothetical protein [Vitis vinifera]		Glyma18g50320	1.58	7.59	2.26418	gi|166838004|gb|ABY91222.1|/7.98284e-165/isoflavonoid malonyl transferase 2 [Medicago truncatula]		Glyma19g07410	23.05	9.35	-1.30173	gi|225452250|ref|XP_002271417.1|/2.44527e-144/PREDICTED: hypothetical protein [Vitis vinifera]
Glyma13g37380	3.33	10.36	1.63743	gi|225446333|ref|XP_002273873.1|/4.55166e-139/PREDICTED: hypothetical protein [Vitis vinifera]		Glyma01g06150	24.72	11.03	-1.16425	gi|62546183|gb|AAX85978.1|/9.55883e-166/NAC1 protein [Glycine max]		Glyma08g01710	3.45	11.84	1.779	gi|255537449|ref|XP_002509791.1|/9.79554e-74/glutathione peroxidase, putative [Ricinus communis]		Glyma05g25320	7.27	1.74	-2.06287	gi|158198575|gb|ABW23441.1|/1.53268e-162/CDC2 [Glycine max]		Glyma17g07190	12.01	31.38	1.38561	gi|19773582|gb|AAL98709.1|AF279267_1/0/4-coumarate:coenzyme A ligase [Glycine max]		Glyma05g28380	76.96	27.89	-1.46436	gi|2970556|gb|AAC05983.1|/0/aspartokinase-homoserine dehydrogenase [Glycine max]		Glyma17g00700	5.63	27	2.26175	gi|11385465|gb|AAG34815.1|AF243380_1/2.41593e-122/glutathione S-transferase GST 25 [Glycine max]		Glyma16g28890	23.93	9.7	-1.30276	gi|255545090|ref|XP_002513606.1|/0/multidrug resistance-associated protein 1, 3 (mrp1, 3), abc-transoprter, putative [Ricinus communis]
Glyma17g03850	5.96	18.54	1.63726	gi|224133962|ref|XP_002327722.1|/4.69259e-11/predicted protein [Populus trichocarpa]		Glyma05g25450	72.57	32.58	-1.15539	gi|224115242|ref|XP_002332196.1|/1.00473e-174/predicted protein [Populus trichocarpa]		Glyma14g39740	3.45	11.84	1.779	gi|255539390|ref|XP_002510760.1|/0/conserved hypothetical protein [Ricinus communis]		Glyma20g02570	32.89	7.84	-2.06872	gi|124359659|gb|ABN06031.1|/0/Lecithin:cholesterol acyltransferase [Medicago truncatula]		Glyma02g47420	10.01	26.15	1.38537	gi|255558846|ref|XP_002520446.1|/0/ceramidase, putative [Ricinus communis]		Glyma05g29580	13.46	4.88	-1.46373	gi|255562558|ref|XP_002522285.1|/4.48577e-69/Cyclic phosphodiesterase, putative [Ricinus communis]		Glyma08g17600	21.64	103.57	2.25883	gi|9230771|gb|AAF85975.1|AF275639_1/0/cytosolic phosphoglycerate kinase [Pisum sativum]		Glyma11g08960	16.54	6.7	-1.30373	gi|1168893|sp|P46277.1|CCNB1_MEDVA/0/RecName: Full=G2/mitotic-specific cyclin-1; AltName: Full=B-like cyclin; AltName: Full=CycMs1
Glyma11g15900	8.76	27.23	1.63619	gi|5869965|emb|CAB55554.1|/0/Isovaleryl-CoA Dehydrogenase; auxin binding protein (ABP44) [Pisum sativum]		Glyma04g36570	22.26	10.02	-1.15157	gi|225456800|ref|XP_002277813.1|/0/PREDICTED: hypothetical protein [Vitis vinifera]		Glyma13g00450	15.08	51.55	1.77334	gi|224070855|ref|XP_002303266.1|/5.66637e-161/predicted protein [Populus trichocarpa]		Glyma13g29270	80.5	18.98	-2.08451	gi|225443962|ref|XP_002280109.1|/0/PREDICTED: hypothetical protein [Vitis vinifera]		Glyma20g08680	19.83	51.77	1.38443	gi|212552206|gb|ACJ31820.1|/9.49756e-170/late-embryogenesis abundant protein 2 [Glycine max]		Glyma08g46520	86.97	31.55	-1.46288	gi|5059126|gb|AAD38930.1|AF135485_1/0/cytochrome P450 monooxygenaseCYP93D1 [Glycine max]		Glyma02g41950	7.39	35.29	2.25561	gi|225449348|ref|XP_002277563.1|/0/PREDICTED: hypothetical protein [Vitis vinifera]		Glyma14g22840	16.54	6.7	-1.30373	gi|225459507|ref|XP_002284432.1|/3.61617e-129/PREDICTED: hypothetical protein [Vitis vinifera]
Glyma18g49060	18.23	56.64	1.63551	gi|223452313|gb|ACM89484.1|/0/serine/threonine protein kinase-like protein [Glycine max]		Glyma10g40620	12.97	5.85	-1.14867	gi|6648962|gb|AAF21309.1|/0/seed maturation protein PM23 [Glycine max]		Glyma13g01530	2.91	9.93	1.77077	gi|225445722|ref|XP_002270621.1|/4.90672e-42/PREDICTED: hypothetical protein [Vitis vinifera]		Glyma13g24360	17.08	4.01	-2.09063	gi|117290|sp|P21727.1|TPT_PEA/0/RecName: Full=Triose phosphate/phosphate translocator, chloroplastic; Short=cTPT; AltName: Full=p36; AltName: Full=E30; Flags: Precursor		Glyma20g33720	5.82	15.17	1.38213	gi|225463725|ref|XP_002264162.1|/6.31248e-117/PREDICTED: hypothetical protein [Vitis vinifera]		Glyma03g05360	44.21	16.04	-1.4627	gi|226500702|ref|NP_001141275.1|/2.99568e-21/hypothetical protein LOC100273364 [Zea mays]		Glyma01g29520	65.27	310.54	2.25029	gi|255977231|dbj|BAH97107.1|/4.29573e-31/heat shock protein of Hsp90 [Chara braunii]		Glyma17g14160	16.54	6.7	-1.30373	gi|225426747|ref|XP_002282409.1|/1.43206e-92/PREDICTED: hypothetical protein [Vitis vinifera]
Glyma03g22090	2.8	8.69	1.63393	gi|255587856|ref|XP_002534418.1|/1.40262e-31/Structural maintenance of chromosome, putative [Ricinus communis]		Glyma15g02860	18.06	8.19	-1.14086	gi|87162709|gb|ABD28504.1|/4.63131e-114/Nucleosome assembly protein (NAP) [Medicago truncatula]		Glyma09g03020	18.35	62.35	1.76461	gi|255564355|ref|XP_002523174.1|/0/tubulin beta chain, putative [Ricinus communis]		Glyma13g28630	348.71	81.51	-2.09698	gi|59668410|emb|CAI39245.1|/0/beta-amylase [Glycine max]		Glyma08g07160	9.64	25.1	1.38058	gi|255584037|ref|XP_002532763.1|/0/dynamin, putative [Ricinus communis]		Glyma02g11480	15.83	5.75	-1.46103	gi|225428843|ref|XP_002285110.1|/2.35694e-168/PREDICTED: hypothetical protein [Vitis vinifera]		Glyma10g26450	1.41	6.7	2.24847	gi|61696669|gb|AAX53095.1|/0/DNA mismatch repair protein [Glycine max]		Glyma17g18380	19.18	7.76	-1.30547	gi|297794261|ref|XP_002865015.1|/1.18797e-157/hypothetical protein ARALYDRAFT_919984 [Arabidopsis lyrata subsp. lyrata]
Glyma06g45540	5.96	18.38	1.62475	gi|110931840|gb|ABH02919.1|/1.9368e-112/MYB transcription factor MYB117 [Glycine max]		Glyma08g10540	107.46	48.78	-1.13944	gi|224112413|ref|XP_002316180.1|/2.36496e-32/predicted protein [Populus trichocarpa]		Glyma11g05980	2	6.79	1.76341	gi|255565188|ref|XP_002523586.1|/2.88912e-150/conserved hypothetical protein [Ricinus communis]		Glyma18g52530	6.72	1.57	-2.0977	gi|255581121|ref|XP_002531375.1|/3.4131e-14/RNA and export factor binding protein, putative [Ricinus communis]		Glyma06g19460	16.56	43.06	1.37865	gi|255540691|ref|XP_002511410.1|/0/EXECUTER1 protein, chloroplast precursor, putative [Ricinus communis]		Glyma10g29750	38.39	13.95	-1.46047	gi|87240525|gb|ABD32383.1|/5.16068e-74/Zinc finger, RING-type [Medicago truncatula]		Glyma18g00990	10.38	49.23	2.24573	gi|255547716|ref|XP_002514915.1|/1.35123e-141/conserved hypothetical protein [Ricinus communis]		Glyma18g52120	42.75	17.29	-1.30599	gi|225425204|ref|XP_002266641.1|/0/PREDICTED: hypothetical protein [Vitis vinifera]
Glyma15g05280	2.98	9.19	1.62475	gi|225448032|ref|XP_002272181.1|/3.15055e-95/PREDICTED: hypothetical protein [Vitis vinifera]		Glyma10g05800	365.32	165.9	-1.13885	gi|225626263|gb|ACN97181.1|/7.81543e-139/peroxidase [Populus trichocarpa]		Glyma02g29430	19.63	66.53	1.76094	gi|255571610|ref|XP_002526751.1|/3.59467e-40/conserved hypothetical protein [Ricinus communis]		Glyma12g12230	57.42	13.41	-2.09824	gi|255553835|ref|XP_002517958.1|/1.90376e-115/o-methyltransferase, putative [Ricinus communis]		Glyma12g32020	6.37	16.56	1.37834	gi|225447292|ref|XP_002273713.1|/0/PREDICTED: hypothetical protein [Vitis vinifera]		Glyma10g43230	18.19	6.62	-1.45824	gi|224083870|ref|XP_002307152.1|/0/predicted protein [Populus trichocarpa]		Glyma11g04150	4.4	20.82	2.24239	gi|310580|gb|AAA34017.1|/0/protein kinase 2 [Glycine max]		Glyma08g20670	32.72	13.23	-1.30636	gi|255572963|ref|XP_002527412.1|/0/dead box ATP-dependent RNA helicase, putative [Ricinus communis]
Glyma10g03080	5.43	16.71	1.62169	gi|225470045|ref|XP_002266178.1|/4.58617e-121/PREDICTED: hypothetical protein [Vitis vinifera]		Glyma19g05000	15.78	7.18	-1.13604	gi|225451866|ref|XP_002282329.1|/4.66985e-153/PREDICTED: hypothetical protein [Vitis vinifera]		Glyma04g09950	9.99	33.79	1.75804	gi|302142026|emb|CBI19229.3|/0/unnamed protein product [Vitis vinifera]		Glyma14g06980	63.42	14.8	-2.09934	gi|225449346|ref|XP_002282004.1|/0/PREDICTED: hypothetical protein [Vitis vinifera]		Glyma02g09600	8.01	20.74	1.37254	gi|224109656|ref|XP_002315269.1|/6.19731e-71/AP2 domain-containing transcription factor [Populus trichocarpa]		Glyma02g47640	14.37	5.23	-1.45818	gi|225447596|ref|XP_002272334.1|/0/PREDICTED: hypothetical protein [Vitis vinifera]		Glyma09g36530	1.23	5.82	2.24236	gi|255545250|ref|XP_002513686.1|/3.62873e-17/conserved hypothetical protein [Ricinus communis]		Glyma07g05730	11.79	4.76	-1.30853	gi|297848406|ref|XP_002892084.1|/3.70636e-100/predicted protein [Arabidopsis lyrata subsp. lyrata]
Glyma16g05960	6.14	18.88	1.62055	gi|297801476|ref|XP_002868622.1|/3.48429e-22/hypothetical protein ARALYDRAFT_916123 [Arabidopsis lyrata subsp. lyrata]		Glyma05g32970	12.45	5.68	-1.13218	gi|225438325|ref|XP_002272045.1|/0/PREDICTED: hypothetical protein [Vitis vinifera]		Glyma18g48820	3.09	10.45	1.75782	gi|225453416|ref|XP_002274560.1|/6.45798e-119/PREDICTED: hypothetical protein [Vitis vinifera]		Glyma11g15420	23.99	5.57	-2.10668	gi|225435104|ref|XP_002281519.1|/0/PREDICTED: hypothetical protein [Vitis vinifera]		Glyma16g34220	31.66	81.93	1.37173	gi|29365516|gb|AAO83155.1|AF402773_1/0/putative organic cation transport protein [Phaseolus vulgaris]		Glyma04g36620	12.92	4.71	-1.45581	gi|297816040|ref|XP_002875903.1|/0/hypothetical protein ARALYDRAFT_906087 [Arabidopsis lyrata subsp. lyrata]		Glyma13g43610	1.94	9.17	2.24087	gi|224073866|ref|XP_002304190.1|/9.3415e-40/predicted protein [Populus trichocarpa]		Glyma09g11720	13.55	5.47	-1.30868	gi|297734589|emb|CBI16640.3|/2.98961e-129/unnamed protein product [Vitis vinifera]
Glyma08g10870	3.86	11.86	1.61943	gi|225425480|ref|XP_002279616.1|/0/PREDICTED: hypothetical protein isoform 1 [Vitis vinifera]		Glyma18g07160	29.27	13.37	-1.13042	gi|195617996|gb|ACG30828.1|/2.88971e-45/histone H4 [Zea mays]		Glyma17g37400	135.56	455.6	1.74884	gi|161778780|gb|ABX79341.1|/4.23953e-138/cysteine protease [Vitis vinifera]		Glyma03g39180	9.09	2.09	-2.12078	gi|224123924|ref|XP_002330243.1|/1.19885e-57/predicted protein [Populus trichocarpa]		Glyma15g29880	7.28	18.83	1.37102	gi|224097536|ref|XP_002310977.1|/0/predicted protein [Populus trichocarpa]		Glyma05g37260	29.11	10.63	-1.45337	gi|255537639|ref|XP_002509886.1|/0/calcium-dependent protein kinase, putative [Ricinus communis]		Glyma11g35320	1.76	8.29	2.2358	gi|225448437|ref|XP_002271239.1|/0/PREDICTED: hypothetical protein [Vitis vinifera]		Glyma06g02770	15.31	6.18	-1.3088	gi|255538900|ref|XP_002510515.1|/5.85969e-98/carboxy-lyase, putative [Ricinus communis]
Glyma16g03760	20.86	63.99	1.61711	gi|4115534|dbj|BAA36410.1|/0/UDP-glycose:flavonoid glycosyltransferase [Vigna mungo]		Glyma10g05610	13.5	6.18	-1.12728	gi|224138594|ref|XP_002322853.1|/6.01841e-68/predicted protein [Populus trichocarpa]		Glyma10g34760	14.36	48.24	1.74817	gi|72140114|gb|AAZ66389.1|/0/RAV-like DNA-binding protein [Glycine max]		Glyma15g13840	9.09	2.09	-2.12078	gi|255564373|ref|XP_002523183.1|/0/protein binding protein, putative [Ricinus communis]		Glyma17g04120	16.38	42.36	1.37077	gi|224112026|ref|XP_002316057.1|/0/predicted protein [Populus trichocarpa]		Glyma01g42970	43.85	16.04	-1.4509	gi|224053883|ref|XP_002298027.1|/1.56736e-114/predicted protein [Populus trichocarpa]		Glyma14g39840	6.16	28.94	2.23206	gi|255539150|ref|XP_002510640.1|/0/AMP dependent CoA ligase, putative [Ricinus communis]		Glyma20g35060	16.19	6.53	-1.30995	gi|255549070|ref|XP_002515591.1|/7.81656e-131/Inner membrane protein yrbE, putative [Ricinus communis]
Glyma08g12970	14.9	45.61	1.61404	gi|297734570|emb|CBI16621.3|/0/unnamed protein product [Vitis vinifera]		Glyma11g19040	13.5	6.18	-1.12728	gi|224132394|ref|XP_002328258.1|/0/predicted protein [Populus trichocarpa]		Glyma07g38110	2.54	8.53	1.74772	gi|288559198|sp|C6SVQ5.1|U497C_SOYBN/3.41207e-74/RecName: Full=UPF0497 membrane protein 12		Glyma03g04350	8.36	1.92	-2.1224	gi|225445658|ref|XP_002265876.1|/1.87764e-140/PREDICTED: hypothetical protein [Vitis vinifera]		Glyma04g02020	12.55	32.42	1.3692	gi|22758282|gb|AAN05510.1|/1.06552e-179/Hypothetical protein [Oryza sativa Japonica Group]		Glyma10g29300	13.83	5.06	-1.45059	gi|224123088|ref|XP_002318992.1|/0/predicted protein [Populus trichocarpa]		Glyma19g36910	1.06	4.94	2.22045	gi|225441177|ref|XP_002268949.1|/1.14211e-178/PREDICTED: hypothetical protein [Vitis vinifera]		Glyma02g34760	33.25	13.41	-1.31005	gi|297739883|emb|CBI30065.3|/0/unnamed protein product [Vitis vinifera]
Glyma10g17590	6.66	20.38	1.61356	gi|187453153|emb|CAQ34913.1|/0/arginyl-tRNA synthetase [Canavalia ensiformis]		Glyma13g36900	13.5	6.18	-1.12728	gi|2500198|sp|Q40220.1|RAC2_LOTJA/3.98155e-91/RecName: Full=Rac-like GTP-binding protein RAC2; Flags: Precursor		Glyma11g33090	2.54	8.53	1.74772	gi|224079714|ref|XP_002305924.1|/0/predicted protein [Populus trichocarpa]		Glyma02g44980	14.54	3.31	-2.13512	gi|225436600|ref|XP_002279595.1|/1.16232e-132/PREDICTED: hypothetical protein [Vitis vinifera]		Glyma13g43130	140.64	362.92	1.36764	gi|8118507|gb|AAF73006.1|AF262997_1/0/NADP-dependent malic protein [Ricinus communis]		Glyma15g40000	18.56	6.8	-1.44859	gi|224114551|ref|XP_002316791.1|/1.54779e-15/predicted protein [Populus trichocarpa]		Glyma05g04180	18.3	85.22	2.21935	gi|255537043|ref|XP_002509588.1|/5.47174e-22/lipid binding protein, putative [Ricinus communis]		Glyma06g47880	19.7	7.94	-1.31098	gi|255576627|ref|XP_002529203.1|/0/conserved hypothetical protein [Ricinus communis]
Glyma06g43970	35.76	109.26	1.61135	gi|225446491|ref|XP_002278211.1|/1.59677e-134/PREDICTED: hypothetical protein [Vitis vinifera]		Glyma13g21870	26.65	12.2	-1.12725	gi|124359384|gb|ABN05850.1|/0/Lysyl-tRNA synthetase, class-2; Aminoacyl-transfer RNA synthetase, class II [Medicago truncatula]		Glyma11g09610	4.72	15.85	1.74762	gi|224129976|ref|XP_002328850.1|/7.91939e-126/predicted protein [Populus trichocarpa]		Glyma08g14940	14.54	3.31	-2.13512	gi|225438579|ref|XP_002280295.1|/6.78366e-95/PREDICTED: hypothetical protein [Vitis vinifera]		Glyma12g33010	4.73	12.2	1.36697	gi|225447203|ref|XP_002272069.1|/4.54301e-90/PREDICTED: hypothetical protein [Vitis vinifera]		Glyma02g44980	46.58	17.08	-1.4474	gi|225436600|ref|XP_002279595.1|/1.16232e-132/PREDICTED: hypothetical protein [Vitis vinifera]		Glyma19g36460	2.81	13.06	2.21651	gi|225439936|ref|XP_002280406.1|/5.89149e-173/PREDICTED: hypothetical protein [Vitis vinifera]		Glyma01g04250	35.19	14.12	-1.31743	gi|255558386|ref|XP_002520220.1|/0/UDP-glucosyltransferase, putative [Ricinus communis]
Glyma19g12000	4.21	12.86	1.611	gi|225465657|ref|XP_002271972.1|/0/PREDICTED: hypothetical protein [Vitis vinifera]		Glyma02g11420	20.69	9.52	-1.1199	gi|255555429|ref|XP_002518751.1|/0/conserved hypothetical protein [Ricinus communis]		Glyma08g10710	5.81	19.51	1.7476	gi|255547892|ref|XP_002515003.1|/0/multidrug resistance-associated protein 2, 6 (mrp2, 6), abc-transoprter, putative [Ricinus communis]		Glyma04g04120	17.63	4.01	-2.13636	gi|224137482|ref|XP_002327137.1|/0/predicted protein [Populus trichocarpa]		Glyma16g27110	4	10.28	1.36177	gi|225449058|ref|XP_002274228.1|/3.40407e-147/PREDICTED: hypothetical protein [Vitis vinifera]		Glyma05g04860	8.55	3.14	-1.44516	gi|224071114|ref|XP_002303360.1|/0/predicted protein [Populus trichocarpa]		Glyma18g42200	21.82	101.1	2.21206	gi|223452526|gb|ACM89590.1|/4.65668e-126/disease resistance protein [Glycine max]		Glyma10g25490	24.63	9.88	-1.31783	gi|225433391|ref|XP_002285620.1|/1.86667e-131/PREDICTED: hypothetical protein [Vitis vinifera]
Glyma13g00270	2.63	8.02	1.60854	gi|224120492|ref|XP_002318342.1|/2.31831e-84/predicted protein [Populus trichocarpa]		Glyma11g33160	75.9	35.08	-1.11345	gi|17026394|gb|AAL33919.1|/0/UDP-glucose pyrophosphorylase [Amorpha fruticosa]		Glyma07g36390	3.27	10.97	1.7462	gi|296083205|emb|CBI22841.3|/0/unnamed protein product [Vitis vinifera]		Glyma17g16330	6.91	1.57	-2.13792	gi|92886081|gb|ABE88091.1|/6.41665e-138/Transferase family [Medicago truncatula]		Glyma03g29510	4.55	11.68	1.3601	gi|225441760|ref|XP_002283404.1|/2.42381e-15/PREDICTED: similar to putative protein [Vitis vinifera]		Glyma10g37590	17.1	6.28	-1.44516	gi|224134727|ref|XP_002327474.1|/0/predicted protein [Populus trichocarpa]		Glyma06g45090	2.29	10.59	2.20928	gi|255553837|ref|XP_002517959.1|/8.9253e-122/conserved hypothetical protein [Ricinus communis]		Glyma07g32050	201.09	80.63	-1.31845	gi|123544|sp|P05478.1|HSP16_SOYBN/6.73827e-78/RecName: Full=18.5 kDa class I heat shock protein; AltName: Full=HSP 18.5
Glyma08g09870	7.19	21.89	1.60621	gi|225424470|ref|XP_002281659.1|/3.69111e-161/PREDICTED: hypothetical protein [Vitis vinifera]		Glyma20g10020	50.14	23.22	-1.11059	gi|34761728|gb|AAQ82037.1|/0/gag/pol polyprotein [Pisum sativum]		Glyma12g29030	2.18	7.31	1.74554	gi|255575774|ref|XP_002528786.1|/2.78295e-123/Zuotin, putative [Ricinus communis]		Glyma01g04730	228.96	51.9	-2.14129	gi|147833683|emb|CAN62089.1|/7.47156e-150/hypothetical protein [Vitis vinifera]		Glyma05g06110	5.64	14.47	1.3593	gi|225427324|ref|XP_002282232.1|/4.1322e-171/PREDICTED: hypothetical protein [Vitis vinifera]		Glyma13g27810	41.3	15.17	-1.44492	gi|255671803|gb|ACU26534.1|/0/dihydroxyacid dehydratase [Glycine max]		Glyma10g39890	2.29	10.59	2.20928	gi|223452302|gb|ACM89479.1|/1.25183e-81/cysteine-rich protein [Glycine max]		Glyma08g01900	9.68	3.88	-1.31895	gi|255537509|ref|XP_002509821.1|/9.56485e-175/potassium channel tetramerization domain-containing protein, putative [Ricinus communis]
Glyma19g32600	24.72	75.18	1.60467	gi|225441696|ref|XP_002277274.1|/5.97478e-66/PREDICTED: hypothetical protein [Vitis vinifera]		Glyma10g18620	12.97	6.01	-1.10974	gi|255554146|ref|XP_002518113.1|/0/WD-repeat protein, putative [Ricinus communis]		Glyma15g07350	2.18	7.31	1.74554	gi|255560846|ref|XP_002521436.1|/0/transcription factor, putative [Ricinus communis]		Glyma09g27180	6.18	1.39	-2.15252	gi|55824656|gb|AAV66464.1|/3.1847e-93/drought responsive element binding protein [Glycine soja]		Glyma12g09700	7.82	20.05	1.35836	gi|224104891|ref|XP_002313608.1|/2.83211e-161/predicted protein [Populus trichocarpa]		Glyma11g06010	11.83	4.36	-1.44005	gi|662930|emb|CAA87077.1|/3.73693e-133/heat shock transcription factor 34 [Glycine max]		Glyma17g13780	2.29	10.59	2.20928	gi|224119634|ref|XP_002318122.1|/0/predicted protein [Populus trichocarpa]		Glyma17g04010	9.68	3.88	-1.31895	gi|124361123|gb|ABN09095.1|/2.16079e-20/hypothetical protein MtrDRAFT_AC173289g6v1 [Medicago truncatula]
Glyma11g19640	2.98	9.02	1.59782	gi|297734873|emb|CBI17107.3|/9.15332e-149/unnamed protein product [Vitis vinifera]		Glyma02g42180	16.13	7.52	-1.10094	gi|255571835|ref|XP_002526860.1|/0/Anthocyanin 5-aromatic acyltransferase, putative [Ricinus communis]		Glyma02g37990	80.32	267.51	1.73576	gi|2827777|sp|P29136.2|MEP1_SOYBN/8.67807e-174/RecName: Full=Metalloendoproteinase 1; AltName: Full=SMEP1; Flags: Precursor		Glyma06g07160	8.54	1.92	-2.15313	gi|225430297|ref|XP_002282692.1|/2.16011e-106/PREDICTED: hypothetical protein [Vitis vinifera]		Glyma02g32980	10.55	27.02	1.35678	gi|12718822|dbj|BAB32405.1|/1.97867e-159/NQK1 MAPKK [Nicotiana tabacum]		Glyma19g05000	24.56	9.06	-1.43873	gi|225451866|ref|XP_002282329.1|/4.66985e-153/PREDICTED: hypothetical protein [Vitis vinifera]		Glyma13g14190	5.28	24.35	2.20531	gi|255543895|ref|XP_002513010.1|/2.78151e-175/UDP-glucuronosyltransferase, putative [Ricinus communis]		Glyma02g02370	13.2	5.29	-1.3192	gi|225424936|ref|XP_002271193.1|/1.41928e-95/PREDICTED: hypothetical protein [Vitis vinifera]
Glyma06g05890	7.54	22.72	1.59133	gi|110630091|gb|ABD64063.1|/0/copper P1B-ATPase [Glycine max]		Glyma08g24120	24.72	11.53	-1.10029	gi|225443361|ref|XP_002265811.1|/0/PREDICTED: hypothetical protein [Vitis vinifera]		Glyma06g05890	5.45	18.11	1.73246	gi|110630091|gb|ABD64063.1|/0/copper P1B-ATPase [Glycine max]		Glyma06g45780	8.54	1.92	-2.15313	gi|164653234|gb|ABY65110.1|/0/beta-ocimene synthase [Phaseolus lunatus]		Glyma14g39820	27.66	70.77	1.35534	gi|225457542|ref|XP_002270675.1|/0/PREDICTED: hypothetical protein [Vitis vinifera]		Glyma17g05280	10.37	3.83	-1.437	gi|225436337|ref|XP_002268537.1|/0/PREDICTED: hypothetical protein [Vitis vinifera]		Glyma14g04860	2.99	13.76	2.20226	gi|224102909|ref|XP_002312850.1|/0/predicted protein [Populus trichocarpa]		Glyma01g03650	88.5	35.46	-1.31948	gi|20161472|dbj|BAB90396.1|/1.26598e-100/ADP-ribosylation factor [Oryza sativa Japonica Group]
Glyma15g39820	3.16	9.52	1.59104	gi|296086776|emb|CBI32925.3|/5.99616e-113/unnamed protein product [Vitis vinifera]		Glyma02g39320	387.93	180.94	-1.10028	gi|1778370|gb|AAC49613.1|/0/asparagine synthetase 2 [Glycine max]		Glyma09g01810	2.73	9.06	1.73061	gi|255587640|ref|XP_002534339.1|/3.78332e-141/4-nitrophenylphosphatase, putative [Ricinus communis]		Glyma13g37260	11.63	2.61	-2.15573	gi|255553739|ref|XP_002517910.1|/3.82034e-39/conserved hypothetical protein [Ricinus communis]		Glyma07g30360	6	15.34	1.35426	gi|255554533|ref|XP_002518305.1|/0/Glutathione-regulated potassium-efflux system protein kefB, putative [Ricinus communis]		Glyma17g04270	115.54	42.71	-1.43575	gi|225432126|ref|XP_002274485.1|/5.12464e-158/PREDICTED: hypothetical protein [Vitis vinifera]		Glyma02g28010	2.11	9.7	2.20074	gi|147802190|emb|CAN77247.1|/2.39947e-151/hypothetical protein [Vitis vinifera]		Glyma06g16050	35.71	14.29	-1.32132	gi|224093466|ref|XP_002309924.1|/0/predicted protein [Populus trichocarpa]
Glyma11g37170	3.16	9.52	1.59104	gi|108862603|gb|ABA98316.2|/4.80644e-19/Microsomal signal peptidase 12 kDa subunit family protein [Oryza sativa (japonica cultivar-group)]		Glyma01g37670	27.17	12.7	-1.09719	gi|224134228|ref|XP_002327787.1|/2.34765e-172/predicted protein [Populus trichocarpa]		Glyma07g30880	4.54	14.98	1.72227	gi|33636084|emb|CAD91335.1|/0/monosaccharide transporter [Glycine max]		Glyma03g29260	7.81	1.74	-2.16624	gi|224086998|ref|XP_002308026.1|/1.7714e-71/predicted protein [Populus trichocarpa]		Glyma09g32280	13.1	33.47	1.3533	gi|297738831|emb|CBI28076.3|/0/unnamed protein product [Vitis vinifera]		Glyma18g41910	36.21	13.42	-1.432	gi|84626066|gb|ABC59623.1|/0/putative copper ion-binding laccase [Pisum sativum]		Glyma20g37240	3.52	16.06	2.18982	gi|225451243|ref|XP_002276425.1|/8.05489e-74/PREDICTED: hypothetical protein [Vitis vinifera]		Glyma06g12020	99.23	39.7	-1.32164	gi|45268437|gb|AAS55852.1|/0/chloroplast thylakoid-bound ascorbate peroxidase [Vigna unguiculata]
Glyma19g00260	10.34	31.07	1.58729	gi|255560866|ref|XP_002521446.1|/0/dead box ATP-dependent RNA helicase, putative [Ricinus communis]		Glyma05g33790	19.63	9.19	-1.09492	gi|255582633|ref|XP_002532097.1|/0/phosphoethanolamine n-methyltransferase, putative [Ricinus communis]		Glyma15g09900	21.62	71.06	1.71667	gi|225443996|ref|XP_002280819.1|/0/PREDICTED: similar to putative multidrug resistance-associated protein [Vitis vinifera]		Glyma03g17300	197.52	43.89	-2.17003	gi|224138898|ref|XP_002322929.1|/0/predicted protein [Populus trichocarpa]		Glyma16g02620	13.1	33.47	1.3533	gi|225470936|ref|XP_002264136.1|/0/PREDICTED: hypothetical protein [Vitis vinifera]		Glyma20g38000	91.15	33.82	-1.43037	gi|58532641|gb|AAW78864.1|/0/respiratory burst oxidase 2 [Medicago truncatula]		Glyma02g00820	2.29	10.41	2.18455	gi|5139806|dbj|BAA81732.1|/7.16178e-154/GmMYB29A2 [Glycine max]		Glyma10g37770	91.84	36.7	-1.32334	gi|255545242|ref|XP_002513682.1|/4.35743e-92/conserved hypothetical protein [Ricinus communis]
Glyma04g06340	6.84	20.55	1.58707	gi|225430523|ref|XP_002285572.1|/8.24692e-44/PREDICTED: hypothetical protein [Vitis vinifera]		Glyma03g32940	14.2	6.68	-1.08797	gi|225439729|ref|XP_002273762.1|/3.12014e-136/PREDICTED: hypothetical protein [Vitis vinifera]		Glyma20g33020	13.63	44.76	1.71542	gi|224109916|ref|XP_002315353.1|/6.71005e-10/predicted protein [Populus trichocarpa]		Glyma06g00990	10.18	2.26	-2.17134	gi|3915009|sp|Q39827.1|SPE1_SOYBN/0/RecName: Full=Arginine decarboxylase; Short=ARGDC; Short=ADC		Glyma13g04770	4.37	11.16	1.35263	gi|225452642|ref|XP_002281888.1|/3.75011e-103/PREDICTED: hypothetical protein [Vitis vinifera]		Glyma12g35780	8.92	3.31	-1.43021	gi|224117056|ref|XP_002317465.1|/0/predicted protein [Populus trichocarpa]		Glyma06g16690	5.98	27.17	2.1838	gi|255586811|ref|XP_002534019.1|/4.62931e-135/conserved hypothetical protein [Ricinus communis]		Glyma11g35170	23.4	9.35	-1.32347	gi|255587900|ref|XP_002534435.1|/2.06109e-70/hydrolase, putative [Ricinus communis]
Glyma02g43410	14.55	43.6	1.58331	gi|225447193|ref|XP_002277180.1|/2.63003e-114/PREDICTED: hypothetical protein [Vitis vinifera]		Glyma11g08180	69.24	32.58	-1.08762	gi|60172742|gb|AAX14494.1|/0/calcium-dependent protein kinase CDPK1444 [Medicago truncatula]		Glyma05g32720	24.17	79.24	1.71301	gi|102139963|gb|ABF70103.1|/0/glucose-inhibited division A family protein [Musa balbisiana]		Glyma07g36440	18.17	4.01	-2.17988	gi|255556486|ref|XP_002519277.1|/0/beta-fructofuranosidase, putative [Ricinus communis]		Glyma03g09420	4.73	12.03	1.34672	gi|225436886|ref|XP_002273696.1|/0/PREDICTED: hypothetical protein isoform 1 [Vitis vinifera]		Glyma20g35900	50.22	18.65	-1.42909	gi|297737210|emb|CBI26411.3|/0/unnamed protein product [Vitis vinifera]		Glyma12g06380	14.07	63.87	2.18252	gi|255558992|ref|XP_002520519.1|/0/sugar transporter, putative [Ricinus communis]		Glyma03g35640	19	7.59	-1.32383	gi|255579371|ref|XP_002530530.1|/1.37985e-86/conserved hypothetical protein [Ricinus communis]
Glyma02g41260	7.71	23.06	1.58059	gi|225468815|ref|XP_002263544.1|/0/PREDICTED: similar to EMB2762 (EMBRYO DEFECTIVE 2762) [Vitis vinifera]		Glyma13g20730	44.53	21.05	-1.08096	gi|224119436|ref|XP_002331229.1|/3.40452e-116/predicted protein [Populus trichocarpa]		Glyma13g31670	2.18	7.14	1.7116	gi|87162882|gb|ABD28677.1|/4.75805e-93/Enoyl-CoA hydratase/isomerase [Medicago truncatula]		Glyma18g18980	20.53	4.53	-2.18015	gi|224100181|ref|XP_002311777.1|/0/predicted protein [Populus trichocarpa]		Glyma01g02840	4.18	10.63	1.34657	gi|255586028|ref|XP_002533682.1|/0/conserved hypothetical protein [Ricinus communis]		Glyma06g18220	24.38	9.06	-1.42812	gi|255540397|ref|XP_002511263.1|/0/transferase, transferring glycosyl groups, putative [Ricinus communis]		Glyma16g02690	9.68	43.93	2.18213	gi|255564675|ref|XP_002523332.1|/0/DNA binding protein, putative [Ricinus communis]		Glyma11g05320	19.88	7.94	-1.32411	gi|225438956|ref|XP_002284242.1|/0/PREDICTED: hypothetical protein isoform 1 [Vitis vinifera]
Glyma13g27250	7.54	22.55	1.58049	gi|49615365|gb|AAT66941.1|/0/CesA2 [Acacia mangium]		Glyma18g01400	48.38	22.89	-1.07969	gi|225452202|ref|XP_002270911.1|/0/PREDICTED: hypothetical protein [Vitis vinifera]		Glyma14g39160	25.44	83.25	1.71035	gi|169989|gb|AAA33978.1|/0/NADPH-specific isocitrate dehydrogenase [Glycine max]		Glyma13g29220	6.36	1.39	-2.19394	gi|225443976|ref|XP_002273835.1|/0/PREDICTED: hypothetical protein [Vitis vinifera]		Glyma04g39350	10.01	25.45	1.34622	gi|297852566|ref|XP_002894164.1|/1.97211e-81/hypothetical protein ARALYDRAFT_314341 [Arabidopsis lyrata subsp. lyrata]		Glyma11g14750	9.83	3.66	-1.42535	gi|224106455|ref|XP_002314172.1|/0/GRAS family transcription factor [Populus trichocarpa]		Glyma09g38000	3.87	17.47	2.17447	gi|147742964|sp|A2Q1V6.1|ATG4_MEDTR/0/RecName: Full=Cysteine protease ATG4; AltName: Full=Autophagy-related protein 4		Glyma05g29870	20.76	8.29	-1.32436	gi|297734570|emb|CBI16621.3|/0/unnamed protein product [Vitis vinifera]
Glyma20g03260	13.32	39.76	1.57772	gi|255542092|ref|XP_002512110.1|/0/Nucleotide pyrophosphatase/phosphodiesterase, putative [Ricinus communis]		Glyma11g12750	25.77	12.2	-1.07881	gi|255556103|ref|XP_002519086.1|/0/conserved hypothetical protein [Ricinus communis]		Glyma19g32600	4	13.06	1.70708	gi|225441696|ref|XP_002277274.1|/5.97478e-66/PREDICTED: hypothetical protein [Vitis vinifera]		Glyma08g24380	22.35	4.88	-2.19532	gi|55977041|sp|P68427.2|H32_PEA/1.28547e-69/RecName: Full=Histone H3.2		Glyma06g47880	5.28	13.42	1.34577	gi|255576627|ref|XP_002529203.1|/0/conserved hypothetical protein [Ricinus communis]		Glyma04g42690	29.48	10.98	-1.42486	gi|49257109|dbj|BAD24712.1|/0/protein disulfide isomerase-like protein [Glycine max]		Glyma05g04170	1.76	7.94	2.17356	gi|12711645|gb|AAK01931.1|AF329816_1/8.91528e-147/Cu/Zn-superoxide dismutase copper chaperone precursor [Glycine max]		Glyma08g35460	15.48	6.18	-1.32473	gi|255566076|ref|XP_002524026.1|/5.91442e-158/ATP binding protein, putative [Ricinus communis]
Glyma06g44340	29.8	88.88	1.57655	gi|255553635|ref|XP_002517858.1|/0/26S proteasome regulatory subunit rpn1, putative [Ricinus communis]		Glyma16g25240	30.33	14.37	-1.07769	gi|255561116|ref|XP_002521570.1|/1.12683e-180/ubiquitin-protein ligase, putative [Ricinus communis]		Glyma06g15770	2.73	8.88	1.70166	gi|296088556|emb|CBI37547.3|/0/unnamed protein product [Vitis vinifera]		Glyma12g07770	259.85	56.6	-2.19881	gi|33337696|gb|AAQ13491.1|AF104247_1/0/mitogen-activated protein kinase 1 [Glycine max]		Glyma04g35330	7.28	18.48	1.34395	gi|255540691|ref|XP_002511410.1|/0/EXECUTER1 protein, chloroplast precursor, putative [Ricinus communis]		Glyma03g01270	19.65	7.32	-1.42461	gi|225454196|ref|XP_002273879.1|/3.92743e-129/PREDICTED: similar to cytidine/deoxycytidylate deaminase family protein [Vitis vinifera]		Glyma05g32470	1.41	6.35	2.17106	gi|7716952|gb|AAF68626.1|AF254124_1/1.52025e-79/NAC1 [Medicago truncatula]		Glyma11g11310	16.36	6.53	-1.32502	gi|255583893|ref|XP_002532696.1|/0/amino acid transporter, putative [Ricinus communis]
Glyma03g39350	7.01	20.88	1.57464	gi|255542802|ref|XP_002512464.1|/0/ubiquitin-protein ligase, putative [Ricinus communis]		Glyma13g21050	15.43	7.35	-1.06992	gi|297843546|ref|XP_002889654.1|/3.37473e-35/hypothetical protein ARALYDRAFT_470793 [Arabidopsis lyrata subsp. lyrata]		Glyma10g00350	2.36	7.66	1.69856	gi|297737147|emb|CBI26348.3|/0/unnamed protein product [Vitis vinifera]		Glyma19g28980	8	1.74	-2.20091	gi|224123762|ref|XP_002319158.1|/2.94166e-75/predicted protein [Populus trichocarpa]		Glyma05g34230	5.64	14.29	1.34124	gi|225456033|ref|XP_002277313.1|/9.68325e-69/PREDICTED: hypothetical protein [Vitis vinifera]		Glyma14g36280	96.79	36.08	-1.42366	gi|72256527|gb|AAZ67146.1|/0/serine hydroxymethyltransferase [Medicago truncatula]		Glyma11g04900	1.41	6.35	2.17106	gi|223452520|gb|ACM89587.1|/1.10386e-129/LRR-like protein [Glycine max]		Glyma19g18330	39.41	15.7	-1.3278	gi|255536913|ref|XP_002509523.1|/1.36441e-139/sulfite reductase, putative [Ricinus communis]
Glyma19g05570	15.6	46.45	1.57413	gi|40457261|gb|AAR86686.1|/0/proline dehydrogenase [Glycine max]		Glyma16g25500	15.43	7.35	-1.06992	gi|225430794|ref|XP_002270711.1|/9.78712e-74/PREDICTED: hypothetical protein [Vitis vinifera]		Glyma18g52810	2.36	7.66	1.69856	gi|224109522|ref|XP_002315224.1|/2.50972e-123/predicted protein [Populus trichocarpa]		Glyma06g38410	39.25	8.53	-2.20208	gi|62546187|gb|AAX85980.1|/0/NAC3 protein [Glycine max]		Glyma11g10800	5.64	14.29	1.34124	gi|225423767|ref|XP_002277238.1|/0/PREDICTED: hypothetical protein [Vitis vinifera]		Glyma02g01020	42.76	16.04	-1.41459	gi|1237025|emb|CAA57773.1|/1.14965e-125/chitinase (class II) [Arachis hypogaea]		Glyma02g02310	1.06	4.76	2.1669	gi|87241137|gb|ABD32995.1|/0/Homeodomain-related [Medicago truncatula]		Glyma02g44660	85.5	34.05	-1.32827	gi|224106001|ref|XP_002314008.1|/2.06971e-129/predicted protein [Populus trichocarpa]
Glyma16g02050	7.36	21.89	1.57249	gi|87240854|gb|ABD32712.1|/2.40315e-154/Response regulator receiver; CCT [Medicago truncatula]		Glyma08g13280	33.31	15.87	-1.06965	gi|18700701|gb|AAL78674.1|AF458699_1/0/ankyrin-kinase [Medicago truncatula]		Glyma02g41070	4.36	14.11	1.69432	gi|225451369|ref|XP_002263620.1|/1.3652e-134/PREDICTED: hypothetical protein [Vitis vinifera]		Glyma08g15960	149.91	32.39	-2.21048	gi|224121026|ref|XP_002330885.1|/1.07162e-168/predicted protein [Populus trichocarpa]		Glyma13g14190	6	15.17	1.33819	gi|255543895|ref|XP_002513010.1|/2.78151e-175/UDP-glucuronosyltransferase, putative [Ricinus communis]		Glyma08g04240	68.23	25.62	-1.41314	gi|296082540|emb|CBI21545.3|/1.30486e-07/unnamed protein product [Vitis vinifera]		Glyma07g35280	1.06	4.76	2.1669	gi|225423545|ref|XP_002272103.1|/0/PREDICTED: hypothetical protein [Vitis vinifera]		Glyma04g41820	24.81	9.88	-1.32834	gi|255570354|ref|XP_002526136.1|/8.21823e-30/Protein MKS1, putative [Ricinus communis]
Glyma01g38090	7.19	21.38	1.5722	gi|225430796|ref|XP_002267728.1|/0/PREDICTED: hypothetical protein [Vitis vinifera]		Glyma10g14340	14.02	6.68	-1.06957	gi|255575665|ref|XP_002528732.1|/5.33749e-129/catalytic, putative [Ricinus communis]		Glyma02g12520	9.45	30.48	1.68948	gi|217038830|gb|ACJ76772.1|/7.99788e-88/eukaryotic translation initiation factor 5A1 [Glycine max]		Glyma08g05820	8.18	1.74	-2.23301	gi|255584165|ref|XP_002532822.1|/9.27611e-121/Protein P21, putative [Ricinus communis]		Glyma07g05080	7.1	17.95	1.33809	gi|140072137|gb|ABO84804.1|/0/Sugar transporter superfamily [Medicago truncatula]		Glyma05g27190	22.74	8.54	-1.41292	gi|134142362|gb|ABO61516.1|/0/GAI1 [Glycine max]		Glyma08g46930	1.06	4.76	2.1669	gi|255562731|ref|XP_002522371.1|/1.07288e-167/mRNA, complete cds, clone: rafl24-09-C04, putative [Ricinus communis]		Glyma07g18310	9.32	3.71	-1.32891	gi|224140425|ref|XP_002323583.1|/0/calcium dependent protein kinase 13 [Populus trichocarpa]
Glyma04g08060	13.5	40.1	1.57064	gi|151934217|gb|ABS18446.1|/5.02993e-129/WRKY50 [Glycine max]		Glyma10g32230	16.13	7.69	-1.06869	gi|255551999|ref|XP_002517044.1|/0/pyruvate kinase, putative [Ricinus communis]		Glyma03g00830	2.54	8.19	1.68903	gi|255580250|ref|XP_002530955.1|/0/multidrug resistance pump, putative [Ricinus communis]		Glyma02g35350	27.08	5.75	-2.23559	gi|225439452|ref|XP_002267438.1|/2.1308e-135/PREDICTED: hypothetical protein [Vitis vinifera]		Glyma08g21030	4	10.11	1.33771	gi|95106141|gb|ABF55222.1|/0/auxin conjugate hydrolase [Medicago truncatula]		Glyma01g44660	13.46	5.06	-1.41147	gi|255543238|ref|XP_002512682.1|/2.15333e-26/conserved hypothetical protein [Ricinus communis]		Glyma09g40740	2.99	13.41	2.16509	gi|116643154|gb|ABK06394.1|/2.644e-20/Ca2+-binding protein [Citrus sinensis]		Glyma03g14960	10.2	4.06	-1.32902	gi|298569784|gb|ADI87420.1|/8.40062e-159/fructokinase-like protein 1 [Vigna unguiculata]
Glyma05g26520	2.98	8.85	1.57037	gi|255578513|ref|XP_002530120.1|/0/Leucine-rich repeat receptor protein kinase EXS precursor, putative [Ricinus communis]		Glyma19g26200	13.67	6.52	-1.06807	gi|297801476|ref|XP_002868622.1|/2.30974e-22/hypothetical protein ARALYDRAFT_916123 [Arabidopsis lyrata subsp. lyrata]		Glyma14g00870	8	25.78	1.68818	gi|112837|sp|P26690.1|6DCS_SOYBN/1.29022e-174/RecName: Full=NAD(P)H-dependent 6'-deoxychalcone synthase		Glyma13g37930	4.91	1.04	-2.23914	gi|223452430|gb|ACM89542.1|/0/S-locus lectin protein kinase family protein [Glycine max]		Glyma18g50340	14.37	36.26	1.33532	gi|152061154|dbj|BAF73621.1|/8.90904e-113/malonyl-CoA:isoflavone 7-O-glucoside-6''-O-malonyltransferase [Glycine max]		Glyma05g32210	24.02	9.06	-1.40665	gi|55977041|sp|P68427.2|H32_PEA/1.01202e-69/RecName: Full=Histone H3.2		Glyma02g04780	5.28	23.64	2.16262	gi|255575724|ref|XP_002528761.1|/1.72511e-163/isocitrate dehydrogenase, putative [Ricinus communis]		Glyma04g09300	10.2	4.06	-1.32902	gi|225458964|ref|XP_002283591.1|/0/PREDICTED: hypothetical protein [Vitis vinifera]
Glyma05g32190	7.71	22.89	1.56991	gi|222154056|gb|ACM47218.1|/0/plastid carbamoylphosphate synthetase small subunit 1 [Medicago truncatula]		Glyma06g14630	13.67	6.52	-1.06807	gi|224127864|ref|XP_002329196.1|/0/predicted protein [Populus trichocarpa]		Glyma16g23690	4	12.89	1.68818	gi|225431120|ref|XP_002266115.1|/1.44691e-33/PREDICTED: hypothetical protein [Vitis vinifera]		Glyma02g26480	169.36	35.53	-2.25298	gi|184097796|gb|ACC66314.1|/1.34658e-148/transcriptional factor NAC20 [Glycine max]		Glyma05g35050	10.92	27.54	1.33456	gi|110931680|gb|ABH02839.1|/0/MYB transcription factor MYB84 [Glycine max]		Glyma01g35280	17.1	6.45	-1.40663	gi|255557703|ref|XP_002519881.1|/6.53248e-110/ATP-dependent Clp protease proteolytic subunit, putative [Ricinus communis]		Glyma01g38450	15.83	70.75	2.16007	gi|224094697|ref|XP_002310201.1|/6.78731e-89/predicted protein [Populus trichocarpa]		Glyma14g10630	10.2	4.06	-1.32902	gi|296081610|emb|CBI20615.3|/1.41631e-25/unnamed protein product [Vitis vinifera]
Glyma01g44870	6.14	18.21	1.56842	gi|255552191|ref|XP_002517140.1|/0/hypothetical protein RCOM_0912170 [Ricinus communis]		Glyma12g07780	269.61	129.14	-1.06194	gi|37196687|dbj|BAC92740.1|/4.31871e-123/cytosolic ascorbate peroxidase 2 [Glycine max]		Glyma20g32800	6.54	21.07	1.68783	gi|225464132|ref|XP_002265099.1|/2.09703e-174/PREDICTED: hypothetical protein [Vitis vinifera]		Glyma18g01890	46.7	9.75	-2.25995	gi|255581730|ref|XP_002531667.1|/1.69083e-172/catalytic, putative [Ricinus communis]		Glyma17g21800	4.91	12.38	1.33422	gi|188036222|pdb|3BBN|U/1.69866e-17/Chain U, Homology Model For The Spinach Chloroplast 30s Subunit Fitted To 9.4a Cryo-Em Map Of The 70s Chlororibosome.		Glyma02g07190	18.01	6.8	-1.40519	gi|255543657|ref|XP_002512891.1|/0/zinc finger protein, putative [Ricinus communis]		Glyma09g36740	1.58	7.06	2.15974	gi|224122596|ref|XP_002318876.1|/5.12124e-139/predicted protein [Populus trichocarpa]		Glyma17g04130	21.29	8.47	-1.32974	gi|94466938|emb|CAJ87636.1|/0/putative beta-glycosidase [Glycine max]
Glyma05g33070	8.24	24.39	1.56557	gi|92870237|gb|ABE79564.1|/1.28267e-156/Membrane attack complex component/perforin/complement C9 [Medicago truncatula]		Glyma03g14450	26.47	12.7	-1.05953	gi|224139024|ref|XP_002322961.1|/0/laccase 1a [Populus trichocarpa]		Glyma06g06890	3.09	9.93	1.68419	gi|210160856|gb|ACJ09316.1|/7.71289e-164/KNAT3-like transcription factor [Juglans nigra]		Glyma18g46500	12.54	2.61	-2.26442	gi|124360769|gb|ABD33426.2|/0/C2 [Medicago truncatula]		Glyma03g42230	7.64	19.17	1.32721	gi|87240855|gb|ABD32713.1|/1.5739e-70/Harpin-induced 1 [Medicago truncatula]		Glyma03g38510	12.92	4.88	-1.40465	gi|225437810|ref|XP_002282028.1|/0/PREDICTED: hypothetical protein [Vitis vinifera]		Glyma19g43340	7.04	31.41	2.15758	gi|224131290|ref|XP_002328502.1|/3.17263e-127/predicted protein [Populus trichocarpa]		Glyma19g38170	99.05	39.35	-1.33179	gi|225440831|ref|XP_002282071.1|/2.99209e-48/PREDICTED: similar to ubiquitin fusion protein [Vitis vinifera]
Glyma01g45490	5.43	16.04	1.56265	gi|225429297|ref|XP_002268899.1|/0/PREDICTED: hypothetical protein [Vitis vinifera]		Glyma12g13100	18.76	9.02	-1.05646	gi|225437066|ref|XP_002279288.1|/1.02302e-20/PREDICTED: hypothetical protein [Vitis vinifera]		Glyma07g11430	3.09	9.93	1.68419	gi|92870993|gb|ABE80154.1|/0/Protein kinase [Medicago truncatula]		Glyma01g38500	11.08	2.26	-2.29356	gi|255585128|ref|XP_002533269.1|/3.10809e-99/conserved hypothetical protein [Ricinus communis]		Glyma06g17780	16.19	40.62	1.32709	gi|224136187|ref|XP_002322264.1|/1.95292e-86/predicted protein [Populus trichocarpa]		Glyma03g37390	101.53	38.35	-1.40461	gi|255564230|ref|XP_002523112.1|/4.42437e-166/Pectinesterase-2 precursor, putative [Ricinus communis]		Glyma04g03950	2.81	12.53	2.15674	gi|255538402|ref|XP_002510266.1|/5.73303e-146/nuclear acid binding protein, putative [Ricinus communis]		Glyma12g33760	67.56	26.82	-1.33286	gi|255671795|gb|ACU26530.1|/0/acetohydroxyacid isomeroreductase [Glycine max]
Glyma02g29430	34.18	100.74	1.55941	gi|255571610|ref|XP_002526751.1|/3.59467e-40/conserved hypothetical protein [Ricinus communis]		Glyma02g44980	17	8.19	-1.0536	gi|225436600|ref|XP_002279595.1|/1.16232e-132/PREDICTED: hypothetical protein [Vitis vinifera]		Glyma15g25010	3.09	9.93	1.68419	gi|225469748|ref|XP_002272249.1|/8.60497e-137/PREDICTED: hypothetical protein [Vitis vinifera]		Glyma05g21220	6	1.22	-2.29808	gi|110931660|gb|ABH02829.1|/3.46973e-101/MYB transcription factor MYB61 [Glycine max]		Glyma10g30020	16.92	42.36	1.32397	gi|73915359|gb|AAR27596.1|/0/sodium/proton antiporter [Glycine max]		Glyma10g43850	27.66	10.46	-1.40292	gi|75268971|sp|Q53B70.1|CF1B2_SOYBN/1.2263e-118/RecName: Full=Chalcone--flavonone isomerase 1B-2; Short=Chalcone isomerase 1B-2		Glyma07g02090	2.81	12.53	2.15674	gi|147790522|emb|CAN69770.1|/4.43075e-41/hypothetical protein [Vitis vinifera]		Glyma12g10420	16.01	6.35	-1.33414	gi|124360517|gb|ABN08527.1|/0/Multicopper oxidase, type 1 [Medicago truncatula]
Glyma08g45200	10.17	29.91	1.55631	gi|255558828|ref|XP_002520437.1|/3.82052e-50/FUS-interacting serine-arginine-rich protein 1, putative [Ricinus communis]		Glyma12g35750	15.95	7.69	-1.0525	gi|224114830|ref|XP_002316868.1|/1.40128e-154/predicted protein [Populus trichocarpa]		Glyma13g35190	18.72	60.09	1.68254	gi|255585740|ref|XP_002533551.1|/0/ubiquitin ligase protein cop1, putative [Ricinus communis]		Glyma10g32190	6.91	1.39	-2.3136	gi|170076|gb|AAA34015.1|/4.5532e-79/calmodulin [Glycine max]		Glyma08g03740	11.28	28.24	1.32397	gi|225445084|ref|XP_002283629.1|/1.63119e-136/PREDICTED: hypothetical protein [Vitis vinifera]		Glyma07g38000	27.66	10.46	-1.40292	gi|225432352|ref|XP_002275193.1|/0/PREDICTED: hypothetical protein [Vitis vinifera]		Glyma12g08650	18.47	82.22	2.15431	gi|20900|emb|CAA39819.1|/8.48775e-82/Cu/Zn superoxide dismutase II [Pisum sativum]		Glyma02g04410	47.15	18.7	-1.33422	gi|225470565|ref|XP_002272060.1|/0/PREDICTED: hypothetical protein [Vitis vinifera]
Glyma13g36120	86.25	253.61	1.55602	gi|225461168|ref|XP_002282942.1|/0/PREDICTED: hypothetical protein [Vitis vinifera]		Glyma02g35010	22.09	10.69	-1.04713	gi|224091465|ref|XP_002309261.1|/0/predicted protein [Populus trichocarpa]		Glyma20g10920	2.73	8.71	1.67377	gi|296083955|emb|CBI24343.3|/4.68207e-139/unnamed protein product [Vitis vinifera]		Glyma13g16950	6.91	1.39	-2.3136	gi|255550473|ref|XP_002516287.1|/4.51442e-169/12-oxophytodienoate reductase opr, putative [Ricinus communis]		Glyma08g10640	4.18	10.46	1.32331	gi|223452327|gb|ACM89491.1|/0/leucine-rich repeat family protein / protein kinase family protein [Glycine max]		Glyma03g38180	39.12	14.82	-1.40036	gi|224128195|ref|XP_002320267.1|/0/predicted protein [Populus trichocarpa]		Glyma15g13430	2.46	10.94	2.15288	gi|12620328|gb|AAG60665.1|AF314150_1/0/tyrosine/dopa decarboxylase [Thalictrum flavum subsp. glaucum]		Glyma16g33040	14.25	5.65	-1.33464	gi|224127838|ref|XP_002329190.1|/6.11328e-11/predicted protein [Populus trichocarpa]
Glyma18g14620	17	49.95	1.55495	gi|224082614|ref|XP_002306765.1|/0/predicted protein [Populus trichocarpa]		Glyma02g00250	51.01	24.73	-1.04452	gi|225432878|ref|XP_002280070.1|/0/PREDICTED: hypothetical protein [Vitis vinifera]		Glyma08g43360	73.23	233.03	1.67001	gi|224142001|ref|XP_002324349.1|/6.36732e-142/predicted protein [Populus trichocarpa]		Glyma10g01760	32.16	6.44	-2.32013	gi|12229923|sp|Q9M4T8.1|PSA5_SOYBN/1.72345e-130/RecName: Full=Proteasome subunit alpha type-5; AltName: Full=20S proteasome alpha subunit E; AltName: Full=20S proteasome subunit alpha-5		Glyma05g35200	8.92	22.31	1.32257	gi|18252325|gb|AAL66194.1|AF386512_1/1.86212e-168/cytochrome P450 [Pyrus communis]		Glyma01g40130	128.27	48.63	-1.39927	gi|11066054|gb|AAG28435.1|AF195028_1/0/plasma membrane Ca2+-ATPase [Glycine max]		Glyma07g30170	3.87	17.11	2.14443	gi|224103849|ref|XP_002313218.1|/1.6417e-96/predicted protein [Populus trichocarpa]		Glyma15g29880	49.44	19.59	-1.33556	gi|224097536|ref|XP_002310977.1|/0/predicted protein [Populus trichocarpa]
Glyma09g34980	4.38	12.86	1.55389	gi|223452448|gb|ACM89551.1|/0/protein kinase [Glycine max]		Glyma04g21330	19.63	9.52	-1.04403	gi|255576940|ref|XP_002529355.1|/5.27438e-126/conserved hypothetical protein [Ricinus communis]		Glyma10g11570	119.93	380.89	1.66718	gi|255553550|ref|XP_002517816.1|/1.27863e-177/tRNA-dihydrouridine synthase A, putative [Ricinus communis]		Glyma09g35250	8.72	1.74	-2.32524	gi|85001723|gb|ABC68415.1|/0/cytochrome P450 monooxygenase CYP707A16 [Glycine max]		Glyma02g13590	5.09	12.72	1.32136	gi|255547057|ref|XP_002514586.1|/3.28908e-77/conserved hypothetical protein [Ricinus communis]		Glyma11g31380	10.55	4.01	-1.39557	gi|8489871|gb|AAF75791.1|AF271892_1/0/DEAD box protein P68 [Pisum sativum]		Glyma20g24760	3.87	17.11	2.14443	gi|225423919|ref|XP_002282011.1|/0/PREDICTED: hypothetical protein [Vitis vinifera]		Glyma18g36750	36.07	14.29	-1.33579	gi|225443227|ref|XP_002270610.1|/0/PREDICTED: hypothetical protein [Vitis vinifera]
Glyma18g52520	10.87	31.91	1.55366	gi|255575080|ref|XP_002528445.1|/0/hypothetical protein RCOM_0464910 [Ricinus communis]		Glyma10g10350	36.11	17.54	-1.04175	gi|225439372|ref|XP_002270072.1|/0/PREDICTED: hypothetical protein [Vitis vinifera]		Glyma04g14810	2.36	7.49	1.66618	gi|296088485|emb|CBI37476.3|/0/unnamed protein product [Vitis vinifera]		Glyma01g40130	31.44	6.27	-2.32606	gi|11066054|gb|AAG28435.1|AF195028_1/0/plasma membrane Ca2+-ATPase [Glycine max]		Glyma01g17850	10.01	24.93	1.31644	gi|224065603|ref|XP_002301879.1|/0/predicted protein [Populus trichocarpa]		Glyma12g35410	43.12	16.39	-1.39554	gi|84468408|dbj|BAE71287.1|/1.27062e-37/putative early nodulin-like 2 predicted GPI-anchored protein [Trifolium pratense]		Glyma16g34060	8.27	36.52	2.14273	gi|27764538|gb|AAO23068.1|/7.21798e-149/R 6 protein [Glycine max]		Glyma13g22640	35.19	13.94	-1.33593	gi|225445559|ref|XP_002282272.1|/1.83477e-146/PREDICTED: similar to beta-1,3-glucanase 1 [Vitis vinifera]
Glyma04g37640	7.19	21.05	1.54976	gi|224119770|ref|XP_002318158.1|/5.85544e-114/predicted protein [Populus trichocarpa]		Glyma14g14400	17.53	8.52	-1.0409	gi|224092478|ref|XP_002309627.1|/9.59624e-86/predicted protein [Populus trichocarpa]		Glyma19g01410	2.36	7.49	1.66618	gi|225452518|ref|XP_002274991.1|/2.99406e-165/PREDICTED: hypothetical protein [Vitis vinifera]		Glyma07g18350	50.52	9.93	-2.34699	gi|229914956|gb|ACF19424.1|/0/chloroplast omega 3 fatty acid desaturase isoform 2 [Glycine max]		Glyma13g01190	4.55	11.33	1.31621	gi|225446134|ref|XP_002270697.1|/0/PREDICTED: hypothetical protein [Vitis vinifera]		Glyma07g31470	14.19	5.4	-1.39384	gi|225470348|ref|XP_002269604.1|/1.05772e-172/PREDICTED: hypothetical protein [Vitis vinifera]		Glyma16g10020	3.52	15.53	2.14141	gi|124361170|gb|ABN09142.1|/0/TIR [Medicago truncatula]		Glyma17g26620	56.12	22.23	-1.33601	gi|225429414|ref|XP_002275831.1|/6.97801e-93/PREDICTED: hypothetical protein [Vitis vinifera]
Glyma17g15500	4.91	14.37	1.54927	gi|225468117|ref|XP_002267211.1|/6.76861e-109/PREDICTED: hypothetical protein [Vitis vinifera]		Glyma14g38460	16.83	8.19	-1.0391	gi|113367256|gb|ABI34685.1|/9.19113e-105/bZIP transcription factor bZIP43 [Glycine max]		Glyma11g18330	2.91	9.23	1.66531	gi|224059230|ref|XP_002299779.1|/4.52108e-134/predicted protein [Populus trichocarpa]		Glyma01g43950	28.71	5.57	-2.3658	gi|224053216|ref|XP_002297721.1|/7.12759e-44/predicted protein [Populus trichocarpa]		Glyma10g06630	6.37	15.86	1.31603	gi|224117840|ref|XP_002317681.1|/3.64959e-171/predicted protein [Populus trichocarpa]		Glyma13g01500	14.19	5.4	-1.39384	gi|297743719|emb|CBI36602.3|/0/unnamed protein product [Vitis vinifera]		Glyma02g31480	31.14	137.27	2.14018	gi|38327302|gb|AAR17698.1|/0/GTP-binding protein TypA [Trifolium pratense]		Glyma07g05170	20.94	8.29	-1.33682	gi|224137760|ref|XP_002326433.1|/7.18524e-91/predicted protein [Populus trichocarpa]
Glyma17g35360	3.33	9.69	1.54097	gi|255538072|ref|XP_002510101.1|/2.23995e-128/sigma factor sigb regulation protein rsbq, putative [Ricinus communis]		Glyma01g02950	189.5	92.22	-1.03905	gi|255579712|ref|XP_002530695.1|/8.87756e-130/mitochondrial dicarboxylate carrier protein, putative [Ricinus communis]		Glyma11g03320	107.57	341.18	1.66526	gi|255537039|ref|XP_002509586.1|/8.1672e-71/conserved hypothetical protein [Ricinus communis]		Glyma07g10030	23.44	4.53	-2.37139	gi|170020|gb|AAA33990.1|/1.80968e-107/maturation protein [Glycine max]		Glyma15g14700	11.64	28.94	1.31397	gi|124361108|gb|ABN09080.1|/0/Heat shock protein DnaJ [Medicago truncatula]		Glyma01g22480	30.2	11.5	-1.39291	gi|225423891|ref|XP_002281658.1|/2.62489e-153/PREDICTED: hypothetical protein [Vitis vinifera]		Glyma18g06840	11.79	51.87	2.13734	gi|77819909|gb|ABB04097.1|/0/asparagine synthetase [Glycine max]		Glyma02g17170	37.47	14.82	-1.33819	gi|255559322|ref|XP_002520681.1|/0/TRANSPORT INHIBITOR RESPONSE 1 protein, putative [Ricinus communis]
Glyma10g44170	204.57	594.26	1.5385	gi|223278297|dbj|BAH22520.1|/0/pterocarpan 4-dimethylallyltransferase [Glycine max]		Glyma01g36680	18.06	8.85	-1.02905	gi|297798338|ref|XP_002867053.1|/0/atplddelta [Arabidopsis lyrata subsp. lyrata]		Glyma04g07110	28.89	91.61	1.66493	gi|2407790|gb|AAB70660.1|/0/grr1 [Glycine max]		Glyma04g37750	8.18	1.57	-2.38134	gi|213053812|gb|ACJ39211.1|/8.21216e-178/inducer of CBF expression 1 [Glycine max]		Glyma18g08510	4.91	12.2	1.31309	gi|224061226|ref|XP_002300379.1|/1.7829e-87/predicted protein [Populus trichocarpa]		Glyma02g42680	11.83	4.53	-1.38487	gi|255582874|ref|XP_002532209.1|/3.74279e-157/tryptophan biosynthesis protein, trpc, putative [Ricinus communis]		Glyma06g48020	1.41	6.18	2.13191	gi|255568577|ref|XP_002525262.1|/1.26881e-14/conserved hypothetical protein [Ricinus communis]		Glyma07g18350	48.21	19.06	-1.33878	gi|229914956|gb|ACF19424.1|/0/chloroplast omega 3 fatty acid desaturase isoform 2 [Glycine max]
Glyma04g20620	12.45	36.09	1.53545	gi|164564732|dbj|BAF98214.1|/0/CM0216.300.nc [Lotus japonicus]		Glyma06g46190	34.71	17.04	-1.02643	gi|255566397|ref|XP_002524184.1|/0/aconitase, putative [Ricinus communis]		Glyma10g06040	20.53	64.96	1.66182	gi|255578850|ref|XP_002530279.1|/2.1037e-86/60S ribosomal protein L12, putative [Ricinus communis]		Glyma06g15350	12.72	2.44	-2.38215	gi|27261144|gb|AAN87548.1|AF118785_1/0/ribonucleotide reductase large subunit B [Glycine max]		Glyma10g11680	20.38	50.55	1.31056	gi|5733089|gb|AAD49420.1|AF172681_1/0/amine oxidase [Canavalia lineata]		Glyma09g33240	17.28	6.62	-1.3842	gi|225469558|ref|XP_002270655.1|/1.08257e-154/PREDICTED: hypothetical protein [Vitis vinifera]		Glyma08g17660	5.45	23.82	2.12785	gi|297823357|ref|XP_002879561.1|/5.66236e-81/aspartyl protease family protein [Arabidopsis lyrata subsp. lyrata]		Glyma13g33920	48.21	19.06	-1.33878	gi|296088173|emb|CBI35665.3|/5.94585e-102/unnamed protein product [Vitis vinifera]
Glyma10g31370	15.95	46.11	1.53152	gi|62901479|sp|Q9SWF9.1|ZFNL_PEA/0/RecName: Full=Zinc finger CCCH domain-containing protein ZFN-like		Glyma02g10020	53.99	26.56	-1.02344	gi|1352439|sp|P48724.1|IF5_PHAVU/3.5891e-174/RecName: Full=Eukaryotic translation initiation factor 5; Short=eIF-5		Glyma03g39490	16.35	51.73	1.66171	gi|225450795|ref|XP_002279542.1|/1.02023e-175/PREDICTED: hypothetical protein [Vitis vinifera]		Glyma19g02680	4.54	0.87	-2.3836	gi|224140989|ref|XP_002323859.1|/0/condensin complex components subunit [Populus trichocarpa]		Glyma13g43150	7.1	17.61	1.3105	gi|147768061|emb|CAN64915.1|/1.19495e-58/hypothetical protein [Vitis vinifera]		Glyma09g33900	9.1	3.49	-1.38264	gi|225427151|ref|XP_002277376.1|/0/PREDICTED: hypothetical protein [Vitis vinifera]		Glyma05g32860	1.94	8.47	2.12631	gi|225438361|ref|XP_002273988.1|/1.40136e-148/PREDICTED: hypothetical protein [Vitis vinifera]		Glyma17g02750	11.61	4.59	-1.3388	gi|225432326|ref|XP_002274373.1|/0/PREDICTED: hypothetical protein [Vitis vinifera]
Glyma08g23380	5.26	15.2	1.53094	gi|166203232|gb|ABY84656.1|/1.06642e-129/transcription factor [Glycine max]		Glyma05g34070	243.14	119.62	-1.02333	gi|3023858|sp|Q39836.1|GBLP_SOYBN/0/RecName: Full=Guanine nucleotide-binding protein subunit beta-like protein		Glyma20g27460	4.91	15.5	1.65847	gi|4530126|gb|AAD21872.1|/0/receptor-like protein kinase homolog RK20-1 [Phaseolus vulgaris]		Glyma12g00460	42.34	8.01	-2.40215	gi|223452420|gb|ACM89537.1|/0/cytokinin-regulated kinase [Glycine max]		Glyma10g35510	6.19	15.34	1.30929	gi|225449044|ref|XP_002274159.1|/0/PREDICTED: hypothetical protein [Vitis vinifera]		Glyma06g20860	16.74	6.45	-1.37593	gi|225457415|ref|XP_002284912.1|/1.36703e-40/PREDICTED: hypothetical protein [Vitis vinifera]		Glyma09g32890	1.94	8.47	2.12631	gi|224120784|ref|XP_002318416.1|/6.17043e-161/predicted protein [Populus trichocarpa]		Glyma15g06220	79.17	31.23	-1.34202	gi|224095851|ref|XP_002310494.1|/9.05674e-94/predicted protein [Populus trichocarpa]
Glyma13g32320	7.19	20.72	1.52696	gi|297735889|emb|CBI18658.3|/4.57631e-103/unnamed protein product [Vitis vinifera]		Glyma18g08390	15.95	7.85	-1.02279	gi|225461957|ref|XP_002266660.1|/0/PREDICTED: hypothetical protein [Vitis vinifera]		Glyma19g44790	3.82	12.02	1.65379	gi|5921926|sp|O48927.1|C78A3_SOYBN/0/RecName: Full=Cytochrome P450 78A3		Glyma06g40780	14.9	2.79	-2.41698	gi|223452593|gb|ACM89623.1|/0/TIR-NBS-LRR type disease resistance protein [Glycine max]		Glyma08g17450	7.46	18.48	1.30872	gi|171854593|dbj|BAG16487.1|/0/succinic semialdehyde dehydrogenase [Solanum lycopersicum]		Glyma07g39050	14.92	5.75	-1.37561	gi|255562166|ref|XP_002522091.1|/4.05892e-83/conserved hypothetical protein [Ricinus communis]		Glyma10g31040	1.94	8.47	2.12631	gi|255561897|ref|XP_002521957.1|/0/ethylene receptor, putative [Ricinus communis]		Glyma11g05060	25.51	10.06	-1.34243	gi|255568615|ref|XP_002525281.1|/0/N-acetyltransferase, putative [Ricinus communis]
Glyma06g16050	20.69	59.48	1.52347	gi|224093466|ref|XP_002309924.1|/0/predicted protein [Populus trichocarpa]		Glyma15g10650	21.04	10.36	-1.02211	gi|225436851|ref|XP_002271734.1|/0/PREDICTED: hypothetical protein [Vitis vinifera]		Glyma13g36990	4.18	13.06	1.64358	gi|255553619|ref|XP_002517850.1|/0/Receptor protein kinase CLAVATA1 precursor, putative [Ricinus communis]		Glyma09g37270	14.9	2.79	-2.41698	gi|87240673|gb|ABD32531.1|/1.32084e-179/Amino acid/polyamine transporter II [Medicago truncatula]		Glyma03g17000	23.65	58.57	1.30832	gi|255586949|ref|XP_002534074.1|/0/Peptide transporter, putative [Ricinus communis]		Glyma20g38570	119.36	46.02	-1.37499	gi|75268976|sp|Q53B75.1|CF1B1_SOYBN/1.05231e-125/RecName: Full=Chalcone--flavonone isomerase 1B-1; Short=Chalcone isomerase 1B-1		Glyma05g00490	1.58	6.88	2.12248	gi|255542446|ref|XP_002512286.1|/1.85369e-79/conserved hypothetical protein [Ricinus communis]		Glyma20g31250	9.85	3.88	-1.34407	gi|225463141|ref|XP_002266880.1|/3.61379e-145/PREDICTED: hypothetical protein isoform 1 [Vitis vinifera]
Glyma04g42000	13.85	39.76	1.52143	gi|224105299|ref|XP_002313759.1|/0/global transcription factor group [Populus trichocarpa]		Glyma03g22740	21.04	10.36	-1.02211	gi|255571157|ref|XP_002526529.1|/0/protein transport protein sec23, putative [Ricinus communis]		Glyma02g04000	14.9	46.5	1.64192	gi|225425531|ref|XP_002266520.1|/1.10142e-38/PREDICTED: hypothetical protein [Vitis vinifera]		Glyma05g02290	5.63	1.04	-2.43655	gi|224119366|ref|XP_002318054.1|/1.08401e-101/predicted protein [Populus trichocarpa]		Glyma13g43580	5.64	13.95	1.3065	gi|255550026|ref|XP_002516064.1|/5.10865e-121/Serine/threonine-protein kinase PBS1, putative [Ricinus communis]		Glyma14g09510	56.04	21.62	-1.37409	gi|29420787|dbj|BAC66615.1|/0/L-asparaginase [Glycine max]		Glyma16g06940	17.24	74.63	2.114	gi|223452528|gb|ACM89591.1|/0/leucine-rich repeat family protein / protein kinase family protein [Glycine max]		Glyma07g00660	14.78	5.82	-1.34456	gi|1370188|emb|CAA98171.1|/3.84071e-114/RAB7D [Lotus japonicus]
Glyma06g09190	6.66	19.05	1.5162	gi|225429355|ref|XP_002272679.1|/0/PREDICTED: hypothetical protein [Vitis vinifera]		Glyma15g13030	15.25	7.52	-1.02	gi|260595789|gb|ACX46912.1|/0/Na+/H+ exchanger 6 [Populus euphratica]		Glyma06g07200	39.61	123.13	1.63625	gi|2407790|gb|AAB70660.1|/0/grr1 [Glycine max]		Glyma07g06310	4.72	0.87	-2.4397	gi|224130508|ref|XP_002320854.1|/1.01358e-30/histone H3 [Populus trichocarpa]		Glyma04g21330	23.47	58.05	1.30648	gi|255576940|ref|XP_002529355.1|/5.27438e-126/conserved hypothetical protein [Ricinus communis]		Glyma14g29580	13.1	5.06	-1.37236	gi|224082414|ref|XP_002306685.1|/1.67301e-19/predicted protein [Populus trichocarpa]		Glyma08g10390	8.09	34.94	2.11067	gi|87240579|gb|ABD32437.1|/0/General substrate transporter [Medicago truncatula]		Glyma07g33860	113.83	44.82	-1.34467	gi|255555393|ref|XP_002518733.1|/0/polyadenylate-binding protein, putative [Ricinus communis]
Glyma11g11430	5.26	15.04	1.51567	gi|225427999|ref|XP_002278045.1|/1.97472e-134/PREDICTED: hypothetical protein isoform 1 [Vitis vinifera]		Glyma19g25980	75.55	37.26	-1.0198	gi|225451467|ref|XP_002274131.1|/3.60382e-125/PREDICTED: hypothetical protein [Vitis vinifera]		Glyma01g38410	10.54	32.74	1.63518	gi|255568255|ref|XP_002525102.1|/0/xaa-pro aminopeptidase, putative [Ricinus communis]		Glyma17g14030	4.72	0.87	-2.4397	gi|225426858|ref|XP_002276880.1|/0/PREDICTED: hypothetical protein [Vitis vinifera]		Glyma04g04170	45.12	111.56	1.30598	gi|83853821|gb|ABC47854.1|/2.17456e-180/bzip transcription factor [Glycine max]		Glyma15g15020	165.39	64.32	-1.36253	gi|15919087|emb|CAC86995.1|/0/ATP citrate lyase a-subunit [Lupinus albus]		Glyma05g04550	2.99	12.88	2.10692	gi|255576086|ref|XP_002528938.1|/0/conserved hypothetical protein [Ricinus communis]		Glyma06g03980	13.02	5.12	-1.34651	gi|225458503|ref|XP_002282254.1|/0/PREDICTED: hypothetical protein [Vitis vinifera]
Glyma06g40760	3.51	10.02	1.51334	gi|224117360|ref|XP_002317553.1|/2.63404e-121/predicted protein [Populus trichocarpa]		Glyma04g42800	85.9	42.44	-1.01723	gi|187940277|gb|ACD39369.1|/1.90157e-84/NAC domain protein [Glycine max]		Glyma08g16770	8.36	25.95	1.63416	gi|40646744|gb|AAR88248.1|/0/mitochondrial citrate synthase precursor [Citrus junos]		Glyma08g18800	13.27	2.44	-2.44322	gi|296086773|emb|CBI32922.3|/7.51106e-148/unnamed protein product [Vitis vinifera]		Glyma16g26520	11.28	27.89	1.30598	gi|33521521|gb|AAQ20042.1|/0/CYP81E8 [Medicago truncatula]		Glyma02g47370	17.47	6.8	-1.36127	gi|255586130|ref|XP_002533727.1|/4.58146e-161/amino acid transporter, putative [Ricinus communis]		Glyma06g06700	5.98	25.76	2.10692	gi|255548772|ref|XP_002515442.1|/1.85592e-149/ccr4-associated factor, putative [Ricinus communis]		Glyma18g08630	25.16	9.88	-1.34855	gi|255563502|ref|XP_002522753.1|/7.58035e-74/transporter, putative [Ricinus communis]
Glyma04g02230	15.95	45.44	1.51041	gi|33945616|emb|CAD91349.1|/0/ornithine decarboxylase [Glycine max]		Glyma04g41990	482.07	238.24	-1.01683	gi|452769|emb|CAA80691.1|/0/alcohol dehydrogenase-1F [Phaseolus acutifolius]		Glyma14g04730	16.72	51.55	1.6244	gi|223452548|gb|ACM89601.1|/0/disease resistance protein [Glycine max]		Glyma06g40390	30.35	5.57	-2.44595	gi|216296850|gb|ACJ72158.1|/0/UGT1 [Pueraria montana var. lobata]		Glyma19g25680	14.19	35.04	1.30413	gi|66220164|gb|AAY43007.1|/0/chloride channel [Glycine max]		Glyma09g03970	22.38	8.72	-1.35981	gi|224111990|ref|XP_002316045.1|/1.31851e-34/predicted protein [Populus trichocarpa]		Glyma05g08990	1.23	5.29	2.10461	gi|225452342|ref|XP_002274196.1|/0/PREDICTED: hypothetical protein [Vitis vinifera]		Glyma04g41960	40.47	15.88	-1.34964	gi|225457765|ref|XP_002264003.1|/3.8932e-73/PREDICTED: hypothetical protein [Vitis vinifera]
Glyma05g00490	12.45	35.42	1.50842	gi|255542446|ref|XP_002512286.1|/1.85369e-79/conserved hypothetical protein [Ricinus communis]		Glyma02g47880	35.41	17.54	-1.01351	gi|84468390|dbj|BAE71278.1|/5.08148e-140/putative fasciclin-like arabinogalactan protein FLA2 [Trifolium pratense]		Glyma11g33560	51.97	160.05	1.62277	gi|10946357|gb|AAG24873.1|AF301590_1/0/cytosolic glutamine synthetase GSbeta1 [Glycine max]		Glyma12g09240	25.62	4.7	-2.44654	gi|84514169|gb|ABC59093.1|/0/cytochrome P450 monooxygenase CYP94C9 [Medicago truncatula]		Glyma12g07980	7.64	18.83	1.30139	gi|225435112|ref|XP_002284524.1|/0/PREDICTED: hypothetical protein [Vitis vinifera]		Glyma20g00910	56.77	22.14	-1.35847	gi|297745622|emb|CBI40787.3|/3.94396e-112/unnamed protein product [Vitis vinifera]		Glyma07g30880	11.26	48.17	2.09693	gi|33636084|emb|CAD91335.1|/0/monosaccharide transporter [Glycine max]		Glyma02g30840	16.19	6.35	-1.35027	gi|297738255|emb|CBI27456.3|/6.02685e-84/unnamed protein product [Vitis vinifera]
Glyma12g01350	8.24	23.39	1.50518	gi|224072821|ref|XP_002303898.1|/0/predicted protein [Populus trichocarpa]		Glyma13g23950	44.18	21.89	-1.01312	gi|225452510|ref|XP_002274863.1|/0/PREDICTED: hypothetical protein [Vitis vinifera]		Glyma13g19860	4.72	14.46	1.61521	gi|223452496|gb|ACM89575.1|/1.53719e-150/protein kinase-like protein [Glycine max]		Glyma14g02630	18.17	3.31	-2.45666	gi|166835923|gb|ABY90133.1|/1.12635e-133/geranyl-diphosphate synthase [Glycine max]		Glyma08g09870	8.92	21.96	1.29976	gi|225424470|ref|XP_002281659.1|/3.69111e-161/PREDICTED: hypothetical protein [Vitis vinifera]		Glyma12g30490	29.48	11.5	-1.3581	gi|211906520|gb|ACJ11753.1|/0/UDP-D-apiose/UPD-D-xylose synthetase [Gossypium hirsutum]		Glyma20g07050	1.94	8.29	2.09532	gi|255567234|ref|XP_002524598.1|/1.3024e-124/transcription factor, putative [Ricinus communis]		Glyma04g31180	79.17	31.05	-1.35036	gi|225455748|ref|XP_002268894.1|/0/PREDICTED: similar to SPPA (signal peptide peptidase); protease IV/ serine-type endopeptidase [Vitis vinifera]
[truncated: 913 more rows]
