# Supplementary material for: Transcript Profile of the Response of Two Soybean Genotypes to Potassium Deficiency
Source: PLoS One. 2012 Jul 5;7(7):e39856. doi: 10.1371/journal.pone.0039856 (PMC3390323; doi:10.1371/journal.pone.0039856)
Supplement: Table S6 — Predicted genes differentially expressed in the roots and shoots of two varieties of soybeans under low-K stress conditions. (XLS) [file pone.0039856.s007.xls]

## Sheet: Sheet1
Supplemental Table S6. Predicted genes differentially expressed in the roots and shoots of two varieties of soybeans under low-K stress conditions.
Short term:0.5h,2h,6h,12h;Long term:3D,6D,9D,12D
Short term-Root												Short term-Leaf												Long term-Root												Long term-Leaf
You06-71(L1)				VS		Hengchun04-11(L2)						You06-71(L3)				VS		Hengchun04-11(L4)						You06-71(L5)				VS		Hengchun04-11(L6)						You06-71(L7)				VS		Hengchun04-11(L8)
Up-regulated						Down-regulated						Up-regulated						Down-regulated						Up-regulated						Down-regulated						Up-regulated						Down-regulated
386						128						277						161						234						249						453						433
Gene	TPM-hengchungenxi0-5h	TPM-yougenxi0-5h	log2 Ratio(yougenxi0-5h/hengchungenxi0-5h)	blast nr		Gene	TPM-hengchungenxi0-5h	TPM-yougenxi0-5h	log2 Ratio(yougenxi0-5h/hengchungenxi0-5h)	blast nr		Gene	TPM-hengchunye0_5h	TPM-youye0_5h	log2 Ratio(youye0_5h/hengchunye0_5h)	blast nr		Gene	TPM-hengchunye0_5h	TPM-youye0_5h	log2 Ratio(youye0_5h/hengchunye0_5h)	blast nr		Gene	TPM-hengchungenxi3d	TPM-yougenxi3d	log2 Ratio(yougenxi3d/hengchungenxi3d)	blast nr		Gene	TPM-hengchungenxi3d	TPM-yougenxi3d	log2 Ratio(yougenxi3d/hengchungenxi3d)	blast nr		Gene	TPM-hengchunye3d	TPM-youye3d	log2 Ratio(youye3d/hengchunye3d)	blast nr		Gene	TPM-hengchunye3d	TPM-youye3d	log2 Ratio(youye3d/hengchunye3d)	blast nr
Glyma02g04000	0.01	330.96	15.0144	gi|225425531|ref|XP_002266520.1|/1.10142e-38/PREDICTED: hypothetical protein [Vitis vinifera]		Glyma0142s00210	12.8	0.01	-10.3219	gi|224058786|ref|XP_002299630.1|/9.16095e-09/predicted protein [Populus trichocarpa]		Glyma18g01120	0.01	6.97	9.44501	gi|224100023|ref|XP_002311714.1|/1.09086e-27/predicted protein [Populus trichocarpa]		Glyma08g14970	49.79	24.73	-1.00959	gi|225438565|ref|XP_002276081.1|/5.39189e-144/PREDICTED: hypothetical protein [Vitis vinifera]		Glyma13g33840	0.01	15.34	10.5831	gi|225461828|ref|XP_002283733.1|/2.8629e-96/PREDICTED: hypothetical protein [Vitis vinifera]		Glyma11g10750	11.64	0.01	-10.1849	gi|224056753|ref|XP_002299006.1|/1.97645e-118/predicted protein [Populus trichocarpa]		Glyma02g04000	0.01	73.93	gi|225425531|ref|XP_002266520.1|/1.10142e-38/PREDICTED: hypothetical protein [Vitis vinifera]			Glyma19g05890	44.86	22.41	-1.00129	gi|225451954|ref|XP_002283161.1|/6.86312e-80/PREDICTED: hypothetical protein [Vitis vinifera]
Glyma20g25080	0.01	24.56	11.2621	gi|225424001|ref|XP_002283553.1|/1.22608e-27/PREDICTED: hypothetical protein [Vitis vinifera]		Glyma15g31770	9.82	0.01	-9.93958	gi|224091893|ref|XP_002309389.1|/2.48396e-20/predicted protein [Populus trichocarpa]		Glyma18g06250	0.01	6.79	9.40727	gi|224124728|ref|XP_002319407.1|/3.39702e-105/predicted protein [Populus trichocarpa]		Glyma15g04030	22.17	10.97	-1.01505	gi|224057882|ref|XP_002299371.1|/0/predicted protein [Populus trichocarpa]		Glyma13g06930	0.01	10.28	10.0056	gi|225451866|ref|XP_002282329.1|/4.56121e-134/PREDICTED: hypothetical protein [Vitis vinifera]		Glyma01g43380	3.46	0.01	-8.43463	gi|225426016|ref|XP_002273414.1|/1.14849e-146/PREDICTED: hypothetical protein [Vitis vinifera]		Glyma13g06930	0.01	9.88	gi|225451866|ref|XP_002282329.1|/4.56121e-134/PREDICTED: hypothetical protein [Vitis vinifera]			Glyma09g03950	21.64	10.76	-1.00802	gi|225431976|ref|XP_002273031.1|/2.38644e-128/PREDICTED: hypothetical protein [Vitis vinifera]
Glyma13g33840	0.01	19.55	10.933	gi|225461828|ref|XP_002283733.1|/2.8629e-96/PREDICTED: hypothetical protein [Vitis vinifera]		Glyma11g30030	8.41	0.01	-9.71596	gi|225454030|ref|XP_002281170.1|/4.99212e-123/PREDICTED: hypothetical protein [Vitis vinifera]		Glyma11g24620	0.01	6.44	9.33092	gi|224059300|ref|XP_002299814.1|/0/predicted protein [Populus trichocarpa]		Glyma17g14710	35.07	17.24	-1.02448	gi|225426944|ref|XP_002266233.1|/1.84113e-99/PREDICTED: hypothetical protein [Vitis vinifera]		Glyma19g16230	0.01	9.76	9.93074	gi|225452432|ref|XP_002274197.1|/5.14993e-122/PREDICTED: hypothetical protein [Vitis vinifera]		Glyma01g01450	3.28	0.01	-8.35755	gi|224138264|ref|XP_002326559.1|/8.45156e-10/predicted protein [Populus trichocarpa]		Glyma19g16230	0.01	9.88	gi|225452432|ref|XP_002274197.1|/5.14993e-122/PREDICTED: hypothetical protein [Vitis vinifera]			Glyma15g14460	19.88	9.88	-1.00873	gi|225444205|ref|XP_002270834.1|/2.08566e-101/PREDICTED: hypothetical protein [Vitis vinifera]
Glyma20g27990	0.01	10.02	9.96867	gi|224116086|ref|XP_002317206.1|/5.39353e-155/predicted protein [Populus trichocarpa]		Glyma04g04000	4.56	0.01	-8.83289	gi|225458579|ref|XP_002284610.1|/7.55886e-123/PREDICTED: hypothetical protein [Vitis vinifera]		Glyma08g28260	0.01	4.01	8.64746	gi|225451879|ref|XP_002278773.1|/1.20445e-07/PREDICTED: hypothetical protein [Vitis vinifera]		Glyma01g05800	29.8	14.63	-1.02638	gi|224109016|ref|XP_002315052.1|/1.71848e-76/predicted protein [Populus trichocarpa]		Glyma16g19350	0.01	7.84	9.61471	gi|225445867|ref|XP_002276114.1|/0/PREDICTED: hypothetical protein [Vitis vinifera]		Glyma18g52890	2.55	0.01	-7.99435	gi|224135687|ref|XP_002327280.1|/0/predicted protein [Populus trichocarpa]		Glyma07g08010	0.01	8.82	gi|225454119|ref|XP_002272448.1|/0/PREDICTED: hypothetical protein [Vitis vinifera]			Glyma11g10800	16.71	8.29	-1.01127	gi|225423767|ref|XP_002277238.1|/0/PREDICTED: hypothetical protein [Vitis vinifera]
Glyma16g19350	0.01	9.52	9.89482	gi|225445867|ref|XP_002276114.1|/0/PREDICTED: hypothetical protein [Vitis vinifera]		Glyma16g29320	4.56	0.01	-8.83289	gi|224097947|ref|XP_002334582.1|/0/predicted protein [Populus trichocarpa]		Glyma07g02620	0.01	3.48	8.44294	gi|225445871|ref|XP_002276173.1|/3.60571e-94/PREDICTED: hypothetical protein [Vitis vinifera]		Glyma10g40900	71.41	35.01	-1.02836	gi|225428920|ref|XP_002285408.1|/1.77804e-155/PREDICTED: hypothetical protein [Vitis vinifera]		Glyma13g25110	0.01	7.5	9.55075	gi|225470365|ref|XP_002270799.1|/0/PREDICTED: hypothetical protein [Vitis vinifera]		Glyma06g41550	2.55	0.01	-7.99435	gi|224117388|ref|XP_002317562.1|/0/predicted protein [Populus trichocarpa]		Glyma13g10610	0.01	6.88	gi|224129070|ref|XP_002320493.1|/2.88813e-133/predicted protein [Populus trichocarpa]			Glyma18g45420	81.46	40.05	-1.02429	gi|224130034|ref|XP_002320736.1|/1.94161e-119/predicted protein [Populus trichocarpa]
Glyma15g23980	0.01	8.69	9.76321	gi|225429740|ref|XP_002280392.1|/3.07855e-94/PREDICTED: hypothetical protein [Vitis vinifera]		Glyma02g33960	4.21	0.01	-8.71768	gi|224055897|ref|XP_002298697.1|/6.91558e-32/predicted protein [Populus trichocarpa]		Glyma01g00320	0.01	3.31	8.37069	gi|225428354|ref|XP_002283202.1|/0/PREDICTED: hypothetical protein [Vitis vinifera]		Glyma07g09730	256.04	124.35	-1.04196	gi|224143492|ref|XP_002324974.1|/1.15527e-169/predicted protein [Populus trichocarpa]		Glyma20g25080	0.01	5.75	9.16742	gi|225424001|ref|XP_002283553.1|/1.22608e-27/PREDICTED: hypothetical protein [Vitis vinifera]		Glyma05g01820	2.55	0.01	-7.99435	gi|224133424|ref|XP_002321564.1|/1.87189e-91/predicted protein [Populus trichocarpa]		Glyma06g38260	0.01	6.53	gi|224063369|ref|XP_002301115.1|/1.60697e-29/predicted protein [Populus trichocarpa]			Glyma19g01900	49.61	24.35	-1.02671	gi|225452642|ref|XP_002281888.1|/5.19665e-103/PREDICTED: hypothetical protein [Vitis vinifera]
Glyma19g16230	0.01	7.69	9.58684	gi|225452432|ref|XP_002274197.1|/5.14993e-122/PREDICTED: hypothetical protein [Vitis vinifera]		Glyma14g40680	4.03	0.01	-8.65464	gi|225458125|ref|XP_002280062.1|/3.29655e-169/PREDICTED: hypothetical protein [Vitis vinifera]		Glyma11g14840	0.01	3.31	8.37069	gi|225434963|ref|XP_002283914.1|/0/PREDICTED: hypothetical protein [Vitis vinifera]		Glyma09g34640	117.39	56.78	-1.04785	gi|225427524|ref|XP_002265127.1|/0/PREDICTED: hypothetical protein [Vitis vinifera]		Glyma03g24980	0.01	5.06	8.98299	gi|225433017|ref|XP_002284642.1|/2.07845e-143/PREDICTED: hypothetical protein [Vitis vinifera]		Glyma17g01480	2.37	0.01	-7.88874	gi|225444293|ref|XP_002263584.1|/4.88895e-128/PREDICTED: hypothetical protein [Vitis vinifera]		Glyma19g13280	0.01	6.53	gi|225461054|ref|XP_002278893.1|/3.14432e-107/PREDICTED: hypothetical protein [Vitis vinifera]			Glyma13g08010	32.37	15.88	-1.02745	gi|224141217|ref|XP_002323971.1|/1.31896e-122/predicted protein [Populus trichocarpa]
Glyma03g27840	0.01	7.02	9.45533	gi|225440159|ref|XP_002277986.1|/0/PREDICTED: hypothetical protein [Vitis vinifera]		Glyma18g03040	4.03	0.01	-8.65464	gi|225448439|ref|XP_002272022.1|/0/PREDICTED: hypothetical protein [Vitis vinifera]		Glyma02g38810	0.01	3.13	8.29002	gi|224129230|ref|XP_002320533.1|/6.78594e-124/predicted protein [Populus trichocarpa]		Glyma02g46610	230.23	110.07	-1.06465	gi|225448453|ref|XP_002269430.1|/0/PREDICTED: hypothetical protein [Vitis vinifera]		Glyma02g38810	0.01	4.36	8.76818	gi|224129230|ref|XP_002320533.1|/6.78594e-124/predicted protein [Populus trichocarpa]		Glyma14g04130	2.37	0.01	-7.88874	gi|225435886|ref|XP_002265928.1|/0/PREDICTED: hypothetical protein [Vitis vinifera]		Glyma07g19530	0.01	5.47	gi|224121702|ref|XP_002318651.1|/7.07336e-36/predicted protein [Populus trichocarpa]			Glyma07g38000	24.1	11.82	-1.0278	gi|225432352|ref|XP_002275193.1|/0/PREDICTED: hypothetical protein [Vitis vinifera]
Glyma15g20000	0.01	5.35	9.0634	gi|224145000|ref|XP_002325490.1|/0/predicted protein [Populus trichocarpa]		Glyma01g03450	3.68	0.01	-8.52356	gi|224110918|ref|XP_002315682.1|/1.35141e-101/predicted protein [Populus trichocarpa]		Glyma20g05640	0.01	3.13	8.29002	gi|224131714|ref|XP_002328090.1|/2.30759e-132/predicted protein [Populus trichocarpa]		Glyma10g32260	197.34	94.22	-1.06658	gi|225432862|ref|XP_002283935.1|/0/PREDICTED: hypothetical protein [Vitis vinifera]		Glyma03g27840	0.01	3.31	8.37069	gi|225440159|ref|XP_002277986.1|/0/PREDICTED: hypothetical protein [Vitis vinifera]		Glyma13g17820	3.82	0.35	-3.44815	gi|225461088|ref|XP_002282119.1|/0/PREDICTED: similar to polyubiquitin [Vitis vinifera]		Glyma06g13700	0.01	5.12	gi|225455298|ref|XP_002275134.1|/0/PREDICTED: hypothetical protein [Vitis vinifera]			Glyma09g02750	16.19	7.94	-1.02789	gi|224056521|ref|XP_002298892.1|/0/predicted protein [Populus trichocarpa]
Glyma10g42870	0.01	3.68	8.52356	gi|224080640|ref|XP_002306191.1|/1.39593e-139/predicted protein [Populus trichocarpa]		Glyma02g18020	3.51	0.01	-8.45533	gi|219116592|ref|XP_002179091.1|/1.1806e-13/predicted protein [Phaeodactylum tricornutum CCAP 1055/1]		Glyma18g38430	0.01	2.96	8.20945	gi|225464210|ref|XP_002265100.1|/0/PREDICTED: hypothetical protein [Vitis vinifera]		Glyma13g34670	83.23	39.71	-1.0676	gi|225461632|ref|XP_002285388.1|/4.20351e-86/PREDICTED: hypothetical protein [Vitis vinifera]		Glyma16g02010	0.01	2.96	8.20945	gi|224128069|ref|XP_002320236.1|/4.92627e-43/predicted protein [Populus trichocarpa]		Glyma10g28520	5.46	0.52	-3.39232	gi|225461570|ref|XP_002282857.1|/0/PREDICTED: similar to protein transport protein Sec24, putative [Vitis vinifera]		Glyma13g25110	0.01	4.59	gi|225470365|ref|XP_002270799.1|/0/PREDICTED: hypothetical protein [Vitis vinifera]			Glyma08g06780	23.4	11.47	-1.02864	gi|224056311|ref|XP_002298798.1|/6.14956e-167/predicted protein [Populus trichocarpa]
Glyma06g15010	0.01	3.34	8.3837	gi|224128738|ref|XP_002328954.1|/0/predicted protein [Populus trichocarpa]		Glyma06g38600	2.45	0.01	-7.93664	gi|225461338|ref|XP_002281860.1|/0/PREDICTED: hypothetical protein [Vitis vinifera]		Glyma08g21490	0.01	2.79	8.12412	gi|225442468|ref|XP_002278075.1|/2.86896e-162/PREDICTED: hypothetical protein [Vitis vinifera]		Glyma04g02900	33.25	15.85	-1.06887	gi|225458085|ref|XP_002280655.1|/0/PREDICTED: hypothetical protein [Vitis vinifera]		Glyma06g38260	0.01	2.44	7.93074	gi|224063369|ref|XP_002301115.1|/1.60697e-29/predicted protein [Populus trichocarpa]		Glyma09g00860	6.37	0.7	-3.18587	gi|224113815|ref|XP_002332482.1|/2.41743e-39/predicted protein [Populus trichocarpa]		Glyma14g04610	0.01	4.41	gi|225459818|ref|XP_002285916.1|/9.16865e-176/PREDICTED: hypothetical protein [Vitis vinifera]			Glyma20g24740	30.61	15	-1.02904	gi|225448930|ref|XP_002271948.1|/0/PREDICTED: hypothetical protein [Vitis vinifera]
Glyma17g07670	0.01	3.17	8.30834	gi|225445726|ref|XP_002270946.1|/0/PREDICTED: hypothetical protein isoform 2 [Vitis vinifera]		Glyma10g12660	2.45	0.01	-7.93664	gi|224113371|ref|XP_002316473.1|/6.08122e-22/predicted protein [Populus trichocarpa]		Glyma20g38490	0.01	2.79	8.12412	gi|225448815|ref|XP_002276049.1|/3.52372e-157/PREDICTED: hypothetical protein [Vitis vinifera]		Glyma06g17980	27.44	13.06	-1.07113	gi|224119634|ref|XP_002318122.1|/0/predicted protein [Populus trichocarpa]		Glyma10g04440	0.01	2.44	7.93074	gi|225438075|ref|XP_002272358.1|/1.6461e-169/PREDICTED: hypothetical protein [Vitis vinifera]		Glyma10g15530	6.19	0.7	-3.14451	gi|225470152|ref|XP_002267295.1|/4.08676e-89/PREDICTED: hypothetical protein [Vitis vinifera]		Glyma20g25080	0.01	4.23	gi|225424001|ref|XP_002283553.1|/1.22608e-27/PREDICTED: hypothetical protein [Vitis vinifera]			Glyma04g40360	28.5	13.94	-1.03173	gi|225455153|ref|XP_002267996.1|/2.27613e-87/PREDICTED: hypothetical protein [Vitis vinifera]
Glyma06g06670	0.01	3.17	8.30834	gi|224089352|ref|XP_002308701.1|/4.55999e-150/predicted protein [Populus trichocarpa]		Glyma20g36950	2.28	0.01	-7.83289	gi|224131148|ref|XP_002328466.1|/4.00247e-10/predicted protein [Populus trichocarpa]		Glyma14g01960	0.01	2.61	8.02791	gi|225460767|ref|XP_002274103.1|/0/PREDICTED: hypothetical protein [Vitis vinifera]		Glyma15g14550	15.81	7.49	-1.0778	gi|225432062|ref|XP_002280604.1|/9.94174e-178/PREDICTED: hypothetical protein [Vitis vinifera]		Glyma02g04000	3.09	332.24	6.74848	gi|225425531|ref|XP_002266520.1|/1.10142e-38/PREDICTED: hypothetical protein [Vitis vinifera]		Glyma01g33480	12.19	1.39	-3.13254	gi|225453983|ref|XP_002280446.1|/0/PREDICTED: hypothetical protein [Vitis vinifera]		Glyma01g41500	0.01	4.06	gi|224138692|ref|XP_002326666.1|/0/predicted protein [Populus trichocarpa]			Glyma11g13670	21.29	10.41	-1.03221	gi|225433864|ref|XP_002264735.1|/0/PREDICTED: hypothetical protein [Vitis vinifera]
Glyma18g45140	0.01	3.17	8.30834	gi|224076524|ref|XP_002304956.1|/5.91121e-154/predicted protein [Populus trichocarpa]		Glyma12g24570	38.04	0.33	-6.84891	gi|224080191|ref|XP_002306047.1|/1.34478e-17/predicted protein [Populus trichocarpa]		Glyma03g01860	0.01	2.44	7.93074	gi|225453728|ref|XP_002272264.1|/0/PREDICTED: hypothetical protein [Vitis vinifera]		Glyma04g05500	16.17	7.66	-1.0779	gi|224092170|ref|XP_002309492.1|/6.71752e-110/predicted protein [Populus trichocarpa]		Glyma11g37430	0.36	4.88	3.76081	gi|225452202|ref|XP_002270911.1|/0/PREDICTED: hypothetical protein [Vitis vinifera]		Glyma19g31410	15.1	1.74	-3.11739	gi|225441327|ref|XP_002276357.1|/0/PREDICTED: hypothetical protein isoform 1 [Vitis vinifera]		Glyma10g04440	0.01	4.06	gi|225438075|ref|XP_002272358.1|/1.6461e-169/PREDICTED: hypothetical protein [Vitis vinifera]			Glyma05g31670	59.99	29.29	-1.03431	gi|225438589|ref|XP_002276397.1|/0/PREDICTED: hypothetical protein [Vitis vinifera]
Glyma08g25050	0.01	3.01	8.23362	gi|225462348|ref|XP_002269152.1|/3.77811e-174/PREDICTED: hypothetical protein [Vitis vinifera]		Glyma19g31410	29.45	0.33	-6.47966	gi|225441327|ref|XP_002276357.1|/0/PREDICTED: hypothetical protein isoform 1 [Vitis vinifera]		Glyma05g03640	0.01	2.44	7.93074	gi|225426743|ref|XP_002282339.1|/9.84382e-101/PREDICTED: hypothetical protein [Vitis vinifera]		Glyma02g37460	55.6	26.3	-1.08002	gi|224139144|ref|XP_002322991.1|/2.41196e-154/predicted protein [Populus trichocarpa]		Glyma20g26110	3.09	40.44	3.7101	gi|225424168|ref|XP_002284079.1|/1.04224e-119/PREDICTED: hypothetical protein [Vitis vinifera]		Glyma17g00480	4.37	0.52	-3.07105	gi|224120026|ref|XP_002331118.1|/0/predicted protein [Populus trichocarpa]		Glyma11g13910	0.01	4.06	gi|224057513|ref|XP_002299244.1|/2.74152e-170/predicted protein [Populus trichocarpa]			Glyma07g05500	87.09	42.52	-1.03437	gi|225453632|ref|XP_002267819.1|/4.20903e-98/PREDICTED: hypothetical protein, partial [Vitis vinifera]
Glyma12g03680	0.01	3.01	8.23362	gi|224078315|ref|XP_002305520.1|/0/predicted protein [Populus trichocarpa]		Glyma13g23680	36.81	0.84	-5.45356	gi|225445474|ref|XP_002281975.1|/0/PREDICTED: hypothetical protein [Vitis vinifera]		Glyma14g36910	0.01	2.44	7.93074	gi|225447486|ref|XP_002267175.1|/0/PREDICTED: hypothetical protein [Vitis vinifera]		Glyma17g37740	23.99	11.32	-1.08356	gi|224062009|ref|XP_002300709.1|/2.1909e-59/predicted protein [Populus trichocarpa]		Glyma18g52090	0.36	4.71	3.70966	gi|224053517|ref|XP_002297852.1|/2.84467e-76/predicted protein [Populus trichocarpa]		Glyma19g31420	7.28	0.87	-3.06485	gi|225441331|ref|XP_002274397.1|/6.13981e-101/PREDICTED: hypothetical protein [Vitis vinifera]		Glyma18g05100	0.01	4.06	gi|224138044|ref|XP_002326504.1|/2.38081e-81/predicted protein [Populus trichocarpa]			Glyma08g05570	32.2	15.7	-1.0363	gi|225456085|ref|XP_002280982.1|/0/PREDICTED: hypothetical protein [Vitis vinifera]
Glyma06g01530	0.01	3.01	8.23362	gi|225428505|ref|XP_002284401.1|/1.76593e-25/PREDICTED: hypothetical protein [Vitis vinifera]		Glyma16g32960	13.15	0.67	-4.29476	gi|225455555|ref|XP_002267091.1|/0/PREDICTED: hypothetical protein [Vitis vinifera]		Glyma14g01430	0.36	25.43	6.14239	gi|224122300|ref|XP_002330589.1|/0/predicted protein [Populus trichocarpa]		Glyma02g40900	22.17	10.45	-1.08511	gi|224134743|ref|XP_002327478.1|/4.12877e-145/predicted protein [Populus trichocarpa]		Glyma18g52840	0.91	8.54	3.2303	gi|224100987|ref|XP_002312096.1|/1.02642e-90/predicted protein [Populus trichocarpa]		Glyma15g42880	5.64	0.7	-3.01027	gi|225435862|ref|XP_002263460.1|/4.60288e-83/PREDICTED: hypothetical protein [Vitis vinifera]		Glyma05g32310	0.01	3.88	gi|225431543|ref|XP_002281970.1|/4.66111e-129/PREDICTED: hypothetical protein [Vitis vinifera]			Glyma15g14040	160.81	78.34	-1.03754	gi|224056797|ref|XP_002299028.1|/0/predicted protein [Populus trichocarpa]
Glyma17g34570	0.01	2.84	8.14975	gi|224092182|ref|XP_002309497.1|/0/predicted protein [Populus trichocarpa]		Glyma03g04990	70.12	6.01	-3.54439	gi|224091092|ref|XP_002309175.1|/0/predicted protein [Populus trichocarpa]		Glyma20g24940	0.73	22.99	4.97697	gi|225423977|ref|XP_002282578.1|/4.94121e-121/PREDICTED: hypothetical protein [Vitis vinifera]		Glyma02g09000	25.08	11.67	-1.10373	gi|225460662|ref|XP_002267096.1|/1.27025e-142/PREDICTED: hypothetical protein [Vitis vinifera]		Glyma02g09640	0.55	4.71	3.09822	gi|224114631|ref|XP_002332328.1|/5.8758e-74/predicted protein [Populus trichocarpa]		Glyma08g07140	6.73	0.87	-2.95152	gi|224103849|ref|XP_002313218.1|/3.67244e-96/predicted protein [Populus trichocarpa]		Glyma14g01960	0.01	3.88	gi|225460767|ref|XP_002274103.1|/0/PREDICTED: hypothetical protein [Vitis vinifera]			Glyma16g09260	18.83	9.17	-1.03804	gi|224129388|ref|XP_002320574.1|/5.28685e-92/predicted protein [Populus trichocarpa]
Glyma08g19740	0.01	2.84	8.14975	gi|225448032|ref|XP_002272181.1|/1.09855e-92/PREDICTED: hypothetical protein [Vitis vinifera]		Glyma16g06030	14.73	1.34	-3.45845	gi|225451467|ref|XP_002274131.1|/7.83095e-132/PREDICTED: hypothetical protein [Vitis vinifera]		Glyma18g02260	0.36	9.75	4.75933	gi|225438647|ref|XP_002281478.1|/8.50189e-144/PREDICTED: hypothetical protein [Vitis vinifera]		Glyma09g30460	29.62	13.76	-1.10609	gi|224118606|ref|XP_002317862.1|/4.05309e-63/predicted protein [Populus trichocarpa]		Glyma02g36370	0.73	5.58	2.9343	gi|224143973|ref|XP_002325142.1|/0/predicted protein [Populus trichocarpa]		Glyma16g06030	4	0.52	-2.94342	gi|225451467|ref|XP_002274131.1|/7.83095e-132/PREDICTED: hypothetical protein [Vitis vinifera]		Glyma09g18770	0.01	3.71	gi|225424035|ref|XP_002279535.1|/0/PREDICTED: hypothetical protein [Vitis vinifera]			Glyma11g04750	18.12	8.82	-1.03873	gi|225438188|ref|XP_002263822.1|/0/PREDICTED: hypothetical protein [Vitis vinifera]
Glyma19g37680	0.01	2.51	7.97154	gi|225440966|ref|XP_002277252.1|/1.62306e-116/PREDICTED: hypothetical protein [Vitis vinifera]		Glyma14g37470	5.43	0.5	-3.44095	gi|225464200|ref|XP_002264094.1|/3.05352e-123/PREDICTED: hypothetical protein [Vitis vinifera]		Glyma07g19120	1.09	29.26	4.74653	gi|225439530|ref|XP_002264158.1|/1.67942e-68/PREDICTED: hypothetical protein [Vitis vinifera]		Glyma02g00380	79.77	36.92	-1.11144	gi|225432862|ref|XP_002283935.1|/0/PREDICTED: hypothetical protein [Vitis vinifera]		Glyma18g45140	0.55	4.18	2.926	gi|224076524|ref|XP_002304956.1|/5.91121e-154/predicted protein [Populus trichocarpa]		Glyma04g04000	7.82	1.05	-2.89678	gi|225458579|ref|XP_002284610.1|/7.55886e-123/PREDICTED: hypothetical protein [Vitis vinifera]		Glyma19g35720	0.01	3.71	gi|224087387|ref|XP_002308146.1|/2.70014e-137/predicted protein [Populus trichocarpa]			Glyma07g08120	16.71	8.12	-1.04116	gi|225433316|ref|XP_002282504.1|/0/PREDICTED: hypothetical protein [Vitis vinifera]
Glyma18g32900	0.01	2.51	7.97154	gi|225469882|ref|XP_002270480.1|/5.59714e-141/PREDICTED: hypothetical protein [Vitis vinifera]		Glyma07g07280	7.89	0.84	-3.23156	gi|224064057|ref|XP_002301370.1|/0/predicted protein [Populus trichocarpa]		Glyma19g16230	0.36	6.62	4.20076	gi|225452432|ref|XP_002274197.1|/5.14993e-122/PREDICTED: hypothetical protein [Vitis vinifera]		Glyma13g32380	39.25	18.11	-1.11591	gi|225467522|ref|XP_002270176.1|/7.0803e-146/PREDICTED: hypothetical protein [Vitis vinifera]		Glyma07g05490	0.91	5.93	2.70409	gi|224128069|ref|XP_002320236.1|/3.24097e-54/predicted protein [Populus trichocarpa]		Glyma10g04850	24.56	3.31	-2.89141	gi|224069969|ref|XP_002303094.1|/0/predicted protein [Populus trichocarpa]		Glyma02g45570	0.01	3.53	gi|224082566|ref|XP_002306744.1|/1.683e-13/predicted protein [Populus trichocarpa]			Glyma02g38170	16.36	7.94	-1.04296	gi|225459012|ref|XP_002283668.1|/0/PREDICTED: hypothetical protein [Vitis vinifera]
Glyma18g53480	0.01	2.34	7.87036	gi|224108508|ref|XP_002314874.1|/2.01134e-54/predicted protein [Populus trichocarpa]		Glyma13g01750	47.16	5.18	-3.18654	gi|225459280|ref|XP_002285784.1|/0/PREDICTED: hypothetical protein [Vitis vinifera]		Glyma09g01830	1.09	18.29	4.06866	gi|224124726|ref|XP_002329933.1|/0/predicted protein [Populus trichocarpa]		Glyma05g07840	17.44	8.01	-1.12253	gi|225427470|ref|XP_002270678.1|/2.66405e-51/PREDICTED: hypothetical protein [Vitis vinifera]		Glyma01g38860	1.46	9.06	2.63354	gi|225468147|ref|XP_002267660.1|/9.93698e-97/PREDICTED: hypothetical protein [Vitis vinifera]		Glyma01g43460	8.37	1.22	-2.77835	gi|224120666|ref|XP_002318387.1|/3.89198e-75/predicted protein [Populus trichocarpa]		Glyma18g49230	0.01	3.53	gi|224140677|ref|XP_002323705.1|/1.01694e-160/predicted protein [Populus trichocarpa]			Glyma07g40340	85.15	41.29	-1.04421	gi|224119928|ref|XP_002331097.1|/0/predicted protein [Populus trichocarpa]
Glyma06g01810	0.01	2.34	7.87036	gi|225457612|ref|XP_002274079.1|/0/PREDICTED: hypothetical protein [Vitis vinifera]		Glyma04g35600	3.68	0.5	-2.87971	gi|225457046|ref|XP_002279663.1|/0/PREDICTED: hypothetical protein [Vitis vinifera]		Glyma13g41090	0.55	8.01	3.8643	gi|224059496|ref|XP_002299875.1|/2.85724e-42/predicted protein [Populus trichocarpa]		Glyma03g28660	16.35	7.49	-1.12625	gi|225441327|ref|XP_002276357.1|/0/PREDICTED: hypothetical protein isoform 1 [Vitis vinifera]		Glyma16g06420	1.09	6.62	2.6025	gi|225452142|ref|XP_002270234.1|/0/PREDICTED: hypothetical protein [Vitis vinifera]		Glyma08g15680	6.91	1.05	-2.7183	gi|225461808|ref|XP_002285634.1|/0/PREDICTED: hypothetical protein [Vitis vinifera]		Glyma02g45000	0.01	3.35	gi|225436589|ref|XP_002275100.1|/0/PREDICTED: hypothetical protein [Vitis vinifera]			Glyma16g28310	95.89	46.4	-1.04726	gi|225460680|ref|XP_002269230.1|/1.04375e-179/PREDICTED: hypothetical protein [Vitis vinifera]
Glyma01g38860	0.7	22.55	5.00963	gi|225468147|ref|XP_002267660.1|/9.93698e-97/PREDICTED: hypothetical protein [Vitis vinifera]		Glyma20g38290	6.14	0.84	-2.86978	gi|225450655|ref|XP_002282891.1|/1.68727e-84/PREDICTED: similar to fiber protein Fb2 [Vitis vinifera]		Glyma13g43870	0.73	10.62	3.86274	gi|225442759|ref|XP_002280686.1|/0/PREDICTED: hypothetical protein [Vitis vinifera]		Glyma17g10040	141.92	64.96	-1.12745	gi|225457130|ref|XP_002280322.1|/3.88499e-171/PREDICTED: hypothetical protein [Vitis vinifera]		Glyma13g09380	2.18	12.55	2.52529	gi|225457863|ref|XP_002269120.1|/3.39884e-46/PREDICTED: hypothetical protein [Vitis vinifera]		Glyma10g01160	30.57	5.06	-2.59491	gi|224116020|ref|XP_002332028.1|/5.61911e-07/predicted protein [Populus trichocarpa]		Glyma11g03350	0.01	3.18	gi|225426938|ref|XP_002265922.1|/3.56762e-97/PREDICTED: hypothetical protein isoform 1 [Vitis vinifera]			Glyma06g13180	14.6	7.06	-1.04823	gi|224120646|ref|XP_002318382.1|/0/predicted protein [Populus trichocarpa]
Glyma14g01430	4.91	127.97	4.70394	gi|224122300|ref|XP_002330589.1|/0/predicted protein [Populus trichocarpa]		Glyma10g41960	86.25	12.53	-2.78314	gi|225424001|ref|XP_002283553.1|/3.84132e-22/PREDICTED: hypothetical protein [Vitis vinifera]		Glyma18g43680	0.73	10.28	3.8158	gi|225439530|ref|XP_002264158.1|/3.94742e-72/PREDICTED: hypothetical protein [Vitis vinifera]		Glyma13g36120	95.22	43.02	-1.14626	gi|225461168|ref|XP_002282942.1|/0/PREDICTED: hypothetical protein [Vitis vinifera]		Glyma17g14320	1.27	6.97	2.45633	gi|224125112|ref|XP_002329896.1|/6.22481e-176/predicted protein [Populus trichocarpa]		Glyma08g48000	41.85	7.15	-2.54921	gi|224108508|ref|XP_002314874.1|/2.22001e-58/predicted protein [Populus trichocarpa]		Glyma13g33840	0.01	3.18	gi|225461828|ref|XP_002283733.1|/2.8629e-96/PREDICTED: hypothetical protein [Vitis vinifera]			Glyma03g30170	33.6	16.23	-1.0498	gi|225441473|ref|XP_002275724.1|/1.30674e-45/PREDICTED: hypothetical protein [Vitis vinifera]
Glyma11g24620	0.35	7.85	4.48727	gi|224059300|ref|XP_002299814.1|/0/predicted protein [Populus trichocarpa]		Glyma03g19880	4.21	0.67	-2.65159	gi|224124310|ref|XP_002329991.1|/5.57654e-40/predicted protein [Populus trichocarpa]		Glyma15g19450	0.36	5.05	3.81021	gi|225444762|ref|XP_002279485.1|/0/PREDICTED: hypothetical protein [Vitis vinifera]		Glyma12g10520	15.45	6.97	-1.14838	gi|225447013|ref|XP_002268282.1|/0/PREDICTED: hypothetical protein [Vitis vinifera]		Glyma08g10730	0.91	4.88	2.42294	gi|225425880|ref|XP_002270297.1|/0/PREDICTED: hypothetical protein [Vitis vinifera]		Glyma02g10150	43.67	7.84	-2.47772	gi|224109522|ref|XP_002315224.1|/2.21072e-147/predicted protein [Populus trichocarpa]		Glyma06g05550	0.01	2.65	gi|225429498|ref|XP_002278410.1|/1.16427e-138/PREDICTED: hypothetical protein isoform 1 [Vitis vinifera]			Glyma01g01000	14.25	6.88	-1.05048	gi|225445071|ref|XP_002283565.1|/0/PREDICTED: hypothetical protein [Vitis vinifera]
Glyma20g26110	1.23	19.71	4.0022	gi|225424168|ref|XP_002284079.1|/1.04224e-119/PREDICTED: hypothetical protein [Vitis vinifera]		Glyma06g36520	8.06	1.34	-2.58855	gi|224094703|ref|XP_002310202.1|/6.62199e-146/predicted protein [Populus trichocarpa]		Glyma05g35990	0.36	4.18	3.53743	gi|225429398|ref|XP_002275238.1|/2.2656e-103/PREDICTED: hypothetical protein [Vitis vinifera]		Glyma04g43500	68.87	31	-1.15161	gi|225430812|ref|XP_002271463.1|/1.67771e-164/PREDICTED: hypothetical protein [Vitis vinifera]		Glyma17g15940	1.09	5.75	2.39923	gi|224063641|ref|XP_002301242.1|/4.60086e-125/predicted protein [Populus trichocarpa]		Glyma11g30030	8.01	1.57	-2.35104	gi|225454030|ref|XP_002281170.1|/4.99212e-123/PREDICTED: hypothetical protein [Vitis vinifera]		Glyma13g32830	0.01	2.65	gi|225426492|ref|XP_002277375.1|/9.16227e-167/PREDICTED: hypothetical protein [Vitis vinifera]			Glyma06g48230	38.88	18.7	-1.05599	gi|225430812|ref|XP_002271463.1|/5.72928e-149/PREDICTED: hypothetical protein [Vitis vinifera]
Glyma18g52840	0.88	13.2	3.90689	gi|224100987|ref|XP_002312096.1|/1.02642e-90/predicted protein [Populus trichocarpa]		Glyma12g33420	6.84	1.17	-2.54749	gi|224095567|ref|XP_002310412.1|/4.49095e-07/predicted protein [Populus trichocarpa]		Glyma10g25700	0.73	7.31	3.3239	gi|225433351|ref|XP_002282738.1|/4.79012e-120/PREDICTED: hypothetical protein [Vitis vinifera]		Glyma06g34940	17.08	7.66	-1.15689	gi|225461591|ref|XP_002285298.1|/0/PREDICTED: hypothetical protein [Vitis vinifera]		Glyma06g42880	1.27	6.62	2.382	gi|225446637|ref|XP_002281115.1|/0/PREDICTED: hypothetical protein isoform 2 [Vitis vinifera]		Glyma11g07430	5.28	1.05	-2.33015	gi|224094809|ref|XP_002310245.1|/0/predicted protein [Populus trichocarpa]		Glyma14g36910	0.01	2.65	gi|225447486|ref|XP_002267175.1|/0/PREDICTED: hypothetical protein [Vitis vinifera]			Glyma02g46070	62.81	30.17	-1.05788	gi|225460973|ref|XP_002278179.1|/0/PREDICTED: similar to calmodulin-like domain protein kinase isoenzyme gamma [Vitis vinifera]
Glyma06g38260	0.35	5.18	3.88753	gi|224063369|ref|XP_002301115.1|/1.60697e-29/predicted protein [Populus trichocarpa]		Glyma18g53180	5.61	1	-2.488	gi|225462831|ref|XP_002269246.1|/1.02586e-115/PREDICTED: hypothetical protein [Vitis vinifera]		Glyma03g24980	1.09	10.45	3.2611	gi|225433017|ref|XP_002284642.1|/2.07845e-143/PREDICTED: hypothetical protein [Vitis vinifera]		Glyma05g32970	27.98	12.54	-1.15786	gi|225438325|ref|XP_002272045.1|/0/PREDICTED: hypothetical protein [Vitis vinifera]		Glyma04g05660	2.18	11.33	2.37775	gi|224092136|ref|XP_002309484.1|/8.18955e-142/predicted protein [Populus trichocarpa]		Glyma05g01230	6	1.22	-2.29808	gi|225456715|ref|XP_002274303.1|/0/PREDICTED: hypothetical protein [Vitis vinifera]		Glyma18g51790	0.01	2.47	gi|224057842|ref|XP_002299351.1|/2.71676e-92/predicted protein [Populus trichocarpa]			Glyma04g43470	91.66	43.76	-1.06668	gi|225432973|ref|XP_002280640.1|/1.90416e-178/PREDICTED: hypothetical protein [Vitis vinifera]
Glyma13g06930	1.4	19.05	3.76629	gi|225451866|ref|XP_002282329.1|/4.56121e-134/PREDICTED: hypothetical protein [Vitis vinifera]		Glyma12g11060	8.24	1.67	-2.3028	gi|225447392|ref|XP_002275342.1|/0/PREDICTED: hypothetical protein [Vitis vinifera]		Glyma17g14170	5.45	50.85	3.22192	gi|225426743|ref|XP_002282339.1|/2.94335e-153/PREDICTED: hypothetical protein [Vitis vinifera]		Glyma15g06160	16.35	7.31	-1.16135	gi|225440338|ref|XP_002270073.1|/0/PREDICTED: hypothetical protein [Vitis vinifera]		Glyma11g35290	0.91	4.71	2.37179	gi|224098604|ref|XP_002311222.1|/2.10514e-167/predicted protein [Populus trichocarpa]		Glyma12g10130	31.48	6.45	-2.28706	gi|225462438|ref|XP_002264570.1|/0/PREDICTED: similar to GTP-binding family protein [Vitis vinifera]		Glyma03g01940	0.01	2.29	gi|225453754|ref|XP_002273975.1|/2.18356e-42/PREDICTED: hypothetical protein [Vitis vinifera]			Glyma01g42290	22.7	10.76	-1.07701	gi|224074739|ref|XP_002304448.1|/4.12458e-178/predicted protein [Populus trichocarpa]
Glyma16g06420	1.4	16.54	3.56246	gi|225452142|ref|XP_002270234.1|/0/PREDICTED: hypothetical protein [Vitis vinifera]		Glyma06g13000	12.8	2.67	-2.26123	gi|224118140|ref|XP_002317741.1|/0/predicted protein [Populus trichocarpa]		Glyma10g42090	2.91	25.95	3.15664	gi|225423977|ref|XP_002282578.1|/6.85363e-124/PREDICTED: hypothetical protein [Vitis vinifera]		Glyma02g03960	70.51	31.52	-1.16156	gi|224100181|ref|XP_002311777.1|/0/predicted protein [Populus trichocarpa]		Glyma20g31940	6.37	30.68	2.26793	gi|225449082|ref|XP_002274556.1|/0/PREDICTED: hypothetical protein [Vitis vinifera]		Glyma03g07580	5.09	1.05	-2.27728	gi|225439414|ref|XP_002263907.1|/3.16375e-26/PREDICTED: hypothetical protein [Vitis vinifera]		Glyma20g28350	0.01	2.29	gi|225432636|ref|XP_002278244.1|/0/PREDICTED: hypothetical protein [Vitis vinifera]			Glyma13g35400	12.67	6	-1.07838	gi|225461399|ref|XP_002284849.1|/0/PREDICTED: hypothetical protein [Vitis vinifera]
Glyma13g25110	0.53	6.01	3.5033	gi|225470365|ref|XP_002270799.1|/0/PREDICTED: hypothetical protein [Vitis vinifera]		Glyma06g24780	5.43	1.17	-2.21444	gi|225445438|ref|XP_002285069.1|/8.77629e-166/PREDICTED: hypothetical protein [Vitis vinifera]		Glyma12g36200	4.91	42.67	3.11943	gi|224116976|ref|XP_002317443.1|/2.52459e-149/predicted protein [Populus trichocarpa]		Glyma11g34160	43.25	19.33	-1.16186	gi|225449444|ref|XP_002283100.1|/1.10726e-112/PREDICTED: hypothetical protein [Vitis vinifera]		Glyma05g33510	1.64	7.84	2.25716	gi|225457456|ref|XP_002264379.1|/2.15943e-143/PREDICTED: hypothetical protein [Vitis vinifera]		Glyma04g36270	5.09	1.05	-2.27728	gi|225456874|ref|XP_002277204.1|/4.63287e-132/PREDICTED: hypothetical protein [Vitis vinifera]		Glyma10g39740	4.57	692.36	gi|224078686|ref|XP_002305603.1|/1.82446e-155/predicted protein [Populus trichocarpa]			Glyma05g04270	65.27	30.88	-1.07975	gi|224125148|ref|XP_002329905.1|/0/predicted protein [Populus trichocarpa]
Glyma09g01830	1.93	20.22	3.38911	gi|224124726|ref|XP_002329933.1|/0/predicted protein [Populus trichocarpa]		Glyma16g27420	13.15	2.84	-2.2111	gi|225460498|ref|XP_002275027.1|/1.32794e-149/PREDICTED: hypothetical protein [Vitis vinifera]		Glyma08g15580	0.55	4.53	3.04201	gi|225431543|ref|XP_002281970.1|/7.16926e-133/PREDICTED: hypothetical protein [Vitis vinifera]		Glyma16g25830	18.35	8.19	-1.16384	gi|224084185|ref|XP_002307231.1|/1.25027e-59/predicted protein [Populus trichocarpa]		Glyma05g08990	1.64	7.84	2.25716	gi|225452342|ref|XP_002274196.1|/0/PREDICTED: hypothetical protein [Vitis vinifera]		Glyma19g02440	9.28	1.92	-2.27302	gi|224140949|ref|XP_002323839.1|/4.47391e-90/predicted protein [Populus trichocarpa]		Glyma20g27990	9.5	593.2	gi|224116086|ref|XP_002317206.1|/5.39353e-155/predicted protein [Populus trichocarpa]			Glyma18g36130	46.27	21.88	-1.08046	gi|225470105|ref|XP_002262721.1|/8.50558e-154/PREDICTED: hypothetical protein [Vitis vinifera]
Glyma13g24700	1.93	18.21	3.23806	gi|225443654|ref|XP_002280261.1|/1.87566e-41/PREDICTED: hypothetical protein [Vitis vinifera]		Glyma03g07350	21.91	4.84	-2.17851	gi|225439518|ref|XP_002270443.1|/0/PREDICTED: hypothetical protein [Vitis vinifera]		Glyma17g17770	0.55	4.53	3.04201	gi|225438956|ref|XP_002284242.1|/0/PREDICTED: hypothetical protein isoform 1 [Vitis vinifera]		Glyma13g34180	32.16	14.28	-1.17127	gi|225461750|ref|XP_002285537.1|/2.25804e-120/PREDICTED: hypothetical protein [Vitis vinifera]		Glyma11g10710	1.09	5.06	2.21481	gi|224096552|ref|XP_002310654.1|/2.12094e-151/predicted protein [Populus trichocarpa]		Glyma15g11870	5.82	1.22	-2.25414	gi|224118112|ref|XP_002331561.1|/3.97466e-89/predicted protein [Populus trichocarpa]		Glyma20g26110	2.46	100.04	gi|225424168|ref|XP_002284079.1|/1.04224e-119/PREDICTED: hypothetical protein [Vitis vinifera]			Glyma14g04580	555.96	262.9	-1.08047	gi|225436011|ref|XP_002273485.1|/1.15738e-60/PREDICTED: hypothetical protein [Vitis vinifera]
Glyma02g14440	1.58	14.7	3.21782	gi|225423818|ref|XP_002280608.1|/0/PREDICTED: hypothetical protein [Vitis vinifera]		Glyma12g04120	9.64	2.17	-2.15134	gi|225427772|ref|XP_002275329.1|/0/PREDICTED: hypothetical protein [Vitis vinifera]		Glyma11g33110	0.91	7.31	3.00593	gi|225466273|ref|XP_002272437.1|/0/PREDICTED: hypothetical protein [Vitis vinifera]		Glyma06g10450	14.54	6.44	-1.17489	gi|225459188|ref|XP_002284015.1|/8.25881e-76/PREDICTED: hypothetical protein [Vitis vinifera]		Glyma11g18270	1.64	7.5	2.19319	gi|225436140|ref|XP_002275098.1|/1.37221e-159/PREDICTED: hypothetical protein [Vitis vinifera]		Glyma19g40260	10.73	2.27	-2.24089	gi|225437515|ref|XP_002275221.1|/3.6885e-172/PREDICTED: hypothetical protein [Vitis vinifera]		Glyma12g00960	0.53	9.7	gi|224074641|ref|XP_002304404.1|/0/predicted protein [Populus trichocarpa]			Glyma03g28590	24.28	11.47	-1.0819	gi|224139738|ref|XP_002323253.1|/9.58707e-116/predicted protein [Populus trichocarpa]
Glyma18g50080	1.23	10.69	3.11953	gi|225451709|ref|XP_002276804.1|/1.13527e-126/PREDICTED: hypothetical protein [Vitis vinifera]		Glyma15g02030	11.04	2.51	-2.13698	gi|224061145|ref|XP_002300357.1|/2.99548e-154/predicted protein [Populus trichocarpa]		Glyma13g24700	1.82	14.46	2.99006	gi|225443654|ref|XP_002280261.1|/1.87566e-41/PREDICTED: hypothetical protein [Vitis vinifera]		Glyma16g17500	79.77	35.01	-1.18808	gi|225427524|ref|XP_002265127.1|/0/PREDICTED: hypothetical protein [Vitis vinifera]		Glyma04g02100	2.37	10.63	2.16518	gi|225459844|ref|XP_002285925.1|/0/PREDICTED: hypothetical protein [Vitis vinifera]		Glyma16g19190	13.83	2.96	-2.22413	gi|224111766|ref|XP_002315971.1|/1.02878e-68/predicted protein [Populus trichocarpa]		Glyma12g05890	0.53	8.82	gi|224057513|ref|XP_002299244.1|/1.68489e-156/predicted protein [Populus trichocarpa]			Glyma01g45570	19.53	9.17	-1.0907	gi|225428877|ref|XP_002282482.1|/1.71546e-105/PREDICTED: similar to leucine-rich repeat family protein [Vitis vinifera]
Glyma10g25700	1.23	10.53	3.09778	gi|225433351|ref|XP_002282738.1|/4.79012e-120/PREDICTED: hypothetical protein [Vitis vinifera]		Glyma15g24010	13.67	3.17	-2.10846	gi|224120446|ref|XP_002331050.1|/0/predicted protein [Populus trichocarpa]		Glyma16g32640	0.73	5.75	2.97759	gi|225453820|ref|XP_002272077.1|/3.17526e-139/PREDICTED: hypothetical protein [Vitis vinifera]		Glyma17g05320	54.51	23.69	-1.20224	gi|225436347|ref|XP_002270926.1|/3.84283e-161/PREDICTED: hypothetical protein [Vitis vinifera]		Glyma17g05320	1.27	5.58	2.13544	gi|225436347|ref|XP_002270926.1|/3.84283e-161/PREDICTED: hypothetical protein [Vitis vinifera]		Glyma16g32960	25.11	5.4	-2.21723	gi|225455555|ref|XP_002267091.1|/0/PREDICTED: hypothetical protein [Vitis vinifera]		Glyma13g41540	0.88	14.29	gi|225435480|ref|XP_002285503.1|/4.1709e-161/PREDICTED: similar to ADP,ATP carrier protein, mitochondrial [Vitis vinifera]			Glyma16g09850	31.32	14.64	-1.09717	gi|225470028|ref|XP_002264783.1|/7.41213e-113/PREDICTED: hypothetical protein [Vitis vinifera]
Glyma13g25030	0.53	4.51	3.08906	gi|225456858|ref|XP_002276812.1|/2.92225e-136/PREDICTED: hypothetical protein [Vitis vinifera]		Glyma05g08810	9.29	2.17	-2.09798	gi|225452382|ref|XP_002273543.1|/3.36542e-72/PREDICTED: hypothetical protein [Vitis vinifera]		Glyma04g06980	1.27	9.75	2.94057	gi|225430320|ref|XP_002285195.1|/0/PREDICTED: hypothetical protein [Vitis vinifera]		Glyma06g02120	27.26	11.84	-1.20312	gi|225459860|ref|XP_002285931.1|/0/PREDICTED: hypothetical protein [Vitis vinifera]		Glyma18g41650	4.91	21.27	2.11503	gi|224132044|ref|XP_002328171.1|/7.75308e-22/predicted protein [Populus trichocarpa]		Glyma03g31980	8.92	1.92	-2.21594	gi|224066247|ref|XP_002302045.1|/5.16316e-71/predicted protein [Populus trichocarpa]		Glyma05g38130	0.35	5.12	gi|225426801|ref|XP_002283030.1|/2.50403e-91/PREDICTED: hypothetical protein [Vitis vinifera]			Glyma02g10920	38.88	18.17	-1.09747	gi|225423905|ref|XP_002281785.1|/1.12258e-115/PREDICTED: hypothetical protein [Vitis vinifera]
Glyma05g30500	0.53	4.51	3.08906	gi|224105147|ref|XP_002313701.1|/2.55718e-12/predicted protein [Populus trichocarpa]		Glyma14g22700	12.45	3.01	-2.04831	gi|225429928|ref|XP_002283782.1|/2.37899e-178/PREDICTED: hypothetical protein [Vitis vinifera]		Glyma06g18320	0.55	4.18	2.926	gi|225456794|ref|XP_002277650.1|/1.33117e-120/PREDICTED: hypothetical protein [Vitis vinifera]		Glyma12g03390	53.61	23.16	-1.21087	gi|225427938|ref|XP_002277315.1|/8.14147e-137/PREDICTED: hypothetical protein [Vitis vinifera]		Glyma02g05350	2.73	11.5	2.07466	gi|224134078|ref|XP_002327750.1|/0/predicted protein [Populus trichocarpa]		Glyma13g00570	6.37	1.39	-2.19621	gi|224090523|ref|XP_002309012.1|/0/predicted protein [Populus trichocarpa]		Glyma07g30250	0.53	6.7	gi|224092745|ref|XP_002334872.1|/7.90892e-177/predicted protein [Populus trichocarpa]			Glyma12g34420	72.49	33.7	-1.10503	gi|225461168|ref|XP_002282942.1|/0/PREDICTED: hypothetical protein [Vitis vinifera]
Glyma03g24980	1.05	8.85	3.07529	gi|225433017|ref|XP_002284642.1|/2.07845e-143/PREDICTED: hypothetical protein [Vitis vinifera]		Glyma01g39780	9.64	2.34	-2.04252	gi|225438898|ref|XP_002283886.1|/0/PREDICTED: hypothetical protein [Vitis vinifera]		Glyma06g38260	0.55	4.18	2.926	gi|224063369|ref|XP_002301115.1|/1.60697e-29/predicted protein [Populus trichocarpa]		Glyma10g05610	11.81	5.05	-1.22565	gi|224138594|ref|XP_002322853.1|/6.01841e-68/predicted protein [Populus trichocarpa]		Glyma17g26620	5.64	22.84	2.0178	gi|225429414|ref|XP_002275831.1|/6.97801e-93/PREDICTED: hypothetical protein [Vitis vinifera]		Glyma12g30070	13.46	2.96	-2.18501	gi|225436522|ref|XP_002273792.1|/0/PREDICTED: hypothetical protein [Vitis vinifera]		Glyma03g42390	0.88	11.12	gi|225441963|ref|XP_002263215.1|/1.82533e-39/PREDICTED: hypothetical protein [Vitis vinifera]			Glyma02g10220	21.64	10.06	-1.10507	gi|225446952|ref|XP_002264290.1|/0/PREDICTED: hypothetical protein [Vitis vinifera]
Glyma14g21270	2.28	18.71	3.0367	gi|224143011|ref|XP_002324817.1|/1.6332e-115/predicted protein [Populus trichocarpa]		Glyma16g12080	8.06	2	-2.01078	gi|224099287|ref|XP_002311424.1|/3.45678e-138/predicted protein [Populus trichocarpa]		Glyma14g02150	0.55	4.18	2.926	gi|224056409|ref|XP_002298842.1|/0/predicted protein [Populus trichocarpa]		Glyma15g19000	13.08	5.57	-1.23161	gi|224122442|ref|XP_002330482.1|/4.06831e-90/predicted protein [Populus trichocarpa]		Glyma03g02370	2.73	10.81	1.98539	gi|225453818|ref|XP_002276807.1|/0/PREDICTED: hypothetical protein [Vitis vinifera]		Glyma17g13230	8.73	1.92	-2.18488	gi|225455822|ref|XP_002275026.1|/0/PREDICTED: hypothetical protein [Vitis vinifera]		Glyma03g41550	0.35	4.06	gi|225454418|ref|XP_002276470.1|/8.74221e-91/PREDICTED: hypothetical protein [Vitis vinifera]			Glyma13g01250	23.58	10.94	-1.10795	gi|225446158|ref|XP_002276867.1|/7.71098e-87/PREDICTED: hypothetical protein [Vitis vinifera]
Glyma11g37430	1.23	9.36	2.92785	gi|225452202|ref|XP_002270911.1|/0/PREDICTED: hypothetical protein [Vitis vinifera]		Glyma07g35030	6.66	1.67	-1.99567	gi|225465133|ref|XP_002273767.1|/0/PREDICTED: hypothetical protein [Vitis vinifera]		Glyma02g45460	1.09	8.19	2.90954	gi|224062677|ref|XP_002300872.1|/2.12247e-147/predicted protein [Populus trichocarpa]		Glyma17g11410	25.8	10.97	-1.23381	gi|225463033|ref|XP_002267199.1|/0/PREDICTED: hypothetical protein [Vitis vinifera]		Glyma05g36710	49.85	197.32	1.98487	gi|225426284|ref|XP_002266905.1|/3.83973e-80/PREDICTED: hypothetical protein [Vitis vinifera]		Glyma02g44150	8.55	1.92	-2.15482	gi|225435999|ref|XP_002273133.1|/5.6079e-173/PREDICTED: hypothetical protein [Vitis vinifera]		Glyma15g37750	0.35	4.06	gi|225468336|ref|XP_002270406.1|/8.11103e-129/PREDICTED: hypothetical protein [Vitis vinifera]			Glyma19g33740	18.65	8.65	-1.1084	gi|225436992|ref|XP_002272356.1|/3.04558e-168/PREDICTED: hypothetical protein [Vitis vinifera]
Glyma16g27250	0.53	4.01	2.91954	gi|224145191|ref|XP_002325559.1|/0/predicted protein [Populus trichocarpa]		Glyma09g08650	9.99	2.51	-1.9928	gi|225444599|ref|XP_002274576.1|/0/PREDICTED: hypothetical protein isoform 1 [Vitis vinifera]		Glyma11g06180	0.91	6.79	2.89947	gi|225470465|ref|XP_002263033.1|/1.48466e-120/PREDICTED: hypothetical protein [Vitis vinifera]		Glyma10g24630	54.51	23.16	-1.23489	gi|224053451|ref|XP_002297822.1|/0/predicted protein [Populus trichocarpa]		Glyma17g06660	1.46	5.75	1.97759	gi|225470656|ref|XP_002268213.1|/9.493e-87/PREDICTED: hypothetical protein [Vitis vinifera]		Glyma10g25700	13.1	2.96	-2.1459	gi|225433351|ref|XP_002282738.1|/4.79012e-120/PREDICTED: hypothetical protein [Vitis vinifera]		Glyma11g03520	0.35	3.71	gi|225426989|ref|XP_002270066.1|/1.06595e-177/PREDICTED: hypothetical protein [Vitis vinifera]			Glyma03g01280	27.09	12.53	-1.11237	gi|225454194|ref|XP_002273844.1|/3.91907e-115/PREDICTED: hypothetical protein [Vitis vinifera]
Glyma11g36140	0.7	5.01	2.83938	gi|225436295|ref|XP_002269920.1|/0/PREDICTED: hypothetical protein [Vitis vinifera]		Glyma17g09910	11.04	2.84	-1.95878	gi|224121662|ref|XP_002318641.1|/6.903e-28/predicted protein [Populus trichocarpa]		Glyma20g07060	0.91	6.62	2.86289	gi|225447498|ref|XP_002267417.1|/0/PREDICTED: hypothetical protein [Vitis vinifera]		Glyma16g25500	17.08	7.14	-1.25831	gi|225430794|ref|XP_002270711.1|/9.78712e-74/PREDICTED: hypothetical protein [Vitis vinifera]		Glyma18g46610	2.91	11.16	1.93925	gi|225454216|ref|XP_002273474.1|/0/PREDICTED: hypothetical protein [Vitis vinifera]		Glyma04g02300	6.91	1.57	-2.13792	gi|225459748|ref|XP_002285898.1|/3.445e-122/PREDICTED: hypothetical protein [Vitis vinifera]		Glyma17g34410	0.35	3.71	gi|224092065|ref|XP_002309460.1|/3.9084e-158/predicted protein [Populus trichocarpa]			Glyma07g36110	15.66	7.23	-1.11502	gi|225432126|ref|XP_002274485.1|/0/PREDICTED: hypothetical protein [Vitis vinifera]
Glyma08g17540	1.58	11.19	2.82421	gi|225462262|ref|XP_002264007.1|/3.75631e-100/PREDICTED: hypothetical protein [Vitis vinifera]		Glyma11g20640	6.49	1.67	-1.95837	gi|224104509|ref|XP_002313460.1|/8.52407e-99/predicted protein [Populus trichocarpa]		Glyma17g15500	1.27	8.71	2.77784	gi|225468117|ref|XP_002267211.1|/6.76861e-109/PREDICTED: hypothetical protein [Vitis vinifera]		Glyma08g21370	46.7	19.51	-1.25921	gi|225445037|ref|XP_002283274.1|/0/PREDICTED: hypothetical protein [Vitis vinifera]		Glyma03g33040	2.18	8.19	1.90954	gi|225439870|ref|XP_002274849.1|/3.2456e-173/PREDICTED: hypothetical protein [Vitis vinifera]		Glyma04g05390	7.64	1.74	-2.13449	gi|225429476|ref|XP_002277676.1|/7.42467e-38/PREDICTED: hypothetical protein [Vitis vinifera]		Glyma01g25830	5.98	59.28	gi|224138898|ref|XP_002322929.1|/0/predicted protein [Populus trichocarpa]			Glyma13g45030	13.02	6	-1.1177	gi|224068275|ref|XP_002302693.1|/0/predicted protein [Populus trichocarpa]
Glyma19g05620	0.7	4.84	2.78958	gi|224079914|ref|XP_002305971.1|/1.18931e-122/predicted protein [Populus trichocarpa]		Glyma17g12230	23.84	6.35	-1.90856	gi|225445535|ref|XP_002282211.1|/1.04717e-143/PREDICTED: hypothetical protein [Vitis vinifera]		Glyma20g27990	147.37	979.3	2.73231	gi|224116086|ref|XP_002317206.1|/5.39353e-155/predicted protein [Populus trichocarpa]		Glyma12g35410	10.9	4.53	-1.26675	gi|84468408|dbj|BAE71287.1|/1.27062e-37/putative early nodulin-like 2 predicted GPI-anchored protein [Trifolium pratense]		Glyma10g02480	4.18	15.34	1.87572	gi|225436725|ref|XP_002268944.1|/2.22195e-56/PREDICTED: hypothetical protein [Vitis vinifera]		Glyma14g22700	5.28	1.22	-2.11366	gi|225429928|ref|XP_002283782.1|/2.37899e-178/PREDICTED: hypothetical protein [Vitis vinifera]		Glyma20g24940	3.52	33.35	gi|225423977|ref|XP_002282578.1|/4.94121e-121/PREDICTED: hypothetical protein [Vitis vinifera]			Glyma18g01580	48.38	22.23	-1.1219	gi|225424564|ref|XP_002285352.1|/0/PREDICTED: hypothetical protein [Vitis vinifera]
Glyma07g30440	1.58	10.69	2.75827	gi|225429082|ref|XP_002271528.1|/0/PREDICTED: hypothetical protein [Vitis vinifera]		Glyma10g02730	28.05	7.52	-1.8992	gi|225436825|ref|XP_002270603.1|/3.04182e-127/PREDICTED: hypothetical protein [Vitis vinifera]		Glyma07g34280	1.64	10.8	2.71926	gi|225438710|ref|XP_002282456.1|/9.60225e-33/PREDICTED: hypothetical protein [Vitis vinifera]		Glyma18g52120	39.43	16.37	-1.26824	gi|225425204|ref|XP_002266641.1|/0/PREDICTED: hypothetical protein [Vitis vinifera]		Glyma13g02210	2	7.32	1.87184	gi|225459394|ref|XP_002285816.1|/0/PREDICTED: hypothetical protein [Vitis vinifera]		Glyma11g11230	6	1.39	-2.10988	gi|225427938|ref|XP_002277315.1|/1.03958e-62/PREDICTED: hypothetical protein [Vitis vinifera]		Glyma14g21270	0.88	8.12	gi|224143011|ref|XP_002324817.1|/1.6332e-115/predicted protein [Populus trichocarpa]			Glyma07g13880	117.53	53.99	-1.12226	gi|225434666|ref|XP_002280152.1|/2.68988e-82/PREDICTED: hypothetical protein [Vitis vinifera]
Glyma17g33230	0.88	5.85	2.73286	gi|225430376|ref|XP_002282928.1|/1.84005e-179/PREDICTED: hypothetical protein [Vitis vinifera]		Glyma11g37660	12.45	3.34	-1.89823	gi|224102375|ref|XP_002312655.1|/0/predicted protein [Populus trichocarpa]		Glyma19g13280	2.36	15.33	2.6995	gi|225461054|ref|XP_002278893.1|/3.14432e-107/PREDICTED: hypothetical protein [Vitis vinifera]		Glyma16g02650	11.81	4.88	-1.27506	gi|225470928|ref|XP_002264072.1|/0/PREDICTED: hypothetical protein [Vitis vinifera]		Glyma03g02090	4.91	17.61	1.8426	gi|224127558|ref|XP_002320104.1|/2.21864e-61/predicted protein [Populus trichocarpa]		Glyma17g14610	11.64	2.79	-2.06075	gi|225426684|ref|XP_002281623.1|/1.1885e-146/PREDICTED: hypothetical protein [Vitis vinifera]		Glyma03g24980	0.7	6.18	gi|225433017|ref|XP_002284642.1|/2.07845e-143/PREDICTED: hypothetical protein [Vitis vinifera]			Glyma15g09900	77.59	35.46	-1.12968	gi|225443996|ref|XP_002280819.1|/0/PREDICTED: similar to putative multidrug resistance-associated protein [Vitis vinifera]
Glyma11g18330	1.05	6.85	2.70571	gi|224059230|ref|XP_002299779.1|/4.52108e-134/predicted protein [Populus trichocarpa]		Glyma07g03240	20.33	5.51	-1.88349	gi|225442885|ref|XP_002263563.1|/7.69753e-22/PREDICTED: hypothetical protein [Vitis vinifera]		Glyma02g45570	1.09	6.97	2.67683	gi|224082566|ref|XP_002306744.1|/1.683e-13/predicted protein [Populus trichocarpa]		Glyma03g28580	12.72	5.05	-1.33274	gi|224139742|ref|XP_002323255.1|/4.77377e-148/predicted protein [Populus trichocarpa]		Glyma12g31630	2.73	9.76	1.83798	gi|224054440|ref|XP_002298261.1|/5.17137e-96/predicted protein [Populus trichocarpa]		Glyma01g41850	11.46	2.79	-2.03827	gi|225426989|ref|XP_002270066.1|/0/PREDICTED: hypothetical protein [Vitis vinifera]		Glyma10g37290	5.98	52.76	gi|225470187|ref|XP_002268274.1|/3.26834e-156/PREDICTED: hypothetical protein [Vitis vinifera]			Glyma06g08680	13.9	6.35	-1.13026	gi|225430007|ref|XP_002284115.1|/0/PREDICTED: hypothetical protein [Vitis vinifera]
Glyma12g30510	0.88	5.18	2.55738	gi|225436365|ref|XP_002270508.1|/1.32185e-138/PREDICTED: hypothetical protein [Vitis vinifera]		Glyma09g02750	7.36	2	-1.87971	gi|224056521|ref|XP_002298892.1|/0/predicted protein [Populus trichocarpa]		Glyma17g14730	2	12.71	2.66789	gi|224071567|ref|XP_002303520.1|/0/predicted protein [Populus trichocarpa]		Glyma02g45910	15.63	6.1	-1.35744	gi|224126389|ref|XP_002319826.1|/0/predicted protein [Populus trichocarpa]		Glyma10g11060	2.91	10.28	1.82075	gi|224091491|ref|XP_002309272.1|/2.19353e-113/predicted protein [Populus trichocarpa]		Glyma10g33260	7.82	1.92	-2.02606	gi|224116020|ref|XP_002332028.1|/3.03132e-08/predicted protein [Populus trichocarpa]		Glyma06g02640	1.23	10.41	gi|225457955|ref|XP_002274931.1|/2.35404e-167/PREDICTED: hypothetical protein [Vitis vinifera]			Glyma02g11960	47.15	21.53	-1.13091	gi|224109016|ref|XP_002315052.1|/1.98851e-78/predicted protein [Populus trichocarpa]
Glyma11g07250	0.88	5.18	2.55738	gi|224094759|ref|XP_002310225.1|/0/predicted protein [Populus trichocarpa]		Glyma13g36960	6.49	1.84	-1.81851	gi|225446469|ref|XP_002275400.1|/5.45756e-158/PREDICTED: hypothetical protein [Vitis vinifera]		Glyma18g52890	0.91	5.57	2.61374	gi|224135687|ref|XP_002327280.1|/0/predicted protein [Populus trichocarpa]		Glyma07g05500	103.76	40.41	-1.36047	gi|225453632|ref|XP_002267819.1|/4.20903e-98/PREDICTED: hypothetical protein, partial [Vitis vinifera]		Glyma19g31080	2	6.97	1.80116	gi|225441224|ref|XP_002266873.1|/3.19615e-14/PREDICTED: hypothetical protein [Vitis vinifera]		Glyma02g46730	18.92	4.71	-2.00611	gi|225460767|ref|XP_002274103.1|/0/PREDICTED: hypothetical protein [Vitis vinifera]		Glyma15g01690	2.29	19.06	gi|224073825|ref|XP_002304183.1|/2.43605e-120/predicted protein [Populus trichocarpa]			Glyma08g13980	43.28	19.76	-1.13112	gi|225424643|ref|XP_002285504.1|/7.38643e-126/PREDICTED: hypothetical protein [Vitis vinifera]
Glyma17g15020	2.28	13.2	2.53343	gi|224101053|ref|XP_002334311.1|/2.93112e-176/predicted protein [Populus trichocarpa]		Glyma02g01230	9.99	2.84	-1.81459	gi|224128211|ref|XP_002320271.1|/0/predicted protein [Populus trichocarpa]		Glyma15g28360	1.64	9.75	2.57171	gi|224115074|ref|XP_002316933.1|/2.16968e-73/predicted protein [Populus trichocarpa]		Glyma14g40260	151.91	58.87	-1.36761	gi|225457907|ref|XP_002279439.1|/5.58804e-08/PREDICTED: hypothetical protein [Vitis vinifera]		Glyma07g07300	2.73	9.41	1.78529	gi|225426629|ref|XP_002272937.1|/0/PREDICTED: hypothetical protein [Vitis vinifera]		Glyma10g32380	39.48	10.28	-1.94128	gi|225432542|ref|XP_002277699.1|/1.00387e-127/PREDICTED: hypothetical protein [Vitis vinifera]		Glyma05g03640	0.53	4.41	gi|225426743|ref|XP_002282339.1|/9.84382e-101/PREDICTED: hypothetical protein [Vitis vinifera]			Glyma17g03390	114.71	52.23	-1.13504	gi|224110252|ref|XP_002315461.1|/0/predicted protein [Populus trichocarpa]
Glyma01g26690	0.88	4.68	2.41093	gi|224087605|ref|XP_002308195.1|/2.31403e-120/predicted protein [Populus trichocarpa]		Glyma01g34580	8.59	2.51	-1.77497	gi|224063913|ref|XP_002301300.1|/5.05416e-55/predicted protein [Populus trichocarpa]		Glyma15g20240	0.91	5.4	2.56902	gi|225444605|ref|XP_002277382.1|/6.43622e-146/PREDICTED: hypothetical protein [Vitis vinifera]		Glyma15g28840	18.9	7.31	-1.37044	gi|225463860|ref|XP_002268342.1|/9.00227e-156/PREDICTED: hypothetical protein [Vitis vinifera]		Glyma10g40700	6.73	23.01	1.77358	gi|225429303|ref|XP_002270096.1|/1.15301e-172/PREDICTED: hypothetical protein [Vitis vinifera]		Glyma15g03120	49.49	12.9	-1.93977	gi|225430390|ref|XP_002285366.1|/0/PREDICTED: hypothetical protein [Vitis vinifera]		Glyma05g04220	2.11	17.29	gi|224125136|ref|XP_002329902.1|/0/predicted protein [Populus trichocarpa]			Glyma03g23870	108.55	49.4	-1.13578	gi|225469573|ref|XP_002271124.1|/8.44498e-162/PREDICTED: hypothetical protein [Vitis vinifera]
Glyma05g35990	0.88	4.68	2.41093	gi|225429398|ref|XP_002275238.1|/2.2656e-103/PREDICTED: hypothetical protein [Vitis vinifera]		Glyma12g31480	9.12	2.67	-1.77219	gi|225436140|ref|XP_002275098.1|/2.98378e-165/PREDICTED: hypothetical protein [Vitis vinifera]		Glyma06g18080	1.45	8.36	2.52745	gi|225456246|ref|XP_002279352.1|/0/PREDICTED: hypothetical protein [Vitis vinifera]		Glyma13g07900	18.53	7.14	-1.37587	gi|224055948|ref|XP_002298705.1|/2.13267e-118/predicted protein [Populus trichocarpa]		Glyma07g08360	4.91	16.73	1.76864	gi|224130116|ref|XP_002320756.1|/0/predicted protein [Populus trichocarpa]		Glyma07g39160	6	1.57	-1.9342	gi|224113273|ref|XP_002332613.1|/0/predicted protein [Populus trichocarpa]		Glyma09g37430	5.81	46.93	gi|224140677|ref|XP_002323705.1|/1.9999e-159/predicted protein [Populus trichocarpa]			Glyma02g03660	18.3	8.29	-1.1424	gi|225424746|ref|XP_002266260.1|/2.17378e-75/PREDICTED: hypothetical protein [Vitis vinifera]
Glyma06g03300	1.23	6.52	2.40621	gi|225458195|ref|XP_002281397.1|/0/PREDICTED: hypothetical protein isoform 1 [Vitis vinifera]		Glyma05g28760	6.66	2	-1.73552	gi|225435706|ref|XP_002283484.1|/0/PREDICTED: hypothetical protein [Vitis vinifera]		Glyma16g06710	2.54	14.63	2.52603	gi|225452177|ref|XP_002270843.1|/0/PREDICTED: hypothetical protein [Vitis vinifera]		Glyma18g47130	72.69	27.87	-1.38304	gi|224064057|ref|XP_002301370.1|/0/predicted protein [Populus trichocarpa]		Glyma05g27030	4.73	16.04	1.76176	gi|225456012|ref|XP_002277056.1|/5.67554e-172/PREDICTED: hypothetical protein [Vitis vinifera]		Glyma17g14730	6	1.57	-1.9342	gi|224071567|ref|XP_002303520.1|/0/predicted protein [Populus trichocarpa]		Glyma18g43680	0.7	5.65	gi|225439530|ref|XP_002264158.1|/3.94742e-72/PREDICTED: hypothetical protein [Vitis vinifera]			Glyma01g42240	16.36	7.41	-1.14263	gi|225426657|ref|XP_002274900.1|/0/PREDICTED: hypothetical protein [Vitis vinifera]
Glyma13g43870	7.54	38.93	2.36825	gi|225442759|ref|XP_002280686.1|/0/PREDICTED: hypothetical protein [Vitis vinifera]		Glyma20g32570	72.92	23.06	-1.66092	gi|224101657|ref|XP_002312370.1|/3.66421e-06/predicted protein [Populus trichocarpa]		Glyma01g20790	0.91	5.22	2.52011	gi|224108502|ref|XP_002314871.1|/1.9649e-23/predicted protein [Populus trichocarpa]		Glyma16g03030	26.89	10.28	-1.38723	gi|225454460|ref|XP_002276685.1|/0/PREDICTED: hypothetical protein [Vitis vinifera]		Glyma12g30890	4.18	13.95	1.73869	gi|225436685|ref|XP_002263076.1|/0/PREDICTED: hypothetical protein [Vitis vinifera]		Glyma16g28980	15.83	4.18	-1.92109	gi|225462665|ref|XP_002264485.1|/7.64961e-173/PREDICTED: hypothetical protein [Vitis vinifera]		Glyma19g00300	0.53	4.23	gi|225452394|ref|XP_002273718.1|/0/PREDICTED: hypothetical protein [Vitis vinifera]			Glyma06g14420	56.48	25.58	-1.14272	gi|225455153|ref|XP_002267996.1|/2.75256e-97/PREDICTED: hypothetical protein [Vitis vinifera]
Glyma06g00380	1.75	8.69	2.312	gi|225436219|ref|XP_002273572.1|/2.85398e-109/PREDICTED: hypothetical protein [Vitis vinifera]		Glyma07g04440	11.57	3.68	-1.65261	gi|224073700|ref|XP_002304133.1|/1.99428e-31/predicted protein [Populus trichocarpa]		Glyma15g05280	1.64	9.4	2.51896	gi|225448032|ref|XP_002272181.1|/3.15055e-95/PREDICTED: hypothetical protein [Vitis vinifera]		Glyma09g38520	13.99	5.22	-1.42227	gi|224144951|ref|XP_002325472.1|/0/predicted protein [Populus trichocarpa]		Glyma11g01840	4.73	15.51	1.71329	gi|225436577|ref|XP_002274874.1|/0/PREDICTED: hypothetical protein [Vitis vinifera]		Glyma05g02560	33.48	8.89	-1.91304	gi|224135917|ref|XP_002322193.1|/0/predicted protein [Populus trichocarpa]		Glyma11g01890	1.41	11.12	gi|224053771|ref|XP_002297971.1|/7.22873e-49/predicted protein [Populus trichocarpa]			Glyma18g48020	12.49	5.65	-1.14445	gi|225469424|ref|XP_002265684.1|/0/PREDICTED: hypothetical protein [Vitis vinifera]
Glyma01g42770	1.93	9.19	2.25146	gi|225426379|ref|XP_002271860.1|/0/PREDICTED: hypothetical protein isoform 2 [Vitis vinifera]		Glyma08g06810	11.92	3.84	-1.63421	gi|225429082|ref|XP_002271528.1|/0/PREDICTED: hypothetical protein [Vitis vinifera]		Glyma06g11420	2.36	13.24	2.48804	gi|225459453|ref|XP_002284359.1|/1.36002e-89/PREDICTED: hypothetical protein [Vitis vinifera]		Glyma02g14310	12.17	4.53	-1.42575	gi|225423802|ref|XP_002277905.1|/0/PREDICTED: hypothetical protein [Vitis vinifera]		Glyma14g38610	8.19	26.84	1.71245	gi|225434321|ref|XP_002265739.1|/8.46151e-40/PREDICTED: hypothetical protein [Vitis vinifera]		Glyma18g06250	12.37	3.31	-1.90194	gi|224124728|ref|XP_002319407.1|/3.39702e-105/predicted protein [Populus trichocarpa]		Glyma18g52840	1.23	9.7	gi|224100987|ref|XP_002312096.1|/1.02642e-90/predicted protein [Populus trichocarpa]			Glyma04g07180	53.13	24	-1.14649	gi|224092470|ref|XP_002309623.1|/0/predicted protein [Populus trichocarpa]
Glyma18g52810	3.51	16.54	2.23642	gi|224109522|ref|XP_002315224.1|/2.50972e-123/predicted protein [Populus trichocarpa]		Glyma11g13140	12.97	4.18	-1.6336	gi|224147812|ref|XP_002336545.1|/3.90805e-06/predicted protein [Populus trichocarpa]		Glyma19g33290	1.09	6.1	2.48448	gi|225441529|ref|XP_002280711.1|/1.35241e-70/PREDICTED: hypothetical protein [Vitis vinifera]		Glyma02g15570	8.9	3.31	-1.42697	gi|224121984|ref|XP_002330702.1|/3.47653e-122/predicted protein [Populus trichocarpa]		Glyma17g06510	8.92	29.11	1.7064	gi|225445955|ref|XP_002264997.1|/1.37241e-174/PREDICTED: hypothetical protein [Vitis vinifera]		Glyma16g07980	11.64	3.14	-1.89025	gi|224080021|ref|XP_002305994.1|/1.4546e-88/predicted protein [Populus trichocarpa]		Glyma15g17230	4.4	34.05	gi|225423660|ref|XP_002276402.1|/9.39641e-106/PREDICTED: hypothetical protein [Vitis vinifera]			Glyma13g20180	12.14	5.47	-1.15016	gi|225453778|ref|XP_002270462.1|/5.19178e-137/PREDICTED: hypothetical protein [Vitis vinifera]
Glyma11g10750	2.1	9.86	2.2312	gi|224056753|ref|XP_002299006.1|/1.97645e-118/predicted protein [Populus trichocarpa]		Glyma01g38400	12.8	4.18	-1.61457	gi|225430832|ref|XP_002273030.1|/1.05532e-87/PREDICTED: hypothetical protein [Vitis vinifera]		Glyma06g47490	0.91	5.05	2.47234	gi|225466008|ref|XP_002265818.1|/5.3207e-147/PREDICTED: hypothetical protein [Vitis vinifera]		Glyma09g02750	10.36	3.83	-1.43561	gi|224056521|ref|XP_002298892.1|/0/predicted protein [Populus trichocarpa]		Glyma07g11510	2.55	8.19	1.68337	gi|224133224|ref|XP_002321514.1|/8.39327e-60/predicted protein [Populus trichocarpa]		Glyma13g19230	32.75	8.89	-1.88124	gi|224069969|ref|XP_002303094.1|/0/predicted protein [Populus trichocarpa]		Glyma01g01790	0.53	4.06	gi|225427098|ref|XP_002276078.1|/5.67956e-128/PREDICTED: hypothetical protein [Vitis vinifera]			Glyma16g34320	32.9	14.82	-1.15054	gi|224125852|ref|XP_002329733.1|/2.35875e-120/predicted protein [Populus trichocarpa]
Glyma01g33960	8.41	38.93	2.2107	gi|224160951|ref|XP_002338274.1|/1.55753e-55/predicted protein [Populus trichocarpa]		Glyma11g01800	12.8	4.18	-1.61457	gi|224074998|ref|XP_002304511.1|/0/predicted protein [Populus trichocarpa]		Glyma18g03610	0.91	5.05	2.47234	gi|224101071|ref|XP_002312130.1|/0/predicted protein [Populus trichocarpa]		Glyma03g32680	15.81	5.75	-1.4592	gi|225437896|ref|XP_002267519.1|/0/PREDICTED: hypothetical protein [Vitis vinifera]		Glyma13g02390	4.18	13.42	1.68281	gi|224082200|ref|XP_002306600.1|/1.19583e-19/predicted protein [Populus trichocarpa]		Glyma09g33820	48.03	13.25	-1.85794	gi|224138952|ref|XP_002326731.1|/1.01248e-121/predicted protein [Populus trichocarpa]		Glyma18g08660	0.53	4.06	gi|225465433|ref|XP_002265568.1|/9.64624e-20/PREDICTED: hypothetical protein [Vitis vinifera]			Glyma12g33080	13.72	6.18	-1.1506	gi|225446333|ref|XP_002273873.1|/2.20688e-140/PREDICTED: hypothetical protein [Vitis vinifera]
Glyma15g28360	2.1	9.69	2.20611	gi|224115074|ref|XP_002316933.1|/2.16968e-73/predicted protein [Populus trichocarpa]		Glyma04g43500	105	35.75	-1.55437	gi|225430812|ref|XP_002271463.1|/1.67771e-164/PREDICTED: hypothetical protein [Vitis vinifera]		Glyma02g10150	1.45	7.84	2.4348	gi|224109522|ref|XP_002315224.1|/2.21072e-147/predicted protein [Populus trichocarpa]		Glyma07g37790	117.21	42.32	-1.46968	gi|225432286|ref|XP_002272904.1|/1.55803e-50/PREDICTED: hypothetical protein [Vitis vinifera]		Glyma13g42550	5.46	17.43	1.6746	gi|225442297|ref|XP_002280146.1|/1.66698e-128/PREDICTED: hypothetical protein isoform 1 [Vitis vinifera]		Glyma06g15630	9.46	2.61	-1.85779	gi|225431543|ref|XP_002281970.1|/1.8019e-121/PREDICTED: hypothetical protein [Vitis vinifera]		Glyma02g34940	1.76	13.41	gi|225439338|ref|XP_002268304.1|/1.86098e-127/PREDICTED: hypothetical protein [Vitis vinifera]			Glyma06g07110	167.67	75.52	-1.15069	gi|224089274|ref|XP_002308671.1|/0/predicted protein [Populus trichocarpa]
Glyma17g00570	1.93	8.85	2.19708	gi|225465273|ref|XP_002269647.1|/0/PREDICTED: hypothetical protein [Vitis vinifera]		Glyma17g34880	90.28	30.91	-1.54633	gi|225429446|ref|XP_002276954.1|/9.91257e-109/PREDICTED: hypothetical protein [Vitis vinifera]		Glyma20g01830	1.09	5.75	2.39923	gi|225438710|ref|XP_002282456.1|/2.24274e-31/PREDICTED: hypothetical protein [Vitis vinifera]		Glyma15g06220	98.31	35.35	-1.47563	gi|224095851|ref|XP_002310494.1|/9.05674e-94/predicted protein [Populus trichocarpa]		Glyma07g36870	5.82	18.48	1.66687	gi|225431952|ref|XP_002272572.1|/7.64378e-145/PREDICTED: hypothetical protein [Vitis vinifera]		Glyma01g34490	11.83	3.31	-1.83755	gi|224077118|ref|XP_002305140.1|/4.0286e-56/predicted protein [Populus trichocarpa]		Glyma11g02220	2.11	16.06	gi|225426078|ref|XP_002272080.1|/0/PREDICTED: hypothetical protein [Vitis vinifera]			Glyma04g38450	45.92	20.64	-1.15368	gi|225438333|ref|XP_002273364.1|/0/PREDICTED: hypothetical protein [Vitis vinifera]
Glyma16g06250	6.84	31.24	2.19133	gi|224055715|ref|XP_002298617.1|/0/predicted protein [Populus trichocarpa]		Glyma14g06420	14.9	5.18	-1.52429	gi|225448445|ref|XP_002272072.1|/5.0043e-68/PREDICTED: hypothetical protein [Vitis vinifera]		Glyma04g41450	4.72	24.38	2.36884	gi|225455384|ref|XP_002277933.1|/0/PREDICTED: hypothetical protein [Vitis vinifera]		Glyma11g07950	45.61	16.37	-1.4783	gi|225431193|ref|XP_002266833.1|/0/PREDICTED: hypothetical protein [Vitis vinifera]		Glyma01g01270	7.46	23.53	1.65725	gi|225445126|ref|XP_002280521.1|/0/PREDICTED: hypothetical protein [Vitis vinifera]		Glyma02g36330	22.02	6.28	-1.80998	gi|224088529|ref|XP_002308465.1|/1.3053e-164/predicted protein [Populus trichocarpa]		Glyma13g16660	0.53	3.88	gi|224138266|ref|XP_002322771.1|/2.83327e-08/predicted protein [Populus trichocarpa]			Glyma11g03970	53.48	24	-1.15597	gi|225467867|ref|XP_002272369.1|/0/PREDICTED: hypothetical protein [Vitis vinifera]
Glyma18g50870	3.86	17.54	2.18398	gi|225437856|ref|XP_002264085.1|/4.60741e-91/PREDICTED: hypothetical protein [Vitis vinifera]		Glyma05g23660	11.04	3.84	-1.52356	gi|224138096|ref|XP_002326517.1|/2.6145e-82/predicted protein [Populus trichocarpa]		Glyma17g17400	1.09	5.57	2.35335	gi|225467634|ref|XP_002267068.1|/2.14489e-177/PREDICTED: hypothetical protein [Vitis vinifera]		Glyma05g00370	10.72	3.83	-1.48489	gi|225457192|ref|XP_002283959.1|/0/PREDICTED: hypothetical protein isoform 1 [Vitis vinifera]		Glyma04g10240	2.55	8.02	1.6531	gi|225459067|ref|XP_002283768.1|/0/PREDICTED: hypothetical protein [Vitis vinifera]		Glyma10g23520	13.28	3.83	-1.79384	gi|224112665|ref|XP_002316255.1|/0/predicted protein [Populus trichocarpa]		Glyma16g22460	0.7	5.12	gi|224114471|ref|XP_002332362.1|/1.66789e-120/predicted protein [Populus trichocarpa]			Glyma01g09310	165.38	74.11	-1.15804	gi|224099261|ref|XP_002311417.1|/0/predicted protein [Populus trichocarpa]
Glyma10g25710	1.4	6.35	2.18133	gi|225433343|ref|XP_002285592.1|/0/PREDICTED: hypothetical protein [Vitis vinifera]		Glyma17g02440	23.49	8.35	-1.4922	gi|224100283|ref|XP_002311814.1|/0/predicted protein [Populus trichocarpa]		Glyma14g24160	1.64	8.36	2.34981	gi|224066811|ref|XP_002302227.1|/9.31676e-142/predicted protein [Populus trichocarpa]		Glyma06g47380	10.72	3.83	-1.48489	gi|225459443|ref|XP_002285829.1|/0/PREDICTED: hypothetical protein [Vitis vinifera]		Glyma13g35180	7.82	24.58	1.65224	gi|225461471|ref|XP_002285024.1|/8.54211e-173/PREDICTED: hypothetical protein [Vitis vinifera]		Glyma18g53180	10.19	2.96	-1.78348	gi|225462831|ref|XP_002269246.1|/1.02586e-115/PREDICTED: hypothetical protein [Vitis vinifera]		Glyma20g25940	3.52	25.58	gi|225424144|ref|XP_002283966.1|/3.4843e-101/PREDICTED: hypothetical protein [Vitis vinifera]			Glyma20g32570	228.01	102.16	-1.15827	gi|224101657|ref|XP_002312370.1|/3.66421e-06/predicted protein [Populus trichocarpa]
Glyma07g31660	3.86	17.38	2.17076	gi|225468977|ref|XP_002275268.1|/0/PREDICTED: hypothetical protein [Vitis vinifera]		Glyma10g28270	42.42	15.2	-1.48067	gi|224124296|ref|XP_002329988.1|/1.92881e-37/predicted protein [Populus trichocarpa]		Glyma19g12000	2	10.1	2.33628	gi|225465657|ref|XP_002271972.1|/0/PREDICTED: hypothetical protein [Vitis vinifera]		Glyma18g14620	21.44	7.66	-1.48489	gi|224082614|ref|XP_002306765.1|/0/predicted protein [Populus trichocarpa]		Glyma04g31180	4	12.55	1.64962	gi|225455748|ref|XP_002268894.1|/0/PREDICTED: similar to SPPA (signal peptide peptidase); protease IV/ serine-type endopeptidase [Vitis vinifera]		Glyma20g37500	6.55	1.92	-1.77039	gi|225451048|ref|XP_002284948.1|/5.8045e-101/PREDICTED: hypothetical protein [Vitis vinifera]		Glyma05g16400	0.7	4.94	gi|224094390|ref|XP_002310152.1|/1.17869e-138/predicted protein [Populus trichocarpa]			Glyma01g05800	33.08	14.82	-1.15841	gi|224109016|ref|XP_002315052.1|/1.71848e-76/predicted protein [Populus trichocarpa]
Glyma17g14320	1.23	5.51	2.16339	gi|224125112|ref|XP_002329896.1|/6.22481e-176/predicted protein [Populus trichocarpa]		Glyma17g03930	11.57	4.18	-1.46881	gi|225431998|ref|XP_002279307.1|/7.62182e-52/PREDICTED: hypothetical protein [Vitis vinifera]		Glyma16g19190	1.82	9.06	2.31557	gi|224111766|ref|XP_002315971.1|/1.02878e-68/predicted protein [Populus trichocarpa]		Glyma07g25710	41.43	14.8	-1.48508	gi|225437689|ref|XP_002279803.1|/0/PREDICTED: hypothetical protein [Vitis vinifera]		Glyma08g01510	3.28	10.28	1.64807	gi|224058567|ref|XP_002299546.1|/1.60385e-105/predicted protein [Populus trichocarpa]		Glyma05g20460	26.56	7.84	-1.76033	gi|168048091|ref|XP_001776501.1|/3.29468e-25/predicted protein [Physcomitrella patens subsp. patens]		Glyma13g43870	1.41	9.88	gi|225442759|ref|XP_002280686.1|/0/PREDICTED: hypothetical protein [Vitis vinifera]			Glyma09g28210	11.44	5.12	-1.15987	gi|224127838|ref|XP_002329190.1|/8.87069e-14/predicted protein [Populus trichocarpa]
Glyma17g14170	4.03	17.88	2.14949	gi|225426743|ref|XP_002282339.1|/2.94335e-153/PREDICTED: hypothetical protein [Vitis vinifera]		Glyma11g15420	29.45	10.86	-1.43924	gi|225435104|ref|XP_002281519.1|/0/PREDICTED: hypothetical protein [Vitis vinifera]		Glyma20g24930	3.27	16.02	2.29251	gi|224111690|ref|XP_002315942.1|/0/predicted protein [Populus trichocarpa]		Glyma18g45420	78.68	27.52	-1.51552	gi|224130034|ref|XP_002320736.1|/1.94161e-119/predicted protein [Populus trichocarpa]		Glyma10g31320	2.73	8.54	1.64534	gi|225431020|ref|XP_002273278.1|/1.23126e-79/PREDICTED: hypothetical protein [Vitis vinifera]		Glyma09g08120	29.84	8.89	-1.74699	gi|224068470|ref|XP_002326128.1|/0/predicted protein [Populus trichocarpa]		Glyma08g44090	2.11	13.76	gi|225465435|ref|XP_002265617.1|/2.20399e-151/PREDICTED: hypothetical protein [Vitis vinifera]			Glyma16g25990	17.07	7.59	-1.16929	gi|224081529|ref|XP_002306447.1|/0/predicted protein [Populus trichocarpa]
Glyma06g47490	1.23	5.35	2.12088	gi|225466008|ref|XP_002265818.1|/5.3207e-147/PREDICTED: hypothetical protein [Vitis vinifera]		Glyma07g00350	14.55	5.51	-1.40089	gi|225443361|ref|XP_002265811.1|/0/PREDICTED: hypothetical protein [Vitis vinifera]		Glyma11g28990	4	19.51	2.28614	gi|225434512|ref|XP_002278434.1|/0/PREDICTED: hypothetical protein [Vitis vinifera]		Glyma11g33520	17.81	6.1	-1.54581	gi|224065128|ref|XP_002301682.1|/1.49912e-173/predicted protein [Populus trichocarpa]		Glyma11g35520	5.64	17.61	1.64263	gi|225448507|ref|XP_002273020.1|/0/PREDICTED: hypothetical protein [Vitis vinifera]		Glyma13g43870	28.02	8.37	-1.74316	gi|225442759|ref|XP_002280686.1|/0/PREDICTED: hypothetical protein [Vitis vinifera]		Glyma16g29890	1.58	10.23	gi|225464551|ref|XP_002272741.1|/0/PREDICTED: hypothetical protein [Vitis vinifera]			Glyma11g17900	12.32	5.47	-1.17139	gi|225436097|ref|XP_002277822.1|/1.69893e-88/PREDICTED: hypothetical protein [Vitis vinifera]
Glyma11g36520	1.23	5.35	2.12088	gi|225433604|ref|XP_002271213.1|/8.7314e-163/PREDICTED: hypothetical protein [Vitis vinifera]		Glyma02g46070	127.62	48.62	-1.39223	gi|225460973|ref|XP_002278179.1|/0/PREDICTED: similar to calmodulin-like domain protein kinase isoenzyme gamma [Vitis vinifera]		Glyma20g37960	3.27	15.67	2.26064	gi|225450815|ref|XP_002283982.1|/1.84834e-165/PREDICTED: hypothetical protein isoform 1 [Vitis vinifera]		Glyma04g43470	75.41	25.78	-1.5485	gi|225432973|ref|XP_002280640.1|/1.90416e-178/PREDICTED: hypothetical protein [Vitis vinifera]		Glyma10g01120	5.64	17.61	1.64263	gi|225432993|ref|XP_002280801.1|/0/PREDICTED: hypothetical protein [Vitis vinifera]		Glyma12g04120	22.74	6.8	-1.74163	gi|225427772|ref|XP_002275329.1|/0/PREDICTED: hypothetical protein [Vitis vinifera]		Glyma09g37750	1.23	7.94	gi|225453402|ref|XP_002273973.1|/1.79526e-64/PREDICTED: hypothetical protein [Vitis vinifera]			Glyma15g23380	15.13	6.7	-1.17518	gi|224116766|ref|XP_002331872.1|/1.92702e-147/predicted protein [Populus trichocarpa]
Glyma10g41370	1.4	6.01	2.10194	gi|224108371|ref|XP_002314825.1|/3.51313e-151/predicted protein [Populus trichocarpa]		Glyma10g06820	10.34	4.01	-1.36656	gi|225441137|ref|XP_002266164.1|/0/PREDICTED: similar to glutamate-ammonia ligase [Vitis vinifera]		Glyma03g05050	1.64	7.66	2.22365	gi|225439594|ref|XP_002266001.1|/1.08852e-51/PREDICTED: hypothetical protein [Vitis vinifera]		Glyma02g35240	16.9	5.75	-1.55539	gi|225463288|ref|XP_002264021.1|/0/PREDICTED: similar to helicase domain-containing protein [Vitis vinifera]		Glyma02g16920	5.46	16.91	1.6309	gi|224131304|ref|XP_002321051.1|/3.39819e-144/predicted protein [Populus trichocarpa]		Glyma19g34870	12.74	3.83	-1.73395	gi|225438101|ref|XP_002272766.1|/0/PREDICTED: hypothetical protein [Vitis vinifera]		Glyma18g01120	0.7	4.41	gi|224100023|ref|XP_002311714.1|/1.09086e-27/predicted protein [Populus trichocarpa]			Glyma02g12460	33.08	14.64	-1.17604	gi|224108946|ref|XP_002315025.1|/0/predicted protein [Populus trichocarpa]
Glyma12g28960	2.98	12.7	2.09144	gi|225448160|ref|XP_002264958.1|/2.27221e-134/PREDICTED: hypothetical protein [Vitis vinifera]		Glyma12g28510	22.79	8.85	-1.36465	gi|224120010|ref|XP_002331115.1|/0/predicted protein [Populus trichocarpa]		Glyma13g10610	1.64	7.66	2.22365	gi|224129070|ref|XP_002320493.1|/2.88813e-133/predicted protein [Populus trichocarpa]		Glyma0142s00210	7.81	2.61	-1.58127	gi|224058786|ref|XP_002299630.1|/9.16095e-09/predicted protein [Populus trichocarpa]		Glyma09g28580	4	12.38	1.62994	gi|224079411|ref|XP_002305855.1|/8.21274e-125/predicted protein [Populus trichocarpa]		Glyma13g41290	12.01	3.66	-1.71432	gi|224054678|ref|XP_002298348.1|/7.35218e-105/predicted protein [Populus trichocarpa]		Glyma07g19120	3.17	19.76	gi|225439530|ref|XP_002264158.1|/1.67942e-68/PREDICTED: hypothetical protein [Vitis vinifera]			Glyma17g00590	26.74	11.82	-1.17777	gi|225465280|ref|XP_002270289.1|/1.79681e-73/PREDICTED: hypothetical protein [Vitis vinifera]
Glyma20g32800	7.71	32.75	2.08669	gi|225464132|ref|XP_002265099.1|/2.09703e-174/PREDICTED: hypothetical protein [Vitis vinifera]		Glyma07g16490	10.69	4.18	-1.35469	gi|224087510|ref|XP_002308182.1|/1.66771e-56/predicted protein [Populus trichocarpa]		Glyma14g00390	1.82	8.36	2.19956	gi|225437418|ref|XP_002271146.1|/0/PREDICTED: hypothetical protein [Vitis vinifera]		Glyma06g17320	21.08	6.97	-1.59664	gi|225456475|ref|XP_002284543.1|/0/PREDICTED: hypothetical protein [Vitis vinifera]		Glyma15g03750	3.46	10.63	1.6193	gi|225443500|ref|XP_002274627.1|/0/PREDICTED: hypothetical protein [Vitis vinifera]		Glyma18g14620	76.05	23.18	-1.71407	gi|224082614|ref|XP_002306765.1|/0/predicted protein [Populus trichocarpa]		Glyma08g07120	3.52	21.7	gi|224134629|ref|XP_002327451.1|/1.24464e-51/predicted protein [Populus trichocarpa]			Glyma01g03550	28.5	12.53	-1.18558	gi|224110936|ref|XP_002315688.1|/1.38116e-132/predicted protein [Populus trichocarpa]
Glyma08g18500	1.93	8.19	2.08526	gi|224115286|ref|XP_002332207.1|/1.09382e-143/predicted protein [Populus trichocarpa]		Glyma11g04650	32.43	12.7	-1.3525	gi|225427220|ref|XP_002280473.1|/0/PREDICTED: hypothetical protein [Vitis vinifera]		Glyma12g02330	1.64	7.49	2.19127	gi|225433841|ref|XP_002263182.1|/0/PREDICTED: hypothetical protein [Vitis vinifera]		Glyma10g27890	55.42	18.11	-1.61362	gi|225437762|ref|XP_002273793.1|/0/PREDICTED: hypothetical protein [Vitis vinifera]		Glyma08g44310	6.91	21.09	1.6098	gi|225461953|ref|XP_002266196.1|/0/PREDICTED: hypothetical protein [Vitis vinifera]		Glyma13g31850	10.19	3.14	-1.69832	gi|224116190|ref|XP_002317235.1|/0/predicted protein [Populus trichocarpa]		Glyma08g39950	1.06	6.53	gi|225424709|ref|XP_002265150.1|/1.9e-13/PREDICTED: hypothetical protein [Vitis vinifera]			Glyma17g14710	44.16	19.41	-1.18594	gi|225426944|ref|XP_002266233.1|/1.84113e-99/PREDICTED: hypothetical protein [Vitis vinifera]
Glyma16g33300	6.84	28.74	2.07099	gi|224077670|ref|XP_002305354.1|/0/predicted protein [Populus trichocarpa]		Glyma11g17900	10.87	4.34	-1.32458	gi|225436097|ref|XP_002277822.1|/1.69893e-88/PREDICTED: hypothetical protein [Vitis vinifera]		Glyma19g42100	6.91	31	2.16551	gi|225450795|ref|XP_002279542.1|/6.13394e-171/PREDICTED: hypothetical protein [Vitis vinifera]		Glyma14g37470	8	2.61	-1.61595	gi|225464200|ref|XP_002264094.1|/3.05352e-123/PREDICTED: hypothetical protein [Vitis vinifera]		Glyma17g08140	4	12.2	1.60881	gi|225445865|ref|XP_002278804.1|/6.12046e-170/PREDICTED: hypothetical protein [Vitis vinifera]		Glyma04g43540	147.19	46.37	-1.66642	gi|225436253|ref|XP_002272730.1|/0/PREDICTED: hypothetical protein [Vitis vinifera]		Glyma08g12940	5.81	35.46	gi|224116450|ref|XP_002317304.1|/0/predicted protein [Populus trichocarpa]			Glyma16g34370	24.98	10.94	-1.19116	gi|224125770|ref|XP_002329713.1|/0/predicted protein [Populus trichocarpa]
Glyma03g39490	14.9	62.48	2.06808	gi|225450795|ref|XP_002279542.1|/1.02023e-175/PREDICTED: hypothetical protein [Vitis vinifera]		Glyma16g14080	13.32	5.35	-1.31598	gi|225470082|ref|XP_002270148.1|/0/PREDICTED: hypothetical protein [Vitis vinifera]		Glyma01g22480	1.64	7.31	2.15618	gi|225423891|ref|XP_002281658.1|/2.62489e-153/PREDICTED: hypothetical protein [Vitis vinifera]		Glyma18g12660	9.63	3.13	-1.62137	gi|225461808|ref|XP_002285634.1|/0/PREDICTED: hypothetical protein [Vitis vinifera]		Glyma01g41430	5.09	15.51	1.60746	gi|224138708|ref|XP_002326670.1|/7.48874e-174/predicted protein [Populus trichocarpa]		Glyma03g34740	9.83	3.14	-1.64643	gi|225441044|ref|XP_002283911.1|/0/PREDICTED: hypothetical protein [Vitis vinifera]		Glyma18g07220	2.81	17.11	gi|224054566|ref|XP_002298324.1|/0/predicted protein [Populus trichocarpa]			Glyma14g07710	13.72	6	-1.19325	gi|224066127|ref|XP_002302014.1|/8.32112e-110/predicted protein [Populus trichocarpa]
Glyma11g33110	2.45	10.19	2.0563	gi|225466273|ref|XP_002272437.1|/0/PREDICTED: hypothetical protein [Vitis vinifera]		Glyma19g22590	22.79	9.19	-1.31026	gi|225452181|ref|XP_002265308.1|/0/PREDICTED: similar to LHT1 (LYSINE HISTIDINE TRANSPORTER 1); amino acid transmembrane transporter [Vitis vinifera]		Glyma11g15000	3.45	15.33	2.15169	gi|225435008|ref|XP_002281203.1|/7.87294e-147/PREDICTED: hypothetical protein [Vitis vinifera]		Glyma10g05050	11.81	3.83	-1.62459	gi|224078588|ref|XP_002305565.1|/0/predicted protein [Populus trichocarpa]		Glyma10g02850	8.19	24.75	1.59549	gi|224131300|ref|XP_002321050.1|/2.58706e-163/predicted protein [Populus trichocarpa]		Glyma19g40630	10.92	3.49	-1.64567	gi|225437641|ref|XP_002278881.1|/0/PREDICTED: hypothetical protein [Vitis vinifera]		Glyma04g02600	3.17	19.23	gi|225457955|ref|XP_002274931.1|/4.75173e-168/PREDICTED: hypothetical protein [Vitis vinifera]			Glyma02g15590	43.98	19.23	-1.19349	gi|224121980|ref|XP_002330701.1|/1.98304e-154/predicted protein [Populus trichocarpa]
Glyma15g09900	7.19	29.74	2.04834	gi|225443996|ref|XP_002280819.1|/0/PREDICTED: similar to putative multidrug resistance-associated protein [Vitis vinifera]		Glyma13g35400	14.9	6.01	-1.30988	gi|225461399|ref|XP_002284849.1|/0/PREDICTED: hypothetical protein [Vitis vinifera]		Glyma07g40230	1.45	6.44	2.15101	gi|225465273|ref|XP_002269647.1|/0/PREDICTED: hypothetical protein [Vitis vinifera]		Glyma13g10120	15.26	4.88	-1.6448	gi|225459617|ref|XP_002284548.1|/0/PREDICTED: hypothetical protein [Vitis vinifera]		Glyma01g04050	3.82	11.5	1.58999	gi|225424736|ref|XP_002266139.1|/1.26866e-75/PREDICTED: hypothetical protein [Vitis vinifera]		Glyma05g06390	72.6	23.36	-1.63593	gi|224055663|ref|XP_002298591.1|/0/predicted protein [Populus trichocarpa]		Glyma15g28360	2.11	12.7	gi|224115074|ref|XP_002316933.1|/2.16968e-73/predicted protein [Populus trichocarpa]			Glyma02g40900	21.82	9.53	-1.1951	gi|224134743|ref|XP_002327478.1|/4.12877e-145/predicted protein [Populus trichocarpa]
Glyma03g22360	3.33	13.7	2.04058	gi|224065449|ref|XP_002301822.1|/2.14998e-85/predicted protein [Populus trichocarpa]		Glyma14g39350	11.57	4.68	-1.30581	gi|224065128|ref|XP_002301682.1|/1.1074e-168/predicted protein [Populus trichocarpa]		Glyma19g37880	1.82	8.01	2.13786	gi|224102967|ref|XP_002312874.1|/1.92598e-104/predicted protein [Populus trichocarpa]		Glyma06g04290	10.54	3.31	-1.67097	gi|224137482|ref|XP_002327137.1|/0/predicted protein [Populus trichocarpa]		Glyma02g01620	6.73	20.22	1.5871	gi|225437555|ref|XP_002270469.1|/0/PREDICTED: hypothetical protein [Vitis vinifera]		Glyma15g41940	11.83	3.83	-1.62703	gi|224101295|ref|XP_002312220.1|/4.30228e-142/predicted protein [Populus trichocarpa]		Glyma15g25010	1.58	9.35	gi|225469748|ref|XP_002272249.1|/8.60497e-137/PREDICTED: hypothetical protein [Vitis vinifera]			Glyma14g04080	29.91	13.06	-1.19547	gi|225435860|ref|XP_002263423.1|/5.73712e-160/PREDICTED: hypothetical protein [Vitis vinifera]
Glyma06g02120	11.57	46.61	2.01025	gi|225459860|ref|XP_002285931.1|/0/PREDICTED: hypothetical protein [Vitis vinifera]		Glyma17g16980	11.57	4.68	-1.30581	gi|224095011|ref|XP_002310327.1|/7.13864e-72/predicted protein [Populus trichocarpa]		Glyma02g37680	4.36	19.16	2.1357	gi|225459109|ref|XP_002285689.1|/9.51438e-79/PREDICTED: hypothetical protein [Vitis vinifera]		Glyma13g34770	9.45	2.96	-1.67472	gi|225461595|ref|XP_002285311.1|/2.29983e-69/PREDICTED: hypothetical protein [Vitis vinifera]		Glyma10g32170	2.73	8.02	1.5547	gi|225455567|ref|XP_002268776.1|/0/PREDICTED: hypothetical protein [Vitis vinifera]		Glyma11g10130	11.28	3.66	-1.62385	gi|224054514|ref|XP_002298298.1|/8.97934e-178/predicted protein [Populus trichocarpa]		Glyma18g52470	3.34	19.76	gi|224098390|ref|XP_002311161.1|/0/predicted protein [Populus trichocarpa]			Glyma16g22290	19	8.29	-1.19656	gi|224084107|ref|XP_002307213.1|/2.51493e-123/predicted protein [Populus trichocarpa]
Glyma02g47900	1.58	6.35	2.00683	gi|225447539|ref|XP_002268250.1|/2.39129e-38/PREDICTED: hypothetical protein [Vitis vinifera]		Glyma16g22650	73.45	29.91	-1.29613	gi|224081469|ref|XP_002306422.1|/2.16864e-113/predicted protein [Populus trichocarpa]		Glyma17g03850	2.18	9.58	2.1357	gi|224133962|ref|XP_002327722.1|/4.69259e-11/predicted protein [Populus trichocarpa]		Glyma06g05190	30.16	9.4	-1.6819	gi|224067154|ref|XP_002302382.1|/0/predicted protein [Populus trichocarpa]		Glyma20g24920	17.83	51.95	1.54282	gi|225423965|ref|XP_002279257.1|/3.78875e-42/PREDICTED: hypothetical protein [Vitis vinifera]		Glyma06g15060	10.19	3.31	-1.62225	gi|225438587|ref|XP_002276354.1|/0/PREDICTED: hypothetical protein [Vitis vinifera]		Glyma20g02220	3.17	18.7	gi|225424281|ref|XP_002280911.1|/0/PREDICTED: similar to phosphoglucomutase, putative / glucose phosphomutase, putative [Vitis vinifera]			Glyma02g42460	10.91	4.76	-1.19662	gi|225448445|ref|XP_002272072.1|/0/PREDICTED: hypothetical protein [Vitis vinifera]
Glyma11g01890	1.93	7.69	1.99438	gi|224053771|ref|XP_002297971.1|/7.22873e-49/predicted protein [Populus trichocarpa]		Glyma13g08090	12.27	5.01	-1.29225	gi|224132932|ref|XP_002321445.1|/2.27058e-125/predicted protein [Populus trichocarpa]		Glyma03g42390	1.27	5.57	2.13285	gi|225441963|ref|XP_002263215.1|/1.82533e-39/PREDICTED: hypothetical protein [Vitis vinifera]		Glyma01g02060	10.72	3.31	-1.6954	gi|225427157|ref|XP_002277547.1|/0/PREDICTED: similar to P-glycoprotein [Vitis vinifera]		Glyma15g13040	9.1	26.32	1.53222	gi|225443241|ref|XP_002271570.1|/0/PREDICTED: hypothetical protein [Vitis vinifera]		Glyma07g08760	9.1	2.96	-1.62027	gi|224127486|ref|XP_002320086.1|/0/predicted protein [Populus trichocarpa]		Glyma07g06280	3.34	19.06	gi|225454494|ref|XP_002276948.1|/0/PREDICTED: hypothetical protein [Vitis vinifera]			Glyma11g25680	10.91	4.76	-1.19662	gi|225465817|ref|XP_002263469.1|/0/PREDICTED: hypothetical protein [Vitis vinifera]
Glyma14g01960	2.1	8.35	1.99139	gi|225460767|ref|XP_002274103.1|/0/PREDICTED: hypothetical protein [Vitis vinifera]		Glyma20g22430	54.17	22.39	-1.27464	gi|224124322|ref|XP_002329994.1|/2.3024e-177/predicted protein [Populus trichocarpa]		Glyma12g28960	2.36	10.28	2.12298	gi|225448160|ref|XP_002264958.1|/2.27221e-134/PREDICTED: hypothetical protein [Vitis vinifera]		Glyma06g06770	17.99	5.4	-1.73616	gi|225430388|ref|XP_002285361.1|/9.14032e-72/PREDICTED: hypothetical protein [Vitis vinifera]		Glyma10g35280	31.48	90.64	1.52571	gi|225448988|ref|XP_002270908.1|/0/PREDICTED: hypothetical protein [Vitis vinifera]		Glyma13g32450	8.01	2.61	-1.61775	gi|225469187|ref|XP_002275661.1|/0/PREDICTED: hypothetical protein [Vitis vinifera]		Glyma03g07580	0.88	4.94	gi|225439414|ref|XP_002263907.1|/3.16375e-26/PREDICTED: hypothetical protein [Vitis vinifera]			Glyma06g09970	26.74	11.65	-1.19867	gi|224082015|ref|XP_002306552.1|/8.76964e-71/predicted protein [Populus trichocarpa]
Glyma13g35180	4.73	18.71	1.9839	gi|225461471|ref|XP_002285024.1|/8.54211e-173/PREDICTED: hypothetical protein [Vitis vinifera]		Glyma05g03990	18.58	7.69	-1.27269	gi|224074721|ref|XP_002304440.1|/3.56571e-122/predicted protein [Populus trichocarpa]		Glyma15g27510	1.45	6.27	2.11241	gi|225461808|ref|XP_002285634.1|/0/PREDICTED: hypothetical protein [Vitis vinifera]		Glyma12g35780	7.09	2.09	-1.76228	gi|224117056|ref|XP_002317465.1|/0/predicted protein [Populus trichocarpa]		Glyma06g13200	6.91	19.87	1.52383	gi|224118210|ref|XP_002317760.1|/0/predicted protein [Populus trichocarpa]		Glyma09g08650	18.92	6.28	-1.59108	gi|225444599|ref|XP_002274576.1|/0/PREDICTED: hypothetical protein isoform 1 [Vitis vinifera]		Glyma09g02500	3.52	19.76	gi|224134306|ref|XP_002321787.1|/1.10034e-112/predicted protein [Populus trichocarpa]			Glyma14g39820	47.85	20.82	-1.20055	gi|225457542|ref|XP_002270675.1|/0/PREDICTED: hypothetical protein [Vitis vinifera]
Glyma17g33690	2.45	9.69	1.98371	gi|224142021|ref|XP_002324358.1|/4.42767e-151/predicted protein [Populus trichocarpa]		Glyma02g03960	15.25	6.35	-1.26398	gi|224100181|ref|XP_002311777.1|/0/predicted protein [Populus trichocarpa]		Glyma11g37730	6.18	26.47	2.09868	gi|225424627|ref|XP_002285484.1|/0/PREDICTED: hypothetical protein [Vitis vinifera]		Glyma13g01750	17.81	5.22	-1.77057	gi|225459280|ref|XP_002285784.1|/0/PREDICTED: hypothetical protein [Vitis vinifera]		Glyma12g05640	5.28	15.17	1.52261	gi|225433872|ref|XP_002264839.1|/0/PREDICTED: hypothetical protein [Vitis vinifera]		Glyma20g35910	8.37	2.79	-1.58496	gi|225426210|ref|XP_002262703.1|/1.03249e-93/PREDICTED: hypothetical protein [Vitis vinifera]		Glyma11g37730	6.86	38.11	gi|225424627|ref|XP_002285484.1|/0/PREDICTED: hypothetical protein [Vitis vinifera]			Glyma03g38960	25.16	10.94	-1.20152	gi|224124634|ref|XP_002330072.1|/3.12337e-96/predicted protein [Populus trichocarpa]
Glyma13g41090	16.3	64.15	1.97658	gi|224059496|ref|XP_002299875.1|/2.85724e-42/predicted protein [Populus trichocarpa]		Glyma17g14520	61.35	25.56	-1.26318	gi|225426649|ref|XP_002274756.1|/2.39552e-112/PREDICTED: hypothetical protein [Vitis vinifera]		Glyma15g28430	1.64	6.97	2.08746	gi|225462248|ref|XP_002263264.1|/0/PREDICTED: hypothetical protein [Vitis vinifera]		Glyma09g40420	11.99	3.48	-1.78467	gi|224130034|ref|XP_002320736.1|/2.48216e-120/predicted protein [Populus trichocarpa]		Glyma18g49850	5.28	15.17	1.52261	gi|225452924|ref|XP_002284130.1|/4.03893e-89/PREDICTED: hypothetical protein [Vitis vinifera]		Glyma09g28100	159.75	53.69	-1.57309	gi|225455555|ref|XP_002267091.1|/0/PREDICTED: hypothetical protein [Vitis vinifera]		Glyma08g11170	3.17	17.47	gi|224078165|ref|XP_002305497.1|/6.1262e-154/predicted protein [Populus trichocarpa]			Glyma08g14970	48.73	21.17	-1.20279	gi|225438565|ref|XP_002276081.1|/5.39189e-144/PREDICTED: hypothetical protein [Vitis vinifera]
Glyma12g22670	2.98	11.69	1.97189	gi|225461345|ref|XP_002284622.1|/1.78746e-21/PREDICTED: hypothetical protein [Vitis vinifera]		Glyma08g15850	11.22	4.68	-1.26149	gi|224104535|ref|XP_002313470.1|/4.39245e-119/predicted protein [Populus trichocarpa]		Glyma02g47400	1.82	7.66	2.07341	gi|225435441|ref|XP_002282785.1|/0/PREDICTED: hypothetical protein [Vitis vinifera]		Glyma17g02440	19.99	5.75	-1.79764	gi|224100283|ref|XP_002311814.1|/0/predicted protein [Populus trichocarpa]		Glyma08g10050	6.19	17.78	1.52224	gi|224099513|ref|XP_002311513.1|/0/predicted protein [Populus trichocarpa]		Glyma02g48040	23.29	7.84	-1.57079	gi|224103069|ref|XP_002312913.1|/3.10009e-166/predicted protein [Populus trichocarpa]		Glyma12g36350	0.88	4.76	gi|225426483|ref|XP_002277188.1|/0/PREDICTED: hypothetical protein isoform 2 [Vitis vinifera]			Glyma13g29180	84.1	36.35	-1.21015	gi|225443996|ref|XP_002280819.1|/0/PREDICTED: similar to putative multidrug resistance-associated protein [Vitis vinifera]
Glyma18g02260	4.73	18.54	1.97073	gi|225438647|ref|XP_002281478.1|/8.50189e-144/PREDICTED: hypothetical protein [Vitis vinifera]		Glyma01g45200	11.04	4.68	-1.23816	gi|225458950|ref|XP_002285545.1|/3.19054e-105/PREDICTED: hypothetical protein isoform 3 [Vitis vinifera]		Glyma12g36950	3.09	12.71	2.04029	gi|225430808|ref|XP_002271291.1|/2.91472e-141/PREDICTED: hypothetical protein [Vitis vinifera]		Glyma04g40350	178.63	51.38	-1.7977	gi|224121134|ref|XP_002318506.1|/1.527e-10/predicted protein [Populus trichocarpa]		Glyma14g22840	9.28	26.5	1.5138	gi|225459507|ref|XP_002284432.1|/3.61617e-129/PREDICTED: hypothetical protein [Vitis vinifera]		Glyma19g37420	29.11	9.94	-1.5502	gi|225441044|ref|XP_002283911.1|/0/PREDICTED: hypothetical protein [Vitis vinifera]		Glyma06g12520	1.58	8.47	gi|225456209|ref|XP_002282887.1|/0/PREDICTED: hypothetical protein isoform 3 [Vitis vinifera]			Glyma08g21890	12.67	5.47	-1.2118	gi|225442611|ref|XP_002284502.1|/0/PREDICTED: hypothetical protein [Vitis vinifera]
Glyma02g47400	3.33	13.03	1.96824	gi|225435441|ref|XP_002282785.1|/0/PREDICTED: hypothetical protein [Vitis vinifera]		Glyma20g24830	27.52	11.69	-1.23521	gi|225423947|ref|XP_002282287.1|/3.42272e-157/PREDICTED: similar to LTA2 (PLASTID E2 SUBUNIT OF PYRUVATE DECARBOXYLASE); dihydrolipoyllysine-residue acetyltransferase [Vitis vinifera]		Glyma20g03960	2.18	8.88	2.02623	gi|225469594|ref|XP_002272742.1|/0/PREDICTED: hypothetical protein [Vitis vinifera]		Glyma07g35030	7.27	2.09	-1.79845	gi|225465133|ref|XP_002273767.1|/0/PREDICTED: hypothetical protein [Vitis vinifera]		Glyma19g33660	9.28	26.5	1.5138	gi|225436964|ref|XP_002276672.1|/2.45625e-180/PREDICTED: hypothetical protein [Vitis vinifera]		Glyma02g40050	26.02	8.89	-1.54937	gi|224115080|ref|XP_002332232.1|/0/predicted protein [Populus trichocarpa]		Glyma11g32390	1.58	8.47	gi|225466204|ref|XP_002265619.1|/4.29046e-157/PREDICTED: hypothetical protein [Vitis vinifera]			Glyma01g35190	19.7	8.47	-1.21776	gi|224074450|ref|XP_002304373.1|/0/predicted protein [Populus trichocarpa]
Glyma15g13240	5.61	21.89	1.9642	gi|225465698|ref|XP_002273428.1|/0/PREDICTED: hypothetical protein [Vitis vinifera]		Glyma02g08390	17.18	7.35	-1.22491	gi|225463141|ref|XP_002266880.1|/1.01296e-146/PREDICTED: hypothetical protein isoform 1 [Vitis vinifera]		Glyma20g24960	2.18	8.88	2.02623	gi|225423983|ref|XP_002282631.1|/1.65415e-15/PREDICTED: similar to CLE27 (CLAVATA3/ESR-RELATED 27); receptor binding [Vitis vinifera]		Glyma11g30030	10.9	3.13	-1.80009	gi|225454030|ref|XP_002281170.1|/4.99212e-123/PREDICTED: hypothetical protein [Vitis vinifera]		Glyma14g31370	4.73	13.42	1.50447	gi|225462725|ref|XP_002268709.1|/0/PREDICTED: hypothetical protein [Vitis vinifera]		Glyma14g00530	23.47	8.02	-1.54914	gi|224103069|ref|XP_002312913.1|/4.63398e-162/predicted protein [Populus trichocarpa]		Glyma10g42090	4.75	25.41	gi|225423977|ref|XP_002282578.1|/6.85363e-124/PREDICTED: hypothetical protein [Vitis vinifera]			Glyma03g24280	18.47	7.94	-1.21797	gi|225453242|ref|XP_002265309.1|/9.60321e-179/PREDICTED: hypothetical protein [Vitis vinifera]
Glyma10g02300	2.28	8.85	1.95664	gi|224131122|ref|XP_002321006.1|/7.12005e-23/predicted protein [Populus trichocarpa]		Glyma08g22860	63.63	27.23	-1.22451	gi|225442885|ref|XP_002263563.1|/7.3844e-30/PREDICTED: hypothetical protein [Vitis vinifera]		Glyma10g42270	3.82	15.15	1.98767	gi|224103653|ref|XP_002313140.1|/5.19017e-21/predicted protein [Populus trichocarpa]		Glyma12g06890	10.9	3.13	-1.80009	gi|225434990|ref|XP_002281161.1|/2.20641e-56/PREDICTED: hypothetical protein [Vitis vinifera]		Glyma07g30910	8.01	22.66	1.50027	gi|225470446|ref|XP_002271412.1|/0/PREDICTED: hypothetical protein [Vitis vinifera]		Glyma11g37190	17.83	6.1	-1.54743	gi|225425476|ref|XP_002272745.1|/0/PREDICTED: hypothetical protein [Vitis vinifera]		Glyma16g32220	3.87	20.64	gi|224111002|ref|XP_002315711.1|/1.08803e-148/predicted protein [Populus trichocarpa]			Glyma06g16740	14.78	6.35	-1.21882	gi|224145705|ref|XP_002325737.1|/4.74534e-117/predicted protein [Populus trichocarpa]
Glyma06g07560	8.76	33.41	1.93128	gi|224092406|ref|XP_002309595.1|/1.69473e-25/predicted protein [Populus trichocarpa]		Glyma01g01260	89.58	38.76	-1.20861	gi|225445116|ref|XP_002283822.1|/1.4923e-65/PREDICTED: hypothetical protein [Vitis vinifera]		Glyma18g10110	2.73	10.8	1.98406	gi|225460857|ref|XP_002277568.1|/3.30281e-25/PREDICTED: hypothetical protein [Vitis vinifera]		Glyma17g01870	10.54	2.96	-1.83221	gi|225444349|ref|XP_002265911.1|/0/PREDICTED: hypothetical protein [Vitis vinifera]		Glyma06g15070	37.48	105.98	1.4996	gi|225438589|ref|XP_002276397.1|/0/PREDICTED: hypothetical protein [Vitis vinifera]		Glyma13g45000	9.64	3.31	-1.5422	gi|224097428|ref|XP_002310930.1|/0/predicted protein [Populus trichocarpa]		Glyma20g26200	1.76	9.35	gi|225423737|ref|XP_002278479.1|/0/PREDICTED: hypothetical protein [Vitis vinifera]			Glyma01g04050	67.03	28.76	-1.22074	gi|225424736|ref|XP_002266139.1|/1.26866e-75/PREDICTED: hypothetical protein [Vitis vinifera]
Glyma07g18280	10.34	39.26	1.92482	gi|224140423|ref|XP_002323582.1|/2.43092e-152/predicted protein [Populus trichocarpa]		Glyma03g28580	19.98	8.69	-1.20113	gi|224139742|ref|XP_002323255.1|/4.77377e-148/predicted protein [Populus trichocarpa]		Glyma06g38480	1.64	6.44	1.97336	gi|224128428|ref|XP_002329159.1|/2.67503e-89/predicted protein [Populus trichocarpa]		Glyma10g01850	28.89	8.01	-1.8507	gi|225437501|ref|XP_002274824.1|/6.9971e-37/PREDICTED: hypothetical protein [Vitis vinifera]		Glyma20g39400	3.64	10.28	1.49783	gi|224058445|ref|XP_002299513.1|/5.60716e-72/predicted protein [Populus trichocarpa]		Glyma08g41020	16.74	5.75	-1.54167	gi|225425742|ref|XP_002271344.1|/4.04536e-174/PREDICTED: hypothetical protein [Vitis vinifera]		Glyma08g15680	4.57	24.17	gi|225461808|ref|XP_002285634.1|/0/PREDICTED: hypothetical protein [Vitis vinifera]			Glyma07g07900	25.51	10.94	-1.22145	gi|225426399|ref|XP_002272722.1|/0/PREDICTED: hypothetical protein [Vitis vinifera]
Glyma18g48820	2.98	11.19	1.90883	gi|225453416|ref|XP_002274560.1|/6.45798e-119/PREDICTED: hypothetical protein [Vitis vinifera]		Glyma07g30470	28.4	12.36	-1.20021	gi|224056311|ref|XP_002298798.1|/4.81648e-147/predicted protein [Populus trichocarpa]		Glyma03g22360	2	7.84	1.97085	gi|224065449|ref|XP_002301822.1|/2.14998e-85/predicted protein [Populus trichocarpa]		Glyma14g35330	54.51	14.98	-1.86348	gi|225459247|ref|XP_002285762.1|/1.7431e-139/PREDICTED: hypothetical protein [Vitis vinifera]		Glyma11g01040	22.02	61.71	1.48669	gi|225432939|ref|XP_002280338.1|/3.92318e-133/PREDICTED: hypothetical protein [Vitis vinifera]		Glyma19g31940	47.12	16.21	-1.53946	gi|224139876|ref|XP_002323320.1|/2.79705e-90/predicted protein [Populus trichocarpa]		Glyma05g01230	2.81	14.82	gi|225456715|ref|XP_002274303.1|/0/PREDICTED: hypothetical protein [Vitis vinifera]			Glyma20g19200	64.22	27.52	-1.22254	gi|224053451|ref|XP_002297822.1|/0/predicted protein [Populus trichocarpa]
Glyma01g41850	1.93	7.02	1.86287	gi|225426989|ref|XP_002270066.1|/0/PREDICTED: hypothetical protein [Vitis vinifera]		Glyma13g04790	20.69	9.02	-1.19773	gi|225452636|ref|XP_002281791.1|/0/PREDICTED: hypothetical protein [Vitis vinifera]		Glyma04g10260	4.54	17.76	1.96787	gi|225469556|ref|XP_002270619.1|/2.58729e-29/PREDICTED: hypothetical protein [Vitis vinifera]		Glyma11g04750	22.53	6.1	-1.88497	gi|225438188|ref|XP_002263822.1|/0/PREDICTED: hypothetical protein [Vitis vinifera]		Glyma13g18000	9.83	27.54	1.48627	gi|225432183|ref|XP_002268377.1|/0/PREDICTED: hypothetical protein [Vitis vinifera]		Glyma01g07710	11.64	4.01	-1.53742	gi|225454938|ref|XP_002277202.1|/3.50793e-38/PREDICTED: hypothetical protein [Vitis vinifera]		Glyma03g28630	5.81	30.35	gi|225441238|ref|XP_002267194.1|/1.41433e-63/PREDICTED: hypothetical protein [Vitis vinifera]			Glyma04g43070	11.96	5.12	-1.224	gi|225459507|ref|XP_002284432.1|/1.69644e-122/PREDICTED: hypothetical protein [Vitis vinifera]
Glyma10g00820	11.04	40.1	1.86086	gi|224110746|ref|XP_002315622.1|/0/predicted protein [Populus trichocarpa]		Glyma05g01930	12.27	5.35	-1.19752	gi|225457105|ref|XP_002280249.1|/0/PREDICTED: hypothetical protein [Vitis vinifera]		Glyma08g25390	5.09	19.85	1.9634	gi|224112337|ref|XP_002316157.1|/9.50767e-164/predicted protein [Populus trichocarpa]		Glyma14g05300	20.72	5.57	-1.89527	gi|224109524|ref|XP_002333242.1|/0/predicted protein [Populus trichocarpa]		Glyma01g03600	5.64	15.51	1.45943	gi|224107815|ref|XP_002314611.1|/8.09029e-134/predicted protein [Populus trichocarpa]		Glyma17g06280	11.1	3.83	-1.53514	gi|224087947|ref|XP_002308268.1|/0/predicted protein [Populus trichocarpa]		Glyma15g24070	2.64	13.76	gi|224142461|ref|XP_002324576.1|/0/predicted protein [Populus trichocarpa]			Glyma08g18490	53.31	22.76	-1.22791	gi|225433894|ref|XP_002266580.1|/0/PREDICTED: hypothetical protein [Vitis vinifera]
Glyma11g19540	1.75	6.35	1.8594	gi|224132092|ref|XP_002328183.1|/2.84759e-54/predicted protein [Populus trichocarpa]		Glyma15g06160	23.67	10.36	-1.19204	gi|225440338|ref|XP_002270073.1|/0/PREDICTED: hypothetical protein [Vitis vinifera]		Glyma19g34870	2.73	10.62	1.95981	gi|225438101|ref|XP_002272766.1|/0/PREDICTED: hypothetical protein [Vitis vinifera]		Glyma14g06990	125.02	33.26	-1.9103	gi|225449348|ref|XP_002277563.1|/0/PREDICTED: hypothetical protein [Vitis vinifera]		Glyma06g02120	9.46	25.97	1.45693	gi|225459860|ref|XP_002285931.1|/0/PREDICTED: hypothetical protein [Vitis vinifera]		Glyma18g03040	9.1	3.14	-1.5351	gi|225448439|ref|XP_002272022.1|/0/PREDICTED: hypothetical protein [Vitis vinifera]		Glyma11g00390	2.99	15.53	gi|224060769|ref|XP_002300266.1|/9.32439e-157/predicted protein [Populus trichocarpa]			Glyma20g14390	48.38	20.64	-1.22897	gi|224129082|ref|XP_002320496.1|/0/predicted protein [Populus trichocarpa]
Glyma06g11420	3.86	13.87	1.8453	gi|225459453|ref|XP_002284359.1|/1.36002e-89/PREDICTED: hypothetical protein [Vitis vinifera]		Glyma11g19150	11.74	5.18	-1.18041	gi|225436687|ref|XP_002263127.1|/0/PREDICTED: hypothetical protein [Vitis vinifera]		Glyma04g06340	24.17	93.35	1.94943	gi|225430523|ref|XP_002285572.1|/8.24692e-44/PREDICTED: hypothetical protein [Vitis vinifera]		Glyma11g17900	9.27	2.44	-1.92569	gi|225436097|ref|XP_002277822.1|/1.69893e-88/PREDICTED: hypothetical protein [Vitis vinifera]		Glyma02g40380	4	10.98	1.45681	gi|225434309|ref|XP_002276020.1|/0/PREDICTED: hypothetical protein [Vitis vinifera]		Glyma18g50870	10.55	3.66	-1.52733	gi|225437856|ref|XP_002264085.1|/4.60741e-91/PREDICTED: hypothetical protein [Vitis vinifera]		Glyma01g38860	2.46	12.53	gi|225468147|ref|XP_002267660.1|/9.93698e-97/PREDICTED: hypothetical protein [Vitis vinifera]			Glyma03g35450	11.61	4.94	-1.23279	gi|225464938|ref|XP_002275366.1|/2.81057e-138/PREDICTED: hypothetical protein [Vitis vinifera]
Glyma06g08530	2.63	9.36	1.83145	gi|224141801|ref|XP_002324251.1|/7.12484e-133/predicted protein [Populus trichocarpa]		Glyma09g28100	32.43	14.37	-1.17427	gi|225455555|ref|XP_002267091.1|/0/PREDICTED: hypothetical protein [Vitis vinifera]		Glyma06g08530	2.36	9.06	1.94072	gi|224141801|ref|XP_002324251.1|/7.12484e-133/predicted protein [Populus trichocarpa]		Glyma01g01850	10.9	2.79	-1.96599	gi|225427116|ref|XP_002277673.1|/0/PREDICTED: hypothetical protein [Vitis vinifera]		Glyma07g07570	3.82	10.46	1.45324	gi|225454266|ref|XP_002275090.1|/0/PREDICTED: hypothetical protein [Vitis vinifera]		Glyma11g37660	16.56	5.75	-1.52607	gi|224102375|ref|XP_002312655.1|/0/predicted protein [Populus trichocarpa]		Glyma03g40900	1.94	9.88	gi|225452990|ref|XP_002263011.1|/0/PREDICTED: hypothetical protein [Vitis vinifera]			Glyma19g31330	13.72	5.82	-1.23719	gi|224139742|ref|XP_002323255.1|/1.51426e-148/predicted protein [Populus trichocarpa]
Glyma12g05170	2.63	9.36	1.83145	gi|224103489|ref|XP_002313076.1|/1.03015e-113/predicted protein [Populus trichocarpa]		Glyma11g19890	13.15	5.85	-1.16855	gi|224104717|ref|XP_002313539.1|/6.78194e-46/predicted protein [Populus trichocarpa]		Glyma13g29860	1.64	6.27	1.93477	gi|224116784|ref|XP_002317391.1|/0/predicted protein [Populus trichocarpa]		Glyma12g17710	119.39	30.3	-1.97829	gi|224104117|ref|XP_002313325.1|/1.4891e-54/predicted protein [Populus trichocarpa]		Glyma09g42000	8.37	22.84	1.44826	gi|224119884|ref|XP_002331086.1|/4.1866e-76/predicted protein [Populus trichocarpa]		Glyma16g07140	12.01	4.18	-1.52266	gi|225452226|ref|XP_002268368.1|/1.03743e-82/PREDICTED: hypothetical protein [Vitis vinifera]		Glyma01g02180	2.29	11.65	gi|225427189|ref|XP_002277964.1|/2.55465e-106/PREDICTED: hypothetical protein [Vitis vinifera]			Glyma17g16610	57.18	24.17	-1.24229	gi|225427258|ref|XP_002281131.1|/4.51365e-55/PREDICTED: hypothetical protein [Vitis vinifera]
Glyma11g06630	2.63	9.36	1.83145	gi|224094662|ref|XP_002310195.1|/0/predicted protein [Populus trichocarpa]		Glyma05g25450	72.57	32.58	-1.15539	gi|224115242|ref|XP_002332196.1|/1.00473e-174/predicted protein [Populus trichocarpa]		Glyma08g45240	11.27	42.5	1.91498	gi|225434642|ref|XP_002279786.1|/1.92742e-140/PREDICTED: similar to binding [Vitis vinifera]		Glyma12g34420	58.15	14.63	-1.99085	gi|225461168|ref|XP_002282942.1|/0/PREDICTED: hypothetical protein [Vitis vinifera]		Glyma02g46840	5.82	15.86	1.4463	gi|225461864|ref|XP_002264147.1|/4.35472e-165/PREDICTED: hypothetical protein [Vitis vinifera]		Glyma20g00330	301.85	105.11	-1.52193	gi|225450472|ref|XP_002276789.1|/1.52596e-113/PREDICTED: hypothetical protein [Vitis vinifera]		Glyma11g33110	2.99	15.17	gi|225466273|ref|XP_002272437.1|/0/PREDICTED: hypothetical protein [Vitis vinifera]			Glyma13g30370	15.48	6.53	-1.24525	gi|225443825|ref|XP_002274261.1|/3.25766e-171/PREDICTED: hypothetical protein [Vitis vinifera]
Glyma09g06680	2.45	8.69	1.82657	gi|225470672|ref|XP_002269494.1|/0/PREDICTED: hypothetical protein [Vitis vinifera]		Glyma04g36570	22.26	10.02	-1.15157	gi|225456800|ref|XP_002277813.1|/0/PREDICTED: hypothetical protein [Vitis vinifera]		Glyma07g07750	2.18	8.19	1.90954	gi|225454222|ref|XP_002274561.1|/0/PREDICTED: hypothetical protein [Vitis vinifera]		Glyma11g03970	47.25	11.49	-2.03994	gi|225467867|ref|XP_002272369.1|/0/PREDICTED: hypothetical protein [Vitis vinifera]		Glyma11g32070	6.55	17.61	1.42683	gi|225466204|ref|XP_002265619.1|/1.21249e-139/PREDICTED: hypothetical protein [Vitis vinifera]		Glyma17g01870	13.46	4.71	-1.51488	gi|225444349|ref|XP_002265911.1|/0/PREDICTED: hypothetical protein [Vitis vinifera]		Glyma20g38710	2.99	15.17	gi|225453238|ref|XP_002265039.1|/2.55155e-149/PREDICTED: hypothetical protein [Vitis vinifera]			Glyma20g38460	15.48	6.53	-1.24525	gi|225448823|ref|XP_002282354.1|/0/PREDICTED: hypothetical protein [Vitis vinifera]
Glyma19g43630	4.73	16.71	1.8208	gi|225453032|ref|XP_002266145.1|/0/PREDICTED: hypothetical protein [Vitis vinifera]		Glyma08g10540	107.46	48.78	-1.13944	gi|224112413|ref|XP_002316180.1|/2.36496e-32/predicted protein [Populus trichocarpa]		Glyma18g45270	2.18	8.19	1.90954	gi|225453901|ref|XP_002279016.1|/4.16712e-178/PREDICTED: hypothetical protein [Vitis vinifera]		Glyma15g14040	165	40.06	-2.04223	gi|224056797|ref|XP_002299028.1|/0/predicted protein [Populus trichocarpa]		Glyma09g33140	5.28	14.12	1.41913	gi|224084076|ref|XP_002307208.1|/1.23371e-63/predicted protein [Populus trichocarpa]		Glyma20g33020	48.03	16.91	-1.50606	gi|224109916|ref|XP_002315353.1|/6.71005e-10/predicted protein [Populus trichocarpa]		Glyma10g43560	3.34	16.94	gi|224109556|ref|XP_002315235.1|/0/predicted protein [Populus trichocarpa]			Glyma11g27280	96.24	40.41	-1.25192	gi|224104264|ref|XP_002313376.1|/0/predicted protein [Populus trichocarpa]
Glyma01g43630	1.75	6.18	1.82025	gi|225436577|ref|XP_002274874.1|/0/PREDICTED: hypothetical protein [Vitis vinifera]		Glyma19g05000	15.78	7.18	-1.13604	gi|225451866|ref|XP_002282329.1|/4.66985e-153/PREDICTED: hypothetical protein [Vitis vinifera]		Glyma02g44920	1.64	6.1	1.89511	gi|225436616|ref|XP_002279847.1|/0/PREDICTED: hypothetical protein isoform 1 [Vitis vinifera]		Glyma13g22640	22.53	5.4	-2.06082	gi|225445559|ref|XP_002282272.1|/1.83477e-146/PREDICTED: similar to beta-1,3-glucanase 1 [Vitis vinifera]		Glyma02g17310	4.37	11.68	1.41834	gi|225436725|ref|XP_002268944.1|/2.50819e-55/PREDICTED: hypothetical protein [Vitis vinifera]		Glyma11g15000	62.59	22.14	-1.49928	gi|225435008|ref|XP_002281203.1|/7.87294e-147/PREDICTED: hypothetical protein [Vitis vinifera]		Glyma18g40130	4.22	21.35	gi|224090757|ref|XP_002309072.1|/1.07122e-66/predicted protein [Populus trichocarpa]			Glyma04g15160	24.81	10.41	-1.25295	gi|224087377|ref|XP_002308142.1|/2.05765e-159/predicted protein [Populus trichocarpa]
Glyma19g38850	2.28	8.02	1.81457	gi|225439374|ref|XP_002270470.1|/0/PREDICTED: hypothetical protein [Vitis vinifera]		Glyma05g32970	12.45	5.68	-1.13218	gi|225438325|ref|XP_002272045.1|/0/PREDICTED: hypothetical protein [Vitis vinifera]		Glyma17g15020	7.09	26.3	1.89121	gi|224101053|ref|XP_002334311.1|/2.93112e-176/predicted protein [Populus trichocarpa]		Glyma13g29270	80.5	18.98	-2.08451	gi|225443962|ref|XP_002280109.1|/0/PREDICTED: hypothetical protein [Vitis vinifera]		Glyma20g39420	4.37	11.68	1.41834	gi|224053557|ref|XP_002297871.1|/3.40116e-87/predicted protein [Populus trichocarpa]		Glyma04g02600	12.19	4.36	-1.4833	gi|225457955|ref|XP_002274931.1|/4.75173e-168/PREDICTED: hypothetical protein [Vitis vinifera]		Glyma17g33120	1.23	6.18	gi|224141941|ref|XP_002324319.1|/6.94972e-66/predicted protein [Populus trichocarpa]			Glyma02g29170	16.89	7.06	-1.25843	gi|225441453|ref|XP_002279599.1|/4.66754e-137/PREDICTED: hypothetical protein [Vitis vinifera]
Glyma06g13500	11.04	38.59	1.80549	gi|225455360|ref|XP_002277330.1|/6.88529e-150/PREDICTED: hypothetical protein [Vitis vinifera]		Glyma10g05610	13.5	6.18	-1.12728	gi|224138594|ref|XP_002322853.1|/6.01841e-68/predicted protein [Populus trichocarpa]		Glyma11g32520	33.8	123.83	1.87327	gi|225466204|ref|XP_002265619.1|/0/PREDICTED: hypothetical protein [Vitis vinifera]		Glyma14g06980	63.42	14.8	-2.09934	gi|225449346|ref|XP_002282004.1|/0/PREDICTED: hypothetical protein [Vitis vinifera]		Glyma12g30960	5.09	13.6	1.41787	gi|225464970|ref|XP_002274491.1|/1.33882e-143/PREDICTED: hypothetical protein [Vitis vinifera]		Glyma06g43070	20.38	7.32	-1.47724	gi|224104975|ref|XP_002313640.1|/6.10731e-34/predicted protein [Populus trichocarpa]		Glyma14g39670	0.88	4.41	gi|224077293|ref|XP_002305200.1|/1.40228e-92/predicted protein [Populus trichocarpa]			Glyma09g05190	19.88	8.29	-1.26187	gi|225432326|ref|XP_002274373.1|/0/PREDICTED: hypothetical protein [Vitis vinifera]
Glyma09g00440	2.1	7.18	1.77359	gi|225460012|ref|XP_002271455.1|/1.98327e-151/PREDICTED: hypothetical protein [Vitis vinifera]		Glyma11g19040	13.5	6.18	-1.12728	gi|224132394|ref|XP_002328258.1|/0/predicted protein [Populus trichocarpa]		Glyma08g18980	2.73	9.93	1.86289	gi|224055948|ref|XP_002298705.1|/9.97975e-115/predicted protein [Populus trichocarpa]		Glyma11g15420	23.99	5.57	-2.10668	gi|225435104|ref|XP_002281519.1|/0/PREDICTED: hypothetical protein [Vitis vinifera]		Glyma05g26900	4.91	13.07	1.41246	gi|225424470|ref|XP_002281659.1|/5.38293e-145/PREDICTED: hypothetical protein [Vitis vinifera]		Glyma04g35380	8.73	3.14	-1.47522	gi|224135791|ref|XP_002322161.1|/2.2594e-53/predicted protein [Populus trichocarpa]		Glyma08g24960	1.58	7.76	gi|225444541|ref|XP_002275549.1|/0/PREDICTED: inward rectifying shaker-like K+ channel [Vitis vinifera]			Glyma08g01730	15.66	6.53	-1.26193	gi|225426412|ref|XP_002270065.1|/0/PREDICTED: hypothetical protein [Vitis vinifera]
Glyma18g10850	19.98	68.16	1.77037	gi|225460939|ref|XP_002277977.1|/0/PREDICTED: hypothetical protein [Vitis vinifera]		Glyma08g24120	24.72	11.53	-1.10029	gi|225443361|ref|XP_002265811.1|/0/PREDICTED: hypothetical protein [Vitis vinifera]		Glyma06g11460	5.27	18.98	1.84861	gi|225459461|ref|XP_002284379.1|/0/PREDICTED: hypothetical protein [Vitis vinifera]		Glyma03g39180	9.09	2.09	-2.12078	gi|224123924|ref|XP_002330243.1|/1.19885e-57/predicted protein [Populus trichocarpa]		Glyma13g44940	3.82	10.11	1.40414	gi|225443213|ref|XP_002270825.1|/0/PREDICTED: hypothetical protein [Vitis vinifera]		Glyma17g00570	9.64	3.49	-1.46581	gi|225465273|ref|XP_002269647.1|/0/PREDICTED: hypothetical protein [Vitis vinifera]		Glyma17g31920	1.58	7.76	gi|225430287|ref|XP_002285114.1|/8.38316e-47/PREDICTED: hypothetical protein [Vitis vinifera]			Glyma06g07280	60.52	25.23	-1.26227	gi|224092470|ref|XP_002309623.1|/0/predicted protein [Populus trichocarpa]
Glyma08g04510	2.8	9.52	1.76553	gi|225455886|ref|XP_002275529.1|/0/PREDICTED: hypothetical protein [Vitis vinifera]		Glyma01g37670	27.17	12.7	-1.09719	gi|224134228|ref|XP_002327787.1|/2.34765e-172/predicted protein [Populus trichocarpa]		Glyma02g15350	7.27	25.95	1.83571	gi|224105503|ref|XP_002313834.1|/6.9304e-06/predicted protein [Populus trichocarpa]		Glyma03g04350	8.36	1.92	-2.1224	gi|225445658|ref|XP_002265876.1|/1.87764e-140/PREDICTED: hypothetical protein [Vitis vinifera]		Glyma12g04420	11.1	29.28	1.39936	gi|225449861|ref|XP_002265237.1|/0/PREDICTED: hypothetical protein [Vitis vinifera]		Glyma02g11480	15.83	5.75	-1.46103	gi|225428843|ref|XP_002285110.1|/2.35694e-168/PREDICTED: hypothetical protein [Vitis vinifera]		Glyma07g07990	1.23	6	gi|225454148|ref|XP_002273023.1|/7.34634e-142/PREDICTED: hypothetical protein [Vitis vinifera]			Glyma07g26540	29.21	12.17	-1.26313	gi|225424380|ref|XP_002284904.1|/0/PREDICTED: hypothetical protein [Vitis vinifera]
Glyma15g28430	4.03	13.7	1.76532	gi|225462248|ref|XP_002263264.1|/0/PREDICTED: hypothetical protein [Vitis vinifera]		Glyma03g32940	14.2	6.68	-1.08797	gi|225439729|ref|XP_002273762.1|/3.12014e-136/PREDICTED: hypothetical protein [Vitis vinifera]		Glyma02g41260	2.54	9.06	1.83468	gi|225468815|ref|XP_002263544.1|/0/PREDICTED: similar to EMB2762 (EMBRYO DEFECTIVE 2762) [Vitis vinifera]		Glyma02g44980	14.54	3.31	-2.13512	gi|225436600|ref|XP_002279595.1|/1.16232e-132/PREDICTED: hypothetical protein [Vitis vinifera]		Glyma20g33720	5.82	15.17	1.38213	gi|225463725|ref|XP_002264162.1|/6.31248e-117/PREDICTED: hypothetical protein [Vitis vinifera]		Glyma10g43230	18.19	6.62	-1.45824	gi|224083870|ref|XP_002307152.1|/0/predicted protein [Populus trichocarpa]		Glyma02g37680	2.81	13.59	gi|225459109|ref|XP_002285689.1|/9.51438e-79/PREDICTED: hypothetical protein [Vitis vinifera]			Glyma10g00820	33.08	13.76	-1.26548	gi|224110746|ref|XP_002315622.1|/0/predicted protein [Populus trichocarpa]
Glyma12g10130	3.51	11.86	1.75656	gi|225462438|ref|XP_002264570.1|/0/PREDICTED: similar to GTP-binding family protein [Vitis vinifera]		Glyma13g20730	44.53	21.05	-1.08096	gi|224119436|ref|XP_002331229.1|/3.40452e-116/predicted protein [Populus trichocarpa]		Glyma15g08150	3.63	12.89	1.82821	gi|224079205|ref|XP_002305792.1|/0/predicted protein [Populus trichocarpa]		Glyma08g14940	14.54	3.31	-2.13512	gi|225438579|ref|XP_002280295.1|/6.78366e-95/PREDICTED: hypothetical protein [Vitis vinifera]		Glyma12g32020	6.37	16.56	1.37834	gi|225447292|ref|XP_002273713.1|/0/PREDICTED: hypothetical protein [Vitis vinifera]		Glyma02g47640	14.37	5.23	-1.45818	gi|225447596|ref|XP_002272334.1|/0/PREDICTED: hypothetical protein [Vitis vinifera]		Glyma11g00740	2.81	13.59	gi|225432652|ref|XP_002282293.1|/4.17873e-114/PREDICTED: hypothetical protein [Vitis vinifera]			Glyma03g26080	121.57	50.46	-1.26858	gi|225434666|ref|XP_002280152.1|/5.07508e-80/PREDICTED: hypothetical protein [Vitis vinifera]
Glyma01g41430	1.93	6.52	1.75627	gi|224138708|ref|XP_002326670.1|/7.48874e-174/predicted protein [Populus trichocarpa]		Glyma18g01400	48.38	22.89	-1.07969	gi|225452202|ref|XP_002270911.1|/0/PREDICTED: hypothetical protein [Vitis vinifera]		Glyma20g25160	1.82	6.44	1.82312	gi|224111652|ref|XP_002315932.1|/0/predicted protein [Populus trichocarpa]		Glyma04g04120	17.63	4.01	-2.13636	gi|224137482|ref|XP_002327137.1|/0/predicted protein [Populus trichocarpa]		Glyma15g29880	7.28	18.83	1.37102	gi|224097536|ref|XP_002310977.1|/0/predicted protein [Populus trichocarpa]		Glyma01g42970	43.85	16.04	-1.4509	gi|224053883|ref|XP_002298027.1|/1.56736e-114/predicted protein [Populus trichocarpa]		Glyma01g38220	1.06	5.12	gi|224096964|ref|XP_002310803.1|/6.15126e-14/predicted protein [Populus trichocarpa]			Glyma01g04300	10.2	4.23	-1.26984	gi|225424783|ref|XP_002269863.1|/9.23807e-179/PREDICTED: hypothetical protein [Vitis vinifera]
Glyma03g03750	1.93	6.52	1.75627	gi|224065603|ref|XP_002301879.1|/0/predicted protein [Populus trichocarpa]		Glyma16g25500	15.43	7.35	-1.06992	gi|225430794|ref|XP_002270711.1|/9.78712e-74/PREDICTED: hypothetical protein [Vitis vinifera]		Glyma12g10130	2.91	10.28	1.82075	gi|225462438|ref|XP_002264570.1|/0/PREDICTED: similar to GTP-binding family protein [Vitis vinifera]		Glyma06g07160	8.54	1.92	-2.15313	gi|225430297|ref|XP_002282692.1|/2.16011e-106/PREDICTED: hypothetical protein [Vitis vinifera]		Glyma17g04120	16.38	42.36	1.37077	gi|224112026|ref|XP_002316057.1|/0/predicted protein [Populus trichocarpa]		Glyma10g29300	13.83	5.06	-1.45059	gi|224123088|ref|XP_002318992.1|/0/predicted protein [Populus trichocarpa]		Glyma11g20640	1.06	5.12	gi|224104509|ref|XP_002313460.1|/8.52407e-99/predicted protein [Populus trichocarpa]			Glyma06g17310	11.96	4.94	-1.27563	gi|225464541|ref|XP_002271480.1|/1.71741e-126/PREDICTED: hypothetical protein [Vitis vinifera]
Glyma20g17280	2.98	10.02	1.7495	gi|224110104|ref|XP_002315417.1|/1.90332e-93/predicted protein [Populus trichocarpa]		Glyma06g14630	13.67	6.52	-1.06807	gi|224127864|ref|XP_002329196.1|/0/predicted protein [Populus trichocarpa]		Glyma13g33470	15.08	52.94	1.81172	gi|225423957|ref|XP_002279177.1|/5.23835e-07/PREDICTED: hypothetical protein [Vitis vinifera]		Glyma03g29260	7.81	1.74	-2.16624	gi|224086998|ref|XP_002308026.1|/1.7714e-71/predicted protein [Populus trichocarpa]		Glyma12g33010	4.73	12.2	1.36697	gi|225447203|ref|XP_002272069.1|/4.54301e-90/PREDICTED: hypothetical protein [Vitis vinifera]		Glyma15g40000	18.56	6.8	-1.44859	gi|224114551|ref|XP_002316791.1|/1.54779e-15/predicted protein [Populus trichocarpa]		Glyma17g12920	1.58	7.59	gi|225445360|ref|XP_002284876.1|/4.64866e-105/PREDICTED: hypothetical protein [Vitis vinifera]			Glyma02g41260	9.85	4.06	-1.27864	gi|225468815|ref|XP_002263544.1|/0/PREDICTED: similar to EMB2762 (EMBRYO DEFECTIVE 2762) [Vitis vinifera]
Glyma20g07060	19.81	66.33	1.74343	gi|225447498|ref|XP_002267417.1|/0/PREDICTED: hypothetical protein [Vitis vinifera]		Glyma12g13100	18.76	9.02	-1.05646	gi|225437066|ref|XP_002279288.1|/1.02302e-20/PREDICTED: hypothetical protein [Vitis vinifera]		Glyma06g13500	3.09	10.8	1.80535	gi|225455360|ref|XP_002277330.1|/6.88529e-150/PREDICTED: hypothetical protein [Vitis vinifera]		Glyma03g17300	197.52	43.89	-2.17003	gi|224138898|ref|XP_002322929.1|/0/predicted protein [Populus trichocarpa]		Glyma16g27110	4	10.28	1.36177	gi|225449058|ref|XP_002274228.1|/3.40407e-147/PREDICTED: hypothetical protein [Vitis vinifera]		Glyma02g44980	46.58	17.08	-1.4474	gi|225436600|ref|XP_002279595.1|/1.16232e-132/PREDICTED: hypothetical protein [Vitis vinifera]		Glyma02g41950	7.39	35.29	gi|225449348|ref|XP_002277563.1|/0/PREDICTED: hypothetical protein [Vitis vinifera]			Glyma08g21750	29.56	12.17	-1.28032	gi|225432660|ref|XP_002282406.1|/3.67481e-60/PREDICTED: hypothetical protein [Vitis vinifera]
Glyma08g19150	3.16	10.53	1.73651	gi|225448311|ref|XP_002264923.1|/2.00517e-127/PREDICTED: hypothetical protein [Vitis vinifera]		Glyma02g44980	17	8.19	-1.0536	gi|225436600|ref|XP_002279595.1|/1.16232e-132/PREDICTED: hypothetical protein [Vitis vinifera]		Glyma02g10480	7.81	27.17	1.79862	gi|224098320|ref|XP_002311151.1|/0/predicted protein [Populus trichocarpa]		Glyma18g18980	20.53	4.53	-2.18015	gi|224100181|ref|XP_002311777.1|/0/predicted protein [Populus trichocarpa]		Glyma03g29510	4.55	11.68	1.3601	gi|225441760|ref|XP_002283404.1|/2.42381e-15/PREDICTED: similar to putative protein [Vitis vinifera]		Glyma05g04860	8.55	3.14	-1.44516	gi|224071114|ref|XP_002303360.1|/0/predicted protein [Populus trichocarpa]		Glyma13g43610	1.94	9.17	gi|224073866|ref|XP_002304190.1|/9.3415e-40/predicted protein [Populus trichocarpa]			Glyma17g08200	30.96	12.7	-1.28558	gi|225461822|ref|XP_002283705.1|/0/PREDICTED: hypothetical protein [Vitis vinifera]
Glyma04g40060	7.54	25.06	1.73275	gi|225448699|ref|XP_002275253.1|/2.99548e-120/PREDICTED: hypothetical protein [Vitis vinifera]		Glyma12g35750	15.95	7.69	-1.0525	gi|224114830|ref|XP_002316868.1|/1.40128e-154/predicted protein [Populus trichocarpa]		Glyma11g18680	5.45	18.81	1.78717	gi|225464876|ref|XP_002273038.1|/1.97302e-70/PREDICTED: hypothetical protein [Vitis vinifera]		Glyma13g29220	6.36	1.39	-2.19394	gi|225443976|ref|XP_002273835.1|/0/PREDICTED: hypothetical protein [Vitis vinifera]		Glyma05g06110	5.64	14.47	1.3593	gi|225427324|ref|XP_002282232.1|/4.1322e-171/PREDICTED: hypothetical protein [Vitis vinifera]		Glyma10g37590	17.1	6.28	-1.44516	gi|224134727|ref|XP_002327474.1|/0/predicted protein [Populus trichocarpa]		Glyma11g35320	1.76	8.29	gi|225448437|ref|XP_002271239.1|/0/PREDICTED: hypothetical protein [Vitis vinifera]			Glyma17g15970	129.84	53.11	-1.28968	gi|224126415|ref|XP_002329548.1|/2.75465e-47/predicted protein [Populus trichocarpa]
Glyma11g09610	7.01	23.22	1.72788	gi|224129976|ref|XP_002328850.1|/7.91939e-126/predicted protein [Populus trichocarpa]		Glyma02g35010	22.09	10.69	-1.04713	gi|224091465|ref|XP_002309261.1|/0/predicted protein [Populus trichocarpa]		Glyma06g10220	9.45	32.57	1.78516	gi|225469556|ref|XP_002270619.1|/1.15273e-27/PREDICTED: hypothetical protein [Vitis vinifera]		Glyma19g28980	8	1.74	-2.20091	gi|224123762|ref|XP_002319158.1|/2.94166e-75/predicted protein [Populus trichocarpa]		Glyma12g09700	7.82	20.05	1.35836	gi|224104891|ref|XP_002313608.1|/2.83211e-161/predicted protein [Populus trichocarpa]		Glyma19g05000	24.56	9.06	-1.43873	gi|225451866|ref|XP_002282329.1|/4.66985e-153/PREDICTED: hypothetical protein [Vitis vinifera]		Glyma19g36910	1.06	4.94	gi|225441177|ref|XP_002268949.1|/1.14211e-178/PREDICTED: hypothetical protein [Vitis vinifera]			Glyma07g35420	15.13	6.18	-1.29173	gi|224108946|ref|XP_002315025.1|/0/predicted protein [Populus trichocarpa]
Glyma07g40230	3.33	11.03	1.72784	gi|225465273|ref|XP_002269647.1|/0/PREDICTED: hypothetical protein [Vitis vinifera]		Glyma02g00250	51.01	24.73	-1.04452	gi|225432878|ref|XP_002280070.1|/0/PREDICTED: hypothetical protein [Vitis vinifera]		Glyma18g10850	9.63	33.09	1.78079	gi|225460939|ref|XP_002277977.1|/0/PREDICTED: hypothetical protein [Vitis vinifera]		Glyma08g15960	149.91	32.39	-2.21048	gi|224121026|ref|XP_002330885.1|/1.07162e-168/predicted protein [Populus trichocarpa]		Glyma14g39820	27.66	70.77	1.35534	gi|225457542|ref|XP_002270675.1|/0/PREDICTED: hypothetical protein [Vitis vinifera]		Glyma17g05280	10.37	3.83	-1.437	gi|225436337|ref|XP_002268537.1|/0/PREDICTED: hypothetical protein [Vitis vinifera]		Glyma19g36460	2.81	13.06	gi|225439936|ref|XP_002280406.1|/5.89149e-173/PREDICTED: hypothetical protein [Vitis vinifera]			Glyma10g40900	79.17	32.29	-1.29387	gi|225428920|ref|XP_002285408.1|/1.77804e-155/PREDICTED: hypothetical protein [Vitis vinifera]
Glyma18g52090	2.8	9.19	1.71464	gi|224053517|ref|XP_002297852.1|/2.84467e-76/predicted protein [Populus trichocarpa]		Glyma10g10350	36.11	17.54	-1.04175	gi|225439372|ref|XP_002270072.1|/0/PREDICTED: hypothetical protein [Vitis vinifera]		Glyma13g00450	15.08	51.55	1.77334	gi|224070855|ref|XP_002303266.1|/5.66637e-161/predicted protein [Populus trichocarpa]		Glyma02g35350	27.08	5.75	-2.23559	gi|225439452|ref|XP_002267438.1|/2.1308e-135/PREDICTED: hypothetical protein [Vitis vinifera]		Glyma16g02620	13.1	33.47	1.3533	gi|225470936|ref|XP_002264136.1|/0/PREDICTED: hypothetical protein [Vitis vinifera]		Glyma17g04270	115.54	42.71	-1.43575	gi|225432126|ref|XP_002274485.1|/5.12464e-158/PREDICTED: hypothetical protein [Vitis vinifera]		Glyma17g13780	2.29	10.59	gi|224119634|ref|XP_002318122.1|/0/predicted protein [Populus trichocarpa]			Glyma02g25230	26.39	10.76	-1.29431	gi|225461034|ref|XP_002281360.1|/0/PREDICTED: hypothetical protein [Vitis vinifera]
Glyma19g26870	4.03	13.2	1.71169	gi|224055791|ref|XP_002298655.1|/1.32181e-89/predicted protein [Populus trichocarpa]		Glyma14g14400	17.53	8.52	-1.0409	gi|224092478|ref|XP_002309627.1|/9.59624e-86/predicted protein [Populus trichocarpa]		Glyma13g01530	2.91	9.93	1.77077	gi|225445722|ref|XP_002270621.1|/4.90672e-42/PREDICTED: hypothetical protein [Vitis vinifera]		Glyma01g43950	28.71	5.57	-2.3658	gi|224053216|ref|XP_002297721.1|/7.12759e-44/predicted protein [Populus trichocarpa]		Glyma13g04770	4.37	11.16	1.35263	gi|225452642|ref|XP_002281888.1|/3.75011e-103/PREDICTED: hypothetical protein [Vitis vinifera]		Glyma12g35780	8.92	3.31	-1.43021	gi|224117056|ref|XP_002317465.1|/0/predicted protein [Populus trichocarpa]		Glyma14g04860	2.99	13.76	gi|224102909|ref|XP_002312850.1|/0/predicted protein [Populus trichocarpa]			Glyma02g09640	116.29	47.29	-1.29812	gi|224114631|ref|XP_002332328.1|/5.8758e-74/predicted protein [Populus trichocarpa]
Glyma16g02600	2.28	7.35	1.68871	gi|225470942|ref|XP_002264247.1|/0/PREDICTED: hypothetical protein [Vitis vinifera]		Glyma18g08390	15.95	7.85	-1.02279	gi|225461957|ref|XP_002266660.1|/0/PREDICTED: hypothetical protein [Vitis vinifera]		Glyma18g48820	3.09	10.45	1.75782	gi|225453416|ref|XP_002274560.1|/6.45798e-119/PREDICTED: hypothetical protein [Vitis vinifera]		Glyma05g02290	5.63	1.04	-2.43655	gi|224119366|ref|XP_002318054.1|/1.08401e-101/predicted protein [Populus trichocarpa]		Glyma03g09420	4.73	12.03	1.34672	gi|225436886|ref|XP_002273696.1|/0/PREDICTED: hypothetical protein isoform 1 [Vitis vinifera]		Glyma03g01270	19.65	7.32	-1.42461	gi|225454196|ref|XP_002273879.1|/3.92743e-129/PREDICTED: similar to cytidine/deoxycytidylate deaminase family protein [Vitis vinifera]		Glyma20g37240	3.52	16.06	gi|225451243|ref|XP_002276425.1|/8.05489e-74/PREDICTED: hypothetical protein [Vitis vinifera]			Glyma19g07410	23.05	9.35	-1.30173	gi|225452250|ref|XP_002271417.1|/2.44527e-144/PREDICTED: hypothetical protein [Vitis vinifera]
Glyma18g50090	2.8	9.02	1.6877	gi|225451709|ref|XP_002276804.1|/3.63884e-128/PREDICTED: hypothetical protein [Vitis vinifera]		Glyma15g10650	21.04	10.36	-1.02211	gi|225436851|ref|XP_002271734.1|/0/PREDICTED: hypothetical protein [Vitis vinifera]		Glyma11g33090	2.54	8.53	1.74772	gi|224079714|ref|XP_002305924.1|/0/predicted protein [Populus trichocarpa]		Glyma17g14030	4.72	0.87	-2.4397	gi|225426858|ref|XP_002276880.1|/0/PREDICTED: hypothetical protein [Vitis vinifera]		Glyma05g34230	5.64	14.29	1.34124	gi|225456033|ref|XP_002277313.1|/9.68325e-69/PREDICTED: hypothetical protein [Vitis vinifera]		Glyma03g38510	12.92	4.88	-1.40465	gi|225437810|ref|XP_002282028.1|/0/PREDICTED: hypothetical protein [Vitis vinifera]		Glyma07g35280	1.06	4.76	gi|225423545|ref|XP_002272103.1|/0/PREDICTED: hypothetical protein [Vitis vinifera]			Glyma14g22840	16.54	6.7	-1.30373	gi|225459507|ref|XP_002284432.1|/3.61617e-129/PREDICTED: hypothetical protein [Vitis vinifera]
Glyma20g32340	2.45	7.85	1.67991	gi|224100743|ref|XP_002311996.1|/0/predicted protein [Populus trichocarpa]		Glyma19g25980	75.55	37.26	-1.0198	gi|225451467|ref|XP_002274131.1|/3.60382e-125/PREDICTED: hypothetical protein [Vitis vinifera]		Glyma11g09610	4.72	15.85	1.74762	gi|224129976|ref|XP_002328850.1|/7.91939e-126/predicted protein [Populus trichocarpa]		Glyma20g20360	6.72	1.22	-2.46158	gi|224141813|ref|XP_002324257.1|/9.35737e-12/predicted protein [Populus trichocarpa]		Glyma11g10800	5.64	14.29	1.34124	gi|225423767|ref|XP_002277238.1|/0/PREDICTED: hypothetical protein [Vitis vinifera]		Glyma07g38000	27.66	10.46	-1.40292	gi|225432352|ref|XP_002275193.1|/0/PREDICTED: hypothetical protein [Vitis vinifera]		Glyma01g38450	15.83	70.75	gi|224094697|ref|XP_002310201.1|/6.78731e-89/predicted protein [Populus trichocarpa]			Glyma17g14160	16.54	6.7	-1.30373	gi|225426747|ref|XP_002282409.1|/1.43206e-92/PREDICTED: hypothetical protein [Vitis vinifera]
Glyma07g19120	28.57	91.39	1.67754	gi|225439530|ref|XP_002264158.1|/1.67942e-68/PREDICTED: hypothetical protein [Vitis vinifera]		Glyma13g23950	44.18	21.89	-1.01312	gi|225452510|ref|XP_002274863.1|/0/PREDICTED: hypothetical protein [Vitis vinifera]		Glyma15g09900	21.62	71.06	1.71667	gi|225443996|ref|XP_002280819.1|/0/PREDICTED: similar to putative multidrug resistance-associated protein [Vitis vinifera]		Glyma01g41820	9.63	1.74	-2.46845	gi|225426987|ref|XP_002266321.1|/1.38917e-164/PREDICTED: hypothetical protein [Vitis vinifera]		Glyma06g17780	16.19	40.62	1.32709	gi|224136187|ref|XP_002322264.1|/1.95292e-86/predicted protein [Populus trichocarpa]		Glyma03g38180	39.12	14.82	-1.40036	gi|224128195|ref|XP_002320267.1|/0/predicted protein [Populus trichocarpa]		Glyma09g36740	1.58	7.06	gi|224122596|ref|XP_002318876.1|/5.12124e-139/predicted protein [Populus trichocarpa]			Glyma18g52120	42.75	17.29	-1.30599	gi|225425204|ref|XP_002266641.1|/0/PREDICTED: hypothetical protein [Vitis vinifera]
Glyma03g14690	5.08	16.21	1.67398	gi|225440608|ref|XP_002273795.1|/0/PREDICTED: hypothetical protein [Vitis vinifera]		Glyma13g19310	28.22	14.03	-1.0082	gi|225440328|ref|XP_002263786.1|/0/PREDICTED: hypothetical protein [Vitis vinifera]		Glyma20g33020	13.63	44.76	1.71542	gi|224109916|ref|XP_002315353.1|/6.71005e-10/predicted protein [Populus trichocarpa]		Glyma01g42200	22.53	4.01	-2.49017	gi|224124920|ref|XP_002329846.1|/0/predicted protein [Populus trichocarpa]		Glyma08g03740	11.28	28.24	1.32397	gi|225445084|ref|XP_002283629.1|/1.63119e-136/PREDICTED: hypothetical protein [Vitis vinifera]		Glyma12g35410	43.12	16.39	-1.39554	gi|84468408|dbj|BAE71287.1|/1.27062e-37/putative early nodulin-like 2 predicted GPI-anchored protein [Trifolium pratense]		Glyma19g43340	7.04	31.41	gi|224131290|ref|XP_002328502.1|/3.17263e-127/predicted protein [Populus trichocarpa]			Glyma07g05730	11.79	4.76	-1.30853	gi|297848406|ref|XP_002892084.1|/3.70636e-100/predicted protein [Arabidopsis lyrata subsp. lyrata]
Glyma03g31570	3.86	12.2	1.66021	gi|224066305|ref|XP_002302074.1|/1.09995e-143/predicted protein [Populus trichocarpa]		Glyma17g03390	57.5	28.74	-1.0005	gi|224110252|ref|XP_002315461.1|/0/predicted protein [Populus trichocarpa]		Glyma19g32600	4	13.06	1.70708	gi|225441696|ref|XP_002277274.1|/5.97478e-66/PREDICTED: hypothetical protein [Vitis vinifera]		Glyma10g32610	4.91	0.87	-2.49664	gi|224102201|ref|XP_002312587.1|/0/predicted protein [Populus trichocarpa]		Glyma01g17850	10.01	24.93	1.31644	gi|224065603|ref|XP_002301879.1|/0/predicted protein [Populus trichocarpa]		Glyma07g31470	14.19	5.4	-1.39384	gi|225470348|ref|XP_002269604.1|/1.05772e-172/PREDICTED: hypothetical protein [Vitis vinifera]		Glyma07g30170	3.87	17.11	gi|224103849|ref|XP_002313218.1|/1.6417e-96/predicted protein [Populus trichocarpa]			Glyma10g25490	24.63	9.88	-1.31783	gi|225433391|ref|XP_002285620.1|/1.86667e-131/PREDICTED: hypothetical protein [Vitis vinifera]
Glyma13g37380	3.33	10.36	1.63743	gi|225446333|ref|XP_002273873.1|/4.55166e-139/PREDICTED: hypothetical protein [Vitis vinifera]								Glyma18g52810	2.36	7.66	1.69856	gi|224109522|ref|XP_002315224.1|/2.50972e-123/predicted protein [Populus trichocarpa]		Glyma13g39050	6	1.04	-2.52838	gi|224104871|ref|XP_002313600.1|/2.30184e-13/predicted protein [Populus trichocarpa]		Glyma13g01190	4.55	11.33	1.31621	gi|225446134|ref|XP_002270697.1|/0/PREDICTED: hypothetical protein [Vitis vinifera]		Glyma01g22480	30.2	11.5	-1.39291	gi|225423891|ref|XP_002281658.1|/2.62489e-153/PREDICTED: hypothetical protein [Vitis vinifera]		Glyma20g24760	3.87	17.11	gi|225423919|ref|XP_002282011.1|/0/PREDICTED: hypothetical protein [Vitis vinifera]			Glyma02g02370	13.2	5.29	-1.3192	gi|225424936|ref|XP_002271193.1|/1.41928e-95/PREDICTED: hypothetical protein [Vitis vinifera]
Glyma17g03850	5.96	18.54	1.63726	gi|224133962|ref|XP_002327722.1|/4.69259e-11/predicted protein [Populus trichocarpa]								Glyma02g41070	4.36	14.11	1.69432	gi|225451369|ref|XP_002263620.1|/1.3652e-134/PREDICTED: hypothetical protein [Vitis vinifera]		Glyma0024s00260	5.09	0.87	-2.54858	gi|224090013|ref|XP_002308906.1|/0/predicted protein [Populus trichocarpa]		Glyma10g06630	6.37	15.86	1.31603	gi|224117840|ref|XP_002317681.1|/3.64959e-171/predicted protein [Populus trichocarpa]		Glyma09g33240	17.28	6.62	-1.3842	gi|225469558|ref|XP_002270655.1|/1.08257e-154/PREDICTED: hypothetical protein [Vitis vinifera]		Glyma05g32860	1.94	8.47	gi|225438361|ref|XP_002273988.1|/1.40136e-148/PREDICTED: hypothetical protein [Vitis vinifera]			Glyma06g16050	35.71	14.29	-1.32132	gi|224093466|ref|XP_002309924.1|/0/predicted protein [Populus trichocarpa]
Glyma15g05280	2.98	9.19	1.62475	gi|225448032|ref|XP_002272181.1|/3.15055e-95/PREDICTED: hypothetical protein [Vitis vinifera]								Glyma16g23690	4	12.89	1.68818	gi|225431120|ref|XP_002266115.1|/1.44691e-33/PREDICTED: hypothetical protein [Vitis vinifera]		Glyma03g05240	4.18	0.7	-2.57808	gi|225439570|ref|XP_002264939.1|/2.78724e-167/PREDICTED: hypothetical protein [Vitis vinifera]		Glyma18g08510	4.91	12.2	1.31309	gi|224061226|ref|XP_002300379.1|/1.7829e-87/predicted protein [Populus trichocarpa]		Glyma09g33900	9.1	3.49	-1.38264	gi|225427151|ref|XP_002277376.1|/0/PREDICTED: hypothetical protein [Vitis vinifera]		Glyma09g32890	1.94	8.47	gi|224120784|ref|XP_002318416.1|/6.17043e-161/predicted protein [Populus trichocarpa]			Glyma11g05320	19.88	7.94	-1.32411	gi|225438956|ref|XP_002284242.1|/0/PREDICTED: hypothetical protein isoform 1 [Vitis vinifera]
Glyma10g03080	5.43	16.71	1.62169	gi|225470045|ref|XP_002266178.1|/4.58617e-121/PREDICTED: hypothetical protein [Vitis vinifera]								Glyma20g32800	6.54	21.07	1.68783	gi|225464132|ref|XP_002265099.1|/2.09703e-174/PREDICTED: hypothetical protein [Vitis vinifera]		Glyma05g23660	4.36	0.7	-2.6389	gi|224138096|ref|XP_002326517.1|/2.6145e-82/predicted protein [Populus trichocarpa]		Glyma10g35510	6.19	15.34	1.30929	gi|225449044|ref|XP_002274159.1|/0/PREDICTED: hypothetical protein [Vitis vinifera]		Glyma06g20860	16.74	6.45	-1.37593	gi|225457415|ref|XP_002284912.1|/1.36703e-40/PREDICTED: hypothetical protein [Vitis vinifera]		Glyma05g08990	1.23	5.29	gi|225452342|ref|XP_002274196.1|/0/PREDICTED: hypothetical protein [Vitis vinifera]			Glyma02g44660	85.5	34.05	-1.32827	gi|224106001|ref|XP_002314008.1|/2.06971e-129/predicted protein [Populus trichocarpa]
Glyma08g10870	3.86	11.86	1.61943	gi|225425480|ref|XP_002279616.1|/0/PREDICTED: hypothetical protein isoform 1 [Vitis vinifera]								Glyma15g25010	3.09	9.93	1.68419	gi|225469748|ref|XP_002272249.1|/8.60497e-137/PREDICTED: hypothetical protein [Vitis vinifera]		Glyma13g32450	4.36	0.7	-2.6389	gi|225469187|ref|XP_002275661.1|/0/PREDICTED: hypothetical protein [Vitis vinifera]		Glyma12g07980	7.64	18.83	1.30139	gi|225435112|ref|XP_002284524.1|/0/PREDICTED: hypothetical protein [Vitis vinifera]		Glyma14g29580	13.1	5.06	-1.37236	gi|224082414|ref|XP_002306685.1|/1.67301e-19/predicted protein [Populus trichocarpa]		Glyma08g26480	3.52	15	gi|225452954|ref|XP_002284273.1|/0/PREDICTED: hypothetical protein [Vitis vinifera]			Glyma04g09300	10.2	4.06	-1.32902	gi|225458964|ref|XP_002283591.1|/0/PREDICTED: hypothetical protein [Vitis vinifera]
Glyma06g43970	35.76	109.26	1.61135	gi|225446491|ref|XP_002278211.1|/1.59677e-134/PREDICTED: hypothetical protein [Vitis vinifera]								Glyma08g43360	73.23	233.03	1.67001	gi|224142001|ref|XP_002324349.1|/6.36732e-142/predicted protein [Populus trichocarpa]		Glyma16g26710	6.72	1.04	-2.69188	gi|225429832|ref|XP_002283098.1|/4.05872e-123/PREDICTED: hypothetical protein [Vitis vinifera]		Glyma08g09870	8.92	21.96	1.29976	gi|225424470|ref|XP_002281659.1|/3.69111e-161/PREDICTED: hypothetical protein [Vitis vinifera]		Glyma09g03970	22.38	8.72	-1.35981	gi|224111990|ref|XP_002316045.1|/1.31851e-34/predicted protein [Populus trichocarpa]		Glyma16g03400	3.52	15	gi|225454379|ref|XP_002279017.1|/0/PREDICTED: hypothetical protein [Vitis vinifera]			Glyma19g38170	99.05	39.35	-1.33179	gi|225440831|ref|XP_002282071.1|/2.99209e-48/PREDICTED: similar to ubiquitin fusion protein [Vitis vinifera]
Glyma19g12000	4.21	12.86	1.611	gi|225465657|ref|XP_002271972.1|/0/PREDICTED: hypothetical protein [Vitis vinifera]								Glyma19g01410	2.36	7.49	1.66618	gi|225452518|ref|XP_002274991.1|/2.99406e-165/PREDICTED: hypothetical protein [Vitis vinifera]		Glyma11g14160	10.36	1.57	-2.72219	gi|224055033|ref|XP_002298405.1|/8.29058e-176/predicted protein [Populus trichocarpa]		Glyma10g35630	13.1	32.25	1.29973	gi|224100801|ref|XP_002312020.1|/2.87132e-75/predicted protein [Populus trichocarpa]		Glyma13g16970	18.74	7.32	-1.35621	gi|225444748|ref|XP_002279041.1|/0/PREDICTED: hypothetical protein [Vitis vinifera]		Glyma12g34490	1.41	6	gi|224117360|ref|XP_002317553.1|/2.00264e-136/predicted protein [Populus trichocarpa]			Glyma02g04410	47.15	18.7	-1.33422	gi|225470565|ref|XP_002272060.1|/0/PREDICTED: hypothetical protein [Vitis vinifera]
Glyma13g00270	2.63	8.02	1.60854	gi|224120492|ref|XP_002318342.1|/2.31831e-84/predicted protein [Populus trichocarpa]								Glyma11g18330	2.91	9.23	1.66531	gi|224059230|ref|XP_002299779.1|/4.52108e-134/predicted protein [Populus trichocarpa]		Glyma01g35530	5.09	0.7	-2.86224	gi|225427643|ref|XP_002270240.1|/2.8809e-147/PREDICTED: hypothetical protein [Vitis vinifera]		Glyma05g31670	4.55	11.16	1.2944	gi|225438589|ref|XP_002276397.1|/0/PREDICTED: hypothetical protein [Vitis vinifera]		Glyma08g24120	41.3	16.21	-1.34926	gi|225443361|ref|XP_002265811.1|/0/PREDICTED: hypothetical protein [Vitis vinifera]		Glyma11g11380	2.99	12.7	gi|225427989|ref|XP_002277761.1|/1.80764e-177/PREDICTED: hypothetical protein [Vitis vinifera]			Glyma16g33040	14.25	5.65	-1.33464	gi|224127838|ref|XP_002329190.1|/6.11328e-11/predicted protein [Populus trichocarpa]
Glyma08g09870	7.19	21.89	1.60621	gi|225424470|ref|XP_002281659.1|/3.69111e-161/PREDICTED: hypothetical protein [Vitis vinifera]								Glyma03g39490	16.35	51.73	1.66171	gi|225450795|ref|XP_002279542.1|/1.02023e-175/PREDICTED: hypothetical protein [Vitis vinifera]		Glyma10g43800	11.63	1.57	-2.88901	gi|225448811|ref|XP_002282219.1|/2.28097e-166/PREDICTED: hypothetical protein [Vitis vinifera]		Glyma08g07590	47.49	116.44	1.29389	gi|224055948|ref|XP_002298705.1|/9.97014e-117/predicted protein [Populus trichocarpa]		Glyma03g23910	17.65	6.97	-1.34044	gi|225428342|ref|XP_002283154.1|/0/PREDICTED: hypothetical protein [Vitis vinifera]		Glyma20g23980	1.76	7.41	gi|225428113|ref|XP_002280708.1|/5.89689e-162/PREDICTED: hypothetical protein [Vitis vinifera]			Glyma15g29880	49.44	19.59	-1.33556	gi|224097536|ref|XP_002310977.1|/0/predicted protein [Populus trichocarpa]
Glyma19g32600	24.72	75.18	1.60467	gi|225441696|ref|XP_002277274.1|/5.97478e-66/PREDICTED: hypothetical protein [Vitis vinifera]								Glyma02g04000	14.9	46.5	1.64192	gi|225425531|ref|XP_002266520.1|/1.10142e-38/PREDICTED: hypothetical protein [Vitis vinifera]		Glyma13g19800	7.81	1.04	-2.90874	gi|224088617|ref|XP_002308498.1|/5.71987e-11/predicted protein [Populus trichocarpa]		Glyma02g13800	22.56	55.08	1.28776	gi|224099269|ref|XP_002311420.1|/1.61972e-141/predicted protein [Populus trichocarpa]		Glyma13g17300	48.94	19.35	-1.33868	gi|225469878|ref|XP_002267256.1|/0/PREDICTED: hypothetical protein, partial [Vitis vinifera]		Glyma09g32570	2.11	8.82	gi|225445174|ref|XP_002284118.1|/1.19186e-120/PREDICTED: hypothetical protein isoform 1 [Vitis vinifera]			Glyma18g36750	36.07	14.29	-1.33579	gi|225443227|ref|XP_002270610.1|/0/PREDICTED: hypothetical protein [Vitis vinifera]
Glyma04g06340	6.84	20.55	1.58707	gi|225430523|ref|XP_002285572.1|/8.24692e-44/PREDICTED: hypothetical protein [Vitis vinifera]								Glyma03g38830	13.63	41.62	1.61049	gi|225461570|ref|XP_002282857.1|/0/PREDICTED: similar to protein transport protein Sec24, putative [Vitis vinifera]		Glyma17g03390	86.31	11.15	-2.95248	gi|224110252|ref|XP_002315461.1|/0/predicted protein [Populus trichocarpa]		Glyma01g41150	6.37	15.51	1.28383	gi|225427356|ref|XP_002282657.1|/0/PREDICTED: hypothetical protein [Vitis vinifera]		Glyma10g02350	42.21	16.73	-1.33515	gi|225437340|ref|XP_002265436.1|/6.04733e-145/PREDICTED: hypothetical protein [Vitis vinifera]		Glyma07g17630	3.69	15.35	gi|224090927|ref|XP_002309119.1|/1.50035e-65/predicted protein [Populus trichocarpa]			Glyma13g22640	35.19	13.94	-1.33593	gi|225445559|ref|XP_002282272.1|/1.83477e-146/PREDICTED: similar to beta-1,3-glucanase 1 [Vitis vinifera]
Glyma02g43410	14.55	43.6	1.58331	gi|225447193|ref|XP_002277180.1|/2.63003e-114/PREDICTED: hypothetical protein [Vitis vinifera]								Glyma03g06440	3.27	9.93	1.6025	gi|225448546|ref|XP_002276986.1|/6.80326e-133/PREDICTED: similar to 40S ribosomal S4 protein [Vitis vinifera]		Glyma09g01160	5.45	0.7	-2.96083	gi|225469630|ref|XP_002264320.1|/0/PREDICTED: hypothetical protein [Vitis vinifera]		Glyma09g32640	11.28	27.37	1.27883	gi|225445156|ref|XP_002284044.1|/0/PREDICTED: hypothetical protein [Vitis vinifera]		Glyma17g15500	18.92	7.5	-1.33495	gi|225468117|ref|XP_002267211.1|/6.76861e-109/PREDICTED: hypothetical protein [Vitis vinifera]		Glyma08g21140	1.41	5.82	gi|224146549|ref|XP_002326047.1|/7.63974e-167/predicted protein [Populus trichocarpa]			Glyma17g26620	56.12	22.23	-1.33601	gi|225429414|ref|XP_002275831.1|/6.97801e-93/PREDICTED: hypothetical protein [Vitis vinifera]
Glyma02g41260	7.71	23.06	1.58059	gi|225468815|ref|XP_002263544.1|/0/PREDICTED: similar to EMB2762 (EMBRYO DEFECTIVE 2762) [Vitis vinifera]								Glyma06g16860	3.27	9.93	1.6025	gi|225463226|ref|XP_002272397.1|/0/PREDICTED: hypothetical protein [Vitis vinifera]		Glyma17g13720	7.09	0.87	-3.0267	gi|225456252|ref|XP_002279421.1|/8.35659e-55/PREDICTED: hypothetical protein [Vitis vinifera]		Glyma17g16560	9.28	22.49	1.27709	gi|225427250|ref|XP_002281049.1|/0/PREDICTED: hypothetical protein [Vitis vinifera]		Glyma03g38430	15.83	6.28	-1.33382	gi|225437744|ref|XP_002280816.1|/2.47645e-173/PREDICTED: hypothetical protein [Vitis vinifera]		Glyma16g32640	1.41	5.82	gi|225453820|ref|XP_002272077.1|/3.17526e-139/PREDICTED: hypothetical protein [Vitis vinifera]			Glyma07g05170	20.94	8.29	-1.33682	gi|224137760|ref|XP_002326433.1|/7.18524e-91/predicted protein [Populus trichocarpa]
Glyma01g38090	7.19	21.38	1.5722	gi|225430796|ref|XP_002267728.1|/0/PREDICTED: hypothetical protein [Vitis vinifera]								Glyma16g06250	3.27	9.93	1.6025	gi|224055715|ref|XP_002298617.1|/0/predicted protein [Populus trichocarpa]		Glyma05g06360	4.36	0.52	-3.06774	gi|225452216|ref|XP_002267994.1|/7.60134e-29/PREDICTED: hypothetical protein [Vitis vinifera]		Glyma10g41700	4.55	10.98	1.27094	gi|225424071|ref|XP_002282799.1|/7.95554e-67/PREDICTED: hypothetical protein [Vitis vinifera]		Glyma20g01220	12.74	5.06	-1.33216	gi|225428691|ref|XP_002284953.1|/3.96184e-164/PREDICTED: hypothetical protein [Vitis vinifera]		Glyma08g04630	3.17	13.06	gi|224118814|ref|XP_002317913.1|/0/predicted protein [Populus trichocarpa]			Glyma17g02750	11.61	4.59	-1.3388	gi|225432326|ref|XP_002274373.1|/0/PREDICTED: hypothetical protein [Vitis vinifera]
Glyma01g45490	5.43	16.04	1.56265	gi|225429297|ref|XP_002268899.1|/0/PREDICTED: hypothetical protein [Vitis vinifera]								Glyma06g46990	11.08	33.44	1.59362	gi|224087377|ref|XP_002308142.1|/3.39343e-160/predicted protein [Populus trichocarpa]		Glyma17g07400	19.26	2.26	-3.09121	gi|225446170|ref|XP_002271585.1|/0/PREDICTED: hypothetical protein [Vitis vinifera]		Glyma12g08110	12.01	28.94	1.26883	gi|225435334|ref|XP_002282437.1|/0/PREDICTED: hypothetical protein [Vitis vinifera]		Glyma06g11420	16.19	6.45	-1.32773	gi|225459453|ref|XP_002284359.1|/1.36002e-89/PREDICTED: hypothetical protein [Vitis vinifera]		Glyma01g41430	18.12	74.28	gi|224138708|ref|XP_002326670.1|/7.48874e-174/predicted protein [Populus trichocarpa]			Glyma15g06220	79.17	31.23	-1.34202	gi|224095851|ref|XP_002310494.1|/9.05674e-94/predicted protein [Populus trichocarpa]
Glyma13g36120	86.25	253.61	1.55602	gi|225461168|ref|XP_002282942.1|/0/PREDICTED: hypothetical protein [Vitis vinifera]								Glyma02g10560	3.82	11.49	1.58873	gi|225448845|ref|XP_002276242.1|/2.40883e-152/PREDICTED: hypothetical protein [Vitis vinifera]		Glyma18g03580	11.99	1.39	-3.10867	gi|225449309|ref|XP_002281465.1|/1.59165e-53/PREDICTED: hypothetical protein [Vitis vinifera]		Glyma02g06620	6.73	16.21	1.26821	gi|224094686|ref|XP_002310199.1|/1.01669e-92/predicted protein [Populus trichocarpa]		Glyma19g28250	31.84	12.72	-1.32374	gi|224101817|ref|XP_002334240.1|/0/predicted protein [Populus trichocarpa]		Glyma13g24270	2.64	10.76	gi|225432973|ref|XP_002280640.1|/0/PREDICTED: hypothetical protein [Vitis vinifera]			Glyma20g31250	9.85	3.88	-1.34407	gi|225463141|ref|XP_002266880.1|/3.61379e-145/PREDICTED: hypothetical protein isoform 1 [Vitis vinifera]
Glyma18g14620	17	49.95	1.55495	gi|224082614|ref|XP_002306765.1|/0/predicted protein [Populus trichocarpa]								Glyma10g40700	77.96	232.68	1.57754	gi|225429303|ref|XP_002270096.1|/1.15301e-172/PREDICTED: hypothetical protein [Vitis vinifera]		Glyma01g43980	3.45	0.35	-3.30117	gi|224123602|ref|XP_002319120.1|/0/predicted protein [Populus trichocarpa]		Glyma17g34590	16.92	40.62	1.26346	gi|224092182|ref|XP_002309497.1|/3.2219e-171/predicted protein [Populus trichocarpa]		Glyma06g46650	20.38	8.19	-1.31522	gi|224143312|ref|XP_002336026.1|/3.4542e-101/predicted protein [Populus trichocarpa]		Glyma20g36070	2.64	10.76	gi|225453050|ref|XP_002266063.1|/0/PREDICTED: hypothetical protein [Vitis vinifera]			Glyma06g03980	13.02	5.12	-1.34651	gi|225458503|ref|XP_002282254.1|/0/PREDICTED: hypothetical protein [Vitis vinifera]
Glyma04g37640	7.19	21.05	1.54976	gi|224119770|ref|XP_002318158.1|/5.85544e-114/predicted protein [Populus trichocarpa]								Glyma10g41320	3.27	9.75	1.57611	gi|225426196|ref|XP_002279684.1|/1.27304e-53/PREDICTED: hypothetical protein [Vitis vinifera]		Glyma13g29470	7.09	0.7	-3.34036	gi|225462458|ref|XP_002269375.1|/0/PREDICTED: hypothetical protein [Vitis vinifera]		Glyma07g35370	5.09	12.2	1.26114	gi|225423553|ref|XP_002274915.1|/0/PREDICTED: hypothetical protein [Vitis vinifera]		Glyma07g35030	10.37	4.18	-1.31084	gi|225465133|ref|XP_002273767.1|/0/PREDICTED: hypothetical protein [Vitis vinifera]		Glyma08g10070	9.68	39.35	gi|225424297|ref|XP_002284658.1|/1.46849e-170/PREDICTED: hypothetical protein isoform 1 [Vitis vinifera]			Glyma04g41960	40.47	15.88	-1.34964	gi|225457765|ref|XP_002264003.1|/3.8932e-73/PREDICTED: hypothetical protein [Vitis vinifera]
Glyma17g15500	4.91	14.37	1.54927	gi|225468117|ref|XP_002267211.1|/6.76861e-109/PREDICTED: hypothetical protein [Vitis vinifera]								Glyma18g07220	5.27	15.67	1.57213	gi|224054566|ref|XP_002298324.1|/0/predicted protein [Populus trichocarpa]		Glyma01g01120	3.63	0.35	-3.37454	gi|225435648|ref|XP_002283355.1|/0/PREDICTED: hypothetical protein [Vitis vinifera]		Glyma20g33590	5.09	12.2	1.26114	gi|225464400|ref|XP_002268110.1|/0/PREDICTED: hypothetical protein [Vitis vinifera]		Glyma19g36220	10.37	4.18	-1.31084	gi|224138594|ref|XP_002322853.1|/2.78519e-56/predicted protein [Populus trichocarpa]		Glyma08g06810	4.05	16.41	gi|225429082|ref|XP_002271528.1|/0/PREDICTED: hypothetical protein [Vitis vinifera]			Glyma04g31180	79.17	31.05	-1.35036	gi|225455748|ref|XP_002268894.1|/0/PREDICTED: similar to SPPA (signal peptide peptidase); protease IV/ serine-type endopeptidase [Vitis vinifera]
Glyma06g16050	20.69	59.48	1.52347	gi|224093466|ref|XP_002309924.1|/0/predicted protein [Populus trichocarpa]								Glyma01g39120	4.91	14.46	1.55827	gi|224094414|ref|XP_002310156.1|/0/predicted protein [Populus trichocarpa]		Glyma15g11970	5.45	0.52	-3.38967	gi|225469630|ref|XP_002264320.1|/0/PREDICTED: hypothetical protein [Vitis vinifera]		Glyma04g37290	13.46	32.25	1.26062	gi|224136187|ref|XP_002322264.1|/1.08095e-84/predicted protein [Populus trichocarpa]		Glyma16g12080	10.37	4.18	-1.31084	gi|224099287|ref|XP_002311424.1|/3.45678e-138/predicted protein [Populus trichocarpa]		Glyma18g00840	4.93	19.94	gi|225425380|ref|XP_002270865.1|/8.87082e-176/PREDICTED: hypothetical protein [Vitis vinifera]			Glyma12g03200	13.55	5.29	-1.35695	gi|225425086|ref|XP_002271879.1|/0/PREDICTED: hypothetical protein [Vitis vinifera]
Glyma06g09190	6.66	19.05	1.5162	gi|225429355|ref|XP_002272679.1|/0/PREDICTED: hypothetical protein [Vitis vinifera]								Glyma15g05910	5.27	15.5	1.55639	gi|224063237|ref|XP_002301055.1|/9.85636e-120/predicted protein [Populus trichocarpa]		Glyma17g09910	9.45	0.87	-3.44123	gi|224121662|ref|XP_002318641.1|/6.903e-28/predicted protein [Populus trichocarpa]		Glyma11g35100	4.73	11.33	1.26024	gi|225448390|ref|XP_002271416.1|/0/PREDICTED: hypothetical protein [Vitis vinifera]		Glyma03g34050	12.55	5.06	-1.31048	gi|225440069|ref|XP_002277086.1|/0/PREDICTED: hypothetical protein [Vitis vinifera]		Glyma15g03500	1.76	7.06	gi|225433864|ref|XP_002264735.1|/0/PREDICTED: hypothetical protein [Vitis vinifera]			Glyma01g36700	20.41	7.94	-1.36207	gi|225459758|ref|XP_002285900.1|/0/PREDICTED: similar to NRPB1 (RNA POLYMERASE II LARGE SUBUNIT); DNA binding / DNA-directed RNA polymerase [Vitis vinifera]
Glyma11g11430	5.26	15.04	1.51567	gi|225427999|ref|XP_002278045.1|/1.97472e-134/PREDICTED: hypothetical protein isoform 1 [Vitis vinifera]								Glyma16g07510	2.73	8.01	1.5529	gi|225452314|ref|XP_002272751.1|/1.36416e-94/PREDICTED: hypothetical protein [Vitis vinifera]		Glyma16g09850	21.44	1.57	-3.77147	gi|225470028|ref|XP_002264783.1|/7.41213e-113/PREDICTED: hypothetical protein [Vitis vinifera]		Glyma15g31770	5.46	13.07	1.25929	gi|224091893|ref|XP_002309389.1|/2.48396e-20/predicted protein [Populus trichocarpa]		Glyma11g10000	41.85	16.91	-1.30735	gi|225464944|ref|XP_002274146.1|/4.07279e-105/PREDICTED: hypothetical protein [Vitis vinifera]		Glyma11g15000	5.28	21.17	gi|225435008|ref|XP_002281203.1|/7.87294e-147/PREDICTED: hypothetical protein [Vitis vinifera]			Glyma09g31050	17.24	6.7	-1.36353	gi|225456039|ref|XP_002277457.1|/4.32291e-118/PREDICTED: hypothetical protein [Vitis vinifera]
Glyma06g40760	3.51	10.02	1.51334	gi|224117360|ref|XP_002317553.1|/2.63404e-121/predicted protein [Populus trichocarpa]								Glyma14g04860	2.91	8.53	1.55153	gi|224102909|ref|XP_002312850.1|/0/predicted protein [Populus trichocarpa]		Glyma13g31280	16.17	1.04	-3.95866	gi|225468977|ref|XP_002275268.1|/0/PREDICTED: hypothetical protein [Vitis vinifera]		Glyma05g01390	59.5	142.42	1.25919	gi|225456662|ref|XP_002271692.1|/2.31881e-92/PREDICTED: hypothetical protein [Vitis vinifera]		Glyma10g05620	21.11	8.54	-1.30562	gi|225439753|ref|XP_002273203.1|/0/PREDICTED: similar to UPL4 (ubiquitin-protein ligase 4) [Vitis vinifera]		Glyma12g21030	1.41	5.65	gi|224122978|ref|XP_002330411.1|/0/predicted protein [Populus trichocarpa]			Glyma05g26450	48.21	18.7	-1.36629	gi|225432384|ref|XP_002276706.1|/3.72739e-111/PREDICTED: hypothetical protein [Vitis vinifera]
Glyma12g01350	8.24	23.39	1.50518	gi|224072821|ref|XP_002303898.1|/0/predicted protein [Populus trichocarpa]								Glyma17g05410	6.72	19.68	1.5502	gi|224132092|ref|XP_002328183.1|/0/predicted protein [Populus trichocarpa]		Glyma10g41960	44.52	1.22	-5.1895	gi|225424001|ref|XP_002283553.1|/3.84132e-22/PREDICTED: hypothetical protein [Vitis vinifera]		Glyma11g11100	10.37	24.75	1.25501	gi|225425082|ref|XP_002273118.1|/3.25868e-173/PREDICTED: hypothetical protein [Vitis vinifera]		Glyma15g02030	17.65	7.15	-1.30365	gi|224061145|ref|XP_002300357.1|/2.99548e-154/predicted protein [Populus trichocarpa]		Glyma20g37980	1.41	5.65	gi|225450804|ref|XP_002279574.1|/0/PREDICTED: hypothetical protein [Vitis vinifera]			Glyma01g38090	10.91	4.23	-1.36692	gi|225430796|ref|XP_002267728.1|/0/PREDICTED: hypothetical protein [Vitis vinifera]
Glyma15g07590	5.78	16.37	1.50191	gi|225468600|ref|XP_002264131.1|/0/PREDICTED: hypothetical protein [Vitis vinifera]								Glyma05g28300	4.72	13.76	1.54362	gi|225463323|ref|XP_002268264.1|/1.88217e-78/PREDICTED: hypothetical protein [Vitis vinifera]		Glyma14g37210	17.99	0.35	-5.6837	gi|224104283|ref|XP_002313383.1|/2.99214e-76/predicted protein [Populus trichocarpa]		Glyma04g38450	6	14.29	1.25197	gi|225438333|ref|XP_002273364.1|/0/PREDICTED: hypothetical protein [Vitis vinifera]		Glyma10g32440	51.85	21.09	-1.29778	gi|225433155|ref|XP_002285242.1|/2.58241e-160/PREDICTED: hypothetical protein [Vitis vinifera]		Glyma11g34730	1.94	7.76	gi|224102563|ref|XP_002334160.1|/9.18127e-166/predicted protein [Populus trichocarpa]			Glyma03g28580	10.91	4.23	-1.36692	gi|224139742|ref|XP_002323255.1|/4.77377e-148/predicted protein [Populus trichocarpa]
Glyma18g52300	11.04	31.07	1.49278	gi|225448845|ref|XP_002276242.1|/1.62599e-139/PREDICTED: hypothetical protein [Vitis vinifera]								Glyma05g32480	8.54	24.73	1.53395	gi|224130578|ref|XP_002328324.1|/1.3325e-171/predicted protein [Populus trichocarpa]		Glyma02g39500	2.36	0.01	-7.88264	gi|225434502|ref|XP_002275617.1|/0/PREDICTED: hypothetical protein [Vitis vinifera]		Glyma02g34940	17.83	42.36	1.2484	gi|225439338|ref|XP_002268304.1|/1.86098e-127/PREDICTED: hypothetical protein [Vitis vinifera]		Glyma20g31810	20.56	8.37	-1.29654	gi|225449126|ref|XP_002277282.1|/7.37076e-104/PREDICTED: hypothetical protein [Vitis vinifera]		Glyma07g04730	7.39	29.47	gi|224068346|ref|XP_002302716.1|/2.84341e-19/predicted protein [Populus trichocarpa]			Glyma18g01400	15.48	6	-1.36737	gi|225452202|ref|XP_002270911.1|/0/PREDICTED: hypothetical protein [Vitis vinifera]
Glyma17g05410	17	47.61	1.48573	gi|224132092|ref|XP_002328183.1|/0/predicted protein [Populus trichocarpa]								Glyma12g02070	3.09	8.88	1.52295	gi|224144970|ref|XP_002325479.1|/0/predicted protein [Populus trichocarpa]		Glyma10g03230	2.36	0.01	-7.88264	gi|224085469|ref|XP_002307585.1|/3.39995e-146/predicted protein [Populus trichocarpa]		Glyma20g23670	5.09	12.03	1.2409	gi|224081334|ref|XP_002306374.1|/0/predicted protein [Populus trichocarpa]		Glyma18g52810	26.93	10.98	-1.29434	gi|224109522|ref|XP_002315224.1|/2.50972e-123/predicted protein [Populus trichocarpa]		Glyma01g37910	2.64	10.41	gi|224129274|ref|XP_002320544.1|/3.4351e-144/predicted protein [Populus trichocarpa]			Glyma06g13400	13.72	5.29	-1.37494	gi|224135163|ref|XP_002321999.1|/0/predicted protein [Populus trichocarpa]
Glyma13g39560	4.91	13.53	1.46237	gi|225436428|ref|XP_002272391.1|/2.17909e-177/PREDICTED: hypothetical protein [Vitis vinifera]								Glyma06g40760	4.54	12.89	1.50549	gi|224117360|ref|XP_002317553.1|/2.63404e-121/predicted protein [Populus trichocarpa]		Glyma10g32090	2.36	0.01	-7.88264	gi|225455531|ref|XP_002267632.1|/0/PREDICTED: hypothetical protein [Vitis vinifera]		Glyma20g24100	26.38	62.23	1.23817	gi|224078369|ref|XP_002305529.1|/0/predicted protein [Populus trichocarpa]		Glyma18g53390	18.38	7.5	-1.29317	gi|225437551|ref|XP_002276108.1|/9.45513e-23/PREDICTED: hypothetical protein [Vitis vinifera]		Glyma13g04610	4.75	18.7	gi|225452564|ref|XP_002280597.1|/4.13214e-119/PREDICTED: hypothetical protein [Vitis vinifera]			Glyma13g29140	63.69	24.53	-1.37652	gi|225443916|ref|XP_002278480.1|/2.89807e-153/PREDICTED: hypothetical protein [Vitis vinifera]
Glyma19g42100	14.02	38.59	1.46074	gi|225450795|ref|XP_002279542.1|/6.13394e-171/PREDICTED: hypothetical protein [Vitis vinifera]								Glyma14g39630	4.54	12.89	1.50549	gi|224104817|ref|XP_002313577.1|/0/predicted protein [Populus trichocarpa]		Glyma12g18230	2.36	0.01	-7.88264	gi|224114784|ref|XP_002316856.1|/0/predicted protein [Populus trichocarpa]		Glyma03g24630	17.1	40.27	1.23571	gi|224067419|ref|XP_002302483.1|/0/predicted protein [Populus trichocarpa]		Glyma17g02700	40.03	16.39	-1.28827	gi|225432352|ref|XP_002275193.1|/0/PREDICTED: hypothetical protein [Vitis vinifera]		Glyma17g10510	2.11	8.29	gi|225456626|ref|XP_002266572.1|/0/PREDICTED: hypothetical protein [Vitis vinifera]			Glyma08g46240	120.16	46.23	-1.37806	gi|225470816|ref|XP_002264634.1|/9.63731e-16/PREDICTED: similar to Wound-induced basic protein [Vitis vinifera]
Glyma08g40270	7.36	20.22	1.45801	gi|225424779|ref|XP_002269424.1|/1.41989e-117/PREDICTED: hypothetical protein [Vitis vinifera]								Glyma06g09190	8.9	25.08	1.49466	gi|225429355|ref|XP_002272679.1|/0/PREDICTED: hypothetical protein [Vitis vinifera]		Glyma02g47260	2.54	0.01	-7.98868	gi|224122336|ref|XP_002330598.1|/0/predicted protein [Populus trichocarpa]		Glyma15g20400	11.46	26.84	1.22778	gi|225464625|ref|XP_002275958.1|/0/PREDICTED: hypothetical protein [Vitis vinifera]		Glyma06g01880	36.57	14.99	-1.28666	gi|224083338|ref|XP_002306987.1|/6.10123e-56/predicted protein [Populus trichocarpa]		Glyma06g41150	5.63	22.06	gi|224124250|ref|XP_002319283.1|/0/predicted protein [Populus trichocarpa]			Glyma02g35350	37.3	14.29	-1.38417	gi|225439452|ref|XP_002267438.1|/2.1308e-135/PREDICTED: hypothetical protein [Vitis vinifera]
Glyma17g13030	4.21	11.53	1.4535	gi|225455854|ref|XP_002275350.1|/0/PREDICTED: hypothetical protein [Vitis vinifera]								Glyma17g03020	5.63	15.67	1.4768	gi|225432256|ref|XP_002271765.1|/0/PREDICTED: hypothetical protein [Vitis vinifera]		Glyma12g16750	3.09	0.01	-8.27146	gi|225461168|ref|XP_002282942.1|/0/PREDICTED: hypothetical protein [Vitis vinifera]		Glyma12g24570	24.38	57	1.22526	gi|224080191|ref|XP_002306047.1|/1.34478e-17/predicted protein [Populus trichocarpa]		Glyma06g32850	10.19	4.18	-1.28558	gi|225461701|ref|XP_002283201.1|/0/PREDICTED: hypothetical protein [Vitis vinifera]		Glyma07g37090	1.94	7.59	gi|224101589|ref|XP_002312343.1|/0/predicted protein [Populus trichocarpa]			Glyma14g31370	30.09	11.47	-1.39142	gi|225462725|ref|XP_002268709.1|/0/PREDICTED: hypothetical protein [Vitis vinifera]
Glyma10g36910	7.36	20.05	1.44582	gi|225460662|ref|XP_002267096.1|/1.40501e-147/PREDICTED: hypothetical protein [Vitis vinifera]								Glyma01g44820	3.82	10.62	1.47514	gi|224102067|ref|XP_002312532.1|/8.48736e-15/predicted protein [Populus trichocarpa]		Glyma16g12080	4.18	0.01	-8.70736	gi|224099287|ref|XP_002311424.1|/3.45678e-138/predicted protein [Populus trichocarpa]		Glyma10g41480	39.66	92.39	1.22005	gi|225424108|ref|XP_002283507.1|/1.04605e-48/PREDICTED: hypothetical protein [Vitis vinifera]		Glyma03g37330	30.57	12.55	-1.28443	gi|224128450|ref|XP_002320334.1|/0/predicted protein [Populus trichocarpa]		Glyma20g28260	1.58	6.18	gi|225432614|ref|XP_002277982.1|/0/PREDICTED: hypothetical protein [Vitis vinifera]			Glyma10g27890	64.92	24.7	-1.39415	gi|225437762|ref|XP_002273793.1|/0/PREDICTED: hypothetical protein [Vitis vinifera]
Glyma03g42390	4.73	12.86	1.44298	gi|225441963|ref|XP_002263215.1|/1.82533e-39/PREDICTED: hypothetical protein [Vitis vinifera]								Glyma17g13030	3.82	10.62	1.47514	gi|225455854|ref|XP_002275350.1|/0/PREDICTED: hypothetical protein [Vitis vinifera]		Glyma03g28630	4.72	0.01	-8.88264	gi|225441238|ref|XP_002267194.1|/1.41433e-63/PREDICTED: hypothetical protein [Vitis vinifera]		Glyma14g36130	5.09	11.85	1.21915	gi|225469556|ref|XP_002270619.1|/2.18621e-38/PREDICTED: hypothetical protein [Vitis vinifera]		Glyma17g16980	20.74	8.54	-1.28011	gi|224095011|ref|XP_002310327.1|/7.13864e-72/predicted protein [Populus trichocarpa]		Glyma20g34090	6.51	25.41	gi|225433546|ref|XP_002268785.1|/2.94154e-52/PREDICTED: hypothetical protein [Vitis vinifera]			Glyma13g05920	26.92	10.23	-1.39587	gi|225452950|ref|XP_002284243.1|/0/PREDICTED: hypothetical protein [Vitis vinifera]
Glyma13g30370	6.49	17.54	1.43436	gi|225443825|ref|XP_002274261.1|/3.25766e-171/PREDICTED: hypothetical protein [Vitis vinifera]								Glyma14g07250	3.45	9.58	1.47343	gi|225449426|ref|XP_002277930.1|/1.25379e-46/PREDICTED: hypothetical protein [Vitis vinifera]								Glyma19g05040	5.64	13.07	1.21249	gi|225451873|ref|XP_002278702.1|/5.10687e-49/PREDICTED: hypothetical protein [Vitis vinifera]		Glyma08g13240	33.84	13.95	-1.27846	gi|225434179|ref|XP_002275474.1|/0/PREDICTED: hypothetical protein [Vitis vinifera]		Glyma13g25310	1.41	5.47	gi|225468600|ref|XP_002264131.1|/0/PREDICTED: hypothetical protein [Vitis vinifera]			Glyma06g15520	141.1	53.46	-1.40019	gi|168063398|ref|XP_001783659.1|/0/predicted protein [Physcomitrella patens subsp. patens]
Glyma13g32830	4.21	11.36	1.43207	gi|225426492|ref|XP_002277375.1|/9.16227e-167/PREDICTED: hypothetical protein [Vitis vinifera]								Glyma16g33300	9.99	27.69	1.47081	gi|224077670|ref|XP_002305354.1|/0/predicted protein [Populus trichocarpa]								Glyma07g14940	5.28	12.2	1.20827	gi|225445069|ref|XP_002280317.1|/0/PREDICTED: similar to protein kinase family protein / WD-40 repeat family protein [Vitis vinifera]		Glyma20g21330	31.29	12.9	-1.27833	gi|225433255|ref|XP_002285452.1|/0/PREDICTED: hypothetical protein [Vitis vinifera]		Glyma06g10220	7.92	30.7	gi|225469556|ref|XP_002270619.1|/1.15273e-27/PREDICTED: hypothetical protein [Vitis vinifera]			Glyma01g38400	9.32	3.53	-1.40066	gi|225430832|ref|XP_002273030.1|/1.05532e-87/PREDICTED: hypothetical protein [Vitis vinifera]
Glyma03g07460	58.02	155.54	1.42266	gi|225439388|ref|XP_002263306.1|/0/PREDICTED: hypothetical protein [Vitis vinifera]								Glyma13g21320	11.45	31.7	1.46914	gi|225441054|ref|XP_002277869.1|/0/PREDICTED: hypothetical protein [Vitis vinifera]								Glyma08g06780	8.92	20.57	1.20543	gi|224056311|ref|XP_002298798.1|/6.14956e-167/predicted protein [Populus trichocarpa]		Glyma20g25540	18.19	7.5	-1.27818	gi|224074305|ref|XP_002304347.1|/0/predicted protein [Populus trichocarpa]		Glyma14g07480	4.93	19.06	gi|225452496|ref|XP_002279099.1|/8.76059e-126/PREDICTED: hypothetical protein [Vitis vinifera]			Glyma19g08050	9.32	3.53	-1.40066	gi|224055591|ref|XP_002298555.1|/8.18385e-113/predicted protein [Populus trichocarpa]
Glyma11g02030	8.94	23.89	1.41806	gi|225426350|ref|XP_002270385.1|/0/PREDICTED: hypothetical protein [Vitis vinifera]								Glyma07g37630	6.36	17.59	1.46766	gi|225432256|ref|XP_002271765.1|/0/PREDICTED: hypothetical protein [Vitis vinifera]								Glyma14g08150	10.55	24.23	1.19955	gi|225458291|ref|XP_002281468.1|/0/PREDICTED: hypothetical protein [Vitis vinifera]		Glyma13g23680	52.76	21.79	-1.27578	gi|225445474|ref|XP_002281975.1|/0/PREDICTED: hypothetical protein [Vitis vinifera]		Glyma11g32600	9.85	37.94	gi|225466204|ref|XP_002265619.1|/0/PREDICTED: hypothetical protein [Vitis vinifera]			Glyma12g01350	48.73	18.35	-1.40903	gi|224072821|ref|XP_002303898.1|/0/predicted protein [Populus trichocarpa]
Glyma07g37630	6.84	18.04	1.39913	gi|225432256|ref|XP_002271765.1|/0/PREDICTED: hypothetical protein [Vitis vinifera]								Glyma11g32600	10.9	30.13	1.46687	gi|225466204|ref|XP_002265619.1|/0/PREDICTED: hypothetical protein [Vitis vinifera]								Glyma08g13560	7.82	17.95	1.19874	gi|225456944|ref|XP_002281533.1|/0/PREDICTED: hypothetical protein [Vitis vinifera]		Glyma12g33230	102.07	42.18	-1.27493	gi|225446376|ref|XP_002274225.1|/0/PREDICTED: hypothetical protein [Vitis vinifera]		Glyma04g14790	2.29	8.82	gi|225427484|ref|XP_002263043.1|/0/PREDICTED: hypothetical protein [Vitis vinifera]			Glyma13g31930	32.9	12.35	-1.41358	gi|225470405|ref|XP_002273372.1|/3.32758e-46/PREDICTED: hypothetical protein [Vitis vinifera]
Glyma02g11480	5.61	14.7	1.38974	gi|225428843|ref|XP_002285110.1|/2.35694e-168/PREDICTED: hypothetical protein [Vitis vinifera]								Glyma01g02100	3.09	8.53	1.46494	gi|224138160|ref|XP_002326533.1|/5.19642e-117/predicted protein [Populus trichocarpa]								Glyma01g03160	6.91	15.69	1.18309	gi|225470565|ref|XP_002272060.1|/0/PREDICTED: hypothetical protein [Vitis vinifera]		Glyma04g43500	102.98	42.88	-1.26399	gi|225430812|ref|XP_002271463.1|/1.67771e-164/PREDICTED: hypothetical protein [Vitis vinifera]		Glyma10g37780	5.28	20.29	gi|225464505|ref|XP_002272128.1|/2.41824e-163/PREDICTED: hypothetical protein [Vitis vinifera]			Glyma08g09370	32.55	12.17	-1.41933	gi|224100351|ref|XP_002311843.1|/1.69243e-66/predicted protein [Populus trichocarpa]
Glyma10g31560	5.08	13.2	1.37764	gi|225426548|ref|XP_002279130.1|/0/PREDICTED: similar to ubiquitin carboxyl-terminal hydrolase family protein [Vitis vinifera]								Glyma09g40130	7.09	19.51	1.46036	gi|224130112|ref|XP_002320755.1|/0/predicted protein [Populus trichocarpa]								Glyma09g04970	8.92	20.22	1.18067	gi|224114894|ref|XP_002332256.1|/2.6247e-105/predicted protein [Populus trichocarpa]		Glyma12g37040	18.74	7.84	-1.2572	gi|225460008|ref|XP_002271249.1|/0/PREDICTED: hypothetical protein [Vitis vinifera]		Glyma20g31810	6.16	23.64	gi|225449126|ref|XP_002277282.1|/7.37076e-104/PREDICTED: hypothetical protein [Vitis vinifera]			Glyma04g40060	10.38	3.88	-1.41968	gi|225448699|ref|XP_002275253.1|/2.99548e-120/PREDICTED: hypothetical protein [Vitis vinifera]
Glyma14g39630	5.43	14.03	1.36949	gi|224104817|ref|XP_002313577.1|/0/predicted protein [Populus trichocarpa]								Glyma14g12680	4.18	11.49	1.4588	gi|225429714|ref|XP_002281982.1|/6.77452e-38/PREDICTED: hypothetical protein [Vitis vinifera]								Glyma15g12750	14.01	31.55	1.17118	gi|224089553|ref|XP_002308753.1|/1.63633e-47/predicted protein [Populus trichocarpa]		Glyma02g43640	18.74	7.84	-1.2572	gi|224109524|ref|XP_002333242.1|/0/predicted protein [Populus trichocarpa]		Glyma15g42490	3.34	12.7	gi|224054232|ref|XP_002298157.1|/1.33634e-07/predicted protein [Populus trichocarpa]			Glyma05g24150	10.38	3.88	-1.41968	gi|225452280|ref|XP_002270990.1|/1.8253e-40/PREDICTED: hypothetical protein [Vitis vinifera]
Glyma02g41900	9.29	23.89	1.36266	gi|225446447|ref|XP_002276985.1|/0/PREDICTED: hypothetical protein [Vitis vinifera]								Glyma10g29230	14.9	40.58	1.44546	gi|225450795|ref|XP_002279542.1|/2.15585e-168/PREDICTED: hypothetical protein [Vitis vinifera]								Glyma08g25630	7.82	17.61	1.17115	gi|224081441|ref|XP_002306412.1|/1.34768e-122/predicted protein [Populus trichocarpa]		Glyma12g28960	13.28	5.58	-1.25092	gi|225448160|ref|XP_002264958.1|/2.27221e-134/PREDICTED: hypothetical protein [Vitis vinifera]		Glyma18g41820	22.87	86.28	gi|225440552|ref|XP_002276211.1|/1.86061e-157/PREDICTED: hypothetical protein [Vitis vinifera]			Glyma10g41880	10.38	3.88	-1.41968	gi|224111652|ref|XP_002315932.1|/1.2128e-149/predicted protein [Populus trichocarpa]
Glyma02g40700	11.57	29.74	1.36202	gi|224135207|ref|XP_002327592.1|/0/predicted protein [Populus trichocarpa]								Glyma10g43240	5.45	14.8	1.44127	gi|224093972|ref|XP_002310055.1|/1.82899e-105/predicted protein [Populus trichocarpa]								Glyma04g10600	30.2	67.98	1.17056	gi|225459188|ref|XP_002284015.1|/1.00484e-77/PREDICTED: hypothetical protein [Vitis vinifera]		Glyma10g41680	23.65	9.94	-1.25052	gi|224074305|ref|XP_002304347.1|/0/predicted protein [Populus trichocarpa]		Glyma05g28520	3.17	11.82	gi|225433485|ref|XP_002264608.1|/3.56456e-54/PREDICTED: hypothetical protein [Vitis vinifera]			Glyma02g40920	22.7	8.47	-1.42226	gi|225430602|ref|XP_002265803.1|/1.46326e-92/PREDICTED: hypothetical protein [Vitis vinifera]
Glyma13g44360	6.14	15.7	1.35445	gi|225442888|ref|XP_002263635.1|/2.2043e-133/PREDICTED: hypothetical protein [Vitis vinifera]								Glyma12g30520	10.18	27.52	1.43474	gi|224132092|ref|XP_002328183.1|/0/predicted protein [Populus trichocarpa]								Glyma03g24060	60.95	136.66	1.16489	gi|225434189|ref|XP_002279359.1|/1.17712e-129/PREDICTED: hypothetical protein [Vitis vinifera]		Glyma02g47580	39.3	16.56	-1.24683	gi|225447572|ref|XP_002270014.1|/0/PREDICTED: hypothetical protein [Vitis vinifera]		Glyma09g30230	3.52	13.06	gi|224120356|ref|XP_002318309.1|/0/predicted protein [Populus trichocarpa]			Glyma08g21370	27.97	10.41	-1.42591	gi|225445037|ref|XP_002283274.1|/0/PREDICTED: hypothetical protein [Vitis vinifera]
Glyma09g41600	20.16	51.12	1.34239	gi|225439600|ref|XP_002265851.1|/0/PREDICTED: hypothetical protein [Vitis vinifera]								Glyma20g30640	9.09	24.56	1.43396	gi|224066689|ref|XP_002302180.1|/1.58395e-73/predicted protein [Populus trichocarpa]								Glyma12g30080	6	13.42	1.16135	gi|225436520|ref|XP_002273662.1|/3.25555e-170/PREDICTED: hypothetical protein [Vitis vinifera]		Glyma13g10000	64.95	27.37	-1.24673	gi|224082334|ref|XP_002306651.1|/0/predicted protein [Populus trichocarpa]		Glyma16g24730	1.76	6.53	gi|224094839|ref|XP_002310260.1|/0/predicted protein [Populus trichocarpa]			Glyma05g23770	9.5	3.53	-1.42826	gi|225427250|ref|XP_002281049.1|/0/PREDICTED: hypothetical protein [Vitis vinifera]
Glyma17g12990	4.56	11.53	1.33829	gi|225445326|ref|XP_002281488.1|/2.26412e-137/PREDICTED: hypothetical protein [Vitis vinifera]								Glyma16g33340	9.27	24.9	1.4255	gi|224079411|ref|XP_002305855.1|/2.39779e-102/predicted protein [Populus trichocarpa]								Glyma09g03950	8.73	19.52	1.1609	gi|225431976|ref|XP_002273031.1|/2.38644e-128/PREDICTED: hypothetical protein [Vitis vinifera]		Glyma18g53590	50.03	21.09	-1.24623	gi|225451999|ref|XP_002283510.1|/0/PREDICTED: hypothetical protein [Vitis vinifera]		Glyma05g31290	2.81	10.41	gi|224096191|ref|XP_002310568.1|/2.25116e-85/predicted protein [Populus trichocarpa]			Glyma19g28980	27.62	10.23	-1.43291	gi|224123762|ref|XP_002319158.1|/2.94166e-75/predicted protein [Populus trichocarpa]
Glyma06g41150	3.86	9.69	1.3279	gi|224124250|ref|XP_002319283.1|/0/predicted protein [Populus trichocarpa]								Glyma15g07590	3.63	9.75	1.42543	gi|225468600|ref|XP_002264131.1|/0/PREDICTED: hypothetical protein [Vitis vinifera]								Glyma07g10010	7.1	15.86	1.1595	gi|224130126|ref|XP_002328660.1|/0/predicted protein [Populus trichocarpa]		Glyma10g41960	50.4	21.27	-1.2446	gi|225424001|ref|XP_002283553.1|/3.84132e-22/PREDICTED: hypothetical protein [Vitis vinifera]		Glyma14g07250	4.05	15	gi|225449426|ref|XP_002277930.1|/1.25379e-46/PREDICTED: hypothetical protein [Vitis vinifera]			Glyma06g02410	10.03	3.71	-1.43483	gi|225428067|ref|XP_002279715.1|/0/PREDICTED: hypothetical protein [Vitis vinifera]
Glyma11g01840	7.36	18.38	1.32036	gi|225436577|ref|XP_002274874.1|/0/PREDICTED: hypothetical protein [Vitis vinifera]								Glyma19g36140	16.72	44.76	1.42064	gi|225439759|ref|XP_002273255.1|/0/PREDICTED: hypothetical protein [Vitis vinifera]								Glyma14g01390	13.83	30.85	1.15747	gi|225434698|ref|XP_002280897.1|/0/PREDICTED: hypothetical protein [Vitis vinifera]		Glyma04g06980	16.92	7.15	-1.24271	gi|225430320|ref|XP_002285195.1|/0/PREDICTED: hypothetical protein [Vitis vinifera]		Glyma13g41900	1.58	5.82	gi|225433864|ref|XP_002264735.1|/0/PREDICTED: hypothetical protein [Vitis vinifera]			Glyma11g10860	24.81	9.17	-1.43593	gi|225423779|ref|XP_002277341.1|/0/PREDICTED: hypothetical protein [Vitis vinifera]
Glyma16g34320	35.59	88.71	1.31762	gi|224125852|ref|XP_002329733.1|/2.35875e-120/predicted protein [Populus trichocarpa]								Glyma18g36750	13.81	36.92	1.41869	gi|225443227|ref|XP_002270610.1|/0/PREDICTED: hypothetical protein [Vitis vinifera]								Glyma15g10590	6.73	14.99	1.15532	gi|225432416|ref|XP_002277762.1|/3.19274e-141/PREDICTED: hypothetical protein [Vitis vinifera]		Glyma07g25710	23.47	9.94	-1.2395	gi|225437689|ref|XP_002279803.1|/0/PREDICTED: hypothetical protein [Vitis vinifera]		Glyma15g17680	12.14	44.64	gi|225463345|ref|XP_002268751.1|/0/PREDICTED: similar to pumilio domain-containing protein PPD1 [Vitis vinifera]			Glyma12g35150	29.21	10.76	-1.44078	gi|225461399|ref|XP_002284849.1|/0/PREDICTED: hypothetical protein [Vitis vinifera]
Glyma09g25470	16.83	41.93	1.31695	gi|225470747|ref|XP_002267459.1|/6.4272e-176/PREDICTED: hypothetical protein [Vitis vinifera]								Glyma12g32050	6.91	18.46	1.41764	gi|225447302|ref|XP_002273837.1|/0/PREDICTED: hypothetical protein [Vitis vinifera]								Glyma07g09320	7.28	16.21	1.15487	gi|225445212|ref|XP_002280856.1|/1.21372e-61/PREDICTED: hypothetical protein [Vitis vinifera]		Glyma05g29300	22.2	9.41	-1.23829	gi|225443746|ref|XP_002265581.1|/5.81456e-35/PREDICTED: hypothetical protein [Vitis vinifera]		Glyma18g45900	2.64	9.7	gi|225469584|ref|XP_002275868.1|/1.44469e-130/PREDICTED: hypothetical protein isoform 2 [Vitis vinifera]			Glyma04g10880	76.18	28.05	-1.44141	gi|225459247|ref|XP_002285762.1|/3.0775e-129/PREDICTED: hypothetical protein [Vitis vinifera]
Glyma03g38830	26.29	65.49	1.31676	gi|225461570|ref|XP_002282857.1|/0/PREDICTED: similar to protein transport protein Sec24, putative [Vitis vinifera]								Glyma04g38190	5.09	13.58	1.41575	gi|225463226|ref|XP_002272397.1|/0/PREDICTED: hypothetical protein [Vitis vinifera]								Glyma19g32370	7.28	16.21	1.15487	gi|225441760|ref|XP_002283404.1|/1.20969e-13/PREDICTED: similar to putative protein [Vitis vinifera]		Glyma12g36950	17.65	7.5	-1.23471	gi|225430808|ref|XP_002271291.1|/2.91472e-141/PREDICTED: hypothetical protein [Vitis vinifera]		Glyma03g29320	4.05	14.82	gi|225441840|ref|XP_002278289.1|/3.52266e-156/PREDICTED: hypothetical protein [Vitis vinifera]			Glyma02g35850	15.83	5.82	-1.44357	gi|225440739|ref|XP_002275458.1|/1.9868e-157/PREDICTED: hypothetical protein [Vitis vinifera]
Glyma04g02840	4.91	12.03	1.29284	gi|224065999|ref|XP_002301995.1|/0/predicted protein [Populus trichocarpa]								Glyma16g07140	5.09	13.58	1.41575	gi|225452226|ref|XP_002268368.1|/1.03743e-82/PREDICTED: hypothetical protein [Vitis vinifera]								Glyma05g21810	16.38	36.43	1.15319	gi|225434098|ref|XP_002276080.1|/2.06978e-55/PREDICTED: hypothetical protein isoform 1 [Vitis vinifera]		Glyma06g01130	27.47	11.68	-1.23382	gi|224103343|ref|XP_002313019.1|/0/predicted protein [Populus trichocarpa]		Glyma09g03340	2.99	10.94	gi|225444199|ref|XP_002270298.1|/1.22954e-93/PREDICTED: hypothetical protein [Vitis vinifera]			Glyma08g27010	28.85	10.59	-1.44587	gi|225451735|ref|XP_002277117.1|/5.68602e-42/PREDICTED: hypothetical protein [Vitis vinifera]
Glyma13g28800	6.84	16.71	1.28864	gi|225432348|ref|XP_002276482.1|/0/PREDICTED: hypothetical protein [Vitis vinifera]								Glyma06g27240	4	10.62	1.40871	gi|225466561|ref|XP_002272160.1|/1.36991e-119/PREDICTED: hypothetical protein [Vitis vinifera]								Glyma04g07050	15.83	35.04	1.14634	gi|224143157|ref|XP_002324864.1|/0/predicted protein [Populus trichocarpa]		Glyma06g11240	60.95	25.97	-1.23078	gi|225459403|ref|XP_002284291.1|/0/PREDICTED: hypothetical protein [Vitis vinifera]		Glyma17g04230	3.34	12.17	gi|225432114|ref|XP_002274418.1|/0/PREDICTED: hypothetical protein [Vitis vinifera]			Glyma02g00440	216.23	79.05	-1.45173	gi|224102133|ref|XP_002312559.1|/4.46406e-154/predicted protein [Populus trichocarpa]
Glyma18g00420	4.73	11.53	1.28548	gi|225432902|ref|XP_002284167.1|/0/PREDICTED: hypothetical protein isoform 2 [Vitis vinifera]								Glyma13g40930	20.53	54.34	1.40428	gi|225435024|ref|XP_002284215.1|/1.74002e-62/PREDICTED: hypothetical protein [Vitis vinifera]								Glyma14g03820	7.64	16.91	1.14623	gi|224148197|ref|XP_002336610.1|/1.71145e-76/predicted protein [Populus trichocarpa]		Glyma05g32700	16.74	7.15	-1.22728	gi|224081008|ref|XP_002306262.1|/3.23212e-153/predicted protein [Populus trichocarpa]		Glyma13g44960	5.28	19.23	gi|225443268|ref|XP_002273452.1|/1.42289e-171/PREDICTED: hypothetical protein [Vitis vinifera]			Glyma13g35330	15.48	5.65	-1.45408	gi|224114964|ref|XP_002316904.1|/9.58843e-74/predicted protein [Populus trichocarpa]
Glyma12g30520	24.54	59.81	1.28525	gi|224132092|ref|XP_002328183.1|/0/predicted protein [Populus trichocarpa]								Glyma02g41900	3.82	10.1	1.40271	gi|225446447|ref|XP_002276985.1|/0/PREDICTED: hypothetical protein [Vitis vinifera]								Glyma06g07280	38.39	84.89	1.14486	gi|224092470|ref|XP_002309623.1|/0/predicted protein [Populus trichocarpa]		Glyma07g37630	25.47	10.98	-1.21392	gi|225432256|ref|XP_002271765.1|/0/PREDICTED: hypothetical protein [Vitis vinifera]		Glyma11g09270	2.81	10.23	gi|225438432|ref|XP_002276608.1|/0/PREDICTED: hypothetical protein [Vitis vinifera]			Glyma10g33580	11.61	4.23	-1.45664	gi|225424669|ref|XP_002262666.1|/0/PREDICTED: hypothetical protein [Vitis vinifera]
Glyma17g03020	6.66	16.21	1.28329	gi|225432256|ref|XP_002271765.1|/0/PREDICTED: hypothetical protein [Vitis vinifera]								Glyma07g08010	4.91	12.89	1.39246	gi|225454119|ref|XP_002272448.1|/0/PREDICTED: hypothetical protein [Vitis vinifera]								Glyma11g30020	11.83	26.15	1.14436	gi|224081810|ref|XP_002306495.1|/0/predicted protein [Populus trichocarpa]		Glyma08g12200	61.68	26.67	-1.20958	gi|225435760|ref|XP_002285722.1|/1.85448e-144/PREDICTED: similar to dicarboxylate/tricarboxylate carrier [Vitis vinifera]		Glyma20g16510	1.94	7.06	gi|224058006|ref|XP_002299433.1|/0/predicted protein [Populus trichocarpa]			Glyma13g32450	11.61	4.23	-1.45664	gi|225469187|ref|XP_002275661.1|/0/PREDICTED: hypothetical protein [Vitis vinifera]
Glyma01g29470	18.58	44.94	1.27425	gi|224091022|ref|XP_002309149.1|/0/predicted protein [Populus trichocarpa]								Glyma13g20700	20.72	54.34	1.39099	gi|225440035|ref|XP_002276710.1|/2.29518e-170/PREDICTED: hypothetical protein [Vitis vinifera]								Glyma02g14160	9.64	21.27	1.14171	gi|225425033|ref|XP_002269902.1|/0/PREDICTED: hypothetical protein [Vitis vinifera]		Glyma09g02140	28.57	12.38	-1.20649	gi|225443241|ref|XP_002271570.1|/0/PREDICTED: hypothetical protein [Vitis vinifera]		Glyma12g35250	30.96	112.04	gi|225461439|ref|XP_002282376.1|/0/PREDICTED: hypothetical protein [Vitis vinifera]			Glyma04g37720	8.27	3	-1.46292	gi|225456467|ref|XP_002280796.1|/5.07993e-150/PREDICTED: hypothetical protein [Vitis vinifera]
Glyma04g40370	10.17	24.56	1.27199	gi|225455157|ref|XP_002269798.1|/1.79592e-58/PREDICTED: hypothetical protein [Vitis vinifera]								Glyma03g17410	4.72	12.37	1.38999	gi|224090807|ref|XP_002309090.1|/5.81522e-144/predicted protein [Populus trichocarpa]								Glyma12g36350	9.28	20.39	1.13567	gi|225426483|ref|XP_002277188.1|/0/PREDICTED: hypothetical protein isoform 2 [Vitis vinifera]		Glyma05g01930	17.65	7.67	-1.20237	gi|225457105|ref|XP_002280249.1|/0/PREDICTED: hypothetical protein [Vitis vinifera]		Glyma13g38500	8.8	31.76	gi|225447013|ref|XP_002268282.1|/0/PREDICTED: hypothetical protein [Vitis vinifera]			Glyma01g45710	58.59	21.17	-1.46863	gi|225457731|ref|XP_002278176.1|/6.89716e-58/PREDICTED: hypothetical protein [Vitis vinifera]
Glyma08g45240	5.26	12.7	1.27169	gi|225434642|ref|XP_002279786.1|/1.92742e-140/PREDICTED: similar to binding [Vitis vinifera]								Glyma01g35190	6.54	17.07	1.3841	gi|224074450|ref|XP_002304373.1|/0/predicted protein [Populus trichocarpa]								Glyma13g40080	11.83	25.97	1.1344	gi|225435323|ref|XP_002285170.1|/0/PREDICTED: hypothetical protein [Vitis vinifera]		Glyma17g14170	52.95	23.01	-1.20237	gi|225426743|ref|XP_002282339.1|/2.94335e-153/PREDICTED: hypothetical protein [Vitis vinifera]		Glyma01g36750	15.83	56.99	gi|224133986|ref|XP_002327728.1|/0/predicted protein [Populus trichocarpa]			Glyma15g10460	49.44	17.82	-1.47218	gi|225432384|ref|XP_002276706.1|/1.41355e-103/PREDICTED: hypothetical protein [Vitis vinifera]
Glyma10g35910	10.87	26.23	1.27087	gi|225463932|ref|XP_002266169.1|/0/PREDICTED: hypothetical protein [Vitis vinifera]								Glyma14g04080	11.08	28.91	1.38361	gi|225435860|ref|XP_002263423.1|/5.73712e-160/PREDICTED: hypothetical protein [Vitis vinifera]								Glyma05g29840	10.92	23.88	1.12883	gi|224116450|ref|XP_002317304.1|/0/predicted protein [Populus trichocarpa]		Glyma20g38780	14.01	6.1	-1.19958	gi|225448739|ref|XP_002281209.1|/0/PREDICTED: hypothetical protein [Vitis vinifera]		Glyma05g04860	6.33	22.76	gi|224071114|ref|XP_002303360.1|/0/predicted protein [Populus trichocarpa]			Glyma08g13680	14.25	5.12	-1.47675	gi|225443990|ref|XP_002280735.1|/0/PREDICTED: hypothetical protein isoform 1 [Vitis vinifera]
Glyma03g00390	4.38	10.53	1.2655	gi|224139396|ref|XP_002323092.1|/2.57464e-97/predicted protein [Populus trichocarpa]								Glyma20g36630	6.72	17.42	1.37421	gi|225465601|ref|XP_002266371.1|/0/PREDICTED: hypothetical protein [Vitis vinifera]								Glyma11g02180	5.82	12.72	1.12801	gi|225426067|ref|XP_002276076.1|/0/PREDICTED: hypothetical protein [Vitis vinifera]		Glyma15g02220	28.02	12.2	-1.19958	gi|225442485|ref|XP_002278313.1|/0/PREDICTED: similar to PDR8/PEN3 (PLEIOTROPIC DRUG RESISTANCE8); ATPase, coupled to transmembrane movement of substances / cadmium ion transmembrane transporter [Vitis vinifera]		Glyma06g16370	4.57	16.41	gi|225433575|ref|XP_002270200.1|/0/PREDICTED: hypothetical protein [Vitis vinifera]			Glyma08g16100	12.32	4.41	-1.48215	gi|224106031|ref|XP_002314019.1|/1.11845e-82/predicted protein [Populus trichocarpa]
Glyma16g23690	5.78	13.87	1.26283	gi|225431120|ref|XP_002266115.1|/1.44691e-33/PREDICTED: hypothetical protein [Vitis vinifera]								Glyma01g38090	4.18	10.8	1.36946	gi|225430796|ref|XP_002267728.1|/0/PREDICTED: hypothetical protein [Vitis vinifera]								Glyma08g26040	8.73	19	1.12195	gi|225463942|ref|XP_002269515.1|/0/PREDICTED: hypothetical protein [Vitis vinifera]		Glyma06g04270	28.38	12.38	-1.19686	gi|225458603|ref|XP_002282770.1|/0/PREDICTED: hypothetical protein [Vitis vinifera]		Glyma07g30990	21.46	76.58	gi|225470422|ref|XP_002273993.1|/0/PREDICTED: hypothetical protein [Vitis vinifera]			Glyma12g06880	14.78	5.29	-1.48231	gi|225434982|ref|XP_002281144.1|/8.87806e-67/PREDICTED: hypothetical protein [Vitis vinifera]
Glyma17g31690	6.14	14.7	1.25951	gi|225430247|ref|XP_002285050.1|/4.22895e-143/PREDICTED: hypothetical protein [Vitis vinifera]								Glyma08g28190	6	15.5	1.36923	gi|225451866|ref|XP_002282329.1|/0/PREDICTED: hypothetical protein [Vitis vinifera]								Glyma05g35470	26.02	56.48	1.11812	gi|225445222|ref|XP_002280919.1|/0/PREDICTED: hypothetical protein [Vitis vinifera]		Glyma10g05610	18.38	8.02	-1.19646	gi|224138594|ref|XP_002322853.1|/6.01841e-68/predicted protein [Populus trichocarpa]		Glyma02g10560	2.29	8.12	gi|225448845|ref|XP_002276242.1|/2.40883e-152/PREDICTED: hypothetical protein [Vitis vinifera]			Glyma04g43540	190.89	67.93	-1.49062	gi|225436253|ref|XP_002272730.1|/0/PREDICTED: hypothetical protein [Vitis vinifera]
Glyma20g38050	16.48	39.43	1.25858	gi|225450795|ref|XP_002279542.1|/1.06263e-168/PREDICTED: hypothetical protein [Vitis vinifera]								Glyma12g01350	20.17	52.07	1.36824	gi|224072821|ref|XP_002303898.1|/0/predicted protein [Populus trichocarpa]								Glyma13g30550	6.19	13.42	1.11637	gi|225443504|ref|XP_002271913.1|/6.60872e-172/PREDICTED: hypothetical protein [Vitis vinifera]		Glyma08g42650	16.74	7.32	-1.19338	gi|224126417|ref|XP_002319833.1|/1.23521e-125/predicted protein [Populus trichocarpa]		Glyma02g47670	2.29	8.12	gi|224131782|ref|XP_002321177.1|/2.3941e-144/predicted protein [Populus trichocarpa]			Glyma16g26650	11.44	4.06	-1.49454	gi|225469071|ref|XP_002270329.1|/1.15843e-163/PREDICTED: hypothetical protein [Vitis vinifera]
Glyma18g49850	7.54	18.04	1.25856	gi|225452924|ref|XP_002284130.1|/4.03893e-89/PREDICTED: hypothetical protein [Vitis vinifera]								Glyma06g18770	6.91	17.76	1.36187	gi|297793907|ref|XP_002864838.1|/5.81701e-33/predicted protein [Arabidopsis lyrata subsp. lyrata]								Glyma10g39710	6.19	13.42	1.11637	gi|224076330|ref|XP_002304927.1|/0/predicted protein [Populus trichocarpa]		Glyma06g24620	21.47	9.41	-1.19006	gi|225445418|ref|XP_002281820.1|/1.2737e-134/PREDICTED: hypothetical protein [Vitis vinifera]		Glyma17g33880	2.64	9.35	gi|225430346|ref|XP_002285276.1|/0/PREDICTED: hypothetical protein [Vitis vinifera]			Glyma04g41380	14.43	5.12	-1.49486	gi|224118286|ref|XP_002317781.1|/7.20008e-93/predicted protein [Populus trichocarpa]
Glyma07g25710	14.2	33.91	1.25582	gi|225437689|ref|XP_002279803.1|/0/PREDICTED: hypothetical protein [Vitis vinifera]								Glyma20g38050	13.08	33.44	1.35421	gi|225450795|ref|XP_002279542.1|/1.06263e-168/PREDICTED: hypothetical protein [Vitis vinifera]								Glyma20g25200	12.55	27.19	1.11539	gi|225424037|ref|XP_002282946.1|/0/PREDICTED: hypothetical protein [Vitis vinifera]		Glyma01g09310	28.93	12.72	-1.18547	gi|224099261|ref|XP_002311417.1|/0/predicted protein [Populus trichocarpa]		Glyma05g36780	3.34	11.82	gi|224058206|ref|XP_002299464.1|/0/predicted protein [Populus trichocarpa]			Glyma07g36870	53.31	18.88	-1.49755	gi|225431952|ref|XP_002272572.1|/7.64378e-145/PREDICTED: hypothetical protein [Vitis vinifera]
Glyma02g10150	4.56	10.86	1.25192	gi|224109522|ref|XP_002315224.1|/2.21072e-147/predicted protein [Populus trichocarpa]								Glyma04g03590	7.09	18.11	1.35293	gi|225458356|ref|XP_002283301.1|/1.67383e-162/PREDICTED: hypothetical protein [Vitis vinifera]								Glyma06g14550	8.37	18.13	1.11508	gi|224128009|ref|XP_002329232.1|/4.7164e-175/predicted protein [Populus trichocarpa]		Glyma15g03500	18.19	8.02	-1.18147	gi|225433864|ref|XP_002264735.1|/0/PREDICTED: hypothetical protein [Vitis vinifera]		Glyma07g03770	2.81	9.88	gi|225442773|ref|XP_002280900.1|/0/PREDICTED: hypothetical protein [Vitis vinifera]			Glyma12g02300	35.71	12.53	-1.51094	gi|225436545|ref|XP_002274109.1|/0/PREDICTED: hypothetical protein [Vitis vinifera]
Glyma09g08000	9.12	21.55	1.24058	gi|224069126|ref|XP_002326281.1|/0/predicted protein [Populus trichocarpa]								Glyma08g13680	7.09	18.11	1.35293	gi|225443990|ref|XP_002280735.1|/0/PREDICTED: hypothetical protein isoform 1 [Vitis vinifera]								Glyma05g27070	6.37	13.77	1.11216	gi|224099513|ref|XP_002311513.1|/0/predicted protein [Populus trichocarpa]		Glyma20g25070	24.38	10.81	-1.17333	gi|225423999|ref|XP_002279391.1|/1.04701e-21/PREDICTED: hypothetical protein [Vitis vinifera]		Glyma10g29300	1.76	6.18	gi|224123088|ref|XP_002318992.1|/0/predicted protein [Populus trichocarpa]			Glyma16g06250	7.57	2.65	-1.5143	gi|224055715|ref|XP_002298617.1|/0/predicted protein [Populus trichocarpa]
Glyma03g06440	4.91	11.53	1.2316	gi|225448546|ref|XP_002276986.1|/6.80326e-133/PREDICTED: similar to 40S ribosomal S4 protein [Vitis vinifera]								Glyma20g26110	11.27	28.74	1.35057	gi|225424168|ref|XP_002284079.1|/1.04224e-119/PREDICTED: hypothetical protein [Vitis vinifera]								Glyma16g25550	12.19	26.15	1.10111	gi|224133852|ref|XP_002327696.1|/3.88813e-134/predicted protein [Populus trichocarpa]		Glyma20g24150	15.28	6.8	-1.16804	gi|225428063|ref|XP_002277945.1|/0/PREDICTED: hypothetical protein [Vitis vinifera]		Glyma19g34930	7.74	27.17	gi|225438081|ref|XP_002276486.1|/0/PREDICTED: hypothetical protein [Vitis vinifera]			Glyma05g01690	11.61	4.06	-1.51582	gi|225457170|ref|XP_002283833.1|/1.62775e-78/PREDICTED: similar to putative anti-virus transcriptional factor [Vitis vinifera]
Glyma10g29230	27.35	63.99	1.22631	gi|225450795|ref|XP_002279542.1|/2.15585e-168/PREDICTED: hypothetical protein [Vitis vinifera]								Glyma10g31560	4.18	10.62	1.34521	gi|225426548|ref|XP_002279130.1|/0/PREDICTED: similar to ubiquitin carboxyl-terminal hydrolase family protein [Vitis vinifera]								Glyma15g06220	11.1	23.71	1.09494	gi|224095851|ref|XP_002310494.1|/9.05674e-94/predicted protein [Populus trichocarpa]		Glyma14g33170	18.01	8.02	-1.16712	gi|225459501|ref|XP_002284419.1|/0/PREDICTED: hypothetical protein [Vitis vinifera]		Glyma13g06680	4.22	14.64	gi|225451808|ref|XP_002281380.1|/0/PREDICTED: hypothetical protein [Vitis vinifera]			Glyma08g43590	11.61	4.06	-1.51582	gi|225460811|ref|XP_002275854.1|/2.14714e-102/PREDICTED: hypothetical protein [Vitis vinifera]
Glyma11g09270	7.71	17.88	1.21354	gi|225438432|ref|XP_002276608.1|/0/PREDICTED: hypothetical protein [Vitis vinifera]								Glyma10g02300	9.63	24.38	1.34009	gi|224131122|ref|XP_002321006.1|/7.12005e-23/predicted protein [Populus trichocarpa]								Glyma03g35740	6.55	13.95	1.0907	gi|225440785|ref|XP_002275906.1|/0/PREDICTED: hypothetical protein [Vitis vinifera]		Glyma15g01470	21.47	9.59	-1.16272	gi|225442759|ref|XP_002280686.1|/0/PREDICTED: hypothetical protein [Vitis vinifera]		Glyma07g32860	2.29	7.94	gi|224145323|ref|XP_002325602.1|/2.092e-156/predicted protein [Populus trichocarpa]			Glyma12g07740	8.62	3	-1.52273	gi|225435195|ref|XP_002282009.1|/0/PREDICTED: hypothetical protein [Vitis vinifera]
Glyma17g16570	8.94	20.72	1.21268	gi|224138080|ref|XP_002326513.1|/8.54675e-169/predicted protein [Populus trichocarpa]								Glyma07g39370	9.45	23.86	1.33621	gi|225468885|ref|XP_002270044.1|/6.26974e-57/PREDICTED: hypothetical protein [Vitis vinifera]								Glyma17g10040	48.22	102.32	1.08538	gi|225457130|ref|XP_002280322.1|/3.88499e-171/PREDICTED: hypothetical protein [Vitis vinifera]		Glyma07g07280	13.65	6.1	-1.16202	gi|224064057|ref|XP_002301370.1|/0/predicted protein [Populus trichocarpa]		Glyma05g06390	5.81	20.11	gi|224055663|ref|XP_002298591.1|/0/predicted protein [Populus trichocarpa]			Glyma04g12830	14.78	5.12	-1.52943	gi|225463536|ref|XP_002265612.1|/0/PREDICTED: hypothetical protein [Vitis vinifera]
Glyma06g14420	29.8	68.83	1.20773	gi|225455153|ref|XP_002267996.1|/2.75256e-97/PREDICTED: hypothetical protein [Vitis vinifera]								Glyma12g33730	4.36	10.97	1.33116	gi|225446569|ref|XP_002279986.1|/7.9774e-34/PREDICTED: hypothetical protein [Vitis vinifera]								Glyma05g35880	50.76	107.2	1.07854	gi|225445084|ref|XP_002283629.1|/1.11989e-139/PREDICTED: hypothetical protein [Vitis vinifera]		Glyma18g41820	95.34	42.71	-1.15851	gi|225440552|ref|XP_002276211.1|/1.86061e-157/PREDICTED: hypothetical protein [Vitis vinifera]		Glyma05g34760	8.09	27.88	gi|224121274|ref|XP_002318542.1|/1.02497e-124/predicted protein [Populus trichocarpa]			Glyma19g03390	29.56	10.23	-1.53084	gi|225452938|ref|XP_002284191.1|/0/PREDICTED: hypothetical protein isoform 1 [Vitis vinifera]
Glyma06g14590	6.31	14.53	1.20332	gi|224139418|ref|XP_002323102.1|/2.14165e-142/predicted protein [Populus trichocarpa]								Glyma14g23820	25.62	64.27	1.32687	gi|225450954|ref|XP_002284695.1|/4.57851e-163/PREDICTED: hypothetical protein [Vitis vinifera]								Glyma06g18510	11.64	24.58	1.07839	gi|224135981|ref|XP_002322209.1|/2.96939e-116/predicted protein [Populus trichocarpa]		Glyma08g15130	14.74	6.62	-1.15483	gi|225438527|ref|XP_002279361.1|/0/PREDICTED: hypothetical protein [Vitis vinifera]		Glyma06g01920	10.38	35.64	gi|224108665|ref|XP_002333360.1|/0/predicted protein [Populus trichocarpa]			Glyma19g05900	15.31	5.29	-1.53313	gi|225451956|ref|XP_002283177.1|/0/PREDICTED: hypothetical protein [Vitis vinifera]
Glyma09g28890	5.08	11.69	1.20237	gi|224116568|ref|XP_002331929.1|/0/predicted protein [Populus trichocarpa]								Glyma07g32020	23.99	60.09	1.32469	gi|225461088|ref|XP_002282119.1|/0/PREDICTED: similar to polyubiquitin [Vitis vinifera]								Glyma09g30660	7.28	15.34	1.07529	gi|224133236|ref|XP_002321517.1|/9.9822e-140/predicted protein [Populus trichocarpa]		Glyma08g03020	23.65	10.63	-1.1537	gi|225438458|ref|XP_002275101.1|/0/PREDICTED: hypothetical protein [Vitis vinifera]		Glyma20g01200	4.22	14.47	gi|225428665|ref|XP_002284892.1|/2.78127e-137/PREDICTED: hypothetical protein [Vitis vinifera]			Glyma01g43630	91.13	31.41	-1.5367	gi|225436577|ref|XP_002274874.1|/0/PREDICTED: hypothetical protein [Vitis vinifera]
Glyma15g16130	5.43	12.36	1.18665	gi|224130396|ref|XP_002328598.1|/1.1441e-161/predicted protein [Populus trichocarpa]								Glyma08g18490	23.99	60.09	1.32469	gi|225433894|ref|XP_002266580.1|/0/PREDICTED: hypothetical protein [Vitis vinifera]								Glyma06g12190	17.47	36.78	1.07404	gi|225459621|ref|XP_002284556.1|/0/PREDICTED: hypothetical protein [Vitis vinifera]		Glyma08g14940	17.83	8.02	-1.15263	gi|225438579|ref|XP_002280295.1|/6.78366e-95/PREDICTED: hypothetical protein [Vitis vinifera]		Glyma02g37590	21.46	73.58	gi|225459126|ref|XP_002285696.1|/0/PREDICTED: hypothetical protein isoform 1 [Vitis vinifera]			Glyma06g36620	11.26	3.88	-1.53708	gi|224128103|ref|XP_002329082.1|/0/predicted protein [Populus trichocarpa]
Glyma05g06090	47.16	107.09	1.18319	gi|224138048|ref|XP_002326505.1|/0/predicted protein [Populus trichocarpa]								Glyma04g10780	5.45	13.58	1.31716	gi|225459223|ref|XP_002284066.1|/2.68364e-18/PREDICTED: hypothetical protein [Vitis vinifera]								Glyma01g07390	10.19	21.44	1.07315	gi|224108878|ref|XP_002315001.1|/1.44477e-68/predicted protein [Populus trichocarpa]		Glyma15g41460	15.83	7.15	-1.14665	gi|225462248|ref|XP_002263264.1|/0/PREDICTED: hypothetical protein [Vitis vinifera]		Glyma06g07920	2.11	7.23	gi|225429898|ref|XP_002283635.1|/0/PREDICTED: hypothetical protein [Vitis vinifera]			Glyma05g04260	46.27	15.88	-1.54287	gi|225426944|ref|XP_002266233.1|/4.24031e-75/PREDICTED: hypothetical protein [Vitis vinifera]
Glyma19g31940	27.52	62.32	1.17921	gi|224139876|ref|XP_002323320.1|/2.79705e-90/predicted protein [Populus trichocarpa]								Glyma15g05740	12.17	30.13	1.30787	gi|225447856|ref|XP_002271645.1|/0/PREDICTED: hypothetical protein [Vitis vinifera]								Glyma09g32680	18.56	39.05	1.07313	gi|225445148|ref|XP_002280650.1|/0/PREDICTED: hypothetical protein [Vitis vinifera]		Glyma12g02070	13.83	6.28	-1.13896	gi|224144970|ref|XP_002325479.1|/0/predicted protein [Populus trichocarpa]		Glyma12g35750	11.44	39.17	gi|224114830|ref|XP_002316868.1|/1.40128e-154/predicted protein [Populus trichocarpa]			Glyma13g37510	116.29	39.7	-1.55052	gi|224066547|ref|XP_002302130.1|/9.12529e-45/predicted protein [Populus trichocarpa]
Glyma11g37190	11.92	26.9	1.17422	gi|225425476|ref|XP_002272745.1|/0/PREDICTED: hypothetical protein [Vitis vinifera]								Glyma06g04190	6.36	15.67	1.30091	gi|297798600|ref|XP_002867184.1|/3.01144e-143/predicted protein [Arabidopsis lyrata subsp. lyrata]								Glyma02g39270	17.65	37.13	1.07292	gi|225439410|ref|XP_002264265.1|/7.78398e-50/PREDICTED: hypothetical protein [Vitis vinifera]		Glyma19g42100	49.67	22.66	-1.13223	gi|225450795|ref|XP_002279542.1|/6.13394e-171/PREDICTED: hypothetical protein [Vitis vinifera]		Glyma19g11360	2.64	9	gi|225455086|ref|XP_002267722.1|/5.16478e-151/PREDICTED: hypothetical protein [Vitis vinifera]			Glyma03g09420	8.27	2.82	-1.55219	gi|225436886|ref|XP_002273696.1|/0/PREDICTED: hypothetical protein isoform 1 [Vitis vinifera]
Glyma18g36750	24.02	53.96	1.16765	gi|225443227|ref|XP_002270610.1|/0/PREDICTED: hypothetical protein [Vitis vinifera]								Glyma01g38860	4.18	10.28	1.29827	gi|225468147|ref|XP_002267660.1|/9.93698e-97/PREDICTED: hypothetical protein [Vitis vinifera]								Glyma11g08950	32.93	68.68	1.06049	gi|225467317|ref|XP_002263162.1|/0/PREDICTED: hypothetical protein [Vitis vinifera]		Glyma02g45010	15.65	7.15	-1.13015	gi|224075393|ref|XP_002304615.1|/0/predicted protein [Populus trichocarpa]		Glyma08g10410	5.81	19.76	gi|225443922|ref|XP_002278732.1|/0/PREDICTED: hypothetical protein isoform 1 [Vitis vinifera]			Glyma06g41180	18.65	6.35	-1.55435	gi|224115154|ref|XP_002316956.1|/1.44458e-32/predicted protein [Populus trichocarpa]
Glyma05g05010	14.37	32.24	1.16579	gi|224071155|ref|XP_002303366.1|/4.07974e-122/predicted protein [Populus trichocarpa]								Glyma13g30230	8.36	20.55	1.29756	gi|224079087|ref|XP_002305744.1|/9.18149e-171/predicted protein [Populus trichocarpa]								Glyma13g16410	7.46	15.51	1.05595	gi|224088031|ref|XP_002308298.1|/4.146e-23/predicted protein [Populus trichocarpa]		Glyma10g34390	16.74	7.67	-1.126	gi|225448863|ref|XP_002269978.1|/0/PREDICTED: hypothetical protein [Vitis vinifera]		Glyma08g24870	4.57	15.53	gi|225443938|ref|XP_002279094.1|/6.79524e-103/PREDICTED: hypothetical protein [Vitis vinifera]			Glyma12g02620	13.55	4.59	-1.56173	gi|225428257|ref|XP_002282312.1|/0/PREDICTED: hypothetical protein [Vitis vinifera]
Glyma08g18490	29.98	67.16	1.1636	gi|225433894|ref|XP_002266580.1|/0/PREDICTED: hypothetical protein [Vitis vinifera]								Glyma12g03020	14.17	34.83	1.29749	gi|225423755|ref|XP_002278958.1|/2.1889e-167/PREDICTED: hypothetical protein [Vitis vinifera]								Glyma16g34180	53.86	111.56	1.05053	gi|225460446|ref|XP_002271656.1|/0/PREDICTED: hypothetical protein [Vitis vinifera]		Glyma16g25060	17.1	7.84	-1.12507	gi|225442355|ref|XP_002276359.1|/6.13199e-44/PREDICTED: hypothetical protein [Vitis vinifera]		Glyma20g38780	2.81	9.53	gi|225448739|ref|XP_002281209.1|/0/PREDICTED: hypothetical protein [Vitis vinifera]			Glyma20g32230	13.55	4.59	-1.56173	gi|225448992|ref|XP_002273503.1|/0/PREDICTED: hypothetical protein [Vitis vinifera]
Glyma08g12200	14.2	31.74	1.16041	gi|225435760|ref|XP_002285722.1|/1.85448e-144/PREDICTED: similar to dicarboxylate/tricarboxylate carrier [Vitis vinifera]								Glyma20g25620	10.9	26.65	1.28981	gi|224108403|ref|XP_002314835.1|/1.00498e-168/predicted protein [Populus trichocarpa]								Glyma04g08330	12.92	26.67	1.04561	gi|224121220|ref|XP_002330773.1|/1.57609e-127/predicted protein [Populus trichocarpa]		Glyma04g10880	190.68	87.51	-1.12363	gi|225459247|ref|XP_002285762.1|/3.0775e-129/PREDICTED: hypothetical protein [Vitis vinifera]		Glyma06g39930	2.29	7.76	gi|225463651|ref|XP_002272509.1|/0/PREDICTED: hypothetical protein [Vitis vinifera]			Glyma04g04120	19.88	6.7	-1.56908	gi|224137482|ref|XP_002327137.1|/0/predicted protein [Populus trichocarpa]
Glyma06g10010	16.83	37.59	1.15931	gi|224063319|ref|XP_002301094.1|/1.34458e-167/predicted protein [Populus trichocarpa]								Glyma08g40850	18.17	44.41	1.28933	gi|225424922|ref|XP_002277278.1|/2.35312e-67/PREDICTED: hypothetical protein [Vitis vinifera]								Glyma05g05010	10.73	22.14	1.04501	gi|224071155|ref|XP_002303366.1|/4.07974e-122/predicted protein [Populus trichocarpa]		Glyma08g43550	62.04	28.59	-1.11769	gi|225460817|ref|XP_002276902.1|/5.05895e-95/PREDICTED: hypothetical protein [Vitis vinifera]		Glyma08g28570	7.92	26.82	gi|224127588|ref|XP_002329315.1|/1.12023e-12/predicted protein [Populus trichocarpa]			Glyma06g14480	32.55	10.94	-1.57304	gi|225448333|ref|XP_002270804.1|/4.60922e-48/PREDICTED: hypothetical protein [Vitis vinifera]
Glyma16g06710	6.31	14.03	1.1528	gi|225452177|ref|XP_002270843.1|/0/PREDICTED: hypothetical protein [Vitis vinifera]								Glyma03g36080	21.62	52.77	1.28735	gi|225439448|ref|XP_002264844.1|/1.62534e-179/PREDICTED: hypothetical protein [Vitis vinifera]								Glyma07g06030	16.92	34.86	1.04284	gi|225470936|ref|XP_002264136.1|/0/PREDICTED: hypothetical protein [Vitis vinifera]		Glyma20g26530	18.92	8.72	-1.11751	gi|225428898|ref|XP_002285358.1|/0/PREDICTED: hypothetical protein [Vitis vinifera]		Glyma20g23600	5.28	17.82	gi|224093972|ref|XP_002310055.1|/2.07068e-43/predicted protein [Populus trichocarpa]			Glyma11g01070	7.92	2.65	-1.57951	gi|224146085|ref|XP_002325874.1|/0/predicted protein [Populus trichocarpa]
Glyma08g01730	6.49	14.37	1.14677	gi|225426412|ref|XP_002270065.1|/0/PREDICTED: hypothetical protein [Vitis vinifera]								Glyma14g37610	8.72	21.07	1.27279	gi|225434502|ref|XP_002275617.1|/0/PREDICTED: hypothetical protein [Vitis vinifera]								Glyma05g06090	73.51	151.31	1.04149	gi|224138048|ref|XP_002326505.1|/0/predicted protein [Populus trichocarpa]		Glyma06g14870	15.47	7.15	-1.11346	gi|225438438|ref|XP_002276939.1|/0/PREDICTED: hypothetical protein isoform 2 [Vitis vinifera]		Glyma01g01900	67.03	225.85	gi|224071395|ref|XP_002303439.1|/3.01363e-151/predicted protein [Populus trichocarpa]			Glyma17g05410	16.89	5.65	-1.57985	gi|224132092|ref|XP_002328183.1|/0/predicted protein [Populus trichocarpa]
Glyma16g06160	8.76	19.38	1.14557	gi|225451426|ref|XP_002273717.1|/2.07639e-133/PREDICTED: hypothetical protein [Vitis vinifera]								Glyma03g07460	8.36	20.2	1.27278	gi|225439388|ref|XP_002263306.1|/0/PREDICTED: hypothetical protein [Vitis vinifera]								Glyma03g01140	10.01	20.57	1.0391	gi|224094242|ref|XP_002310105.1|/1.77945e-153/predicted protein [Populus trichocarpa]		Glyma07g15420	15.83	7.32	-1.11275	gi|224122478|ref|XP_002330491.1|/5.8113e-173/predicted protein [Populus trichocarpa]		Glyma07g33040	2.11	7.06	gi|225428655|ref|XP_002281581.1|/0/PREDICTED: hypothetical protein [Vitis vinifera]			Glyma08g42660	39.59	13.23	-1.58132	gi|224124328|ref|XP_002319304.1|/6.01275e-101/predicted protein [Populus trichocarpa]
Glyma17g09270	9.47	20.88	1.14069	gi|225456912|ref|XP_002277894.1|/0/PREDICTED: hypothetical protein [Vitis vinifera]								Glyma04g09960	8	19.33	1.27277	gi|224063319|ref|XP_002301094.1|/9.84774e-123/predicted protein [Populus trichocarpa]								Glyma12g13180	10.01	20.57	1.0391	gi|225446400|ref|XP_002274640.1|/0/PREDICTED: hypothetical protein [Vitis vinifera]		Glyma20g24760	41.3	19.17	-1.10729	gi|225423919|ref|XP_002282011.1|/0/PREDICTED: hypothetical protein [Vitis vinifera]		Glyma20g32280	2.11	7.06	gi|225448986|ref|XP_002270805.1|/9.80618e-101/PREDICTED: hypothetical protein [Vitis vinifera]			Glyma06g48310	38.18	12.7	-1.58799	gi|225460534|ref|XP_002272639.1|/0/PREDICTED: hypothetical protein [Vitis vinifera]
Glyma19g35930	5.78	12.7	1.13569	gi|225439827|ref|XP_002274246.1|/0/PREDICTED: hypothetical protein [Vitis vinifera]								Glyma01g32090	10.9	26.3	1.27073	gi|224091092|ref|XP_002309175.1|/0/predicted protein [Populus trichocarpa]								Glyma19g39260	11.46	23.53	1.03789	gi|224068755|ref|XP_002302817.1|/5.84612e-158/predicted protein [Populus trichocarpa]		Glyma10g38820	24.74	11.5	-1.10521	gi|225447131|ref|XP_002274696.1|/5.31763e-125/PREDICTED: hypothetical protein [Vitis vinifera]		Glyma02g10480	7.39	24.7	gi|224098320|ref|XP_002311151.1|/0/predicted protein [Populus trichocarpa]			Glyma16g02650	19.18	6.35	-1.59477	gi|225470928|ref|XP_002264072.1|/0/PREDICTED: hypothetical protein [Vitis vinifera]
Glyma01g35190	18.41	40.43	1.13494	gi|224074450|ref|XP_002304373.1|/0/predicted protein [Populus trichocarpa]								Glyma14g37640	4.72	11.32	1.26202	gi|224105907|ref|XP_002313975.1|/0/predicted protein [Populus trichocarpa]								Glyma01g00950	24.2	49.68	1.03766	gi|225445065|ref|XP_002280286.1|/7.43655e-12/PREDICTED: hypothetical protein [Vitis vinifera]		Glyma06g13870	95.52	44.45	-1.10362	gi|225440831|ref|XP_002282071.1|/3.61392e-68/PREDICTED: similar to ubiquitin fusion protein [Vitis vinifera]		Glyma04g08460	5.81	19.41	gi|225446625|ref|XP_002276769.1|/8.34731e-156/PREDICTED: hypothetical protein [Vitis vinifera]			Glyma11g19220	24.1	7.94	-1.60182	gi|225459806|ref|XP_002285912.1|/0/PREDICTED: hypothetical protein [Vitis vinifera]
Glyma05g04040	18.41	40.43	1.13494	gi|225426649|ref|XP_002274756.1|/7.96789e-111/PREDICTED: hypothetical protein [Vitis vinifera]								Glyma15g09890	5.09	12.19	1.25996	gi|225443980|ref|XP_002274093.1|/8.24793e-81/PREDICTED: hypothetical protein [Vitis vinifera]								Glyma04g00530	23.11	47.41	1.03667	gi|225428013|ref|XP_002278408.1|/0/PREDICTED: similar to KAK (KAKTUS) isoform 1 [Vitis vinifera]		Glyma14g05300	19.83	9.24	-1.10172	gi|224109524|ref|XP_002333242.1|/0/predicted protein [Populus trichocarpa]		Glyma11g32520	37.47	124.92	gi|225466204|ref|XP_002265619.1|/0/PREDICTED: hypothetical protein [Vitis vinifera]			Glyma17g01580	19.88	6.53	-1.60616	gi|224113273|ref|XP_002332613.1|/0/predicted protein [Populus trichocarpa]
Glyma06g43890	7.54	16.54	1.13332	gi|225446507|ref|XP_002278626.1|/2.71706e-133/PREDICTED: hypothetical protein [Vitis vinifera]								Glyma10g00820	11.27	26.82	1.25082	gi|224110746|ref|XP_002315622.1|/0/predicted protein [Populus trichocarpa]								Glyma17g37430	7.82	16.04	1.03643	gi|224082950|ref|XP_002306904.1|/1.06179e-83/predicted protein [Populus trichocarpa]		Glyma03g04000	14.56	6.8	-1.0984	gi|225453523|ref|XP_002275629.1|/6.49708e-52/PREDICTED: similar to putative bHLH transcription factor [Vitis vinifera]		Glyma06g11240	6.69	22.23	gi|225459403|ref|XP_002284291.1|/0/PREDICTED: hypothetical protein [Vitis vinifera]			Glyma08g40540	10.2	3.35	-1.60634	gi|225424835|ref|XP_002272776.1|/1.70009e-66/PREDICTED: hypothetical protein [Vitis vinifera]
Glyma05g23670	20.69	45.28	1.12994	gi|224126493|ref|XP_002329568.1|/0/predicted protein [Populus trichocarpa]								Glyma13g06680	5.27	12.54	1.25066	gi|225451808|ref|XP_002281380.1|/0/PREDICTED: hypothetical protein [Vitis vinifera]								Glyma16g34320	16.92	34.69	1.03579	gi|224125852|ref|XP_002329733.1|/2.35875e-120/predicted protein [Populus trichocarpa]		Glyma05g07840	15.28	7.15	-1.09563	gi|225427470|ref|XP_002270678.1|/2.66405e-51/PREDICTED: hypothetical protein [Vitis vinifera]		Glyma01g01510	9.32	30.7	gi|224130372|ref|XP_002328592.1|/9.34176e-51/predicted protein [Populus trichocarpa]			Glyma13g05300	9.15	3	-1.60881	gi|225452757|ref|XP_002283051.1|/0/PREDICTED: hypothetical protein [Vitis vinifera]
Glyma06g16860	6.49	14.2	1.1296	gi|225463226|ref|XP_002272397.1|/0/PREDICTED: hypothetical protein [Vitis vinifera]								Glyma06g13880	13.63	32.39	1.24876	gi|225455264|ref|XP_002273477.1|/2.33274e-168/PREDICTED: hypothetical protein [Vitis vinifera]								Glyma12g03620	8.01	16.39	1.03294	gi|225457921|ref|XP_002272757.1|/0/PREDICTED: hypothetical protein [Vitis vinifera]		Glyma01g01260	39.3	18.48	-1.08856	gi|225445116|ref|XP_002283822.1|/1.4923e-65/PREDICTED: hypothetical protein [Vitis vinifera]		Glyma07g06420	4.4	14.47	gi|225454460|ref|XP_002276685.1|/0/PREDICTED: hypothetical protein [Vitis vinifera]			Glyma16g33010	8.09	2.65	-1.61015	gi|225455531|ref|XP_002267632.1|/0/PREDICTED: hypothetical protein [Vitis vinifera]
Glyma16g21590	17	37.09	1.1255	gi|225431679|ref|XP_002263973.1|/0/PREDICTED: hypothetical protein [Vitis vinifera]								Glyma09g38500	22.17	52.6	1.24645	gi|225470262|ref|XP_002264454.1|/0/PREDICTED: hypothetical protein [Vitis vinifera]								Glyma08g04000	16.01	32.6	1.0259	gi|225445156|ref|XP_002284044.1|/0/PREDICTED: hypothetical protein [Vitis vinifera]		Glyma03g14690	22.93	10.81	-1.08487	gi|225440608|ref|XP_002273795.1|/0/PREDICTED: hypothetical protein [Vitis vinifera]		Glyma07g15150	5.1	16.76	gi|224122612|ref|XP_002330525.1|/0/predicted protein [Populus trichocarpa]			Glyma15g40460	24.81	8.12	-1.61137	gi|225433894|ref|XP_002266580.1|/0/PREDICTED: hypothetical protein [Vitis vinifera]
Glyma10g06190	16.48	35.92	1.12407	gi|224138830|ref|XP_002322912.1|/6.35235e-91/predicted protein [Populus trichocarpa]								Glyma17g33500	13.81	32.74	1.24534	gi|224088689|ref|XP_002308514.1|/1.53286e-31/predicted protein [Populus trichocarpa]								Glyma16g05600	7.28	14.82	1.02554	gi|225451545|ref|XP_002275184.1|/1.01281e-175/PREDICTED: hypothetical protein [Vitis vinifera]		Glyma12g05680	35.84	16.91	-1.08369	gi|225433862|ref|XP_002264772.1|/0/PREDICTED: hypothetical protein [Vitis vinifera]		Glyma10g28270	1.94	6.35	gi|224124296|ref|XP_002329988.1|/1.92881e-37/predicted protein [Populus trichocarpa]			Glyma10g03190	8.62	2.82	-1.61199	gi|225436930|ref|XP_002275196.1|/0/PREDICTED: hypothetical protein [Vitis vinifera]
Glyma13g33470	11.39	24.73	1.11849	gi|225423957|ref|XP_002279177.1|/5.23835e-07/PREDICTED: hypothetical protein [Vitis vinifera]								Glyma16g21590	12.54	29.61	1.23955	gi|225431679|ref|XP_002263973.1|/0/PREDICTED: hypothetical protein [Vitis vinifera]								Glyma13g28560	7.28	14.82	1.02554	gi|224107425|ref|XP_002314476.1|/0/predicted protein [Populus trichocarpa]		Glyma14g05530	33.84	16.04	-1.07706	gi|224064880|ref|XP_002301597.1|/0/predicted protein [Populus trichocarpa]		Glyma19g22520	1.94	6.35	gi|225452167|ref|XP_002264334.1|/0/PREDICTED: hypothetical protein [Vitis vinifera]			Glyma20g32800	23.75	7.76	-1.6138	gi|225464132|ref|XP_002265099.1|/2.09703e-174/PREDICTED: hypothetical protein [Vitis vinifera]
Glyma07g32020	48.91	106.09	1.11709	gi|225461088|ref|XP_002282119.1|/0/PREDICTED: similar to polyubiquitin [Vitis vinifera]								Glyma06g18480	8.54	20.03	1.22985	gi|224133736|ref|XP_002321648.1|/0/predicted protein [Populus trichocarpa]								Glyma11g14370	10.19	20.74	1.02526	gi|225434796|ref|XP_002280383.1|/9.6484e-117/PREDICTED: hypothetical protein [Vitis vinifera]		Glyma01g40940	26.02	12.38	-1.07161	gi|224109754|ref|XP_002333206.1|/1.0694e-29/predicted protein [Populus trichocarpa]		Glyma13g41500	5.63	18.35	gi|225435468|ref|XP_002285479.1|/7.76658e-147/PREDICTED: hypothetical protein [Vitis vinifera]			Glyma09g08000	7.57	2.47	-1.61578	gi|224069126|ref|XP_002326281.1|/0/predicted protein [Populus trichocarpa]
Glyma14g08860	7.01	15.2	1.11658	gi|225458535|ref|XP_002282350.1|/0/PREDICTED: hypothetical protein [Vitis vinifera]								Glyma01g40940	16.35	38.32	1.22881	gi|224109754|ref|XP_002333206.1|/1.0694e-29/predicted protein [Populus trichocarpa]								Glyma15g03430	22.02	44.8	1.02468	gi|225433918|ref|XP_002268097.1|/1.99625e-160/PREDICTED: hypothetical protein [Vitis vinifera]		Glyma10g06820	20.38	9.76	-1.0622	gi|225441137|ref|XP_002266164.1|/0/PREDICTED: similar to glutamate-ammonia ligase [Vitis vinifera]		Glyma08g13230	3.69	12	gi|225434168|ref|XP_002275170.1|/2.02865e-162/PREDICTED: hypothetical protein [Vitis vinifera]			Glyma20g37020	7.57	2.47	-1.61578	gi|225451340|ref|XP_002274609.1|/0/PREDICTED: hypothetical protein [Vitis vinifera]
Glyma08g03070	9.64	20.88	1.11502	gi|224090579|ref|XP_002309029.1|/2.61035e-157/predicted protein [Populus trichocarpa]								Glyma02g28300	6.72	15.67	1.22147	gi|225441517|ref|XP_002276235.1|/7.18782e-08/PREDICTED: hypothetical protein [Vitis vinifera]								Glyma07g03200	7.82	15.86	1.02015	gi|225463572|ref|XP_002270172.1|/6.64319e-173/PREDICTED: hypothetical protein [Vitis vinifera]		Glyma08g04510	19.29	9.24	-1.06189	gi|225455886|ref|XP_002275529.1|/0/PREDICTED: hypothetical protein [Vitis vinifera]		Glyma18g02040	3.69	12	gi|224083679|ref|XP_002307084.1|/2.71722e-99/predicted protein [Populus trichocarpa]			Glyma16g05600	17.95	5.82	-1.62489	gi|225451545|ref|XP_002275184.1|/1.01281e-175/PREDICTED: hypothetical protein [Vitis vinifera]
Glyma06g13240	6.49	14.03	1.11222	gi|225449657|ref|XP_002263006.1|/3.15161e-139/PREDICTED: hypothetical protein [Vitis vinifera]								Glyma18g44850	134.47	312.44	1.21629	gi|224091140|ref|XP_002309194.1|/1.37546e-83/predicted protein [Populus trichocarpa]								Glyma06g15520	73.51	149.04	1.01969	gi|168063398|ref|XP_001783659.1|/0/predicted protein [Physcomitrella patens subsp. patens]		Glyma12g01350	16.01	7.67	-1.06167	gi|224072821|ref|XP_002303898.1|/0/predicted protein [Populus trichocarpa]		Glyma01g42140	2.99	9.7	gi|224071599|ref|XP_002303535.1|/0/predicted protein [Populus trichocarpa]			Glyma03g04350	9.85	3.18	-1.6311	gi|225445658|ref|XP_002265876.1|/1.87764e-140/PREDICTED: hypothetical protein [Vitis vinifera]
Glyma15g08150	6.49	14.03	1.11222	gi|224079205|ref|XP_002305792.1|/0/predicted protein [Populus trichocarpa]								Glyma18g52300	7.81	18.11	1.21339	gi|225448845|ref|XP_002276242.1|/1.62599e-139/PREDICTED: hypothetical protein [Vitis vinifera]								Glyma17g32070	11.64	23.53	1.01541	gi|225430316|ref|XP_002282750.1|/1.76266e-159/PREDICTED: hypothetical protein [Vitis vinifera]		Glyma03g04990	57.13	27.37	-1.06165	gi|224091092|ref|XP_002309175.1|/0/predicted protein [Populus trichocarpa]		Glyma11g09610	4.75	15.35	gi|224129976|ref|XP_002328850.1|/7.91939e-126/predicted protein [Populus trichocarpa]			Glyma09g08650	10.38	3.35	-1.63157	gi|225444599|ref|XP_002274576.1|/0/PREDICTED: hypothetical protein isoform 1 [Vitis vinifera]
Glyma07g15150	40.49	87.38	1.10974	gi|224122612|ref|XP_002330525.1|/0/predicted protein [Populus trichocarpa]								Glyma08g19090	6.91	16.02	1.21312	gi|225448251|ref|XP_002272848.1|/2.00078e-122/PREDICTED: hypothetical protein [Vitis vinifera]								Glyma16g03950	10.01	20.22	1.01434	gi|225454280|ref|XP_002276245.1|/0/PREDICTED: hypothetical protein [Vitis vinifera]		Glyma07g40310	18.19	8.72	-1.06075	gi|225465212|ref|XP_002264575.1|/0/PREDICTED: hypothetical protein [Vitis vinifera]		Glyma16g33080	3.34	10.76	gi|225459904|ref|XP_002264217.1|/0/PREDICTED: hypothetical protein [Vitis vinifera]			Glyma13g10340	10.38	3.35	-1.63157	gi|224057988|ref|XP_002299424.1|/1.88778e-100/predicted protein [Populus trichocarpa]
Glyma10g43230	6.66	14.37	1.10947	gi|224083870|ref|XP_002307152.1|/0/predicted protein [Populus trichocarpa]								Glyma19g42320	5.27	12.19	1.20982	gi|225450919|ref|XP_002284549.1|/2.61816e-133/PREDICTED: hypothetical protein [Vitis vinifera]								Glyma11g06180	214.88	433.17	1.0114	gi|225470465|ref|XP_002263033.1|/1.48466e-120/PREDICTED: hypothetical protein [Vitis vinifera]		Glyma02g05090	19.83	9.59	-1.04808	gi|225431336|ref|XP_002270025.1|/9.35926e-85/PREDICTED: hypothetical protein [Vitis vinifera]		Glyma06g00300	4.93	15.88	gi|224102803|ref|XP_002312807.1|/0/predicted protein [Populus trichocarpa]			Glyma13g29270	73.37	23.64	-1.63396	gi|225443962|ref|XP_002280109.1|/0/PREDICTED: hypothetical protein [Vitis vinifera]
Glyma19g35960	10.69	22.89	1.09846	gi|225439821|ref|XP_002277306.1|/0/PREDICTED: hypothetical protein [Vitis vinifera]								Glyma19g35960	9.27	21.42	1.20832	gi|225439821|ref|XP_002277306.1|/0/PREDICTED: hypothetical protein [Vitis vinifera]								Glyma13g37960	38.75	78.09	1.01094	gi|225447707|ref|XP_002277051.1|/3.81071e-68/PREDICTED: hypothetical protein [Vitis vinifera]		Glyma11g11430	74.96	36.26	-1.04774	gi|225427999|ref|XP_002278045.1|/1.97472e-134/PREDICTED: hypothetical protein isoform 1 [Vitis vinifera]		Glyma12g33230	4.93	15.88	gi|225446376|ref|XP_002274225.1|/0/PREDICTED: hypothetical protein [Vitis vinifera]			Glyma15g14550	13.72	4.41	-1.63743	gi|225432062|ref|XP_002280604.1|/9.94174e-178/PREDICTED: hypothetical protein [Vitis vinifera]
Glyma13g34730	7.89	16.87	1.09636	gi|225461605|ref|XP_002282960.1|/3.55155e-83/PREDICTED: hypothetical protein [Vitis vinifera]								Glyma12g01320	12.9	29.61	1.19871	gi|225449963|ref|XP_002271167.1|/0/PREDICTED: hypothetical protein [Vitis vinifera]								Glyma08g38760	18.38	36.95	1.00744	gi|224102423|ref|XP_002312672.1|/2.33093e-16/predicted protein [Populus trichocarpa]		Glyma01g44090	19.1	9.24	-1.04761	gi|225460121|ref|XP_002277528.1|/0/PREDICTED: hypothetical protein [Vitis vinifera]		Glyma17g11890	2.64	8.47	gi|224087076|ref|XP_002308056.1|/0/predicted protein [Populus trichocarpa]			Glyma06g20460	12.67	4.06	-1.64186	gi|225456725|ref|XP_002274899.1|/9.10313e-172/PREDICTED: hypothetical protein [Vitis vinifera]
Glyma02g17080	8.76	18.71	1.09481	gi|225436821|ref|XP_002270468.1|/5.32713e-13/PREDICTED: hypothetical protein [Vitis vinifera]								Glyma04g43070	9.09	20.73	1.18937	gi|225459507|ref|XP_002284432.1|/1.69644e-122/PREDICTED: hypothetical protein [Vitis vinifera]														Glyma19g01920	32.75	15.86	-1.0461	gi|225452636|ref|XP_002281791.1|/0/PREDICTED: hypothetical protein [Vitis vinifera]		Glyma04g10260	5.63	18	gi|225469556|ref|XP_002270619.1|/2.58729e-29/PREDICTED: hypothetical protein [Vitis vinifera]			Glyma19g02520	12.67	4.06	-1.64186	gi|225452757|ref|XP_002283051.1|/0/PREDICTED: hypothetical protein [Vitis vinifera]
Glyma16g21600	8.06	17.21	1.0944	gi|224117640|ref|XP_002317629.1|/7.30188e-80/predicted protein [Populus trichocarpa]								Glyma10g41880	5.45	12.37	1.18252	gi|224111652|ref|XP_002315932.1|/1.2128e-149/predicted protein [Populus trichocarpa]														Glyma14g04580	862.42	417.66	-1.04606	gi|225436011|ref|XP_002273485.1|/1.15738e-60/PREDICTED: hypothetical protein [Vitis vinifera]		Glyma11g01570	7.21	22.94	gi|225454862|ref|XP_002275236.1|/0/PREDICTED: hypothetical protein [Vitis vinifera]			Glyma09g40960	221.68	70.93	-1.64401	gi|224091140|ref|XP_002309194.1|/5.40464e-80/predicted protein [Populus trichocarpa]
Glyma20g31810	12.45	26.56	1.09311	gi|225449126|ref|XP_002277282.1|/7.37076e-104/PREDICTED: hypothetical protein [Vitis vinifera]								Glyma10g42580	13.63	30.83	1.17755	gi|224097618|ref|XP_002311013.1|/1.23993e-98/predicted protein [Populus trichocarpa]														Glyma17g06150	115.54	55.96	-1.04592	gi|225444875|ref|XP_002279373.1|/0/PREDICTED: hypothetical protein [Vitis vinifera]		Glyma07g08030	5.28	16.76	gi|225454115|ref|XP_002269352.1|/0/PREDICTED: similar to KEA1 (K EFFLUX ANTIPORTER 1); potassium:hydrogen antiporter [Vitis vinifera]			Glyma01g06300	7.74	2.47	-1.64782	gi|225462937|ref|XP_002266670.1|/1.57536e-97/PREDICTED: hypothetical protein [Vitis vinifera]
Glyma01g36440	6.31	13.37	1.08329	gi|225467317|ref|XP_002263162.1|/0/PREDICTED: hypothetical protein [Vitis vinifera]								Glyma19g27280	7.27	16.37	1.17103	gi|225451571|ref|XP_002274892.1|/0/PREDICTED: hypothetical protein [Vitis vinifera]														Glyma05g32970	29.84	14.47	-1.04418	gi|225438325|ref|XP_002272045.1|/0/PREDICTED: hypothetical protein [Vitis vinifera]		Glyma06g19050	3.17	10.06	gi|224056713|ref|XP_002298986.1|/3.3403e-35/predicted protein [Populus trichocarpa]			Glyma17g14730	15.48	4.94	-1.64782	gi|224071567|ref|XP_002303520.1|/0/predicted protein [Populus trichocarpa]
Glyma02g39270	12.97	27.4	1.079	gi|225439410|ref|XP_002264265.1|/7.78398e-50/PREDICTED: hypothetical protein [Vitis vinifera]								Glyma07g10730	5.81	13.06	1.16854	gi|225460359|ref|XP_002263348.1|/5.90174e-76/PREDICTED: hypothetical protein [Vitis vinifera]														Glyma04g08520	42.39	20.57	-1.04318	gi|224092328|ref|XP_002309560.1|/2.77344e-156/predicted protein [Populus trichocarpa]		Glyma11g09190	6.69	21.17	gi|225438450|ref|XP_002277064.1|/3.68365e-129/PREDICTED: hypothetical protein [Vitis vinifera]			Glyma16g21630	11.08	3.53	-1.65022	gi|225431669|ref|XP_002263864.1|/3.14974e-134/PREDICTED: hypothetical protein [Vitis vinifera]
Glyma20g25830	6.49	13.7	1.07789	gi|225424118|ref|XP_002283058.1|/6.54155e-143/PREDICTED: hypothetical protein [Vitis vinifera]								Glyma15g40460	11.63	25.95	1.15788	gi|225433894|ref|XP_002266580.1|/0/PREDICTED: hypothetical protein [Vitis vinifera]														Glyma02g43450	27.29	13.25	-1.04238	gi|225447178|ref|XP_002276594.1|/0/PREDICTED: hypothetical protein [Vitis vinifera]		Glyma19g39740	2.29	7.23	gi|225437308|ref|XP_002267192.1|/2.42571e-140/PREDICTED: hypothetical protein [Vitis vinifera]			Glyma12g08170	7.21	2.29	-1.65465	gi|224106782|ref|XP_002314284.1|/1.35168e-107/predicted protein [Populus trichocarpa]
Glyma20g27780	18.06	37.92	1.07016	gi|225469195|ref|XP_002273235.1|/2.93933e-147/PREDICTED: hypothetical protein [Vitis vinifera]								Glyma14g37020	8.36	18.64	1.15683	gi|224054566|ref|XP_002298324.1|/0/predicted protein [Populus trichocarpa]														Glyma15g05490	65.5	31.9	-1.03794	gi|225447793|ref|XP_002266692.1|/0/PREDICTED: hypothetical protein [Vitis vinifera]		Glyma13g08460	11.96	37.76	gi|225462707|ref|XP_002267282.1|/7.5386e-84/PREDICTED: hypothetical protein [Vitis vinifera]			Glyma19g40370	7.21	2.29	-1.65465	gi|225437557|ref|XP_002276329.1|/0/PREDICTED: hypothetical protein [Vitis vinifera]
Glyma02g38120	9.47	19.88	1.06988	gi|224084526|ref|XP_002307325.1|/1.30448e-38/predicted protein [Populus trichocarpa]								Glyma13g29040	9.63	21.42	1.15335	gi|225443880|ref|XP_002277472.1|/0/PREDICTED: hypothetical protein [Vitis vinifera]														Glyma04g09510	83.51	40.79	-1.03373	gi|224067088|ref|XP_002302349.1|/0/predicted protein [Populus trichocarpa]		Glyma01g00520	2.81	8.82	gi|225468218|ref|XP_002263085.1|/5.90302e-97/PREDICTED: hypothetical protein [Vitis vinifera]			Glyma15g41960	30.09	9.53	-1.65874	gi|225462332|ref|XP_002268572.1|/9.55181e-167/PREDICTED: hypothetical protein [Vitis vinifera]
Glyma16g32640	7.89	16.54	1.06786	gi|225453820|ref|XP_002272077.1|/3.17526e-139/PREDICTED: hypothetical protein [Vitis vinifera]								Glyma09g33140	49.97	111.11	1.15285	gi|224084076|ref|XP_002307208.1|/1.23371e-63/predicted protein [Populus trichocarpa]														Glyma03g30170	15.28	7.5	-1.02668	gi|225441473|ref|XP_002275724.1|/1.30674e-45/PREDICTED: hypothetical protein [Vitis vinifera]		Glyma02g39570	4.4	13.76	gi|225434496|ref|XP_002278283.1|/4.36176e-72/PREDICTED: hypothetical protein [Vitis vinifera]			Glyma10g32500	16.19	5.12	-1.66089	gi|225453066|ref|XP_002269177.1|/0/PREDICTED: hypothetical protein [Vitis vinifera]
Glyma13g40930	34.71	72.67	1.06601	gi|225435024|ref|XP_002284215.1|/1.74002e-62/PREDICTED: hypothetical protein [Vitis vinifera]								Glyma20g31810	7.45	16.55	1.15152	gi|225449126|ref|XP_002277282.1|/7.37076e-104/PREDICTED: hypothetical protein [Vitis vinifera]														Glyma10g28270	36.93	18.13	-1.02641	gi|224124296|ref|XP_002329988.1|/1.92881e-37/predicted protein [Populus trichocarpa]		Glyma17g31070	4.4	13.76	gi|225430163|ref|XP_002282242.1|/6.73366e-161/PREDICTED: hypothetical protein [Vitis vinifera]			Glyma12g08840	12.84	4.06	-1.66109	gi|225436416|ref|XP_002273250.1|/0/PREDICTED: hypothetical protein [Vitis vinifera]
Glyma04g08520	44.88	93.56	1.05982	gi|224092328|ref|XP_002309560.1|/2.77344e-156/predicted protein [Populus trichocarpa]								Glyma09g41600	7.63	16.89	1.14641	gi|225439600|ref|XP_002265851.1|/0/PREDICTED: hypothetical protein [Vitis vinifera]														Glyma14g37610	33.66	16.56	-1.02333	gi|225434502|ref|XP_002275617.1|/0/PREDICTED: hypothetical protein [Vitis vinifera]		Glyma08g41120	17.42	54.17	gi|224067948|ref|XP_002302613.1|/0/predicted protein [Populus trichocarpa]			Glyma11g11470	11.79	3.71	-1.66807	gi|225457921|ref|XP_002272757.1|/0/PREDICTED: hypothetical protein [Vitis vinifera]
Glyma19g31330	7.71	15.87	1.0415	gi|224139742|ref|XP_002323255.1|/1.51426e-148/predicted protein [Populus trichocarpa]								Glyma01g25830	11.99	26.47	1.14253	gi|224138898|ref|XP_002322929.1|/0/predicted protein [Populus trichocarpa]														Glyma05g09970	38.75	19.17	-1.01535	gi|225470469|ref|XP_002263685.1|/1.6249e-88/PREDICTED: hypothetical protein [Vitis vinifera]		Glyma02g45450	17.24	53.29	gi|224066559|ref|XP_002302136.1|/1.75707e-58/predicted protein [Populus trichocarpa]			Glyma07g09730	338.32	106.39	-1.66903	gi|224143492|ref|XP_002324974.1|/1.15527e-169/predicted protein [Populus trichocarpa]
Glyma04g39190	9.29	19.05	1.03604	gi|224093368|ref|XP_002309899.1|/0/predicted protein [Populus trichocarpa]								Glyma09g05490	9.81	21.6	1.13871	gi|224075371|ref|XP_002304606.1|/0/predicted protein [Populus trichocarpa]														Glyma03g38830	85.51	42.36	-1.01339	gi|225461570|ref|XP_002282857.1|/0/PREDICTED: similar to protein transport protein Sec24, putative [Vitis vinifera]		Glyma13g22760	13.02	40.23	gi|225445585|ref|XP_002285365.1|/0/PREDICTED: hypothetical protein [Vitis vinifera]			Glyma10g43230	38.71	12.17	-1.66938	gi|224083870|ref|XP_002307152.1|/0/predicted protein [Populus trichocarpa]
Glyma15g05740	26.82	54.97	1.03534	gi|225447856|ref|XP_002271645.1|/0/PREDICTED: hypothetical protein [Vitis vinifera]								Glyma08g12200	38.16	83.77	1.13437	gi|225435760|ref|XP_002285722.1|/1.85448e-144/PREDICTED: similar to dicarboxylate/tricarboxylate carrier [Vitis vinifera]														Glyma01g13430	23.47	11.68	-1.00678	gi|225453456|ref|XP_002274055.1|/0/PREDICTED: hypothetical protein [Vitis vinifera]		Glyma07g18660	11.26	34.76	gi|225439501|ref|XP_002271076.1|/1.30873e-65/PREDICTED: hypothetical protein [Vitis vinifera]			Glyma13g25320	7.92	2.47	-1.68099	gi|225467019|ref|XP_002265064.1|/1.86228e-42/PREDICTED: hypothetical protein [Vitis vinifera]
Glyma03g38510	18.93	38.76	1.03389	gi|225437810|ref|XP_002282028.1|/0/PREDICTED: hypothetical protein [Vitis vinifera]								Glyma18g52470	12.54	27.34	1.12448	gi|224098390|ref|XP_002311161.1|/0/predicted protein [Populus trichocarpa]														Glyma04g41070	17.83	8.89	-1.00405	gi|224132674|ref|XP_002321381.1|/1.01606e-130/predicted protein [Populus trichocarpa]		Glyma01g22480	5.98	18.35	gi|225423891|ref|XP_002281658.1|/2.62489e-153/PREDICTED: hypothetical protein [Vitis vinifera]			Glyma07g13290	23.4	7.23	-1.69444	gi|224126415|ref|XP_002329548.1|/2.60696e-47/predicted protein [Populus trichocarpa]
Glyma17g15940	7.19	14.7	1.03175	gi|224063641|ref|XP_002301242.1|/4.60086e-125/predicted protein [Populus trichocarpa]								Glyma06g13180	6.91	14.98	1.11628	gi|224120646|ref|XP_002318382.1|/0/predicted protein [Populus trichocarpa]																				Glyma11g31990	3.34	10.23	gi|225466204|ref|XP_002265619.1|/0/PREDICTED: hypothetical protein [Vitis vinifera]			Glyma07g39160	11.44	3.53	-1.69635	gi|224113273|ref|XP_002332613.1|/0/predicted protein [Populus trichocarpa]
Glyma09g32640	12.62	25.73	1.02774	gi|225445156|ref|XP_002284044.1|/0/PREDICTED: hypothetical protein [Vitis vinifera]								Glyma10g41700	11.27	24.38	1.11321	gi|225424071|ref|XP_002282799.1|/7.95554e-67/PREDICTED: hypothetical protein [Vitis vinifera]																				Glyma12g02070	6.86	21	gi|224144970|ref|XP_002325479.1|/0/predicted protein [Populus trichocarpa]			Glyma13g44360	11.44	3.53	-1.69635	gi|225442888|ref|XP_002263635.1|/2.2043e-133/PREDICTED: hypothetical protein [Vitis vinifera]
Glyma08g13260	8.06	16.37	1.0222	gi|225463860|ref|XP_002268342.1|/5.13328e-138/PREDICTED: hypothetical protein [Vitis vinifera]								Glyma13g16410	9.27	20.03	1.11152	gi|224088031|ref|XP_002308298.1|/4.146e-23/predicted protein [Populus trichocarpa]																				Glyma07g18160	4.22	12.88	gi|225440692|ref|XP_002280330.1|/0/PREDICTED: hypothetical protein [Vitis vinifera]			Glyma18g44850	473.8	146.09	-1.69742	gi|224091140|ref|XP_002309194.1|/1.37546e-83/predicted protein [Populus trichocarpa]
Glyma10g28470	17.71	35.92	1.02022	gi|224124934|ref|XP_002319461.1|/7.91541e-34/predicted protein [Populus trichocarpa]								Glyma18g06190	8.18	17.59	1.10458	gi|225454030|ref|XP_002281170.1|/1.96468e-124/PREDICTED: hypothetical protein [Vitis vinifera]																				Glyma10g02040	4.22	12.88	gi|224068388|ref|XP_002302734.1|/0/predicted protein [Populus trichocarpa]			Glyma20g26750	9.15	2.82	-1.69808	gi|225429331|ref|XP_002271922.1|/0/PREDICTED: hypothetical protein [Vitis vinifera]
Glyma02g15350	11.04	22.39	1.02011	gi|224105503|ref|XP_002313834.1|/6.9304e-06/predicted protein [Populus trichocarpa]								Glyma10g39740	766.83	1647.38	1.10319	gi|224078686|ref|XP_002305603.1|/1.82446e-155/predicted protein [Populus trichocarpa]																				Glyma19g42070	6.51	19.76	gi|225452352|ref|XP_002274778.1|/0/PREDICTED: hypothetical protein [Vitis vinifera]			Glyma15g13010	10.91	3.35	-1.70342	gi|224089491|ref|XP_002308731.1|/2.75839e-97/predicted protein [Populus trichocarpa]
Glyma05g27070	8.24	16.71	1.02	gi|224099513|ref|XP_002311513.1|/0/predicted protein [Populus trichocarpa]								Glyma07g15640	8.36	17.94	1.10161	gi|225445672|ref|XP_002266603.1|/0/PREDICTED: hypothetical protein [Vitis vinifera]																				Glyma06g05400	15.48	46.93	gi|225429462|ref|XP_002278761.1|/1.78319e-138/PREDICTED: hypothetical protein [Vitis vinifera]			Glyma13g34900	16.71	5.12	-1.7065	gi|225461520|ref|XP_002285142.1|/1.79348e-47/PREDICTED: hypothetical protein [Vitis vinifera]
Glyma11g09190	52.06	105.09	1.01338	gi|225438450|ref|XP_002277064.1|/3.68365e-129/PREDICTED: hypothetical protein [Vitis vinifera]								Glyma16g01790	15.81	33.79	1.09576	gi|224138524|ref|XP_002326624.1|/0/predicted protein [Populus trichocarpa]																				Glyma06g18420	32.72	98.81	gi|224119518|ref|XP_002318094.1|/0/predicted protein [Populus trichocarpa]			Glyma04g40980	145.15	44.29	-1.71249	gi|225440831|ref|XP_002282071.1|/3.60534e-68/PREDICTED: similar to ubiquitin fusion protein [Vitis vinifera]
Glyma19g02440	11.22	22.55	1.00705	gi|224140949|ref|XP_002323839.1|/4.47391e-90/predicted protein [Populus trichocarpa]								Glyma04g15160	12.72	27.17	1.09492	gi|224087377|ref|XP_002308142.1|/2.05765e-159/predicted protein [Populus trichocarpa]																				Glyma01g08260	2.81	8.47	gi|224108635|ref|XP_002314917.1|/0/predicted protein [Populus trichocarpa]			Glyma14g14290	19.7	6	-1.71516	gi|225430316|ref|XP_002282750.1|/1.23216e-144/PREDICTED: hypothetical protein [Vitis vinifera]
Glyma03g21770	10.34	20.72	1.00279	gi|224069890|ref|XP_002303073.1|/2.47937e-110/predicted protein [Populus trichocarpa]								Glyma06g10010	9.81	20.9	1.09118	gi|224063319|ref|XP_002301094.1|/1.34458e-167/predicted protein [Populus trichocarpa]																				Glyma02g16340	3.34	10.06	gi|225437114|ref|XP_002273728.1|/9.42201e-113/PREDICTED: hypothetical protein [Vitis vinifera]			Glyma20g36690	15.66	4.76	-1.71805	gi|224130678|ref|XP_002328349.1|/0/predicted protein [Populus trichocarpa]
Glyma0142s00210	12.8	0.01	-10.3219	gi|224058786|ref|XP_002299630.1|/9.16095e-09/predicted protein [Populus trichocarpa]								Glyma06g28570	14.9	31.7	1.08917	gi|225445848|ref|XP_002278056.1|/0/PREDICTED: hypothetical protein [Vitis vinifera]																				Glyma10g40700	54.89	165.15	gi|225429303|ref|XP_002270096.1|/1.15301e-172/PREDICTED: hypothetical protein [Vitis vinifera]			Glyma11g33520	17.42	5.29	-1.7194	gi|224065128|ref|XP_002301682.1|/1.49912e-173/predicted protein [Populus trichocarpa]
Glyma15g31770	9.82	0.01	-9.93958	gi|224091893|ref|XP_002309389.1|/2.48396e-20/predicted protein [Populus trichocarpa]								Glyma11g09190	17.81	37.79	1.08532	gi|225438450|ref|XP_002277064.1|/3.68365e-129/PREDICTED: hypothetical protein [Vitis vinifera]																				Glyma13g34820	2.64	7.94	gi|224114581|ref|XP_002316801.1|/2.10644e-58/predicted protein [Populus trichocarpa]			Glyma16g05180	13.37	4.06	-1.71945	gi|224069647|ref|XP_002303016.1|/0/predicted protein [Populus trichocarpa]
Glyma11g30030	8.41	0.01	-9.71596	gi|225454030|ref|XP_002281170.1|/4.99212e-123/PREDICTED: hypothetical protein [Vitis vinifera]								Glyma16g15790	37.98	80.46	1.08303	gi|225458603|ref|XP_002282770.1|/5.19626e-115/PREDICTED: hypothetical protein [Vitis vinifera]																				Glyma16g07980	4.93	14.82	gi|224080021|ref|XP_002305994.1|/1.4546e-88/predicted protein [Populus trichocarpa]			Glyma06g03240	9.32	2.82	-1.72463	gi|225458179|ref|XP_002281188.1|/7.79137e-143/PREDICTED: hypothetical protein [Vitis vinifera]
Glyma04g04000	4.56	0.01	-8.83289	gi|225458579|ref|XP_002284610.1|/7.55886e-123/PREDICTED: hypothetical protein [Vitis vinifera]								Glyma10g02400	6.91	14.63	1.08217	gi|225437320|ref|XP_002267361.1|/0/PREDICTED: hypothetical protein [Vitis vinifera]																				Glyma02g32130	11.26	33.7	gi|224086998|ref|XP_002308026.1|/1.55118e-98/predicted protein [Populus trichocarpa]			Glyma19g36240	9.32	2.82	-1.72463	gi|225439886|ref|XP_002274976.1|/1.21457e-41/PREDICTED: hypothetical protein [Vitis vinifera]
Glyma16g29320	4.56	0.01	-8.83289	gi|224097947|ref|XP_002334582.1|/0/predicted protein [Populus trichocarpa]								Glyma09g03250	28.89	60.78	1.07303	gi|224056639|ref|XP_002298949.1|/0/predicted protein [Populus trichocarpa]																				Glyma08g20080	9.85	29.47	gi|225448213|ref|XP_002265950.1|/0/PREDICTED: hypothetical protein [Vitis vinifera]			Glyma18g10850	40.29	12.17	-1.72709	gi|225460939|ref|XP_002277977.1|/0/PREDICTED: hypothetical protein [Vitis vinifera]
Glyma02g33960	4.21	0.01	-8.71768	gi|224055897|ref|XP_002298697.1|/6.91558e-32/predicted protein [Populus trichocarpa]								Glyma05g30310	8.54	17.94	1.07087	gi|225447992|ref|XP_002270228.1|/4.56361e-104/PREDICTED: hypothetical protein [Vitis vinifera]																				Glyma05g05010	5.1	15.17	gi|224071155|ref|XP_002303366.1|/4.07974e-122/predicted protein [Populus trichocarpa]			Glyma03g03750	7.04	2.12	-1.73151	gi|224065603|ref|XP_002301879.1|/0/predicted protein [Populus trichocarpa]
Glyma14g40680	4.03	0.01	-8.65464	gi|225458125|ref|XP_002280062.1|/3.29655e-169/PREDICTED: hypothetical protein [Vitis vinifera]								Glyma05g27030	6.72	14.11	1.07018	gi|225456012|ref|XP_002277056.1|/5.67554e-172/PREDICTED: hypothetical protein [Vitis vinifera]																				Glyma16g06020	10.38	30.7	gi|225451469|ref|XP_002270737.1|/0/PREDICTED: hypothetical protein [Vitis vinifera]			Glyma05g07440	8.8	2.65	-1.73151	gi|225455714|ref|XP_002273093.1|/1.61815e-115/PREDICTED: hypothetical protein [Vitis vinifera]
Glyma18g03040	4.03	0.01	-8.65464	gi|225448439|ref|XP_002272022.1|/0/PREDICTED: hypothetical protein [Vitis vinifera]								Glyma06g14420	27.08	56.78	1.06816	gi|225455153|ref|XP_002267996.1|/2.75256e-97/PREDICTED: hypothetical protein [Vitis vinifera]																				Glyma06g18770	6.51	19.23	gi|297793907|ref|XP_002864838.1|/5.81701e-33/predicted protein [Arabidopsis lyrata subsp. lyrata]			Glyma09g35060	7.04	2.12	-1.73151	gi|225427655|ref|XP_002270708.1|/1.44088e-129/PREDICTED: hypothetical protein [Vitis vinifera]
Glyma01g03450	3.68	0.01	-8.52356	gi|224110918|ref|XP_002315682.1|/1.35141e-101/predicted protein [Populus trichocarpa]								Glyma01g37040	6.91	14.46	1.06531	gi|225431118|ref|XP_002265925.1|/4.9094e-106/PREDICTED: hypothetical protein [Vitis vinifera]																				Glyma11g01200	5.28	15.53	gi|225430814|ref|XP_002268044.1|/5.03025e-143/PREDICTED: hypothetical protein [Vitis vinifera]			Glyma19g44230	136.17	40.93	-1.73418	gi|224058407|ref|XP_002299494.1|/1.65585e-84/predicted protein [Populus trichocarpa]
Glyma02g18020	3.51	0.01	-8.45533	gi|219116592|ref|XP_002179091.1|/1.1806e-13/predicted protein [Phaeodactylum tricornutum CCAP 1055/1]								Glyma05g23670	10.18	21.25	1.06173	gi|224126493|ref|XP_002329568.1|/0/predicted protein [Populus trichocarpa]																				Glyma12g03550	4.75	13.94	gi|225427989|ref|XP_002277761.1|/1.49503e-174/PREDICTED: hypothetical protein [Vitis vinifera]			Glyma07g18020	10.03	3	-1.74129	gi|225440666|ref|XP_002274657.1|/2.46641e-130/PREDICTED: hypothetical protein [Vitis vinifera]
Glyma06g38600	2.45	0.01	-7.93664	gi|225461338|ref|XP_002281860.1|/0/PREDICTED: hypothetical protein [Vitis vinifera]								Glyma05g36350	9.27	19.33	1.0602	gi|225462522|ref|XP_002264528.1|/1.4405e-161/PREDICTED: hypothetical protein [Vitis vinifera]																				Glyma05g32370	4.4	12.88	gi|225431525|ref|XP_002275240.1|/0/PREDICTED: hypothetical protein [Vitis vinifera]			Glyma13g07900	24.81	7.41	-1.74338	gi|224055948|ref|XP_002298705.1|/2.13267e-118/predicted protein [Populus trichocarpa]
Glyma10g12660	2.45	0.01	-7.93664	gi|224113371|ref|XP_002316473.1|/6.08122e-22/predicted protein [Populus trichocarpa]								Glyma02g15070	19.63	40.93	1.0601	gi|225428782|ref|XP_002285205.1|/0/PREDICTED: hypothetical protein [Vitis vinifera]																				Glyma18g42540	10.73	31.23	gi|225440632|ref|XP_002278868.1|/0/PREDICTED: hypothetical protein [Vitis vinifera]			Glyma10g35610	49.09	14.64	-1.74551	gi|225449082|ref|XP_002274556.1|/0/PREDICTED: hypothetical protein [Vitis vinifera]
Glyma20g36950	2.28	0.01	-7.83289	gi|224131148|ref|XP_002328466.1|/4.00247e-10/predicted protein [Populus trichocarpa]								Glyma04g37640	14.54	30.3	1.05929	gi|224119770|ref|XP_002318158.1|/5.85544e-114/predicted protein [Populus trichocarpa]																				Glyma14g10790	15.83	46.05	gi|225429554|ref|XP_002279319.1|/0/PREDICTED: hypothetical protein [Vitis vinifera]			Glyma10g07430	6.51	1.94	-1.7466	gi|225441054|ref|XP_002277869.1|/0/PREDICTED: hypothetical protein [Vitis vinifera]
Glyma12g24570	38.04	0.33	-6.84891	gi|224080191|ref|XP_002306047.1|/1.34478e-17/predicted protein [Populus trichocarpa]								Glyma08g17540	17.81	36.4	1.03125	gi|225462262|ref|XP_002264007.1|/3.75631e-100/PREDICTED: hypothetical protein [Vitis vinifera]																				Glyma12g03570	20.58	59.46	gi|225427993|ref|XP_002277696.1|/0/PREDICTED: hypothetical protein [Vitis vinifera]			Glyma04g01620	20.76	6.18	-1.74813	gi|225457646|ref|XP_002275328.1|/9.39064e-45/PREDICTED: hypothetical protein [Vitis vinifera]
Glyma19g31410	29.45	0.33	-6.47966	gi|225441327|ref|XP_002276357.1|/0/PREDICTED: hypothetical protein isoform 1 [Vitis vinifera]								Glyma02g44660	33.8	68.79	1.02518	gi|224106001|ref|XP_002314008.1|/2.06971e-129/predicted protein [Populus trichocarpa]																				Glyma17g03510	4.22	12.17	gi|224101589|ref|XP_002312343.1|/0/predicted protein [Populus trichocarpa]			Glyma04g43500	90.26	26.82	-1.75078	gi|225430812|ref|XP_002271463.1|/1.67771e-164/PREDICTED: hypothetical protein [Vitis vinifera]
Glyma13g23680	36.81	0.84	-5.45356	gi|225445474|ref|XP_002281975.1|/0/PREDICTED: hypothetical protein [Vitis vinifera]								Glyma08g20770	17.63	35.7	1.01789	gi|225442329|ref|XP_002276236.1|/0/PREDICTED: hypothetical protein [Vitis vinifera]																				Glyma09g03230	44.51	127.74	gi|225429281|ref|XP_002266785.1|/9.97801e-163/PREDICTED: hypothetical protein [Vitis vinifera]			Glyma14g06980	117.88	34.94	-1.75437	gi|225449346|ref|XP_002282004.1|/0/PREDICTED: hypothetical protein [Vitis vinifera]
Glyma16g32960	13.15	0.67	-4.29476	gi|225455555|ref|XP_002267091.1|/0/PREDICTED: hypothetical protein [Vitis vinifera]								Glyma06g16050	13.08	26.47	1.017	gi|224093466|ref|XP_002309924.1|/0/predicted protein [Populus trichocarpa]																				Glyma06g40760	4.57	13.06	gi|224117360|ref|XP_002317553.1|/2.63404e-121/predicted protein [Populus trichocarpa]			Glyma06g17320	30.44	9	-1.75797	gi|225456475|ref|XP_002284543.1|/0/PREDICTED: hypothetical protein [Vitis vinifera]
Glyma03g04990	70.12	6.01	-3.54439	gi|224091092|ref|XP_002309175.1|/0/predicted protein [Populus trichocarpa]								Glyma14g03360	12.36	24.9	1.01047	gi|224066559|ref|XP_002302136.1|/2.48827e-59/predicted protein [Populus trichocarpa]																				Glyma04g40040	6.33	18	gi|224146222|ref|XP_002325927.1|/7.64605e-23/predicted protein [Populus trichocarpa]			Glyma10g43910	48.73	14.29	-1.7698	gi|225448765|ref|XP_002281688.1|/0/PREDICTED: hypothetical protein [Vitis vinifera]
Glyma16g06030	14.73	1.34	-3.45845	gi|225451467|ref|XP_002274131.1|/7.83095e-132/PREDICTED: hypothetical protein [Vitis vinifera]								Glyma07g25390	7.81	15.67	1.00461	gi|225424360|ref|XP_002284896.1|/1.06089e-109/PREDICTED: hypothetical protein [Vitis vinifera]																				Glyma01g24510	7.21	20.47	gi|225440496|ref|XP_002273930.1|/0/PREDICTED: hypothetical protein [Vitis vinifera]			Glyma13g29870	37.47	10.94	-1.77612	gi|224079043|ref|XP_002305727.1|/7.52671e-18/predicted protein [Populus trichocarpa]
Glyma14g37470	5.43	0.5	-3.44095	gi|225464200|ref|XP_002264094.1|/3.05352e-123/PREDICTED: hypothetical protein [Vitis vinifera]																																Glyma11g16260	8.27	23.47	gi|224059600|ref|XP_002299927.1|/3.55e-110/predicted protein [Populus trichocarpa]			Glyma01g40550	9.68	2.82	-1.77931	gi|225438188|ref|XP_002263822.1|/0/PREDICTED: hypothetical protein [Vitis vinifera]
Glyma07g07280	7.89	0.84	-3.23156	gi|224064057|ref|XP_002301370.1|/0/predicted protein [Populus trichocarpa]																																Glyma11g37070	15.48	43.93	gi|224053499|ref|XP_002297844.1|/1.66529e-150/predicted protein [Populus trichocarpa]			Glyma10g35320	9.68	2.82	-1.77931	gi|225449002|ref|XP_002271753.1|/0/PREDICTED: hypothetical protein [Vitis vinifera]
Glyma13g01750	47.16	5.18	-3.18654	gi|225459280|ref|XP_002285784.1|/0/PREDICTED: hypothetical protein [Vitis vinifera]																																Glyma08g11890	4.05	11.47	gi|224061639|ref|XP_002300580.1|/9.8433e-176/predicted protein [Populus trichocarpa]			Glyma17g18520	12.14	3.53	-1.78203	gi|224094286|ref|XP_002310125.1|/0/predicted protein [Populus trichocarpa]
Glyma04g35600	3.68	0.5	-2.87971	gi|225457046|ref|XP_002279663.1|/0/PREDICTED: hypothetical protein [Vitis vinifera]																																Glyma13g40000	4.05	11.47	gi|225435339|ref|XP_002285229.1|/7.9358e-170/PREDICTED: hypothetical protein [Vitis vinifera]			Glyma05g05670	29.38	8.47	-1.7944	gi|224126415|ref|XP_002329548.1|/1.32613e-42/predicted protein [Populus trichocarpa]
Glyma20g38290	6.14	0.84	-2.86978	gi|225450655|ref|XP_002282891.1|/1.68727e-84/PREDICTED: similar to fiber protein Fb2 [Vitis vinifera]																																Glyma18g06430	3.87	10.94	gi|224126907|ref|XP_002319956.1|/0/predicted protein [Populus trichocarpa]			Glyma18g50240	26.92	7.76	-1.79455	gi|224080117|ref|XP_002306022.1|/6.45395e-45/predicted protein [Populus trichocarpa]
Glyma10g41960	86.25	12.53	-2.78314	gi|225424001|ref|XP_002283553.1|/3.84132e-22/PREDICTED: hypothetical protein [Vitis vinifera]																																Glyma08g39700	2.81	7.94	gi|224100181|ref|XP_002311777.1|/0/predicted protein [Populus trichocarpa]			Glyma04g02840	15.31	4.41	-1.79562	gi|224065999|ref|XP_002301995.1|/0/predicted protein [Populus trichocarpa]
Glyma03g19880	4.21	0.67	-2.65159	gi|224124310|ref|XP_002329991.1|/5.57654e-40/predicted protein [Populus trichocarpa]																																Glyma03g24180	4.75	13.41	gi|225436208|ref|XP_002268337.1|/0/PREDICTED: hypothetical protein [Vitis vinifera]			Glyma14g09000	7.39	2.12	-1.80151	gi|225458581|ref|XP_002282636.1|/3.60932e-140/PREDICTED: hypothetical protein [Vitis vinifera]
Glyma06g36520	8.06	1.34	-2.58855	gi|224094703|ref|XP_002310202.1|/6.62199e-146/predicted protein [Populus trichocarpa]																																Glyma12g25460	6.51	18.35	gi|225461770|ref|XP_002283521.1|/0/PREDICTED: hypothetical protein [Vitis vinifera]			Glyma02g07620	16.01	4.59	-1.80241	gi|224128706|ref|XP_002320400.1|/5.9498e-95/predicted protein [Populus trichocarpa]
Glyma12g33420	6.84	1.17	-2.54749	gi|224095567|ref|XP_002310412.1|/4.49095e-07/predicted protein [Populus trichocarpa]																																Glyma11g10000	9.85	27.7	gi|225464944|ref|XP_002274146.1|/4.07279e-105/PREDICTED: hypothetical protein [Vitis vinifera]			Glyma05g06110	6.16	1.76	-1.80735	gi|225427324|ref|XP_002282232.1|/4.1322e-171/PREDICTED: hypothetical protein [Vitis vinifera]
Glyma18g53180	5.61	1	-2.488	gi|225462831|ref|XP_002269246.1|/1.02586e-115/PREDICTED: hypothetical protein [Vitis vinifera]																																Glyma06g13450	12.84	35.99	gi|225455378|ref|XP_002272792.1|/0/PREDICTED: hypothetical protein [Vitis vinifera]			Glyma05g27070	13.02	3.71	-1.81124	gi|224099513|ref|XP_002311513.1|/0/predicted protein [Populus trichocarpa]
Glyma12g11060	8.24	1.67	-2.3028	gi|225447392|ref|XP_002275342.1|/0/PREDICTED: hypothetical protein [Vitis vinifera]																																Glyma08g13240	6.69	18.7	gi|225434179|ref|XP_002275474.1|/0/PREDICTED: hypothetical protein [Vitis vinifera]			Glyma14g39910	9.32	2.65	-1.81434	gi|224061933|ref|XP_002300671.1|/0/predicted protein [Populus trichocarpa]
Glyma06g13000	12.8	2.67	-2.26123	gi|224118140|ref|XP_002317741.1|/0/predicted protein [Populus trichocarpa]																																Glyma16g01190	5.63	15.7	gi|224119604|ref|XP_002331201.1|/0/predicted protein [Populus trichocarpa]			Glyma09g31950	7.57	2.12	-1.83623	gi|225455868|ref|XP_002274587.1|/0/PREDICTED: hypothetical protein [Vitis vinifera]
Glyma06g24780	5.43	1.17	-2.21444	gi|225445438|ref|XP_002285069.1|/8.77629e-166/PREDICTED: hypothetical protein [Vitis vinifera]																																Glyma13g19160	9.15	25.41	gi|224129560|ref|XP_002320616.1|/7.58887e-110/predicted protein [Populus trichocarpa]			Glyma12g06710	10.73	3	-1.83862	gi|224059484|ref|XP_002299869.1|/5.05547e-105/predicted protein [Populus trichocarpa]
Glyma16g27420	13.15	2.84	-2.2111	gi|225460498|ref|XP_002275027.1|/1.32794e-149/PREDICTED: hypothetical protein [Vitis vinifera]																																Glyma13g27580	3.34	9.17	gi|225444440|ref|XP_002266891.1|/0/PREDICTED: hypothetical protein [Vitis vinifera]			Glyma18g03580	24.63	6.88	-1.83994	gi|225449309|ref|XP_002281465.1|/1.59165e-53/PREDICTED: hypothetical protein [Vitis vinifera]
Glyma03g07350	21.91	4.84	-2.17851	gi|225439518|ref|XP_002270443.1|/0/PREDICTED: hypothetical protein [Vitis vinifera]																																Glyma06g13730	4.57	12.53	gi|225455296|ref|XP_002271691.1|/0/PREDICTED: hypothetical protein [Vitis vinifera]			Glyma16g18380	9.5	2.65	-1.84194	gi|225436886|ref|XP_002273696.1|/0/PREDICTED: hypothetical protein isoform 1 [Vitis vinifera]
Glyma12g04120	9.64	2.17	-2.15134	gi|225427772|ref|XP_002275329.1|/0/PREDICTED: hypothetical protein [Vitis vinifera]																																Glyma03g38180	6.86	18.7	gi|224128195|ref|XP_002320267.1|/0/predicted protein [Populus trichocarpa]			Glyma05g23660	8.27	2.29	-1.85254	gi|224138096|ref|XP_002326517.1|/2.6145e-82/predicted protein [Populus trichocarpa]
Glyma15g02030	11.04	2.51	-2.13698	gi|224061145|ref|XP_002300357.1|/2.99548e-154/predicted protein [Populus trichocarpa]																																Glyma08g01640	5.28	14.29	gi|225426379|ref|XP_002271860.1|/0/PREDICTED: hypothetical protein isoform 2 [Vitis vinifera]			Glyma11g34710	36.95	10.23	-1.85277	gi|225449309|ref|XP_002281465.1|/1.08833e-58/PREDICTED: hypothetical protein [Vitis vinifera]
Glyma15g24010	13.67	3.17	-2.10846	gi|224120446|ref|XP_002331050.1|/0/predicted protein [Populus trichocarpa]																																Glyma14g06590	40.99	110.81	gi|225448375|ref|XP_002271131.1|/2.45117e-171/PREDICTED: hypothetical protein [Vitis vinifera]			Glyma13g33960	65.8	18.17	-1.85653	gi|225461808|ref|XP_002285634.1|/0/PREDICTED: hypothetical protein [Vitis vinifera]
Glyma05g08810	9.29	2.17	-2.09798	gi|225452382|ref|XP_002273543.1|/3.36542e-72/PREDICTED: hypothetical protein [Vitis vinifera]																																Glyma02g09050	8.62	23.29	gi|225460672|ref|XP_002266195.1|/2.56121e-80/PREDICTED: hypothetical protein [Vitis vinifera]			Glyma15g08150	14.07	3.88	-1.85849	gi|224079205|ref|XP_002305792.1|/0/predicted protein [Populus trichocarpa]
Glyma14g22700	12.45	3.01	-2.04831	gi|225429928|ref|XP_002283782.1|/2.37899e-178/PREDICTED: hypothetical protein [Vitis vinifera]																																Glyma07g33620	6.33	16.94	gi|224103609|ref|XP_002313120.1|/0/predicted protein [Populus trichocarpa]			Glyma08g12470	21.11	5.82	-1.85884	gi|225443740|ref|XP_002268719.1|/6.37724e-25/PREDICTED: hypothetical protein [Vitis vinifera]
Glyma01g39780	9.64	2.34	-2.04252	gi|225438898|ref|XP_002283886.1|/0/PREDICTED: hypothetical protein [Vitis vinifera]																																Glyma19g35510	21.64	57.87	gi|224065491|ref|XP_002301829.1|/0/predicted protein [Populus trichocarpa]			Glyma02g14380	8.97	2.47	-1.8606	gi|225423812|ref|XP_002277950.1|/0/PREDICTED: hypothetical protein [Vitis vinifera]
Glyma16g12080	8.06	2	-2.01078	gi|224099287|ref|XP_002311424.1|/3.45678e-138/predicted protein [Populus trichocarpa]																																Glyma06g12250	18.3	48.87	gi|225459633|ref|XP_002285876.1|/0/PREDICTED: hypothetical protein isoform 1 [Vitis vinifera]			Glyma10g12350	16.71	4.59	-1.86415	gi|225441724|ref|XP_002283060.1|/2.37194e-103/PREDICTED: hypothetical protein [Vitis vinifera]
Glyma07g35030	6.66	1.67	-1.99567	gi|225465133|ref|XP_002273767.1|/0/PREDICTED: hypothetical protein [Vitis vinifera]																																Glyma12g05680	8.8	23.47	gi|225433862|ref|XP_002264772.1|/0/PREDICTED: hypothetical protein [Vitis vinifera]			Glyma02g36370	233.64	63.34	-1.8831	gi|224143973|ref|XP_002325142.1|/0/predicted protein [Populus trichocarpa]
Glyma09g08650	9.99	2.51	-1.9928	gi|225444599|ref|XP_002274576.1|/0/PREDICTED: hypothetical protein isoform 1 [Vitis vinifera]																																Glyma08g22390	3.52	9.35	gi|225461191|ref|XP_002283163.1|/0/PREDICTED: hypothetical protein [Vitis vinifera]			Glyma06g17780	72.31	19.59	-1.88408	gi|224136187|ref|XP_002322264.1|/1.95292e-86/predicted protein [Populus trichocarpa]
Glyma17g09910	11.04	2.84	-1.95878	gi|224121662|ref|XP_002318641.1|/6.903e-28/predicted protein [Populus trichocarpa]																																Glyma09g15130	6.51	17.29	gi|224118994|ref|XP_002331299.1|/0/predicted protein [Populus trichocarpa]			Glyma13g09430	13.72	3.71	-1.88679	gi|225456209|ref|XP_002282887.1|/0/PREDICTED: hypothetical protein isoform 3 [Vitis vinifera]
Glyma11g20640	6.49	1.67	-1.95837	gi|224104509|ref|XP_002313460.1|/8.52407e-99/predicted protein [Populus trichocarpa]																																Glyma06g19380	8.44	22.41	gi|225457036|ref|XP_002282787.1|/3.24911e-27/PREDICTED: hypothetical protein [Vitis vinifera]			Glyma09g08370	6.51	1.76	-1.88708	gi|225444645|ref|XP_002277600.1|/0/PREDICTED: hypothetical protein [Vitis vinifera]
Glyma17g12230	23.84	6.35	-1.90856	gi|225445535|ref|XP_002282211.1|/1.04717e-143/PREDICTED: hypothetical protein [Vitis vinifera]																																Glyma01g04830	15.31	40.23	gi|225424885|ref|XP_002269340.1|/0/PREDICTED: hypothetical protein [Vitis vinifera]			Glyma04g28970	8.62	2.29	-1.91234	gi|225465878|ref|XP_002266009.1|/0/PREDICTED: hypothetical protein [Vitis vinifera]
Glyma10g02730	28.05	7.52	-1.8992	gi|225436825|ref|XP_002270603.1|/3.04182e-127/PREDICTED: hypothetical protein [Vitis vinifera]																																Glyma16g01790	15.48	40.58	gi|224138524|ref|XP_002326624.1|/0/predicted protein [Populus trichocarpa]			Glyma04g07100	9.32	2.47	-1.91582	gi|224092478|ref|XP_002309627.1|/4.464e-97/predicted protein [Populus trichocarpa]
Glyma11g37660	12.45	3.34	-1.89823	gi|224102375|ref|XP_002312655.1|/0/predicted protein [Populus trichocarpa]																																Glyma19g36140	26.04	67.93	gi|225439759|ref|XP_002273255.1|/0/PREDICTED: hypothetical protein [Vitis vinifera]			Glyma18g32900	80.75	21.35	-1.91923	gi|225469882|ref|XP_002270480.1|/5.59714e-141/PREDICTED: hypothetical protein [Vitis vinifera]
Glyma07g03240	20.33	5.51	-1.88349	gi|225442885|ref|XP_002263563.1|/7.69753e-22/PREDICTED: hypothetical protein [Vitis vinifera]																																Glyma12g20160	10.73	27.88	gi|225461610|ref|XP_002282980.1|/1.13016e-65/PREDICTED: hypothetical protein [Vitis vinifera]			Glyma01g07390	6.69	1.76	-1.92643	gi|224108878|ref|XP_002315001.1|/1.44477e-68/predicted protein [Populus trichocarpa]
Glyma09g02750	7.36	2	-1.87971	gi|224056521|ref|XP_002298892.1|/0/predicted protein [Populus trichocarpa]																																Glyma11g35750	29.03	75.16	gi|225448586|ref|XP_002278231.1|/0/PREDICTED: hypothetical protein [Vitis vinifera]			Glyma13g21320	31.84	8.29	-1.9414	gi|225441054|ref|XP_002277869.1|/0/PREDICTED: hypothetical protein [Vitis vinifera]
Glyma13g36960	6.49	1.84	-1.81851	gi|225446469|ref|XP_002275400.1|/5.45756e-158/PREDICTED: hypothetical protein [Vitis vinifera]																																Glyma08g11970	3.69	9.53	gi|225465046|ref|XP_002266884.1|/0/PREDICTED: hypothetical protein [Vitis vinifera]			Glyma18g46170	9.5	2.47	-1.94342	gi|225439305|ref|XP_002267832.1|/2.24044e-65/PREDICTED: hypothetical protein [Vitis vinifera]
Glyma02g01230	9.99	2.84	-1.81459	gi|224128211|ref|XP_002320271.1|/0/predicted protein [Populus trichocarpa]																																Glyma07g03890	9.85	25.41	gi|225442673|ref|XP_002284773.1|/0/PREDICTED: hypothetical protein [Vitis vinifera]			Glyma20g02690	5.45	1.41	-1.95056	gi|224077448|ref|XP_002305256.1|/0/predicted protein [Populus trichocarpa]
Glyma01g34580	8.59	2.51	-1.77497	gi|224063913|ref|XP_002301300.1|/5.05416e-55/predicted protein [Populus trichocarpa]																																Glyma20g36530	8.09	20.82	gi|225453066|ref|XP_002269177.1|/0/PREDICTED: hypothetical protein [Vitis vinifera]			Glyma17g13030	11.61	3	-1.95233	gi|225455854|ref|XP_002275350.1|/0/PREDICTED: hypothetical protein [Vitis vinifera]
Glyma12g31480	9.12	2.67	-1.77219	gi|225436140|ref|XP_002275098.1|/2.98378e-165/PREDICTED: hypothetical protein [Vitis vinifera]																																Glyma11g01190	6.33	16.23	gi|225454755|ref|XP_002273949.1|/2.13019e-105/PREDICTED: hypothetical protein [Vitis vinifera]			Glyma03g22230	6.16	1.59	-1.9539	gi|225470028|ref|XP_002264783.1|/2.49361e-94/PREDICTED: hypothetical protein [Vitis vinifera]
Glyma05g28760	6.66	2	-1.73552	gi|225435706|ref|XP_002283484.1|/0/PREDICTED: hypothetical protein [Vitis vinifera]																																Glyma07g15420	5.1	13.06	gi|224122478|ref|XP_002330491.1|/5.8113e-173/predicted protein [Populus trichocarpa]			Glyma04g41390	8.44	2.12	-1.99318	gi|225455370|ref|XP_002277586.1|/1.66618e-140/PREDICTED: hypothetical protein [Vitis vinifera]
Glyma20g32570	72.92	23.06	-1.66092	gi|224101657|ref|XP_002312370.1|/3.66421e-06/predicted protein [Populus trichocarpa]																																Glyma18g02770	4.22	10.76	gi|225448552|ref|XP_002273683.1|/0/PREDICTED: hypothetical protein [Vitis vinifera]			Glyma09g01160	5.63	1.41	-1.99744	gi|225469630|ref|XP_002264320.1|/0/PREDICTED: hypothetical protein [Vitis vinifera]
Glyma07g04440	11.57	3.68	-1.65261	gi|224073700|ref|XP_002304133.1|/1.99428e-31/predicted protein [Populus trichocarpa]																																Glyma12g01320	6.51	16.59	gi|225449963|ref|XP_002271167.1|/0/PREDICTED: hypothetical protein [Vitis vinifera]			Glyma17g35680	5.63	1.41	-1.99744	gi|225458711|ref|XP_002283006.1|/3.52887e-40/PREDICTED: hypothetical protein [Vitis vinifera]
Glyma08g06810	11.92	3.84	-1.63421	gi|225429082|ref|XP_002271528.1|/0/PREDICTED: hypothetical protein [Vitis vinifera]																																Glyma19g34320	13.72	34.94	gi|225437182|ref|XP_002280916.1|/4.25877e-102/PREDICTED: hypothetical protein isoform 1 [Vitis vinifera]			Glyma18g48860	5.63	1.41	-1.99744	gi|225453420|ref|XP_002272634.1|/5.9552e-120/PREDICTED: hypothetical protein [Vitis vinifera]
Glyma11g13140	12.97	4.18	-1.6336	gi|224147812|ref|XP_002336545.1|/3.90805e-06/predicted protein [Populus trichocarpa]																																Glyma10g35220	4.93	12.53	gi|224100743|ref|XP_002311996.1|/0/predicted protein [Populus trichocarpa]			Glyma20g29680	5.63	1.41	-1.99744	gi|225470684|ref|XP_002263286.1|/0/PREDICTED: hypothetical protein [Vitis vinifera]
Glyma01g38400	12.8	4.18	-1.61457	gi|225430832|ref|XP_002273030.1|/1.05532e-87/PREDICTED: hypothetical protein [Vitis vinifera]																																Glyma15g10620	7.57	19.23	gi|225432430|ref|XP_002277039.1|/0/PREDICTED: hypothetical protein [Vitis vinifera]			Glyma12g01040	10.03	2.47	-2.02174	gi|225450081|ref|XP_002274438.1|/0/PREDICTED: hypothetical protein [Vitis vinifera]
Glyma11g01800	12.8	4.18	-1.61457	gi|224074998|ref|XP_002304511.1|/0/predicted protein [Populus trichocarpa]																																Glyma12g14140	5.28	13.41	gi|225446527|ref|XP_002275937.1|/1.86679e-64/PREDICTED: hypothetical protein [Vitis vinifera]			Glyma10g00800	7.92	1.94	-2.02944	gi|224107477|ref|XP_002314492.1|/0/predicted protein [Populus trichocarpa]
Glyma04g43500	105	35.75	-1.55437	gi|225430812|ref|XP_002271463.1|/1.67771e-164/PREDICTED: hypothetical protein [Vitis vinifera]																																Glyma05g27090	8.97	22.76	gi|225424297|ref|XP_002284658.1|/4.84648e-169/PREDICTED: hypothetical protein isoform 1 [Vitis vinifera]			Glyma16g22850	5.81	1.41	-2.04284	gi|225469488|ref|XP_002268210.1|/3.73169e-114/PREDICTED: hypothetical protein [Vitis vinifera]
Glyma17g34880	90.28	30.91	-1.54633	gi|225429446|ref|XP_002276954.1|/9.91257e-109/PREDICTED: hypothetical protein [Vitis vinifera]																																Glyma14g37610	12.49	31.58	gi|225434502|ref|XP_002275617.1|/0/PREDICTED: hypothetical protein [Vitis vinifera]			Glyma17g02440	15.31	3.71	-2.04498	gi|224100283|ref|XP_002311814.1|/0/predicted protein [Populus trichocarpa]
Glyma14g06420	14.9	5.18	-1.52429	gi|225448445|ref|XP_002272072.1|/5.0043e-68/PREDICTED: hypothetical protein [Vitis vinifera]																																Glyma17g08710	4.75	12	gi|224130028|ref|XP_002328636.1|/5.94268e-118/predicted protein [Populus trichocarpa]			Glyma13g19800	10.2	2.47	-2.04599	gi|224088617|ref|XP_002308498.1|/5.71987e-11/predicted protein [Populus trichocarpa]
Glyma05g23660	11.04	3.84	-1.52356	gi|224138096|ref|XP_002326517.1|/2.6145e-82/predicted protein [Populus trichocarpa]																																Glyma17g33970	7.57	19.06	gi|224143314|ref|XP_002324913.1|/0/predicted protein [Populus trichocarpa]			Glyma01g44910	8.09	1.94	-2.06008	gi|224099789|ref|XP_002311619.1|/0/predicted protein [Populus trichocarpa]
Glyma17g02440	23.49	8.35	-1.4922	gi|224100283|ref|XP_002311814.1|/0/predicted protein [Populus trichocarpa]																																Glyma17g18430	6.51	16.23	gi|225438813|ref|XP_002283333.1|/7.65077e-60/PREDICTED: hypothetical protein [Vitis vinifera]			Glyma16g03060	7.39	1.76	-2.07	gi|225469160|ref|XP_002274797.1|/3.75657e-53/PREDICTED: hypothetical protein [Vitis vinifera]
Glyma10g28270	42.42	15.2	-1.48067	gi|224124296|ref|XP_002329988.1|/1.92881e-37/predicted protein [Populus trichocarpa]																																Glyma08g36370	4.05	10.06	gi|224099287|ref|XP_002311424.1|/3.88201e-129/predicted protein [Populus trichocarpa]			Glyma09g40420	37.83	9	-2.07153	gi|224130034|ref|XP_002320736.1|/2.48216e-120/predicted protein [Populus trichocarpa]
Glyma17g03930	11.57	4.18	-1.46881	gi|225431998|ref|XP_002279307.1|/7.62182e-52/PREDICTED: hypothetical protein [Vitis vinifera]																																Glyma13g29040	7.39	18.35	gi|225443880|ref|XP_002277472.1|/0/PREDICTED: hypothetical protein [Vitis vinifera]			Glyma09g36010	26.21	6.18	-2.08444	gi|225449963|ref|XP_002271167.1|/0/PREDICTED: hypothetical protein [Vitis vinifera]
Glyma11g15420	29.45	10.86	-1.43924	gi|225435104|ref|XP_002281519.1|/0/PREDICTED: hypothetical protein [Vitis vinifera]																																Glyma11g03590	6.33	15.7	gi|224138596|ref|XP_002326642.1|/0/predicted protein [Populus trichocarpa]			Glyma13g29200	5.98	1.41	-2.08445	gi|225443980|ref|XP_002274093.1|/8.5342e-88/PREDICTED: hypothetical protein [Vitis vinifera]
Glyma07g00350	14.55	5.51	-1.40089	gi|225443361|ref|XP_002265811.1|/0/PREDICTED: hypothetical protein [Vitis vinifera]																																Glyma10g43570	17.42	43.05	gi|224109568|ref|XP_002315239.1|/0/predicted protein [Populus trichocarpa]			Glyma09g25470	127.55	29.64	-2.10545	gi|225470747|ref|XP_002267459.1|/6.4272e-176/PREDICTED: hypothetical protein [Vitis vinifera]
Glyma02g46070	127.62	48.62	-1.39223	gi|225460973|ref|XP_002278179.1|/0/PREDICTED: similar to calmodulin-like domain protein kinase isoenzyme gamma [Vitis vinifera]																																Glyma02g40050	4.22	10.41	gi|224115080|ref|XP_002332232.1|/0/predicted protein [Populus trichocarpa]			Glyma12g25000	11.61	2.65	-2.1313	gi|225461467|ref|XP_002285008.1|/0/PREDICTED: hypothetical protein [Vitis vinifera]
Glyma10g06820	10.34	4.01	-1.36656	gi|225441137|ref|XP_002266164.1|/0/PREDICTED: similar to glutamate-ammonia ligase [Vitis vinifera]																																Glyma17g13080	30.44	74.99	gi|225455842|ref|XP_002273382.1|/0/PREDICTED: hypothetical protein isoform 2 [Vitis vinifera]			Glyma08g28900	7.74	1.76	-2.13676	gi|225425248|ref|XP_002267466.1|/2.64407e-143/PREDICTED: hypothetical protein [Vitis vinifera]
Glyma12g28510	22.79	8.85	-1.36465	gi|224120010|ref|XP_002331115.1|/0/predicted protein [Populus trichocarpa]																																Glyma13g02060	3.87	9.53	gi|225459368|ref|XP_002285810.1|/0/PREDICTED: hypothetical protein [Vitis vinifera]			Glyma07g06060	4.75	1.06	-2.16386	gi|225470928|ref|XP_002264072.1|/0/PREDICTED: hypothetical protein [Vitis vinifera]
Glyma07g16490	10.69	4.18	-1.35469	gi|224087510|ref|XP_002308182.1|/1.66771e-56/predicted protein [Populus trichocarpa]																																Glyma13g18700	3.87	9.53	gi|224082860|ref|XP_002306868.1|/1.13597e-176/predicted protein [Populus trichocarpa]			Glyma12g34710	18.3	4.06	-2.17229	gi|225461302|ref|XP_002284424.1|/1.8563e-88/PREDICTED: hypothetical protein [Vitis vinifera]
Glyma11g04650	32.43	12.7	-1.3525	gi|225427220|ref|XP_002280473.1|/0/PREDICTED: hypothetical protein [Vitis vinifera]																																Glyma06g13880	14.25	34.94	gi|225455264|ref|XP_002273477.1|/2.33274e-168/PREDICTED: hypothetical protein [Vitis vinifera]			Glyma13g00650	6.51	1.41	-2.20696	gi|224087327|ref|XP_002308122.1|/0/predicted protein [Populus trichocarpa]
Glyma11g17900	10.87	4.34	-1.32458	gi|225436097|ref|XP_002277822.1|/1.69893e-88/PREDICTED: hypothetical protein [Vitis vinifera]																																Glyma02g01920	10.03	24.53	gi|224068388|ref|XP_002302734.1|/0/predicted protein [Populus trichocarpa]			Glyma07g30480	7.39	1.59	-2.21655	gi|224105809|ref|XP_002313938.1|/3.34796e-164/predicted protein [Populus trichocarpa]
Glyma16g14080	13.32	5.35	-1.31598	gi|225470082|ref|XP_002270148.1|/0/PREDICTED: hypothetical protein [Vitis vinifera]																																Glyma07g25390	5.63	13.76	gi|225424360|ref|XP_002284896.1|/1.06089e-109/PREDICTED: hypothetical protein [Vitis vinifera]			Glyma17g02730	6.69	1.41	-2.24631	gi|225432342|ref|XP_002276393.1|/1.43659e-11/PREDICTED: hypothetical protein [Vitis vinifera]
Glyma19g22590	22.79	9.19	-1.31026	gi|225452181|ref|XP_002265308.1|/0/PREDICTED: similar to LHT1 (LYSINE HISTIDINE TRANSPORTER 1); amino acid transmembrane transporter [Vitis vinifera]																																Glyma10g34360	4.05	9.88	gi|225448875|ref|XP_002270269.1|/0/PREDICTED: hypothetical protein [Vitis vinifera]			Glyma15g00530	5.1	1.06	-2.26643	gi|224072735|ref|XP_002303855.1|/0/predicted protein [Populus trichocarpa]
Glyma13g35400	14.9	6.01	-1.30988	gi|225461399|ref|XP_002284849.1|/0/PREDICTED: hypothetical protein [Vitis vinifera]																																Glyma02g11480	12.67	30.88	gi|225428843|ref|XP_002285110.1|/2.35694e-168/PREDICTED: hypothetical protein [Vitis vinifera]			Glyma15g42610	44.51	9.17	-2.27914	gi|224106031|ref|XP_002314019.1|/2.05957e-82/predicted protein [Populus trichocarpa]
Glyma14g39350	11.57	4.68	-1.30581	gi|224065128|ref|XP_002301682.1|/1.1074e-168/predicted protein [Populus trichocarpa]																																Glyma06g06900	11.08	27	gi|224089316|ref|XP_002308687.1|/1.86799e-13/predicted protein [Populus trichocarpa]			Glyma01g42200	33.43	6.88	-2.28066	gi|224124920|ref|XP_002329846.1|/0/predicted protein [Populus trichocarpa]
Glyma17g16980	11.57	4.68	-1.30581	gi|224095011|ref|XP_002310327.1|/7.13864e-72/predicted protein [Populus trichocarpa]																																Glyma16g17830	6.16	15	gi|225462023|ref|XP_002268040.1|/0/PREDICTED: hypothetical protein [Vitis vinifera]			Glyma14g01940	13.9	2.82	-2.30132	gi|225460761|ref|XP_002276224.1|/1.98523e-156/PREDICTED: similar to mitochondrial transcription termination factor family protein / mTERF family protein [Vitis vinifera]
Glyma16g22650	73.45	29.91	-1.29613	gi|224081469|ref|XP_002306422.1|/2.16864e-113/predicted protein [Populus trichocarpa]																																Glyma07g07690	15.83	38.46	gi|224094242|ref|XP_002310105.1|/4.16855e-160/predicted protein [Populus trichocarpa]			Glyma13g29470	7.92	1.59	-2.31647	gi|225462458|ref|XP_002269375.1|/0/PREDICTED: hypothetical protein [Vitis vinifera]
Glyma13g08090	12.27	5.01	-1.29225	gi|224132932|ref|XP_002321445.1|/2.27058e-125/predicted protein [Populus trichocarpa]																																Glyma08g40150	6.33	15.35	gi|225424764|ref|XP_002268394.1|/4.77856e-108/PREDICTED: hypothetical protein [Vitis vinifera]			Glyma10g30700	5.45	1.06	-2.36219	gi|225453032|ref|XP_002266145.1|/0/PREDICTED: hypothetical protein [Vitis vinifera]
Glyma20g22430	54.17	22.39	-1.27464	gi|224124322|ref|XP_002329994.1|/2.3024e-177/predicted protein [Populus trichocarpa]																																Glyma05g13330	5.1	12.35	gi|225463866|ref|XP_002267654.1|/4.28456e-167/PREDICTED: hypothetical protein [Vitis vinifera]			Glyma07g06860	4.57	0.88	-2.37662	gi|225454326|ref|XP_002277369.1|/7.14334e-07/PREDICTED: hypothetical protein [Vitis vinifera]
Glyma05g03990	18.58	7.69	-1.27269	gi|224074721|ref|XP_002304440.1|/3.56571e-122/predicted protein [Populus trichocarpa]																																Glyma05g36140	24.28	58.76	gi|224122518|ref|XP_002330501.1|/0/predicted protein [Populus trichocarpa]			Glyma11g36140	4.57	0.88	-2.37662	gi|225436295|ref|XP_002269920.1|/0/PREDICTED: hypothetical protein [Vitis vinifera]
Glyma02g03960	15.25	6.35	-1.26398	gi|224100181|ref|XP_002311777.1|/0/predicted protein [Populus trichocarpa]																																Glyma10g43900	15.48	37.41	gi|225448769|ref|XP_002275729.1|/1.66347e-138/PREDICTED: hypothetical protein [Vitis vinifera]			Glyma17g33310	11.96	2.29	-2.3848	gi|224089352|ref|XP_002308701.1|/1.00387e-127/predicted protein [Populus trichocarpa]
Glyma17g14520	61.35	25.56	-1.26318	gi|225426649|ref|XP_002274756.1|/2.39552e-112/PREDICTED: hypothetical protein [Vitis vinifera]																																Glyma14g37520	5.63	13.59	gi|224055341|ref|XP_002298489.1|/0/predicted protein [Populus trichocarpa]			Glyma04g05080	6.51	1.24	-2.39232	gi|225458912|ref|XP_002285467.1|/2.21961e-174/PREDICTED: hypothetical protein [Vitis vinifera]
Glyma08g15850	11.22	4.68	-1.26149	gi|224104535|ref|XP_002313470.1|/4.39245e-119/predicted protein [Populus trichocarpa]																																Glyma03g32800	15.13	36.52	gi|224065491|ref|XP_002301829.1|/0/predicted protein [Populus trichocarpa]			Glyma08g07170	5.63	1.06	-2.40907	gi|224141135|ref|XP_002323930.1|/1.29455e-78/predicted protein [Populus trichocarpa]
Glyma01g45200	11.04	4.68	-1.23816	gi|225458950|ref|XP_002285545.1|/3.19054e-105/PREDICTED: hypothetical protein isoform 3 [Vitis vinifera]																																Glyma11g11410	9.15	22.06	gi|225427993|ref|XP_002277696.1|/0/PREDICTED: hypothetical protein [Vitis vinifera]			Glyma13g38430	33.96	6.35	-2.41901	gi|225447302|ref|XP_002273837.1|/0/PREDICTED: hypothetical protein [Vitis vinifera]
Glyma20g24830	27.52	11.69	-1.23521	gi|225423947|ref|XP_002282287.1|/3.42272e-157/PREDICTED: similar to LTA2 (PLASTID E2 SUBUNIT OF PYRUVATE DECARBOXYLASE); dihydrolipoyllysine-residue acetyltransferase [Vitis vinifera]																																Glyma17g18320	12.32	29.64	gi|224080937|ref|XP_002306237.1|/5.51987e-147/predicted protein [Populus trichocarpa]			Glyma01g32090	31.32	5.82	-2.42799	gi|224091092|ref|XP_002309175.1|/0/predicted protein [Populus trichocarpa]
Glyma02g08390	17.18	7.35	-1.22491	gi|225463141|ref|XP_002266880.1|/1.01296e-146/PREDICTED: hypothetical protein isoform 1 [Vitis vinifera]																																Glyma18g50410	9.85	23.64	gi|224080213|ref|XP_002306055.1|/1.75425e-61/predicted protein [Populus trichocarpa]			Glyma05g00370	19	3.53	-2.42826	gi|225457192|ref|XP_002283959.1|/0/PREDICTED: hypothetical protein isoform 1 [Vitis vinifera]
Glyma08g22860	63.63	27.23	-1.22451	gi|225442885|ref|XP_002263563.1|/7.3844e-30/PREDICTED: hypothetical protein [Vitis vinifera]																																Glyma08g12790	6.86	16.41	gi|225465785|ref|XP_002268387.1|/0/PREDICTED: hypothetical protein [Vitis vinifera]			Glyma03g37550	6.69	1.24	-2.43167	gi|225437481|ref|XP_002274010.1|/0/PREDICTED: hypothetical protein [Vitis vinifera]
Glyma01g01260	89.58	38.76	-1.20861	gi|225445116|ref|XP_002283822.1|/1.4923e-65/PREDICTED: hypothetical protein [Vitis vinifera]																																Glyma12g24570	17.07	40.76	gi|224080191|ref|XP_002306047.1|/1.34478e-17/predicted protein [Populus trichocarpa]			Glyma15g06880	6.69	1.24	-2.43167	gi|225469187|ref|XP_002275661.1|/0/PREDICTED: hypothetical protein [Vitis vinifera]
Glyma03g28580	19.98	8.69	-1.20113	gi|224139742|ref|XP_002323255.1|/4.77377e-148/predicted protein [Populus trichocarpa]																																Glyma05g36320	4.22	10.06	gi|225444944|ref|XP_002282373.1|/6.4858e-77/PREDICTED: hypothetical protein [Vitis vinifera]			Glyma04g02830	8.62	1.59	-2.43866	gi|225458047|ref|XP_002280378.1|/0/PREDICTED: hypothetical protein [Vitis vinifera]
Glyma07g30470	28.4	12.36	-1.20021	gi|224056311|ref|XP_002298798.1|/4.81648e-147/predicted protein [Populus trichocarpa]																																Glyma09g36230	6.16	14.64	gi|225450071|ref|XP_002274296.1|/0/PREDICTED: hypothetical protein [Vitis vinifera]			Glyma16g26710	18.3	3.35	-2.44961	gi|225429832|ref|XP_002283098.1|/4.05872e-123/PREDICTED: hypothetical protein [Vitis vinifera]
Glyma13g04790	20.69	9.02	-1.19773	gi|225452636|ref|XP_002281791.1|/0/PREDICTED: hypothetical protein [Vitis vinifera]																																Glyma08g13220	5.28	12.53	gi|225435770|ref|XP_002285732.1|/0/PREDICTED: hypothetical protein [Vitis vinifera]			Glyma15g10650	21.46	3.88	-2.46752	gi|225436851|ref|XP_002271734.1|/0/PREDICTED: hypothetical protein [Vitis vinifera]
Glyma05g01930	12.27	5.35	-1.19752	gi|225457105|ref|XP_002280249.1|/0/PREDICTED: hypothetical protein [Vitis vinifera]																																Glyma01g03700	34.31	81.34	gi|225425531|ref|XP_002266520.1|/1.44958e-42/PREDICTED: hypothetical protein [Vitis vinifera]			Glyma06g04290	13.9	2.47	-2.4925	gi|224137482|ref|XP_002327137.1|/0/predicted protein [Populus trichocarpa]
Glyma15g06160	23.67	10.36	-1.19204	gi|225440338|ref|XP_002270073.1|/0/PREDICTED: hypothetical protein [Vitis vinifera]																																Glyma13g37870	4.4	10.41	gi|225447689|ref|XP_002276682.1|/0/PREDICTED: hypothetical protein [Vitis vinifera]			Glyma08g28630	5.98	1.06	-2.49608	gi|224127598|ref|XP_002329317.1|/0/predicted protein [Populus trichocarpa]
Glyma11g19150	11.74	5.18	-1.18041	gi|225436687|ref|XP_002263127.1|/0/PREDICTED: hypothetical protein [Vitis vinifera]																																Glyma01g44090	6.86	16.23	gi|225460121|ref|XP_002277528.1|/0/PREDICTED: hypothetical protein [Vitis vinifera]			Glyma04g09910	15.13	2.65	-2.51335	gi|224082015|ref|XP_002306552.1|/3.92677e-71/predicted protein [Populus trichocarpa]
Glyma09g28100	32.43	14.37	-1.17427	gi|225455555|ref|XP_002267091.1|/0/PREDICTED: hypothetical protein [Vitis vinifera]																																Glyma20g01220	5.98	14.12	gi|225428691|ref|XP_002284953.1|/3.96184e-164/PREDICTED: hypothetical protein [Vitis vinifera]			Glyma01g06450	5.1	0.88	-2.53492	gi|225462949|ref|XP_002268416.1|/0/PREDICTED: hypothetical protein [Vitis vinifera]
Glyma11g19890	13.15	5.85	-1.16855	gi|224104717|ref|XP_002313539.1|/6.78194e-46/predicted protein [Populus trichocarpa]																																Glyma13g34650	21.64	50.82	gi|224114830|ref|XP_002316868.1|/4.66683e-149/predicted protein [Populus trichocarpa]			Glyma0024s00260	4.22	0.71	-2.57135	gi|224090013|ref|XP_002308906.1|/0/predicted protein [Populus trichocarpa]
Glyma05g25450	72.57	32.58	-1.15539	gi|224115242|ref|XP_002332196.1|/1.00473e-174/predicted protein [Populus trichocarpa]																																Glyma15g05090	7.74	18.17	gi|224101343|ref|XP_002312242.1|/0/predicted protein [Populus trichocarpa]			Glyma10g34030	7.39	1.24	-2.57523	gi|224109848|ref|XP_002315332.1|/9.21999e-51/predicted protein [Populus trichocarpa]
Glyma04g36570	22.26	10.02	-1.15157	gi|225456800|ref|XP_002277813.1|/0/PREDICTED: hypothetical protein [Vitis vinifera]																																Glyma03g36080	8.27	19.41	gi|225439448|ref|XP_002264844.1|/1.62534e-179/PREDICTED: hypothetical protein [Vitis vinifera]			Glyma11g06630	6.33	1.06	-2.57814	gi|224094662|ref|XP_002310195.1|/0/predicted protein [Populus trichocarpa]
Glyma08g10540	107.46	48.78	-1.13944	gi|224112413|ref|XP_002316180.1|/2.36496e-32/predicted protein [Populus trichocarpa]																																Glyma07g05230	25.86	60.52	gi|224138524|ref|XP_002326624.1|/0/predicted protein [Populus trichocarpa]			Glyma17g13720	13.02	2.12	-2.61859	gi|225456252|ref|XP_002279421.1|/8.35659e-55/PREDICTED: hypothetical protein [Vitis vinifera]
Glyma19g05000	15.78	7.18	-1.13604	gi|225451866|ref|XP_002282329.1|/4.66985e-153/PREDICTED: hypothetical protein [Vitis vinifera]																																Glyma13g25690	9.5	22.23	gi|225453392|ref|XP_002273686.1|/1.89114e-100/PREDICTED: hypothetical protein [Vitis vinifera]			Glyma03g28310	5.45	0.88	-2.63068	gi|224086823|ref|XP_002307974.1|/0/predicted protein [Populus trichocarpa]
Glyma05g32970	12.45	5.68	-1.13218	gi|225438325|ref|XP_002272045.1|/0/PREDICTED: hypothetical protein [Vitis vinifera]																																Glyma13g03760	10.03	23.47	gi|225434698|ref|XP_002280897.1|/0/PREDICTED: hypothetical protein [Vitis vinifera]			Glyma04g06310	5.45	0.88	-2.63068	gi|225458980|ref|XP_002283617.1|/4.76622e-172/PREDICTED: hypothetical protein [Vitis vinifera]
Glyma10g05610	13.5	6.18	-1.12728	gi|224138594|ref|XP_002322853.1|/6.01841e-68/predicted protein [Populus trichocarpa]																																Glyma09g33140	31.84	74.46	gi|224084076|ref|XP_002307208.1|/1.23371e-63/predicted protein [Populus trichocarpa]			Glyma11g15420	45.04	7.23	-2.63914	gi|225435104|ref|XP_002281519.1|/0/PREDICTED: hypothetical protein [Vitis vinifera]
Glyma11g19040	13.5	6.18	-1.12728	gi|224132394|ref|XP_002328258.1|/0/predicted protein [Populus trichocarpa]																																Glyma01g41250	8.62	20.11	gi|225427383|ref|XP_002283072.1|/0/PREDICTED: hypothetical protein [Vitis vinifera]			Glyma11g37350	5.63	0.88	-2.67756	gi|224102337|ref|XP_002312643.1|/0/predicted protein [Populus trichocarpa]
Glyma08g24120	24.72	11.53	-1.10029	gi|225443361|ref|XP_002265811.1|/0/PREDICTED: hypothetical protein [Vitis vinifera]																																Glyma13g09690	8.62	20.11	gi|225455086|ref|XP_002267722.1|/2.39575e-147/PREDICTED: hypothetical protein [Vitis vinifera]			Glyma14g37630	4.57	0.71	-2.6863	gi|224103899|ref|XP_002313236.1|/1.01189e-96/predicted protein [Populus trichocarpa]
Glyma01g37670	27.17	12.7	-1.09719	gi|224134228|ref|XP_002327787.1|/2.34765e-172/predicted protein [Populus trichocarpa]																																Glyma04g07530	6.51	15.17	gi|224141839|ref|XP_002324269.1|/6.81427e-114/predicted protein [Populus trichocarpa]			Glyma17g05420	4.57	0.71	-2.6863	gi|225436365|ref|XP_002270508.1|/4.67757e-136/PREDICTED: hypothetical protein [Vitis vinifera]
Glyma03g32940	14.2	6.68	-1.08797	gi|225439729|ref|XP_002273762.1|/3.12014e-136/PREDICTED: hypothetical protein [Vitis vinifera]																																Glyma07g19770	11.44	26.64	gi|225457689|ref|XP_002273784.1|/0/PREDICTED: hypothetical protein [Vitis vinifera]			Glyma10g37060	8.27	1.24	-2.73755	gi|225463912|ref|XP_002266398.1|/7.99806e-155/PREDICTED: hypothetical protein [Vitis vinifera]
Glyma13g20730	44.53	21.05	-1.08096	gi|224119436|ref|XP_002331229.1|/3.40452e-116/predicted protein [Populus trichocarpa]																																Glyma01g05750	6.69	15.53	gi|224101353|ref|XP_002312246.1|/0/predicted protein [Populus trichocarpa]			Glyma02g36540	4.75	0.71	-2.74204	gi|225445865|ref|XP_002278804.1|/7.81586e-171/PREDICTED: hypothetical protein [Vitis vinifera]
Glyma18g01400	48.38	22.89	-1.07969	gi|225452202|ref|XP_002270911.1|/0/PREDICTED: hypothetical protein [Vitis vinifera]																																Glyma09g34000	73.54	169.03	gi|224071395|ref|XP_002303439.1|/2.50205e-86/predicted protein [Populus trichocarpa]			Glyma20g35460	4.75	0.71	-2.74204	gi|225455567|ref|XP_002268776.1|/0/PREDICTED: hypothetical protein [Vitis vinifera]
Glyma16g25500	15.43	7.35	-1.06992	gi|225430794|ref|XP_002270711.1|/9.78712e-74/PREDICTED: hypothetical protein [Vitis vinifera]																																Glyma02g13790	44.69	102.69	gi|224099261|ref|XP_002311417.1|/0/predicted protein [Populus trichocarpa]			Glyma17g14030	11.79	1.76	-2.74392	gi|225426858|ref|XP_002276880.1|/0/PREDICTED: hypothetical protein [Vitis vinifera]
Glyma06g14630	13.67	6.52	-1.06807	gi|224127864|ref|XP_002329196.1|/0/predicted protein [Populus trichocarpa]																																Glyma08g20150	10.91	25.05	gi|224057202|ref|XP_002299170.1|/0/predicted protein [Populus trichocarpa]			Glyma18g10110	8.44	1.24	-2.7669	gi|225460857|ref|XP_002277568.1|/3.30281e-25/PREDICTED: hypothetical protein [Vitis vinifera]
Glyma12g13100	18.76	9.02	-1.05646	gi|225437066|ref|XP_002279288.1|/1.02302e-20/PREDICTED: hypothetical protein [Vitis vinifera]																																Glyma06g33940	8.62	19.76	gi|225461628|ref|XP_002285377.1|/3.87803e-94/PREDICTED: hypothetical protein [Vitis vinifera]			Glyma20g38350	9.68	1.41	-2.77931	gi|224125042|ref|XP_002319488.1|/2.02165e-86/predicted protein [Populus trichocarpa]
Glyma02g44980	17	8.19	-1.0536	gi|225436600|ref|XP_002279595.1|/1.16232e-132/PREDICTED: hypothetical protein [Vitis vinifera]																																Glyma08g14430	11.79	27	gi|225469085|ref|XP_002268717.1|/8.94486e-133/PREDICTED: hypothetical protein [Vitis vinifera]			Glyma01g43980	8.62	1.24	-2.79735	gi|224123602|ref|XP_002319120.1|/0/predicted protein [Populus trichocarpa]
Glyma12g35750	15.95	7.69	-1.0525	gi|224114830|ref|XP_002316868.1|/1.40128e-154/predicted protein [Populus trichocarpa]																																Glyma03g34050	26.74	61.23	gi|225440069|ref|XP_002277086.1|/0/PREDICTED: hypothetical protein [Vitis vinifera]			Glyma13g23250	6.16	0.88	-2.80735	gi|225446191|ref|XP_002262977.1|/0/PREDICTED: hypothetical protein [Vitis vinifera]
Glyma02g35010	22.09	10.69	-1.04713	gi|224091465|ref|XP_002309261.1|/0/predicted protein [Populus trichocarpa]																																Glyma05g24410	16.89	38.64	gi|225448251|ref|XP_002272848.1|/3.51663e-117/PREDICTED: hypothetical protein [Vitis vinifera]			Glyma02g47400	6.33	0.88	-2.84663	gi|225435441|ref|XP_002282785.1|/0/PREDICTED: hypothetical protein [Vitis vinifera]
Glyma02g00250	51.01	24.73	-1.04452	gi|225432878|ref|XP_002280070.1|/0/PREDICTED: hypothetical protein [Vitis vinifera]																																Glyma04g07650	10.73	24.53	gi|224089088|ref|XP_002308632.1|/1.28324e-41/predicted protein [Populus trichocarpa]			Glyma13g36120	297.33	41.11	-2.8545	gi|225461168|ref|XP_002282942.1|/0/PREDICTED: hypothetical protein [Vitis vinifera]
Glyma10g10350	36.11	17.54	-1.04175	gi|225439372|ref|XP_002270072.1|/0/PREDICTED: hypothetical protein [Vitis vinifera]																																Glyma12g20840	5.81	13.23	gi|224122958|ref|XP_002330406.1|/0/predicted protein [Populus trichocarpa]			Glyma19g05000	10.2	1.41	-2.8548	gi|225451866|ref|XP_002282329.1|/4.66985e-153/PREDICTED: hypothetical protein [Vitis vinifera]
Glyma14g14400	17.53	8.52	-1.0409	gi|224092478|ref|XP_002309627.1|/9.59624e-86/predicted protein [Populus trichocarpa]																																Glyma11g01590	13.02	29.64	gi|225460121|ref|XP_002277528.1|/5.86055e-166/PREDICTED: hypothetical protein [Vitis vinifera]			Glyma02g04900	16.71	2.29	-2.86729	gi|225469488|ref|XP_002268210.1|/6.54727e-116/PREDICTED: hypothetical protein [Vitis vinifera]
Glyma18g08390	15.95	7.85	-1.02279	gi|225461957|ref|XP_002266660.1|/0/PREDICTED: hypothetical protein [Vitis vinifera]																																Glyma04g33080	13.72	31.23	gi|225423806|ref|XP_002280418.1|/0/PREDICTED: hypothetical protein isoform 1 [Vitis vinifera]			Glyma16g05340	6.51	0.88	-2.88708	gi|224128818|ref|XP_002320429.1|/0/predicted protein [Populus trichocarpa]
Glyma15g10650	21.04	10.36	-1.02211	gi|225436851|ref|XP_002271734.1|/0/PREDICTED: hypothetical protein [Vitis vinifera]																																Glyma02g10150	7.21	16.41	gi|224109522|ref|XP_002315224.1|/2.21072e-147/predicted protein [Populus trichocarpa]			Glyma10g05050	17.24	2.29	-2.91234	gi|224078588|ref|XP_002305565.1|/0/predicted protein [Populus trichocarpa]
Glyma19g25980	75.55	37.26	-1.0198	gi|225451467|ref|XP_002274131.1|/3.60382e-125/PREDICTED: hypothetical protein [Vitis vinifera]																																Glyma03g31570	20.94	47.64	gi|224066305|ref|XP_002302074.1|/1.09995e-143/predicted protein [Populus trichocarpa]			Glyma03g31560	4.05	0.53	-2.93386	gi|224062247|ref|XP_002300803.1|/1.58296e-179/predicted protein [Populus trichocarpa]
Glyma13g23950	44.18	21.89	-1.01312	gi|225452510|ref|XP_002274863.1|/0/PREDICTED: hypothetical protein [Vitis vinifera]																																Glyma12g23920	5.28	12	gi|225466561|ref|XP_002272160.1|/9.83809e-121/PREDICTED: hypothetical protein [Vitis vinifera]			Glyma12g32050	21.64	2.82	-2.93993	gi|225447302|ref|XP_002273837.1|/0/PREDICTED: hypothetical protein [Vitis vinifera]
Glyma13g19310	28.22	14.03	-1.0082	gi|225440328|ref|XP_002263786.1|/0/PREDICTED: hypothetical protein [Vitis vinifera]																																Glyma02g39200	9.5	21.53	gi|225434576|ref|XP_002279036.1|/0/PREDICTED: hypothetical protein [Vitis vinifera]			Glyma10g05220	6.86	0.88	-2.96263	gi|225439866|ref|XP_002274736.1|/0/PREDICTED: similar to kinesin motor protein-related [Vitis vinifera]
Glyma17g03390	57.5	28.74	-1.0005	gi|224110252|ref|XP_002315461.1|/0/predicted protein [Populus trichocarpa]																																Glyma04g40240	5.45	12.35	gi|225448349|ref|XP_002267177.1|/2.28677e-140/PREDICTED: hypothetical protein [Vitis vinifera]			Glyma13g29220	11.08	1.41	-2.97419	gi|225443976|ref|XP_002273835.1|/0/PREDICTED: hypothetical protein [Vitis vinifera]
																																				Glyma17g14170	41.17	93.16	gi|225426743|ref|XP_002282339.1|/2.94335e-153/PREDICTED: hypothetical protein [Vitis vinifera]			Glyma08g03670	9.85	1.24	-2.98978	gi|225445059|ref|XP_002283473.1|/0/PREDICTED: similar to beta-1,3-glucanase [Vitis vinifera]
																																				Glyma10g43200	7.57	17.11	gi|225462560|ref|XP_002267649.1|/6.22144e-52/PREDICTED: hypothetical protein [Vitis vinifera]			Glyma08g22400	9.85	1.24	-2.98978	gi|225442831|ref|XP_002285327.1|/0/PREDICTED: hypothetical protein [Vitis vinifera]
																																				Glyma13g17300	11.96	27	gi|225469878|ref|XP_002267256.1|/0/PREDICTED: hypothetical protein, partial [Vitis vinifera]			Glyma19g36210	11.26	1.41	-2.99744	gi|224068652|ref|XP_002326166.1|/0/predicted protein [Populus trichocarpa]
																																				Glyma04g38630	13.55	30.52	gi|225433575|ref|XP_002270200.1|/0/PREDICTED: hypothetical protein [Vitis vinifera]			Glyma09g29430	11.44	1.41	-3.02032	gi|224125646|ref|XP_002329683.1|/0/predicted protein [Populus trichocarpa]
																																				Glyma08g41570	38.71	87.16	gi|225446763|ref|XP_002282970.1|/0/PREDICTED: hypothetical protein [Vitis vinifera]			Glyma14g36030	8.62	1.06	-3.02362	gi|224063323|ref|XP_002301096.1|/0/predicted protein [Populus trichocarpa]
																																				Glyma05g02710	5.1	11.47	gi|224135969|ref|XP_002322206.1|/0/predicted protein [Populus trichocarpa]			Glyma20g37000	7.21	0.88	-3.03442	gi|225453032|ref|XP_002266145.1|/0/PREDICTED: hypothetical protein [Vitis vinifera]
																																				Glyma05g04140	10.2	22.94	gi|225426684|ref|XP_002281623.1|/3.64196e-156/PREDICTED: hypothetical protein [Vitis vinifera]			Glyma13g44710	10.2	1.24	-3.04016	gi|225465528|ref|XP_002273263.1|/0/PREDICTED: hypothetical protein [Vitis vinifera]
																																				Glyma08g09930	11.96	26.82	gi|225424456|ref|XP_002281644.1|/0/PREDICTED: hypothetical protein [Vitis vinifera]			Glyma10g22860	8.8	1.06	-3.05344	gi|225454830|ref|XP_002274752.1|/0/PREDICTED: hypothetical protein [Vitis vinifera]
																																				Glyma16g03660	6.86	15.35	gi|224101453|ref|XP_002312287.1|/3.32752e-105/predicted protein [Populus trichocarpa]			Glyma09g16790	4.57	0.53	-3.10813	gi|225441481|ref|XP_002275747.1|/7.46362e-90/PREDICTED: hypothetical protein [Vitis vinifera]
																																				Glyma04g06010	18.47	41.29	gi|225429718|ref|XP_002281998.1|/0/PREDICTED: hypothetical protein [Vitis vinifera]			Glyma10g41030	7.74	0.88	-3.13676	gi|225424186|ref|XP_002284132.1|/3.68942e-59/PREDICTED: hypothetical protein [Vitis vinifera]
																																				Glyma06g27240	5.45	12.17	gi|225466561|ref|XP_002272160.1|/1.36991e-119/PREDICTED: hypothetical protein [Vitis vinifera]			Glyma0142s00210	11.08	1.24	-3.15955	gi|224058786|ref|XP_002299630.1|/9.16095e-09/predicted protein [Populus trichocarpa]
																																				Glyma08g06520	8.09	18	gi|224076591|ref|XP_002304966.1|/0/predicted protein [Populus trichocarpa]			Glyma03g37770	27.27	3	-3.18428	gi|225437557|ref|XP_002276329.1|/0/PREDICTED: hypothetical protein [Vitis vinifera]
																																				Glyma17g34980	6.51	14.47	gi|225429428|ref|XP_002278577.1|/3.22658e-172/PREDICTED: hypothetical protein [Vitis vinifera]			Glyma05g08020	8.09	0.88	-3.20056	gi|225445332|ref|XP_002281524.1|/8.03109e-157/PREDICTED: hypothetical protein [Vitis vinifera]
																																				Glyma05g00550	9.32	20.64	gi|225457241|ref|XP_002280995.1|/0/PREDICTED: hypothetical protein [Vitis vinifera]			Glyma15g30180	8.09	0.88	-3.20056	gi|224109138|ref|XP_002315096.1|/3.77262e-84/predicted protein [Populus trichocarpa]
																																				Glyma09g27550	20.58	45.52	gi|224136894|ref|XP_002322442.1|/1.65859e-25/predicted protein [Populus trichocarpa]			Glyma01g35530	4.93	0.53	-3.21752	gi|225427643|ref|XP_002270240.1|/2.8809e-147/PREDICTED: hypothetical protein [Vitis vinifera]
																																				Glyma02g12230	9.68	21.35	gi|225425634|ref|XP_002268851.1|/0/PREDICTED: hypothetical protein [Vitis vinifera]			Glyma01g01850	16.54	1.76	-3.23231	gi|225427116|ref|XP_002277673.1|/0/PREDICTED: hypothetical protein [Vitis vinifera]
																																				Glyma03g06440	6.33	13.94	gi|225448546|ref|XP_002276986.1|/6.80326e-133/PREDICTED: similar to 40S ribosomal S4 protein [Vitis vinifera]			Glyma02g16060	6.69	0.71	-3.23612	gi|225437221|ref|XP_002275262.1|/0/PREDICTED: hypothetical protein [Vitis vinifera]
																																				Glyma13g37230	10.91	24	gi|225446376|ref|XP_002274225.1|/0/PREDICTED: hypothetical protein [Vitis vinifera]			Glyma14g02240	7.04	0.71	-3.30968	gi|225449911|ref|XP_002268727.1|/8.73769e-18/PREDICTED: hypothetical protein [Vitis vinifera]
																																				Glyma17g24440	20.06	44.11	gi|224115612|ref|XP_002332099.1|/5.51409e-169/predicted protein [Populus trichocarpa]			Glyma13g01750	21.11	2.12	-3.31579	gi|225459280|ref|XP_002285784.1|/0/PREDICTED: hypothetical protein [Vitis vinifera]
																																				Glyma11g00480	8.27	18.17	gi|224060923|ref|XP_002300288.1|/0/predicted protein [Populus trichocarpa]			Glyma09g00510	3.69	0.35	-3.39819	gi|224098810|ref|XP_002311275.1|/0/predicted protein [Populus trichocarpa]
																																				Glyma11g06870	25.33	55.58	gi|224094697|ref|XP_002310201.1|/1.17939e-87/predicted protein [Populus trichocarpa]			Glyma06g03630	3.87	0.35	-3.46691	gi|225458335|ref|XP_002281605.1|/4.59174e-90/PREDICTED: hypothetical protein [Vitis vinifera]
																																				Glyma03g36600	11.26	24.7	gi|224068755|ref|XP_002302817.1|/4.46313e-164/predicted protein [Populus trichocarpa]			Glyma17g08660	7.92	0.71	-3.47961	gi|225457192|ref|XP_002283959.1|/0/PREDICTED: hypothetical protein isoform 1 [Vitis vinifera]
																																				Glyma11g03580	9.5	20.82	gi|224138596|ref|XP_002326642.1|/0/predicted protein [Populus trichocarpa]			Glyma07g21700	7.04	0.53	-3.73151	gi|225436656|ref|XP_002280518.1|/3.40756e-93/PREDICTED: hypothetical protein [Vitis vinifera]
																																				Glyma14g00820	6.69	14.64	gi|224129126|ref|XP_002320507.1|/0/predicted protein [Populus trichocarpa]			Glyma05g06360	9.5	0.71	-3.74204	gi|225452216|ref|XP_002267994.1|/7.60134e-29/PREDICTED: hypothetical protein [Vitis vinifera]
																																				Glyma12g03390	26.57	57.7	gi|225427938|ref|XP_002277315.1|/8.14147e-137/PREDICTED: hypothetical protein [Vitis vinifera]			Glyma13g28570	7.21	0.53	-3.76593	gi|225432402|ref|XP_002276882.1|/0/PREDICTED: hypothetical protein [Vitis vinifera]
																																				Glyma17g37740	9.68	21	gi|224062009|ref|XP_002300709.1|/2.1909e-59/predicted protein [Populus trichocarpa]			Glyma10g41960	36.95	2.65	-3.80151	gi|225424001|ref|XP_002283553.1|/3.84132e-22/PREDICTED: hypothetical protein [Vitis vinifera]
																																				Glyma15g39730	6.51	14.12	gi|225470737|ref|XP_002266179.1|/0/PREDICTED: hypothetical protein [Vitis vinifera]			Glyma17g03290	14.78	1.06	-3.80151	gi|225431818|ref|XP_002271110.1|/0/PREDICTED: hypothetical protein [Vitis vinifera]
																																				Glyma17g05500	19.7	42.7	gi|224116322|ref|XP_002317269.1|/1.32693e-161/predicted protein [Populus trichocarpa]			Glyma08g25050	10.03	0.71	-3.82036	gi|225462348|ref|XP_002269152.1|/3.77811e-174/PREDICTED: hypothetical protein [Vitis vinifera]
																																				Glyma03g14690	5.63	12.17	gi|225440608|ref|XP_002273795.1|/0/PREDICTED: hypothetical protein [Vitis vinifera]			Glyma07g18030	5.1	0.35	-3.86507	gi|224101123|ref|XP_002312151.1|/1.19551e-42/predicted protein [Populus trichocarpa]
																																				Glyma07g31760	9.15	19.76	gi|297799490|ref|XP_002867629.1|/5.77057e-68/predicted protein [Arabidopsis lyrata subsp. lyrata]			Glyma01g37130	10.38	0.71	-3.86984	gi|224133706|ref|XP_002327660.1|/9.58099e-65/predicted protein [Populus trichocarpa]
																																				Glyma07g15510	14.25	30.7	gi|225444944|ref|XP_002282373.1|/5.3425e-66/PREDICTED: hypothetical protein [Vitis vinifera]			Glyma11g30030	9.32	0.35	-4.7349	gi|225454030|ref|XP_002281170.1|/4.99212e-123/PREDICTED: hypothetical protein [Vitis vinifera]
																																				Glyma11g28990	7.39	15.88	gi|225434512|ref|XP_002278434.1|/0/PREDICTED: hypothetical protein [Vitis vinifera]			Glyma07g38860	2.29	0.01	-7.8392	gi|225444349|ref|XP_002265911.1|/0/PREDICTED: hypothetical protein [Vitis vinifera]
																																				Glyma04g07540	8.97	19.23	gi|225445545|ref|XP_002285295.1|/0/PREDICTED: hypothetical protein [Vitis vinifera]			Glyma01g33340	2.46	0.01	-7.94251	gi|225453957|ref|XP_002274132.1|/4.61769e-96/PREDICTED: hypothetical protein [Vitis vinifera]
																																				Glyma04g05330	10.56	22.58	gi|225429462|ref|XP_002278761.1|/3.52761e-131/PREDICTED: hypothetical protein [Vitis vinifera]			Glyma11g00570	2.46	0.01	-7.94251	gi|225444363|ref|XP_002266688.1|/0/PREDICTED: hypothetical protein [Vitis vinifera]
																																				Glyma07g31550	12.32	26.29	gi|224079239|ref|XP_002305805.1|/0/predicted protein [Populus trichocarpa]			Glyma16g34350	2.46	0.01	-7.94251	gi|225464265|ref|XP_002271012.1|/0/PREDICTED: hypothetical protein [Vitis vinifera]
																																				Glyma13g44470	8.62	18.35	gi|224134424|ref|XP_002327402.1|/0/predicted protein [Populus trichocarpa]			Glyma17g05800	2.46	0.01	-7.94251	gi|225444760|ref|XP_002278189.1|/1.13625e-91/PREDICTED: hypothetical protein [Vitis vinifera]
																																				Glyma10g35180	27.8	59.11	gi|224100741|ref|XP_002311995.1|/1.52506e-129/predicted protein [Populus trichocarpa]			Glyma06g08580	2.64	0.01	-8.04439	gi|224089064|ref|XP_002308620.1|/1.55233e-117/predicted protein [Populus trichocarpa]
																																				Glyma08g15650	27.97	59.46	gi|225431523|ref|XP_002281640.1|/0/PREDICTED: hypothetical protein [Vitis vinifera]			Glyma07g09250	2.64	0.01	-8.04439	gi|225445190|ref|XP_002284205.1|/6.86549e-111/PREDICTED: hypothetical protein [Vitis vinifera]
																																				Glyma01g03760	17.42	36.88	gi|225425505|ref|XP_002266341.1|/0/PREDICTED: hypothetical protein [Vitis vinifera]			Glyma06g47870	2.81	0.01	-8.13443	gi|224122062|ref|XP_002330531.1|/0/predicted protein [Populus trichocarpa]
																																				Glyma08g03500	10.03	21.17	gi|224122518|ref|XP_002330501.1|/0/predicted protein [Populus trichocarpa]			Glyma13g36050	2.81	0.01	-8.13443	gi|225447396|ref|XP_002281293.1|/2.13559e-06/PREDICTED: hypothetical protein [Vitis vinifera]
																																				Glyma19g22660	12.67	26.64	gi|224055673|ref|XP_002298596.1|/0/predicted protein [Populus trichocarpa]			Glyma18g53350	2.81	0.01	-8.13443	gi|225433837|ref|XP_002263044.1|/5.29559e-94/PREDICTED: hypothetical protein [Vitis vinifera]
																																				Glyma17g14070	9.5	19.94	gi|225426775|ref|XP_002282807.1|/0/PREDICTED: hypothetical protein [Vitis vinifera]			Glyma03g04990	3.69	0.01	-8.52748	gi|224091092|ref|XP_002309175.1|/0/predicted protein [Populus trichocarpa]
																																				Glyma01g03270	7.92	16.59	gi|225470589|ref|XP_002272590.1|/7.19624e-159/PREDICTED: hypothetical protein [Vitis vinifera]			Glyma20g16860	3.69	0.01	-8.52748	gi|225454830|ref|XP_002274752.1|/0/PREDICTED: hypothetical protein [Vitis vinifera]
																																				Glyma15g04230	8.09	16.94	gi|225434919|ref|XP_002283488.1|/5.62214e-136/PREDICTED: hypothetical protein [Vitis vinifera]			Glyma12g34830	3.87	0.01	-8.59619	gi|225461324|ref|XP_002284551.1|/5.19733e-47/PREDICTED: hypothetical protein [Vitis vinifera]
																																				Glyma19g40510	6.33	13.23	gi|225437591|ref|XP_002277419.1|/0/PREDICTED: hypothetical protein [Vitis vinifera]			Glyma13g39890	5.63	0.01	-9.13699	gi|225435367|ref|XP_002285296.1|/3.47999e-75/PREDICTED: hypothetical protein [Vitis vinifera]
																																				Glyma09g06760	6.69	13.94	gi|224144326|ref|XP_002325262.1|/0/predicted protein [Populus trichocarpa]			Glyma14g37210	11.61	0.01	-10.1812	gi|224104283|ref|XP_002313383.1|/2.99214e-76/predicted protein [Populus trichocarpa]
																																				Glyma02g41870	25.16	52.05	gi|225449366|ref|XP_002277686.1|/0/PREDICTED: hypothetical protein [Vitis vinifera]			Glyma19g31410	15.83	0.01	-10.6284	gi|225441327|ref|XP_002276357.1|/0/PREDICTED: hypothetical protein isoform 1 [Vitis vinifera]
																																				Glyma05g35470	132.83	274.01	gi|225445222|ref|XP_002280919.1|/0/PREDICTED: hypothetical protein [Vitis vinifera]
																																				Glyma19g39950	6.86	14.12	gi|224128448|ref|XP_002320333.1|/2.77594e-144/predicted protein [Populus trichocarpa]
																																				Glyma02g04340	7.39	15.17	gi|224110896|ref|XP_002315673.1|/3.18569e-116/predicted protein [Populus trichocarpa]
																																				Glyma05g07920	7.74	15.88	gi|225455842|ref|XP_002273382.1|/0/PREDICTED: hypothetical protein isoform 2 [Vitis vinifera]
																																				Glyma13g07780	11.61	23.82	gi|225452080|ref|XP_002284052.1|/0/PREDICTED: plastid hexose transporter [Vitis vinifera]
																																				Glyma05g22380	8.44	17.29	gi|225438984|ref|XP_002284345.1|/0/PREDICTED: hypothetical protein [Vitis vinifera]
																																				Glyma04g02900	22.34	45.52	gi|225458085|ref|XP_002280655.1|/0/PREDICTED: hypothetical protein [Vitis vinifera]
																																				Glyma10g04390	14.07	28.58	gi|225438091|ref|XP_002276998.1|/1.08089e-91/PREDICTED: hypothetical protein [Vitis vinifera]
																																				Glyma01g13430	7.57	15.35	gi|225453456|ref|XP_002274055.1|/0/PREDICTED: hypothetical protein [Vitis vinifera]
																																				Glyma03g24940	8.62	17.47	gi|225465121|ref|XP_002270724.1|/0/PREDICTED: hypothetical protein [Vitis vinifera]
																																				Glyma17g15020	8.62	17.47	gi|224101053|ref|XP_002334311.1|/2.93112e-176/predicted protein [Populus trichocarpa]
																																				Glyma06g01130	8.27	16.76	gi|224103343|ref|XP_002313019.1|/0/predicted protein [Populus trichocarpa]
																																				Glyma13g31280	8.8	17.82	gi|225468977|ref|XP_002275268.1|/0/PREDICTED: hypothetical protein [Vitis vinifera]
																																				Glyma07g37630	10.2	20.64	gi|225432256|ref|XP_002271765.1|/0/PREDICTED: hypothetical protein [Vitis vinifera]
																																				Glyma13g19310	20.76	41.99	gi|225440328|ref|XP_002263786.1|/0/PREDICTED: hypothetical protein [Vitis vinifera]
																																				Glyma02g04070	7.21	14.47	gi|224107815|ref|XP_002314611.1|/5.52248e-141/predicted protein [Populus trichocarpa]
																																				Glyma17g09910	8.27	16.59	gi|224121662|ref|XP_002318641.1|/6.903e-28/predicted protein [Populus trichocarpa]
																																				Glyma14g00700	118.93	238.55	gi|225447539|ref|XP_002268250.1|/4.30209e-39/PREDICTED: hypothetical protein [Vitis vinifera]
																																				Glyma08g10350	38	76.22	gi|225443918|ref|XP_002271548.1|/1.59168e-81/PREDICTED: hypothetical protein [Vitis vinifera]
																																				Glyma02g07290	8.8	17.64	gi|225451587|ref|XP_002275554.1|/1.58082e-145/PREDICTED: hypothetical protein isoform 1 [Vitis vinifera]
