# Supplementary material for: Transcript Profile of the Response of Two Soybean Genotypes to Potassium Deficiency
Source: PLoS One. 2012 Jul 5;7(7):e39856. doi: 10.1371/journal.pone.0039856 (PMC3390323; doi:10.1371/journal.pone.0039856)
Supplement: Table S7 — Differentially expressed genes found in both roots and shoots. (XLS) [file pone.0039856.s008.xls]

## Sheet: Sheet1
Supplemental Table S7. Differentially expressed genes found in both roots or shoots.
Short term:0.5h,2h,6h,12h;			Long term:3D,6D,9D,12D
Differentially expressed genes were both found in the stage I and stage II of root									Differentially expressed genes were both found in the stage I and stage II of shoot										Differentially expressed genes were all found in the eight libraries
	(L1 VS L2)	VS	(L5 VS L6)		The number is 279					(L3 VS L4)	VS	(L7 VS L8)		The number is 532								The number is 53
"Glyma02g04000"									"Glyma08g28800"											"Glyma02g04000"
"Glyma08g12560"									"Glyma10g02690"											"Glyma08g12560"
"Glyma19g38570"									"Glyma18g01120"											"Glyma03g33620"
"Glyma05g33130"									"Glyma02g03230"											"Glyma15g13160"
"Glyma20g25080"									"Glyma11g35330"											"Glyma13g23060"
"Glyma03g33620"									"Glyma18g13090"											"Glyma18g51930"
"Glyma13g33840"									"Glyma08g12560"											"Glyma02g47460"
"Glyma08g12080"									"Glyma14g01960"											"Glyma10g02690"
"Glyma15g10140"									"Glyma05g03640"											"Glyma19g16230"
"Glyma15g13160"									"Glyma05g34780"											"Glyma05g37880"
"Glyma13g23060"									"Glyma14g36910"											"Glyma01g36080"
"Glyma14g09540"									"Glyma20g24940"											"Glyma01g38860"
"Glyma18g51930"									"Glyma07g19120"											"Glyma20g26110"
"Glyma02g47460"									"Glyma09g02590"											"Glyma14g02680"
"Glyma16g19350"									"Glyma19g16230"											"Glyma01g36070"
"Glyma03g22120"									"Glyma11g29890"											"Glyma06g38260"
"Glyma20g00500"									"Glyma18g51930"											"Glyma15g24650"
"Glyma10g02690"									"Glyma05g37880"											"Glyma03g24980"
"Glyma16g33910"									"Glyma13g43870"											"Glyma09g03020"
"Glyma19g16230"									"Glyma18g43680"											"Glyma17g00700"
"Glyma03g27840"									"Glyma10g29030"											"Glyma13g43870"
"Glyma08g20490"									"Glyma13g23060"											"Glyma13g43580"
"Glyma05g37880"									"Glyma08g26150"											"Glyma09g02590"
"Glyma18g09980"									"Glyma12g31800"											"Glyma17g14170"
"Glyma20g27410"									"Glyma05g01130"											"Glyma18g03070"
"Glyma13g23260"									"Glyma19g34120"											"Glyma19g00260"
"Glyma01g36080"									"Glyma03g24980"											"Glyma12g01350"
"Glyma18g45140"									"Glyma01g36080"											"Glyma11g36690"
"Glyma15g39090"									"Glyma17g14170"											"Glyma20g23580"
"Glyma07g09430"									"Glyma15g13160"											"Glyma08g26150"
"Glyma11g04990"									"Glyma10g42090"											"Glyma07g37630"
"Glyma11g35330"									"Glyma16g34720"											"Glyma08g01710"
"Glyma01g38860"									"Glyma15g41540"											"Glyma02g10150"
"Glyma13g34420"									"Glyma18g05890"											"Glyma19g25680"
"Glyma04g40720"									"Glyma11g33110"											"Glyma20g31810"
"Glyma03g01490"									"Glyma16g32640"											"Glyma16g23730"
"Glyma20g26110"									"Glyma12g01260"											"Glyma07g07100"
"Glyma14g02680"									"Glyma06g38260"											"Glyma11g30030"
"Glyma07g07190"									"Glyma05g37170"											"Glyma16g06070"
"Glyma01g36070"									"Glyma17g31940"											"Glyma16g27440"
"Glyma18g52840"									"Glyma06g20970"											"Glyma05g03900"
"Glyma03g12080"									"Glyma18g43490"											"Glyma11g02980"
"Glyma06g38260"									"Glyma08g36390"											"Glyma18g45780"
"Glyma13g06930"									"Glyma20g27990"											"Glyma06g40980"
"Glyma08g21590"									"Glyma07g08560"											"Glyma12g33150"
"Glyma16g06420"									"Glyma19g13280"											"Glyma10g41960"
"Glyma13g25110"									"Glyma02g45570"											"Glyma07g06310"
"Glyma20g24710"									"Glyma17g14730"											"Glyma13g43970"
"Glyma15g24650"									"Glyma13g25620"											"Glyma03g28870"
"Glyma10g25700"									"Glyma20g32030"											"Glyma04g43500"
"Glyma03g24980"									"Glyma11g36690"											"Glyma08g26880"
"Glyma09g40740"									"Glyma16g06750"											"Glyma05g32210"
"Glyma11g37430"									"Glyma15g28360"											"Glyma13g43150"
"Glyma09g03020"									"Glyma11g09450"
"Glyma20g35900"									"Glyma05g00490"
"Glyma16g23790"									"Glyma02g16390"
"Glyma12g33790"									"Glyma09g28750"
"Glyma01g37630"									"Glyma11g20020"
"Glyma17g00700"									"Glyma03g28870"
"Glyma04g02020"									"Glyma02g10150"
"Glyma08g16670"									"Glyma16g05540"
"Glyma19g36200"									"Glyma05g26420"
"Glyma20g27790"									"Glyma06g14960"
"Glyma08g14590"									"Glyma06g08850"
"Glyma13g43870"									"Glyma14g09670"
"Glyma13g11890"									"Glyma17g35360"
"Glyma15g07350"									"Glyma13g39410"
"Glyma01g38870"									"Glyma08g13100"
"Glyma18g52810"									"Glyma02g03870"
"Glyma13g43580"									"Glyma11g28990"
"Glyma11g10750"									"Glyma13g10610"
"Glyma17g00570"									"Glyma02g40490"
"Glyma09g02590"									"Glyma10g32930"
"Glyma18g50870"									"Glyma03g35640"
"Glyma17g14320"									"Glyma20g07050"
"Glyma17g14170"									"Glyma01g03820"
"Glyma15g15310"									"Glyma18g42200"
"Glyma08g46960"									"Glyma13g14410"
"Glyma01g03710"									"Glyma13g44430"
"Glyma01g25890"									"Glyma05g37860"
"Glyma12g28960"									"Glyma10g34810"
"Glyma07g05960"									"Glyma01g22480"
"Glyma08g19410"									"Glyma11g15000"
"Glyma06g02120"									"Glyma14g06230"
"Glyma13g35180"									"Glyma02g37680"
"Glyma18g03070"									"Glyma03g42390"
"Glyma04g36710"									"Glyma19g01470"
"Glyma05g32620"									"Glyma05g01450"
"Glyma02g11800"									"Glyma01g22260"
"Glyma01g41850"									"Glyma09g04980"
"Glyma06g11420"									"Glyma18g52480"
"Glyma08g07690"									"Glyma13g23510"
"Glyma06g48020"									"Glyma11g37730"
"Glyma08g04510"									"Glyma17g37520"
"Glyma10g39460"									"Glyma06g44640"
"Glyma12g10130"									"Glyma04g06810"
"Glyma08g20030"									"Glyma14g04430"
"Glyma01g41430"									"Glyma02g47400"
"Glyma06g18220"									"Glyma18g44930"
"Glyma18g52090"									"Glyma13g07130"
"Glyma13g34890"									"Glyma04g04380"
"Glyma13g32730"									"Glyma13g26820"
"Glyma16g34070"									"Glyma17g36220"
"Glyma03g14690"									"Glyma06g09560"
"Glyma07g16940"									"Glyma18g10110"
"Glyma11g15900"									"Glyma17g33350"
"Glyma08g09870"									"Glyma17g37150"
"Glyma19g00260"									"Glyma04g10260"
"Glyma19g05570"									"Glyma11g00250"
"Glyma18g14620"									"Glyma08g00420"
"Glyma17g15500"									"Glyma01g42420"
"Glyma10g44170"									"Glyma17g15020"
"Glyma11g11430"									"Glyma04g04350"
"Glyma04g02230"									"Glyma08g16670"
"Glyma12g01350"									"Glyma02g04780"
"Glyma09g09790"									"Glyma11g32520"
"Glyma18g00750"									"Glyma13g30560"
"Glyma11g36690"									"Glyma16g34060"
"Glyma02g13590"									"Glyma14g02680"
"Glyma15g39450"									"Glyma03g21620"
"Glyma19g42100"									"Glyma19g25680"
"Glyma12g02270"									"Glyma02g41260"
"Glyma05g00620"									"Glyma19g00260"
"Glyma12g36510"									"Glyma05g08190"
"Glyma20g23580"									"Glyma15g08150"
"Glyma15g08840"									"Glyma12g29890"
"Glyma08g26150"									"Glyma19g44450"
"Glyma07g37630"									"Glyma13g24200"
"Glyma02g11480"									"Glyma02g42240"
"Glyma10g02100"									"Glyma02g10480"
"Glyma16g27950"									"Glyma18g53950"
"Glyma01g35070"									"Glyma06g10220"
"Glyma12g05790"									"Glyma18g10850"
"Glyma08g01710"									"Glyma08g01710"
"Glyma03g05650"									"Glyma09g03020"
"Glyma07g02170"									"Glyma10g34760"
"Glyma06g17030"									"Glyma11g09610"
"Glyma11g01840"									"Glyma08g10710"
"Glyma16g34320"									"Glyma07g36390"
"Glyma03g38830"									"Glyma07g30880"
"Glyma08g13150"									"Glyma15g09900"
"Glyma10g06710"									"Glyma05g32720"
"Glyma08g11900"									"Glyma14g39160"
"Glyma02g14450"									"Glyma02g12520"
"Glyma18g53170"									"Glyma20g32800"
"Glyma14g09510"									"Glyma07g11430"
"Glyma18g49850"									"Glyma15g25010"
"Glyma07g25710"									"Glyma13g35190"
"Glyma02g10150"									"Glyma20g10920"
"Glyma05g31350"									"Glyma20g27460"
"Glyma19g22450"									"Glyma02g04000"
"Glyma05g06090"									"Glyma14g04730"
"Glyma19g31940"									"Glyma20g10810"
"Glyma11g37190"									"Glyma03g06440"
"Glyma14g37150"									"Glyma16g06250"
"Glyma05g05010"									"Glyma16g04630"
"Glyma08g12200"									"Glyma02g10560"
"Glyma07g00870"									"Glyma13g43580"
"Glyma20g24810"									"Glyma10g00430"
"Glyma03g41510"									"Glyma07g39680"
"Glyma12g35050"									"Glyma06g47750"
"Glyma05g33660"									"Glyma05g05580"
"Glyma07g06010"									"Glyma10g40700"
"Glyma19g25680"									"Glyma15g15200"
"Glyma10g43230"									"Glyma18g07220"
"Glyma20g31810"									"Glyma01g45020"
"Glyma02g36460"									"Glyma15g24650"
"Glyma02g39270"									"Glyma06g44340"
"Glyma16g23730"									"Glyma06g04410"
"Glyma04g08520"									"Glyma14g04860"
"Glyma05g25460"									"Glyma17g05410"
"Glyma14g36280"									"Glyma08g19270"
"Glyma15g02250"									"Glyma12g00350"
"Glyma03g38510"									"Glyma16g04680"
"Glyma17g15940"									"Glyma06g19740"
"Glyma09g32640"									"Glyma12g02070"
"Glyma05g27070"									"Glyma12g30060"
"Glyma19g02440"									"Glyma01g03650"
"Glyma16g30630"									"Glyma13g29760"
"Glyma11g22730"									"Glyma01g42670"
"Glyma20g24130"									"Glyma06g40760"
"Glyma12g11680"									"Glyma08g03940"
"Glyma07g07100"									"Glyma13g03280"
"Glyma12g17640"									"Glyma15g17530"
"Glyma15g31770"									"Glyma17g13030"
"Glyma05g21910"									"Glyma02g11060"
"Glyma11g30030"									"Glyma14g07250"
"Glyma13g25800"									"Glyma13g21320"
"Glyma16g06070"									"Glyma07g37630"
"Glyma08g11760"									"Glyma11g32600"
"Glyma09g19720"									"Glyma03g30460"
"Glyma04g04000"									"Glyma20g27580"
"Glyma01g33150"									"Glyma17g26440"
"Glyma16g27440"									"Glyma15g22820"
"Glyma18g03040"									"Glyma05g04180"
"Glyma15g32530"									"Glyma11g06390"
"Glyma09g36840"									"Glyma19g36140"
"Glyma18g50690"									"Glyma18g36750"
"Glyma06g37150"									"Glyma12g32050"
"Glyma09g34040"									"Glyma12g14050"
"Glyma05g03900"									"Glyma03g31130"
"Glyma12g24570"									"Glyma06g27240"
"Glyma19g31410"									"Glyma11g17480"
"Glyma19g21650"									"Glyma02g47460"
"Glyma11g02980"									"Glyma12g09100"
"Glyma13g23680"									"Glyma07g08010"
"Glyma18g45780"									"Glyma01g35190"
"Glyma03g42040"									"Glyma14g04080"
"Glyma06g40950"									"Glyma13g39470"
"Glyma17g28740"									"Glyma16g33200"
"Glyma06g40980"									"Glyma12g03610"
"Glyma07g06480"									"Glyma01g38090"
"Glyma12g33150"									"Glyma12g01350"
"Glyma16g32960"									"Glyma08g14880"
"Glyma09g38830"									"Glyma06g18770"
"Glyma03g05360"									"Glyma18g25910"
"Glyma03g12210"									"Glyma17g00700"
"Glyma20g16470"									"Glyma08g13680"
"Glyma12g01590"									"Glyma06g10650"
"Glyma03g04990"									"Glyma20g26110"
"Glyma16g06030"									"Glyma07g38740"
"Glyma07g07280"									"Glyma08g02940"
"Glyma16g07080"									"Glyma09g02720"
"Glyma16g00530"									"Glyma15g05780"
"Glyma14g12540"									"Glyma08g18490"
"Glyma05g21040"									"Glyma08g45780"
"Glyma10g41960"									"Glyma18g11620"
"Glyma11g28160"									"Glyma08g12970"
"Glyma07g06310"									"Glyma14g00320"
"Glyma13g43970"									"Glyma01g38860"
"Glyma18g53180"									"Glyma15g18120"
"Glyma04g35130"									"Glyma19g32670"
"Glyma13g04590"									"Glyma03g36080"
"Glyma18g44510"									"Glyma12g29590"
"Glyma12g04120"									"Glyma20g18010"
"Glyma15g02030"									"Glyma07g15800"
"Glyma14g22700"									"Glyma14g37610"
"Glyma03g28870"									"Glyma01g32090"
"Glyma16g12080"									"Glyma17g34160"
"Glyma07g35030"									"Glyma16g29330"
"Glyma05g05580"									"Glyma01g37540"
"Glyma09g08650"									"Glyma10g00820"
"Glyma11g10960"									"Glyma13g06680"
"Glyma11g37660"									"Glyma06g13880"
"Glyma04g38990"									"Glyma10g08020"
"Glyma17g16830"									"Glyma04g37140"
"Glyma17g03080"									"Glyma06g20730"
"Glyma15g16780"									"Glyma18g42300"
"Glyma10g43850"									"Glyma07g39580"
"Glyma04g43500"									"Glyma11g13870"
"Glyma10g28020"									"Glyma18g44850"
"Glyma10g28270"									"Glyma19g37130"
"Glyma03g02470"									"Glyma12g01320"
"Glyma03g29440"									"Glyma03g30630"
"Glyma08g26880"									"Glyma04g43070"
"Glyma05g32210"									"Glyma10g41880"
"Glyma10g06820"									"Glyma02g12650"
"Glyma16g34220"									"Glyma13g10410"
"Glyma19g45330"									"Glyma14g10620"
"Glyma17g16980"									"Glyma20g35980"
"Glyma18g08750"									"Glyma15g18220"
"Glyma20g36300"									"Glyma14g06680"
"Glyma13g43150"									"Glyma06g17020"
"Glyma01g01260"									"Glyma15g40460"
"Glyma05g01930"									"Glyma13g29040"
"Glyma17g01520"									"Glyma09g33140"
"Glyma09g28100"									"Glyma16g23730"
"Glyma19g05000"									"Glyma03g33620"
"Glyma05g32970"									"Glyma20g31810"
"Glyma18g07160"									"Glyma01g25830"
"Glyma10g05610"									"Glyma17g04340"
"Glyma14g04430"									"Glyma18g51380"
"Glyma20g10020"									"Glyma01g36200"
"Glyma08g24120"									"Glyma08g45200"
"Glyma05g33790"									"Glyma03g38810"
"Glyma03g14450"									"Glyma07g36770"
"Glyma02g44980"									"Glyma09g03390"
"Glyma04g21330"									"Glyma18g52470"
"Glyma03g22740									"Glyma14g40670"
									"Glyma15g00840"
									"Glyma01g36070"
									"Glyma06g13180"
									"Glyma18g03070"
									"Glyma13g31720"
									"Glyma10g39740"
									"Glyma16g01790"
									"Glyma04g15160"
									"Glyma08g21270"
									"Glyma09g24790"
									"Glyma08g39840"
									"Glyma11g09190"
									"Glyma03g42450"
									"Glyma06g14420"
									"Glyma14g39950"
									"Glyma14g01540"
									"Glyma14g09580"
									"Glyma14g39810"
									"Glyma04g42000"
									"Glyma16g22640"
									"Glyma09g06250"
									"Glyma08g35510"
									"Glyma02g44660"
									"Glyma06g16050"
									"Glyma16g01060"
									"Glyma06g05020"
									"Glyma07g25390"
									"Glyma08g14970"
									"Glyma17g14710"
									"Glyma04g09290"
									"Glyma01g05800"
									"Glyma04g00420"
									"Glyma10g40900"
									"Glyma07g09730"
									"Glyma13g04410"
									"Glyma15g01300"
									"Glyma13g17050"
									"Glyma20g23580"
									"Glyma03g36510"
									"Glyma04g02900"
									"Glyma17g15480"
									"Glyma06g43050"
									"Glyma15g14550"
									"Glyma17g05660"
									"Glyma17g37740"
									"Glyma02g40900"
									"Glyma08g45730"
									"Glyma13g40820"
									"Glyma03g35330"
									"Glyma02g01020"
									"Glyma02g11420"
									"Glyma10g37960"
									"Glyma13g36120"
									"Glyma14g39660"
									"Glyma04g43500"
									"Glyma05g15750"
									"Glyma14g04530"
									"Glyma04g06620"
									"Glyma06g47880"
									"Glyma12g03390"
									"Glyma07g38460"
									"Glyma14g01290"
									"Glyma13g23010"
									"Glyma08g21370"
									"Glyma18g52120"
									"Glyma16g02650"
									"Glyma09g38440"
									"Glyma18g46050"
									"Glyma01g37020"
									"Glyma10g07090"
									"Glyma16g28520"
									"Glyma03g28580"
									"Glyma07g05050"
									"Glyma01g04230"
									"Glyma04g02750"
									"Glyma09g08330"
									"Glyma07g05500"
									"Glyma13g35470"
									"Glyma09g33860"
									"Glyma04g01990"
									"Glyma13g07900"
									"Glyma13g27680"
									"Glyma07g04590"
									"Glyma05g32850"
									"Glyma18g06840"
									"Glyma01g31920"
									"Glyma09g02750"
									"Glyma11g27720"
									"Glyma05g17460"
									"Glyma11g01130"
									"Glyma13g37580"
									"Glyma02g43910"
									"Glyma15g06220"
									"Glyma12g10300"
									"Glyma05g00370"
									"Glyma09g11990"
									"Glyma15g11420"
									"Glyma15g34720"
									"Glyma18g45420"
									"Glyma05g28280"
									"Glyma11g33030"
									"Glyma11g33520"
									"Glyma04g43470"
									"Glyma19g27930"
									"Glyma13g43970"
									"Glyma0142s00210"
									"Glyma18g53470"
									"Glyma06g17320"
									"Glyma09g01940"
									"Glyma10g27890"
									"Glyma04g37040"
									"Glyma10g05050"
									"Glyma11g00230"
									"Glyma08g45610"
									"Glyma06g04290"
									"Glyma14g08560"
									"Glyma06g40980"
									"Glyma12g32590"
									"Glyma17g05290"
									"Glyma11g15700"
									"Glyma13g01750"
									"Glyma07g18670"
									"Glyma02g06130"
									"Glyma09g40420"
									"Glyma17g02440"
									"Glyma11g30030"
									"Glyma15g20650"
									"Glyma01g42500"
									"Glyma18g09030"
									"Glyma03g27600"
									"Glyma05g36970"
									"Glyma08g03780"
									"Glyma16g08670"
									"Glyma18g45780"
									"Glyma07g07100"
									"Glyma11g04750"
									"Glyma12g33150"
									"Glyma05g03900"
									"Glyma06g11970"
									"Glyma06g14770"
									"Glyma11g17900"
									"Glyma17g04160"
									"Glyma17g29270"
									"Glyma02g13910"
									"Glyma01g01850"
									"Glyma12g34420"
									"Glyma14g24220"
									"Glyma18g05170"
									"Glyma11g37380"
									"Glyma03g27660"
									"Glyma13g43150"
									"Glyma11g03970"
									"Glyma15g14040"
									"Glyma13g22640"
									"Glyma17g13510"
									"Glyma13g29270"
									"Glyma13g24360"
									"Glyma18g52530"
									"Glyma14g06980"
									"Glyma11g15420"
									"Glyma15g13840"
									"Glyma03g04350"
									"Glyma04g04120"
									"Glyma17g16330"
									"Glyma01g04730"
									"Glyma13g37260"
									"Glyma06g00990"
									"Glyma13g29220"
									"Glyma08g24380"
									"Glyma12g07770"
									"Glyma19g28980"
									"Glyma06g38410"
									"Glyma02g35350"
									"Glyma01g38500"
									"Glyma05g21220"
									"Glyma07g18350"
									"Glyma07g10030"
									"Glyma04g37750"
									"Glyma19g02680"
									"Glyma12g00460"
									"Glyma07g06310"
									"Glyma17g14030"
									"Glyma08g18800"
									"Glyma12g09240"
									"Glyma01g42200"
									"Glyma02g41230"
									"Glyma0024s00260"
									"Glyma13g42630"
									"Glyma12g15940"
									"Glyma05g23660"
									"Glyma13g32450"
									"Glyma16g23380"
									"Glyma03g33800"
									"Glyma16g26710"
									"Glyma01g44670"
									"Glyma01g39260"
									"Glyma20g21230"
									"Glyma15g02790"
									"Glyma06g17950"
									"Glyma01g35530"
									"Glyma16g02690"
									"Glyma11g04690"
									"Glyma13g19800"
									"Glyma06g35110"
									"Glyma17g03390"
									"Glyma09g01160"
									"Glyma15g19910"
									"Glyma13g21050"
									"Glyma17g13720"
									"Glyma20g29840"
									"Glyma05g06360"
									"Glyma02g14940"
									"Glyma18g03580"
									"Glyma10g11610"
									"Glyma12g33190"
									"Glyma01g36430"
									"Glyma14g04160"
									"Glyma01g43980"
									"Glyma03g39610"
									"Glyma13g29470"
									"Glyma11g19240"
									"Glyma14g36970"
									"Glyma17g09910"
									"Glyma15g43170"
									"Glyma08g26880"
									"Glyma16g06070"
									"Glyma08g20230"
									"Glyma01g41280"
									"Glyma16g09850"
									"Glyma17g11220"
									"Glyma13g01910"
									"Glyma02g38920"
									"Glyma11g02980"
									"Glyma02g05170"
									"Glyma05g32210"
									"Glyma13g31280"
									"Glyma10g02130"
									"Glyma11g00580"
									"Glyma10g41960"
									"Glyma16g27440"
									"Glyma14g37210"
									"Glyma13g04710"
									"Glyma09g33480"
									"Glyma02g41980"
									"Glyma07g02400"
									"Glyma04g07390"
									"Glyma06g46480"
									"Glyma13g07530"
									"Glyma03g28630"
									"Glyma12g11390"
									"Glyma18g04520"
									"Glyma09g31740"
