# Supplementary material for: Transcript Profile of the Response of Two Soybean Genotypes to Potassium Deficiency
Source: PLoS One. 2012 Jul 5;7(7):e39856. doi: 10.1371/journal.pone.0039856 (PMC3390323; doi:10.1371/journal.pone.0039856)
Supplement: Table S8 — Transcription factors involved in genes differentially expressed in the roots and shoots of two varieties of soybeans under low-K stress conditions. (XLS) [file pone.0039856.s009.xls]

## Sheet: Sheet1
Supplemental Table S8. Transcription factors involved in genes differentially expressed in the roots and shoots of two varieties of soybeans under low-K stress conditions.
Short term:0.5h,2h,6h,12h;Long term:3D,6D,9D,12D
Short term-Root												Short term-Leaf												Long term-Root												Long term-Leaf
You06-71(L1)				VS		Hengchun04-11(L2)						You06-71(L3)				VS		Hengchun04-11(L4)						You06-71(L5)				VS		Hengchun04-11(L6)						You06-71(L7)				VS		Hengchun04-11(L8)
Up-regulated						Down-regulated						Up-regulated						Down-regulated						Up-regulated						Down-regulated						Up-regulated						Down-regulated
Gene	TPM-hengchungenxi0-5h	TPM-yougenxi0-5h	log2 Ratio(yougenxi0-5h/hengchungenxi0-5h)	blast nr		Gene	TPM-hengchungenxi0-5h	TPM-yougenxi0-5h	log2 Ratio(yougenxi0-5h/hengchungenxi0-5h)	blast nr		Gene	TPM-hengchunye0_5h	TPM-youye0_5h	log2 Ratio(youye0_5h/hengchunye0_5h)	blast nr		Gene	TPM-hengchunye0_5h	TPM-youye0_5h	log2 Ratio(youye0_5h/hengchunye0_5h)	blast nr		Gene	TPM-hengchungenxi3d	TPM-yougenxi3d	log2 Ratio(yougenxi3d/hengchungenxi3d)	blast nr		Gene	TPM-hengchungenxi3d	TPM-yougenxi3d	log2 Ratio(yougenxi3d/hengchungenxi3d)	blast nr		Gene	TPM-hengchunye3d	TPM-youye3d	log2 Ratio(youye3d/hengchunye3d)	blast nr		Gene	TPM-hengchunye3d	TPM-youye3d	log2 Ratio(youye3d/hengchunye3d)	blast nr
Glyma14g09540	0.01	9.86	9.94544	gi|110931676|gb|ABH02837.1|/4.97262e-143/MYB transcription factor MYB81 [Glycine max]		Glyma09g36840	2.8	0.01	-8.12928	gi|224149524|ref|XP_002336822.1|/6.795e-31/AP2/ERF domain-containing transcription factor [Populus trichocarpa]		Glyma13g11590	0.73	4.7	2.68669	gi|255567234|ref|XP_002524598.1|/1.28085e-97/transcription factor, putative [Ricinus communis]		Glyma17g15480	97.58	46.5	-1.06935	gi|133872332|gb|ABO40237.1|/2.31312e-70/ethylene-responsive transcription factor 1A [Medicago truncatula]		Glyma14g09540	0.01	5.06	8.98299	gi|110931676|gb|ABH02837.1|/4.97262e-143/MYB transcription factor MYB81 [Glycine max]		Glyma16g27950	4	0.35	-3.51457	gi|193237575|dbj|BAG50064.1|/9.83618e-46/transcription factor AP2-EREBP [Lotus japonicus]		Glyma03g34110	0.01	3.35	8.38802	gi|114384143|gb|ABI73973.1|/4.03462e-102/transcription factor MYBJ7 [Glycine max]		Glyma05g36970	28.68	14.29	-1.00504	gi|160213022|gb|ABX10954.1|/7.61319e-148/WRKY family transcription factor [Cicer arietinum]
Glyma15g07350	2.45	12.03	2.29578	gi|255560846|ref|XP_002521436.1|/0/transcription factor, putative [Ricinus communis]		Glyma05g21220	37.69	1.17	-5.0096	gi|110931660|gb|ABH02829.1|/3.46973e-101/MYB transcription factor MYB61 [Glycine max]		Glyma20g07050	3.82	17.59	2.20311	gi|255567234|ref|XP_002524598.1|/1.3024e-124/transcription factor, putative [Ricinus communis]		Glyma16g21840	14.36	6.79	-1.08057	gi|255575245|ref|XP_002528526.1|/1.55146e-143/transcription factor, putative [Ricinus communis]		Glyma06g10840	0.01	3.66	8.5157	gi|30024600|dbj|BAC75672.1|/4.60314e-123/transcription factor MYB102 [Lotus japonicus]		Glyma07g05960	22.74	2.27	-3.32447	gi|110931690|gb|ABH02844.1|/1.69174e-113/MYB transcription factor MYB92 [Glycine max]		Glyma13g29760	1.06	17.29	4.0278	gi|16118447|gb|AAL12248.1|/2.44471e-157/heat shock transcription factor [Phaseolus acutifolius]		Glyma09g03390	16.89	8.12	-1.05662	gi|110931654|gb|ABH02826.1|/6.73439e-136/MYB transcription factor MYB55 [Glycine max]
Glyma03g41590	4.21	17.88	2.08645	gi|113367192|gb|ABI34653.1|/3.81875e-172/bZIP transcription factor bZIP78 [Glycine max]		Glyma14g07800	15.78	5.68	-1.47413	gi|145652385|gb|ABP88247.1|/1.39314e-54/transcription factor bZIP18 [Glycine max]		Glyma18g49830	3.63	12.89	1.82821	gi|166203246|gb|ABY84663.1|/0/transcription factor [Glycine max]		Glyma13g01930	141.74	64.61	-1.13342	gi|193237561|dbj|BAG50057.1|/1.40534e-67/transcription factor AP2-EREBP [Lotus japonicus]		Glyma02g40800	3.28	17.26	2.39566	gi|110931734|gb|ABH02866.1|/0/MYB transcription factor MYB177 [Glycine max]		Glyma07g07200	10.19	1.92	-2.40798	gi|110931716|gb|ABH02857.1|/3.34505e-155/MYB transcription factor MYB133 [Glycine max]		Glyma17g03950	0.88	8.65	3.29712	gi|255556432|ref|XP_002519250.1|/6.35873e-45/WRKY transcription factor, putative [Ricinus communis]		Glyma01g41520	14.43	6.88	-1.06859	gi|193237565|dbj|BAG50059.1|/1.31359e-84/transcription factor AP2-EREBP [Lotus japonicus]
Glyma07g05960	8.41	35.25	2.06745	gi|110931690|gb|ABH02844.1|/1.69174e-113/MYB transcription factor MYB92 [Glycine max]		Glyma14g38460	16.83	8.19	-1.0391	gi|113367256|gb|ABI34685.1|/9.19113e-105/bZIP transcription factor bZIP43 [Glycine max]		Glyma15g07350	2.18	7.31	1.74554	gi|255560846|ref|XP_002521436.1|/0/transcription factor, putative [Ricinus communis]		Glyma07g02630	62.15	26.12	-1.2506	gi|166203232|gb|ABY84656.1|/3.34263e-123/transcription factor [Glycine max]		Glyma11g04060	6.91	24.23	1.81004	gi|255580789|ref|XP_002531215.1|/0/GATA transcription factor, putative [Ricinus communis]		Glyma05g03490	9.28	1.92	-2.27302	gi|224071735|ref|XP_002303565.1|/0/GRAS family transcription factor [Populus trichocarpa]		Glyma07g15820	0.53	4.23	2.99659	gi|110931822|gb|ABH02910.1|/1.02106e-100/MYB transcription factor MYB65 [Glycine max]		Glyma19g43280	22.52	9.7	-1.21515	gi|146674837|gb|ABQ42350.1|/9.04831e-131/trihelix transcription factor [Glycine max]
Glyma10g12000	1.58	5.85	1.88851	gi|62822992|gb|AAY15214.1|/4.48943e-130/TGA10 transcription factor [Nicotiana tabacum]								Glyma06g06890	3.09	9.93	1.68419	gi|210160856|gb|ACJ09316.1|/7.71289e-164/KNAT3-like transcription factor [Juglans nigra]		Glyma03g27860	35.62	14.28	-1.31869	gi|145652329|gb|ABP88219.1|/0/transcription factor bZIP38 [Glycine max]		Glyma15g04620	13.46	42.01	1.64205	gi|110931722|gb|ABH02860.1|/1.71396e-121/MYB transcription factor MYB139 [Glycine max]		Glyma05g37770	31.29	7.67	-2.0284	gi|300117045|dbj|BAJ10680.1|/8.46187e-169/bHLH transcription factor [Lotus japonicus]		Glyma01g38360	3.87	19.06	2.30014	gi|224096948|ref|XP_002310797.1|/2.72634e-141/GRAS family transcription factor [Populus trichocarpa]		Glyma01g39260	108.02	41.82	-1.36903	gi|662930|emb|CAA87077.1|/4.46769e-141/heat shock transcription factor 34 [Glycine max]
Glyma15g41740	4.73	15.54	1.71607	gi|255564111|ref|XP_002523053.1|/4.8767e-148/transcription factor, putative [Ricinus communis]								Glyma13g40830	5.09	15.33	1.59062	gi|110931722|gb|ABH02860.1|/5.98008e-125/MYB transcription factor MYB139 [Glycine max]		Glyma11g22960	21.81	8.36	-1.38341	gi|110931658|gb|ABH02828.1|/3.18399e-109/MYB transcription factor MYB57 [Glycine max]		Glyma09g29800	17.28	50.2	1.53858	gi|110931850|gb|ABH02924.1|/4.7562e-118/MYB transcription factor MYB131 [Glycine max]		Glyma04g04490	10.55	2.61	-2.01512	gi|110931664|gb|ABH02831.1|/9.16399e-126/MYB transcription factor MYB68 [Glycine max]		Glyma20g07050	1.94	8.29	2.09532	gi|255567234|ref|XP_002524598.1|/1.3024e-124/transcription factor, putative [Ricinus communis]		Glyma02g14940	23.05	8.65	-1.41399	gi|193237569|dbj|BAG50061.1|/8.49671e-50/transcription factor AP2-EREBP [Lotus japonicus]
Glyma06g45540	5.96	18.38	1.62475	gi|110931840|gb|ABH02919.1|/1.9368e-112/MYB transcription factor MYB117 [Glycine max]								Glyma13g29760	4.72	13.41	1.50645	gi|16118447|gb|AAL12248.1|/2.44471e-157/heat shock transcription factor [Phaseolus acutifolius]		Glyma01g31920	41.61	15.5	-1.42466	gi|187944181|gb|ACD40317.1|/1.3623e-131/WRKY transcription factor WRKY108715 [Medicago truncatula]		Glyma11g14720	3.28	9.41	1.5205	gi|224059478|ref|XP_002299866.1|/7.36862e-163/GRAS family transcription factor [Populus trichocarpa]		Glyma15g07350	15.28	3.83	-1.99623	gi|255560846|ref|XP_002521436.1|/0/transcription factor, putative [Ricinus communis]		Glyma14g37050	9.32	34.94	1.90648	gi|110931658|gb|ABH02828.1|/2.752e-134/MYB transcription factor MYB57 [Glycine max]		Glyma12g11390	8.62	3.18	-1.43866	gi|110931840|gb|ABH02919.1|/8.75461e-89/MYB transcription factor MYB117 [Glycine max]
Glyma08g23380	5.26	15.2	1.53094	gi|166203232|gb|ABY84656.1|/1.06642e-129/transcription factor [Glycine max]								Glyma02g38870	3.27	8.88	1.44127	gi|255567234|ref|XP_002524598.1|/1.43018e-139/transcription factor, putative [Ricinus communis]		Glyma05g20710	71.41	26.47	-1.43177	gi|166203248|gb|ABY84664.1|/3.11585e-161/transcription factor [Glycine max]		Glyma04g40130	24.2	67.46	1.47903	gi|166203244|gb|ABY84662.1|/1.5124e-174/transcription factor [Glycine max]		Glyma15g02250	23.29	6.28	-1.89087	gi|110931652|gb|ABH02825.1|/2.07526e-177/MYB transcription factor MYB52 [Glycine max]		Glyma07g04050	1.76	6.35	1.85118	gi|255560677|ref|XP_002521352.1|/1.44746e-78/Nuclear transcription factor Y subunit A-3, putative [Ricinus communis]		Glyma05g04950	23.22	8.12	-1.51582	gi|110931692|gb|ABH02845.1|/0/MYB transcription factor MYB93 [Glycine max]
Glyma04g42000	13.85	39.76	1.52143	gi|224105299|ref|XP_002313759.1|/0/global transcription factor group [Populus trichocarpa]								Glyma07g15850	3.45	9.23	1.41973	gi|60476424|gb|AAX21351.1|/4.0255e-179/phantastica transcription factor a [Glycine max]		Glyma05g37240	10.72	3.83	-1.48489	gi|255537643|ref|XP_002509888.1|/0/transcription factor, putative [Ricinus communis]		Glyma02g09600	8.01	20.74	1.37254	gi|224109656|ref|XP_002315269.1|/6.19731e-71/AP2 domain-containing transcription factor [Populus trichocarpa]		Glyma13g43120	50.22	18.13	-1.46988	gi|110931662|gb|ABH02830.1|/1.00351e-178/MYB transcription factor MYB62 [Glycine max]		Glyma03g28050	2.29	7.94	1.79379	gi|110931736|gb|ABH02867.1|/7.36954e-37/MYB transcription factor MYB142 [Glycine max]		Glyma11g33180	8.62	2.82	-1.61199	gi|110931728|gb|ABH02863.1|/1.79434e-134/MYB transcription factor MYB173 [Glycine max]
Glyma03g36140	3.16	8.69	1.45943	gi|193237557|dbj|BAG50055.1|/9.23095e-127/transcription factor CCAAT [Lotus japonicus]								Glyma03g41590	4.18	10.8	1.36946	gi|113367192|gb|ABI34653.1|/3.81875e-172/bZIP transcription factor bZIP78 [Glycine max]		Glyma10g01640	61.78	20.73	-1.57542	gi|113367180|gb|ABI34647.1|/6.87421e-81/bZIP transcription factor bZIP59 [Glycine max]		Glyma05g35050	10.92	27.54	1.33456	gi|110931680|gb|ABH02839.1|/0/MYB transcription factor MYB84 [Glycine max]		Glyma11g06010	11.83	4.36	-1.44005	gi|662930|emb|CAA87077.1|/3.73693e-133/heat shock transcription factor 34 [Glycine max]		Glyma19g43420	9.32	31.05	1.73619	gi|113367204|gb|ABI34659.1|/1.41971e-128/bZIP transcription factor bZIP105 [Glycine max]		Glyma05g03490	13.55	4.41	-1.61944	gi|224071735|ref|XP_002303565.1|/0/GRAS family transcription factor [Populus trichocarpa]
Glyma16g27950	5.08	13.03	1.35894	gi|193237575|dbj|BAG50064.1|/9.83618e-46/transcription factor AP2-EREBP [Lotus japonicus]								Glyma13g36840	6.54	16.02	1.29251	gi|255568329|ref|XP_002525139.1|/3.66684e-105/transcription factor, putative [Ricinus communis]		Glyma14g39130	9.81	3.13	-1.64809	gi|110931734|gb|ABH02866.1|/0/MYB transcription factor MYB177 [Glycine max]		Glyma04g04170	45.12	111.56	1.30598	gi|83853821|gb|ABC47854.1|/2.17456e-180/bzip transcription factor [Glycine max]		Glyma11g14750	9.83	3.66	-1.42535	gi|224106455|ref|XP_002314172.1|/0/GRAS family transcription factor [Populus trichocarpa]		Glyma01g01880	4.4	12.53	1.50981	gi|131054094|gb|ABO32773.1|/5.99667e-07/MYB transcription factor MYB34 [Medicago truncatula]		Glyma19g44580	6.86	2.12	-1.69414	gi|292668943|gb|ADE41126.1|/2.69119e-51/AP2 domain class transcription factor [Malus x domestica]
Glyma17g35620	8.94	22.89	1.35637	gi|110931668|gb|ABH02833.1|/3.16671e-110/MYB transcription factor MYB70 [Glycine max]								Glyma09g03390	8.54	18.64	1.12609	gi|110931654|gb|ABH02826.1|/6.73439e-136/MYB transcription factor MYB55 [Glycine max]		Glyma05g36970	36.71	10.28	-1.83633	gi|160213022|gb|ABX10954.1|/7.61319e-148/WRKY family transcription factor [Cicer arietinum]		Glyma11g04440	12.01	29.11	1.27728	gi|255573419|ref|XP_002527635.1|/3.96944e-80/transcription factor, putative [Ricinus communis]		Glyma16g02570	50.4	20.05	-1.32982	gi|110931690|gb|ABH02844.1|/2.61738e-137/MYB transcription factor MYB92 [Glycine max]		Glyma12g26780	4.93	13.59	1.46289	gi|292668897|gb|ADE41103.1|/1.11118e-16/AP2 domain class transcription factor [Malus x domestica]		Glyma04g42000	29.38	9	-1.70684	gi|224105299|ref|XP_002313759.1|/0/global transcription factor group [Populus trichocarpa]
Glyma13g40830	8.59	21.22	1.30469	gi|110931722|gb|ABH02860.1|/5.98008e-125/MYB transcription factor MYB139 [Glycine max]								Glyma02g09140	11.63	24.9	1.09829	gi|113367224|gb|ABI34669.1|/8.03013e-116/bZIP transcription factor bZIP131 [Glycine max]		Glyma05g21220	6	1.22	-2.29808	gi|110931660|gb|ABH02829.1|/3.46973e-101/MYB transcription factor MYB61 [Glycine max]		Glyma09g01260	13.46	32.07	1.25255	gi|87241158|gb|ABD33016.1|/0/Transcription Factor IIF, Rap30/Rap74, interaction [Medicago truncatula]		Glyma19g40650	21.83	8.72	-1.32391	gi|244539461|dbj|BAH83499.1|/8.47632e-124/MYB12 transcription factor b [Glycine max]		Glyma15g42740	31.32	82.22	1.39241	gi|300510880|gb|ADK25058.1|/6.50342e-75/AN1-like transcription factor [Glycine max]		Glyma08g03330	14.43	4.06	-1.82952	gi|110931712|gb|ABH02855.1|/2.45153e-138/MYB transcription factor MYB127 [Glycine max]
Glyma09g31650	5.96	14.7	1.30243	gi|255582751|ref|XP_002532152.1|/1.20391e-115/transcription factor, putative [Ricinus communis]								Glyma03g42450	39.07	82.55	1.07921	gi|188039906|gb|ACD47129.1|/3.12868e-166/EREBP/AP2 transcription factor [Glycine max]		Glyma04g08900	8.9	1.57	-2.50304	gi|212717190|gb|ACJ37436.1|/8.96405e-105/AP2 domain-containing transcription factor 2 [Glycine max]		Glyma14g06750	11.83	27.19	1.20063	gi|110931672|gb|ABH02835.1|/4.97589e-180/MYB transcription factor MYB75 [Glycine max]		Glyma09g03690	76.24	30.85	-1.30528	gi|149727839|gb|ABR28334.1|/4.79416e-112/MYB transcription factor MYB39 [Medicago truncatula]		Glyma12g14130	5.28	13.41	1.3447	gi|113367174|gb|ABI34644.1|/1.46786e-136/bZIP transcription factor bZIP50 [Glycine max]		Glyma20g28740	6.51	1.41	-2.20696	gi|193237591|dbj|BAG50072.1|/2.72826e-158/transcription factor CPP [Lotus japonicus]
Glyma07g02630	96.59	198.64	1.04021	gi|166203232|gb|ABY84656.1|/3.34263e-123/transcription factor [Glycine max]								Glyma04g42000	12.36	25.6	1.05047	gi|224105299|ref|XP_002313759.1|/0/global transcription factor group [Populus trichocarpa]		Glyma01g44670	5.81	0.87	-2.73945	gi|193237591|dbj|BAG50072.1|/0/transcription factor CPP [Lotus japonicus]		Glyma16g03640	9.83	21.96	1.15961	gi|110931716|gb|ABH02857.1|/3.88238e-154/MYB transcription factor MYB133 [Glycine max]		Glyma06g13090	68.96	29.11	-1.24424	gi|187944183|gb|ACD40318.1|/4.21097e-103/WRKY transcription factor WRKY109669 [Medicago truncatula]		Glyma03g42450	31.32	74.11	1.24258	gi|188039906|gb|ACD47129.1|/3.12868e-166/EREBP/AP2 transcription factor [Glycine max]		Glyma06g08390	5.1	1.06	-2.26643	gi|113367184|gb|ABI34649.1|/1.11976e-136/bZIP transcription factor bZIP62 [Glycine max]
Glyma15g02250	11.74	24.06	1.0352	gi|110931652|gb|ABH02825.1|/2.07526e-177/MYB transcription factor MYB52 [Glycine max]														Glyma18g05050	11.63	1.74	-2.74069	gi|110931762|gb|ABH02880.1|/9.92628e-155/MYB transcription factor MYB174 [Glycine max]		Glyma02g35450	8.37	18.3	1.12854	gi|84453182|dbj|BAE71188.1|/0/BEL1-like homeodomain transcription factor [Trifolium pratense]		Glyma09g36840	11.28	4.88	-1.20881	gi|224149524|ref|XP_002336822.1|/6.795e-31/AP2/ERF domain-containing transcription factor [Populus trichocarpa]		Glyma19g29750	4.93	11.65	1.24067	gi|255580240|ref|XP_002530950.1|/1.08215e-94/r2r3-myb transcription factor, putative [Ricinus communis]		Glyma01g44670	15.31	3.18	-2.26738	gi|193237591|dbj|BAG50072.1|/0/transcription factor CPP [Lotus japonicus]
Glyma03g40730	78.53	158.38	1.01207	gi|113367204|gb|ABI34659.1|/0/bZIP transcription factor bZIP105 [Glycine max]														Glyma01g39260	110.66	16.55	-2.74123	gi|662930|emb|CAA87077.1|/4.46769e-141/heat shock transcription factor 34 [Glycine max]		Glyma13g01930	107.89	235.5	1.12617	gi|193237561|dbj|BAG50057.1|/1.40534e-67/transcription factor AP2-EREBP [Lotus japonicus]		Glyma03g04000	14.56	6.8	-1.0984	gi|225453523|ref|XP_002275629.1|/6.49708e-52/PREDICTED: similar to putative bHLH transcription factor [Vitis vinifera]		Glyma08g45670	7.04	16.23	1.20502	gi|113367180|gb|ABI34647.1|/4.15218e-43/bZIP transcription factor bZIP59 [Glycine max]		Glyma01g31920	74.07	13.76	-2.42841	gi|187944181|gb|ACD40317.1|/1.3623e-131/WRKY transcription factor WRKY108715 [Medicago truncatula]
																		Glyma14g06080	7.81	1.04	-2.90874	gi|212717200|gb|ACJ37441.1|/0/AP2 domain-containing transcription factor 7 [Glycine max]		Glyma14g27290	59.86	126.73	1.08209	gi|224082386|ref|XP_002306674.1|/0/GRAS family transcription factor [Populus trichocarpa]		Glyma06g41500	20.74	9.94	-1.0611	gi|224126261|ref|XP_002319796.1|/0/GRAS family transcription factor [Populus trichocarpa]		Glyma11g15180	6.69	15.35	1.19816	gi|110931722|gb|ABH02860.1|/4.9172e-73/MYB transcription factor MYB139 [Glycine max]		Glyma13g31010	8.97	1.59	-2.49608	gi|222427667|gb|ACM49843.1|/6.5243e-54/ethylene responsive transcription factor 12 [Prunus salicina]
																		Glyma02g14940	14.72	1.74	-3.08062	gi|193237569|dbj|BAG50061.1|/8.49671e-50/transcription factor AP2-EREBP [Lotus japonicus]		Glyma13g29760	8.73	18.48	1.08191	gi|16118447|gb|AAL12248.1|/2.44471e-157/heat shock transcription factor [Phaseolus acutifolius]								Glyma02g02470	6.33	14.12	1.15746	gi|113367206|gb|ABI34660.1|/3.1301e-59/bZIP transcription factor bZIP109 [Glycine max]		Glyma05g22970	7.04	0.71	-3.30968	gi|224127204|ref|XP_002320013.1|/2.12421e-176/AP2 domain-containing transcription factor [Populus trichocarpa]
																		Glyma07g33510	87.4	7.66	-3.51222	gi|193237569|dbj|BAG50061.1|/1.08341e-51/transcription factor AP2-EREBP [Lotus japonicus]		Glyma08g40460	11.46	24.23	1.08019	gi|110931862|gb|ABH02930.1|/1.18056e-86/MYB transcription factor MYB149 [Glycine max]								Glyma08g16270	24.63	52.93	1.10367	gi|300510880|gb|ADK25058.1|/1.57113e-56/AN1-like transcription factor [Glycine max]		Glyma10g39080	15.13	1.24	-3.609	gi|193237591|dbj|BAG50072.1|/4.40169e-100/transcription factor CPP [Lotus japonicus]
																		Glyma08g23380	4	0.35	-3.51457	gi|166203232|gb|ABY84656.1|/1.06642e-129/transcription factor [Glycine max]		Glyma14g20040	30.93	63.1	1.02863	gi|113367238|gb|ABI34676.1|/2.25298e-79/bZIP transcription factor bZIP16 [Glycine max]								Glyma11g34930	6.86	14.47	1.07678	gi|110931672|gb|ABH02835.1|/1.82456e-113/MYB transcription factor MYB75 [Glycine max]		Glyma09g36840	13.37	0.35	-5.2555	gi|224149524|ref|XP_002336822.1|/6.795e-31/AP2/ERF domain-containing transcription factor [Populus trichocarpa]
																		Glyma12g11390	5.09	0.01	-8.99152	gi|110931840|gb|ABH02919.1|/8.75461e-89/MYB transcription factor MYB117 [Glycine max]		Glyma16g34340	17.47	35.21	1.01111	gi|110931850|gb|ABH02924.1|/5.55913e-124/MYB transcription factor MYB131 [Glycine max]								Glyma17g15480	48.38	101.28	1.06587	gi|133872332|gb|ABO40237.1|/2.31312e-70/ethylene-responsive transcription factor 1A [Medicago truncatula]		Glyma05g21220	6.33	0.01	-9.30606	gi|110931660|gb|ABH02829.1|/3.46973e-101/MYB transcription factor MYB61 [Glycine max]
																																				Glyma13g19910	38.88	79.75	1.03646	gi|110931708|gb|ABH02853.1|/4.96039e-128/MYB transcription factor MYB118 [Glycine max]
