# Supplementary material for: Transcript Profile of the Response of Two Soybean Genotypes to Potassium Deficiency
Source: PLoS One. 2012 Jul 5;7(7):e39856. doi: 10.1371/journal.pone.0039856 (PMC3390323; doi:10.1371/journal.pone.0039856)
Supplement: Table S9 — Protein kinases involved in genes differentially expressed in the roots and shoots of two varieties of soybeans under low-K stress conditions. (XLS) [file pone.0039856.s010.xls]

## Sheet: Sheet1
Supplemental Table S9. Protain kinases involved in genes differentially expressed in the roots and shoots of two varieties of soybeans under low-K stress conditions.
Short term:0.5h,2h,6h,12h;Long term:3D,6D,9D,12D
Short term-Root												Short term-Leaf												Long term-Root												Long term-Leaf
You06-71(L1)				VS		Hengchun04-11(L2)						You06-71(L3)				VS		Hengchun04-11(L4)						You06-71(L5)				VS		Hengchun04-11(L6)						You06-71(L7)				VS		Hengchun04-11(L8)
Up-regulated						Down-regulated						Up-regulated						Down-regulated						Up-regulated						Down-regulated						Up-regulated						Down-regulated
Gene	TPM-hengchungenxi0-5h	TPM-yougenxi0-5h	log2 Ratio(yougenxi0-5h/hengchungenxi0-5h)	blast nr		Gene	TPM-hengchungenxi0-5h	TPM-yougenxi0-5h	log2 Ratio(yougenxi0-5h/hengchungenxi0-5h)	blast nr		Gene	TPM-hengchunye0_5h	TPM-youye0_5h	log2 Ratio(youye0_5h/hengchunye0_5h)	blast nr		Gene	TPM-hengchunye0_5h	TPM-youye0_5h	log2 Ratio(youye0_5h/hengchunye0_5h)	blast nr		Gene	TPM-hengchungenxi3d	TPM-yougenxi3d	log2 Ratio(yougenxi3d/hengchungenxi3d)	blast nr		Gene	TPM-hengchungenxi3d	TPM-yougenxi3d	log2 Ratio(yougenxi3d/hengchungenxi3d)	blast nr		Gene	TPM-hengchunye3d	TPM-youye3d	log2 Ratio(youye3d/hengchunye3d)	blast nr		Gene	TPM-hengchunye3d	TPM-youye3d	log2 Ratio(youye3d/hengchunye3d)	blast nr
Glyma20g27410	0.01	6.01	9.23122	gi|4530126|gb|AAD21872.1|/0/receptor-like protein kinase homolog RK20-1 [Phaseolus vulgaris]		Glyma18g50630	17.88	0.01	-10.8041	gi|223452315|gb|ACM89485.1|/0/receptor-like kinase [Glycine max]		Glyma03g42330	0.01	2.96	8.20945	gi|223452476|gb|ACM89565.1|/0/leucine-rich repeat receptor-like kinase [Glycine max]		Glyma04g09290	29.07	14.28	-1.02554	gi|156752165|gb|ABU93833.1|/4.78233e-152/inositol phosphate kinase [Glycine max]		Glyma20g27410	0.01	6.97	9.44501	gi|4530126|gb|AAD21872.1|/0/receptor-like protein kinase homolog RK20-1 [Phaseolus vulgaris]		Glyma18g50690	14.92	0.87	-4.10009	gi|223452319|gb|ACM89487.1|/1.86425e-84/serine-threonine kinase [Glycine max]		Glyma05g24770	0.01	4.94	8.94837	gi|255558673|ref|XP_002520361.1|/0/BRASSINOSTEROID INSENSITIVE 1-associated receptor kinase 1 precursor, putative [Ricinus communis]		Glyma02g46070	62.81	30.17	-1.05788	gi|225460973|ref|XP_002278179.1|/0/PREDICTED: similar to calmodulin-like domain protein kinase isoenzyme gamma [Vitis vinifera]
Glyma14g02680	1.05	16.37	3.96259	gi|255583607|ref|XP_002532559.1|/0/calcium-dependent protein kinase, putative [Ricinus communis]		Glyma13g25800	7.01	0.01	-9.45327	gi|92886069|gb|ABE88079.1|/5.67659e-45/Protein tyrosine kinase, putative [Medicago truncatula]		Glyma09g30810	0.01	2.79	8.12412	gi|92870993|gb|ABE80154.1|/0/Protein kinase [Medicago truncatula]		Glyma02g02340	125.75	60.61	-1.05293	gi|87241133|gb|ABD32991.1|/0/Protein kinase [Medicago truncatula]		Glyma13g06530	0.01	5.06	8.98299	gi|223452288|gb|ACM89472.1|/0/FERONIA receptor-like kinase [Glycine max]		Glyma13g25800	8.01	1.05	-2.93141	gi|92886069|gb|ABE88079.1|/5.67659e-45/Protein tyrosine kinase, putative [Medicago truncatula]		Glyma09g38850	0.01	2.29	7.8392	gi|87162779|gb|ABD28574.1|/0/Protein kinase; Peptidoglycan-binding LysM [Medicago truncatula]		Glyma01g01060	42.05	20.11	-1.06419	gi|11066213|gb|AAG28503.1|AF196966_1/0/hexokinase [Citrus sinensis]
Glyma08g16670	7.71	42.27	2.45483	gi|45476486|dbj|BAD12492.1|/1.5566e-167/mitogen-activated kinase kinase kinase alpha [Lotus japonicus]		Glyma10g30940	2.8	0.01	-8.12928	gi|23297181|gb|AAN12515.1|/2.6719e-159/phosphoenolpyruvate carboxylase kinase [Glycine max]		Glyma11g37500	0.01	2.79	8.12412	gi|223452327|gb|ACM89491.1|/0/leucine-rich repeat family protein / protein kinase family protein [Glycine max]		Glyma13g17050	24.35	11.67	-1.06112	gi|223452333|gb|ACM89494.1|/0/kinase-like protein [Glycine max]		Glyma08g09510	0.01	2.44	7.93074	gi|255578513|ref|XP_002530120.1|/0/Leucine-rich repeat receptor protein kinase EXS precursor, putative [Ricinus communis]		Glyma09g35010	8.19	1.57	-2.3831	gi|255543643|ref|XP_002512884.1|/9.72653e-110/serine-threonine protein kinase, plant-type, putative [Ricinus communis]		Glyma07g07650	0.53	17.47	5.04274	gi|87240964|gb|ABD32822.1|/0/Protein kinase; U box [Medicago truncatula]		Glyma15g21410	31.49	15	-1.06993	gi|46850513|gb|AAT02656.1|/0/mitochondrial pyruvate dehydrogenase kinase isoform 2 [Glycine max]
Glyma13g43580	5.96	28.07	2.23564	gi|255550026|ref|XP_002516064.1|/5.10865e-121/Serine/threonine-protein kinase PBS1, putative [Ricinus communis]		Glyma18g50690	2.63	0.01	-8.03892	gi|223452319|gb|ACM89487.1|/1.86425e-84/serine-threonine kinase [Glycine max]		Glyma11g00630	0.36	4.18	3.53743	gi|169409934|gb|ACA57833.1|/0/kinase-associated protein phosphatase 1 [Glycine max]		Glyma01g09120	63.6	30.13	-1.07783	gi|255547049|ref|XP_002514582.1|/0/inositol or phosphatidylinositol kinase, putative [Ricinus communis]		Glyma14g02680	0.73	11.85	4.02085	gi|255583607|ref|XP_002532559.1|/0/calcium-dependent protein kinase, putative [Ricinus communis]		Glyma17g09680	9.1	1.92	-2.24476	gi|156752163|gb|ABU93832.1|/3.00272e-170/inositol phosphate kinase [Glycine max]		Glyma14g02680	0.88	21.7	4.62405	gi|255583607|ref|XP_002532559.1|/0/calcium-dependent protein kinase, putative [Ricinus communis]		Glyma16g07620	22.52	10.41	-1.11324	gi|125568|sp|P15792.1|KPK1_PHAVU/0/RecName: Full=Protein kinase PVPK-1
Glyma15g41540	3.16	14.37	2.18506	gi|255544584|ref|XP_002513353.1|/0/phosphoglycerate kinase, putative [Ricinus communis]		Glyma18g44510	43.3	9.52	-2.18533	gi|255588237|ref|XP_002534545.1|/1.06966e-119/CBL-interacting serine/threonine-protein kinase, putative [Ricinus communis]		Glyma18g01450	0.55	5.22	3.24655	gi|223452327|gb|ACM89491.1|/0/leucine-rich repeat family protein / protein kinase family protein [Glycine max]		Glyma17g05660	31.25	14.8	-1.07826	gi|223452333|gb|ACM89494.1|/0/kinase-like protein [Glycine max]		Glyma17g04470	1.09	5.75	2.39923	gi|117066759|gb|ABK32068.1|/4.13332e-158/mitochondrial pyruvate dehydrogenase E1alpha-kinase 3 [Glycine max]		Glyma04g01430	9.64	2.09	-2.20553	gi|255536845|ref|XP_002509489.1|/0/lrr receptor protein kinase, putative [Ricinus communis]		Glyma19g33440	0.35	6.88	4.29698	gi|226815616|emb|CAT79821.1|/1.61189e-163/Rop-interacting receptor-like cytoplasmic kinase 2 [Medicago truncatula]		Glyma15g41540	1994.23	903.74	-1.14185	gi|255544584|ref|XP_002513353.1|/0/phosphoglycerate kinase, putative [Ricinus communis]
Glyma08g46960	15.6	67.33	2.1097	gi|255564984|ref|XP_002523485.1|/0/serine-threonine protein kinase, plant-type, putative [Ricinus communis]		Glyma16g06950	5.96	1.34	-2.15308	gi|223452528|gb|ACM89591.1|/0/leucine-rich repeat family protein / protein kinase family protein [Glycine max]		Glyma15g41540	203.16	1699.63	3.06453	gi|255544584|ref|XP_002513353.1|/0/phosphoglycerate kinase, putative [Ricinus communis]		Glyma05g34310	14.36	5.92	-1.27839	gi|113911570|gb|ABI48271.1|/0/histidine kinase 1 [Lotus japonicus]		Glyma09g07140	6.55	21.44	1.71074	gi|124360779|gb|ABN08751.1|/0/Protein kinase [Medicago truncatula]		Glyma09g23150	40.21	9.59	-2.06795	gi|255545104|ref|XP_002513613.1|/0/pyruvate kinase, putative [Ricinus communis]		Glyma06g45450	0.53	6.35	3.58269	gi|255553919|ref|XP_002518000.1|/0/diacylglycerol kinase, alpha, putative [Ricinus communis]		Glyma13g17510	53.66	24	-1.16081	gi|255550297|ref|XP_002516199.1|/0/fyve finger-containing phosphoinositide kinase, fyv1, putative [Ricinus communis]
Glyma09g33120	11.39	42.27	1.89187	gi|255561407|ref|XP_002521714.1|/2.05682e-151/serine/threonine-protein kinase cx32, putative [Ricinus communis]		Glyma14g38390	12.8	4.18	-1.61457	gi|225348655|gb|ACN87289.1|/0/with no lysine kinase [Glycine max]		Glyma11g09450	0.91	5.4	2.56902	gi|255575267|ref|XP_002528537.1|/0/serine-threonine protein kinase, plant-type, putative [Ricinus communis]		Glyma09g33860	29.26	11.32	-1.37006	gi|156752161|gb|ABU93831.1|/2.26274e-136/inositol phosphate kinase [Glycine max]		Glyma08g13150	2.18	6.97	1.67683	gi|223452321|gb|ACM89488.1|/0/protein kinase [Glycine max]		Glyma10g39960	6	1.57	-1.9342	gi|4530126|gb|AAD21872.1|/2.91515e-67/receptor-like protein kinase homolog RK20-1 [Phaseolus vulgaris]		Glyma20g27580	3.52	31.23	3.14929	gi|4530126|gb|AAD21872.1|/3.27802e-179/receptor-like protein kinase homolog RK20-1 [Phaseolus vulgaris]		Glyma17g04430	13.02	5.82	-1.16164	gi|51847836|gb|AAU10525.1|/0/putative receptor-like protein kinase 3 [Glycine max]
Glyma05g07580	8.06	28.9	1.84222	gi|255541908|ref|XP_002512018.1|/2.04919e-173/serine/threonine protein kinase, putative [Ricinus communis]		Glyma09g33860	20.69	7.85	-1.39817	gi|156752161|gb|ABU93831.1|/2.26274e-136/inositol phosphate kinase [Glycine max]		Glyma04g39110	4.36	20.38	2.22475	gi|45476486|dbj|BAD12492.1|/0/mitogen-activated kinase kinase kinase alpha [Lotus japonicus]		Glyma02g11150	17.08	5.4	-1.66128	gi|187765511|gb|ACD36581.1|/0/stress-induced receptor-like kinase [Glycine max]		Glyma08g47570	10.92	34.69	1.66755	gi|223452434|gb|ACM89544.1|/0/serine/threonine-protein kinase [Glycine max]		Glyma01g35390	18.92	5.93	-1.67381	gi|223452450|gb|ACM89552.1|/0/leucine-rich repeat transmembrane protein kinase [Glycine max]		Glyma13g34100	2.29	20.11	3.13449	gi|51847838|gb|AAU10526.1|/0/putative receptor-like protein kinase 2 [Glycine max]		Glyma12g07770	230.12	101.63	-1.17906	gi|33337696|gb|AAQ13491.1|AF104247_1/0/mitogen-activated protein kinase 1 [Glycine max]
Glyma12g36970	5.78	19.71	1.76979	gi|156752159|gb|ABU93830.1|/3.73194e-164/inositol polyphosphate 6-/3-/5-kinase [Glycine max]		Glyma02g46070	127.62	48.62	-1.39223	gi|225460973|ref|XP_002278179.1|/0/PREDICTED: similar to calmodulin-like domain protein kinase isoenzyme gamma [Vitis vinifera]		Glyma18g49060	3.82	17.07	2.15982	gi|223452313|gb|ACM89484.1|/0/serine/threonine protein kinase-like protein [Glycine max]		Glyma11g15700	196.07	58.52	-1.74437	gi|33337696|gb|AAQ13491.1|AF104247_1/0/mitogen-activated protein kinase 1 [Glycine max]		Glyma02g41810	6.91	18.48	1.41921	gi|255566472|ref|XP_002524221.1|/0/Serine/threonine-protein kinase Nek8, putative [Ricinus communis]		Glyma08g09990	19.29	6.62	-1.54295	gi|223452282|gb|ACM89469.1|/3.17838e-163/serine/threonine protein kinase family protein [Glycine max]		Glyma18g42700	0.88	6.88	2.96683	gi|223452528|gb|ACM89591.1|/0/leucine-rich repeat family protein / protein kinase family protein [Glycine max]		Glyma04g09290	32.37	14.29	-1.17965	gi|156752165|gb|ABU93833.1|/4.78233e-152/inositol phosphate kinase [Glycine max]
Glyma13g18080	5.08	16.87	1.73156	gi|255559963|ref|XP_002521000.1|/1.1245e-163/ribokinase, putative [Ricinus communis]		Glyma08g13040	20.86	8.52	-1.29181	gi|223452321|gb|ACM89488.1|/2.19803e-157/protein kinase [Glycine max]		Glyma14g06230	8.9	39.53	2.15107	gi|255574846|ref|XP_002528330.1|/3.93216e-135/receptor protein kinase, putative [Ricinus communis]		Glyma02g01150	21.62	6.44	-1.74723	gi|223452480|gb|ACM89567.1|/0/serine/threonine protein kinase [Glycine max]		Glyma08g10640	4.18	10.46	1.32331	gi|223452327|gb|ACM89491.1|/0/leucine-rich repeat family protein / protein kinase family protein [Glycine max]		Glyma09g39750	11.1	4.01	-1.46889	gi|87241459|gb|ABD33317.1|/0/Tyrosine protein kinase, active site [Medicago truncatula]		Glyma12g29890	0.88	6	2.76939	gi|223452292|gb|ACM89474.1|/0/protein kinase family protein [Glycine max]		Glyma13g17050	23.05	10.06	-1.19614	gi|223452333|gb|ACM89494.1|/0/kinase-like protein [Glycine max]
Glyma07g05400	2.45	7.85	1.67991	gi|255548075|ref|XP_002515094.1|/4.17865e-165/serine/threonine-protein kinase, putative [Ricinus communis]		Glyma04g09180	20.51	8.85	-1.21258	gi|255550894|ref|XP_002516495.1|/0/phosphofructokinase, putative [Ricinus communis]		Glyma07g05400	2	8.19	2.03386	gi|255548075|ref|XP_002515094.1|/4.17865e-165/serine/threonine-protein kinase, putative [Ricinus communis]		Glyma01g05160	91.58	24.9	-1.87889	gi|87241133|gb|ABD32991.1|/0/Protein kinase [Medicago truncatula]		Glyma13g43580	5.64	13.95	1.3065	gi|255550026|ref|XP_002516064.1|/5.10865e-121/Serine/threonine-protein kinase PBS1, putative [Ricinus communis]		Glyma05g28380	76.96	27.89	-1.46436	gi|2970556|gb|AAC05983.1|/0/aspartokinase-homoserine dehydrogenase [Glycine max]		Glyma14g24660	1.23	7.06	2.52101	gi|223452363|gb|ACM89509.1|/0/protein kinase family protein [Glycine max]		Glyma05g32510	55.95	24.35	-1.20022	gi|45476486|dbj|BAD12492.1|/0/mitogen-activated kinase kinase kinase alpha [Lotus japonicus]
Glyma18g49060	18.23	56.64	1.63551	gi|223452313|gb|ACM89484.1|/0/serine/threonine protein kinase-like protein [Glycine max]		Glyma11g08180	69.24	32.58	-1.08762	gi|60172742|gb|AAX14494.1|/0/calcium-dependent protein kinase CDPK1444 [Medicago truncatula]		Glyma08g16670	5.63	20.73	1.88051	gi|45476486|dbj|BAD12492.1|/1.5566e-167/mitogen-activated kinase kinase kinase alpha [Lotus japonicus]		Glyma06g14770	7.27	1.92	-1.92085	gi|223452530|gb|ACM89592.1|/0/leucine-rich repeat transmembrane protein kinase [Glycine max]		Glyma13g31220	5.09	12.2	1.26114	gi|170047|gb|AAA34002.1|/0/protein kinase [Glycine max]		Glyma05g37260	29.11	10.63	-1.45337	gi|255537639|ref|XP_002509886.1|/0/calcium-dependent protein kinase, putative [Ricinus communis]		Glyma15g18860	3.87	21.88	2.49921	gi|37542839|gb|AAL62336.1|/2.19992e-142/mitogen-activated protein kinase kinase MAPKK2 [Glycine max]		Glyma07g18310	9.32	3.71	-1.32891	gi|224140425|ref|XP_002323583.1|/0/calcium dependent protein kinase 13 [Populus trichocarpa]
Glyma05g26520	2.98	8.85	1.57037	gi|255578513|ref|XP_002530120.1|/0/Leucine-rich repeat receptor protein kinase EXS precursor, putative [Ricinus communis]		Glyma08g13280	33.31	15.87	-1.06965	gi|18700701|gb|AAL78674.1|AF458699_1/0/ankyrin-kinase [Medicago truncatula]		Glyma14g02680	2.36	8.53	1.85376	gi|255583607|ref|XP_002532559.1|/0/calcium-dependent protein kinase, putative [Ricinus communis]		Glyma12g07770	259.85	56.6	-2.19881	gi|33337696|gb|AAQ13491.1|AF104247_1/0/mitogen-activated protein kinase 1 [Glycine max]		Glyma05g32510	26.93	64.5	1.26008	gi|45476486|dbj|BAD12492.1|/0/mitogen-activated kinase kinase kinase alpha [Lotus japonicus]		Glyma09g01050	24.38	10.28	-1.24586	gi|87240804|gb|ABD32662.1|/0/Pyrophosphate-dependent phosphofructokinase PfpB [Medicago truncatula]		Glyma11g09450	1.23	6.7	2.4455	gi|255575267|ref|XP_002528537.1|/0/serine-threonine protein kinase, plant-type, putative [Ricinus communis]		Glyma03g14960	10.2	4.06	-1.32902	gi|298569784|gb|ADI87420.1|/8.40062e-159/fructokinase-like protein 1 [Vigna unguiculata]
Glyma09g34980	4.38	12.86	1.55389	gi|223452448|gb|ACM89551.1|/0/protein kinase [Glycine max]		Glyma10g32230	16.13	7.69	-1.06869	gi|255551999|ref|XP_002517044.1|/0/pyruvate kinase, putative [Ricinus communis]		Glyma08g46960	8.18	29.43	1.84711	gi|255564984|ref|XP_002523485.1|/0/serine-threonine protein kinase, plant-type, putative [Ricinus communis]		Glyma13g37930	4.91	1.04	-2.23914	gi|223452430|gb|ACM89542.1|/0/S-locus lectin protein kinase family protein [Glycine max]		Glyma07g14940	5.28	12.2	1.20827	gi|225445069|ref|XP_002280317.1|/0/PREDICTED: similar to protein kinase family protein / WD-40 repeat family protein [Vitis vinifera]		Glyma20g17020	45.3	20.22	-1.16373	gi|255317090|gb|ACU01867.1|/0/calcium dependent protein kinase [Glycine max]		Glyma01g38920	2.29	12	2.38961	gi|255562745|ref|XP_002522378.1|/4.85013e-148/kinase, putative [Ricinus communis]		Glyma07g08320	27.09	10.59	-1.35506	gi|62857012|dbj|BAD95891.1|/0/Ser/Thr protein kinase [Lotus japonicus]
Glyma01g36200	5.61	15.87	1.50023	gi|255561453|ref|XP_002521737.1|/0/kinase, putative [Ricinus communis]								Glyma12g29890	2.36	8.36	1.82472	gi|223452292|gb|ACM89474.1|/0/protein kinase family protein [Glycine max]		Glyma12g00460	42.34	8.01	-2.40215	gi|223452420|gb|ACM89537.1|/0/cytokinin-regulated kinase [Glycine max]		Glyma04g38150	5.28	12.2	1.20827	gi|53988148|gb|AAV28169.1|/0/calcium-dependent protein kinase 1 [Vicia faba]		Glyma08g11370	63.86	28.76	-1.15085	gi|2970447|gb|AAC05981.1|/0/aspartokinase-homoserine dehydrogenase [Glycine max]		Glyma13g43580	1.58	7.76	2.29613	gi|255550026|ref|XP_002516064.1|/5.10865e-121/Serine/threonine-protein kinase PBS1, putative [Ricinus communis]		Glyma20g35400	57	21.17	-1.42894	gi|255551999|ref|XP_002517044.1|/0/pyruvate kinase, putative [Ricinus communis]
Glyma12g02270	18.93	51.79	1.452	gi|255544910|ref|XP_002513516.1|/0/poly(p)/ATP NAD kinase, putative [Ricinus communis]								Glyma01g35390	2.91	10.1	1.79526	gi|223452450|gb|ACM89552.1|/0/leucine-rich repeat transmembrane protein kinase [Glycine max]		Glyma06g09430	127.2	17.42	-2.86828	gi|156752165|gb|ABU93833.1|/0/inositol phosphate kinase [Glycine max]		Glyma16g08630	11.46	25.97	1.18024	gi|212717145|gb|ACJ37414.1|/2.75691e-173/protein kinase [Glycine max]		Glyma19g37570	26.38	12.03	-1.13281	gi|237857405|gb|ACR23642.1|/0/serine/threonine protein kinase [Prunus persica]		Glyma07g30850	6.33	30.52	2.26948	gi|87240485|gb|ABD32343.1|/0/Protein kinase-like [Medicago truncatula]		Glyma11g15700	308.42	113.63	-1.44055	gi|33337696|gb|AAQ13491.1|AF104247_1/0/mitogen-activated protein kinase 1 [Glycine max]
Glyma09g21740	4.21	10.53	1.32261	gi|223452284|gb|ACM89470.1|/0/protein kinase family protein [Glycine max]								Glyma07g11430	3.09	9.93	1.68419	gi|92870993|gb|ABE80154.1|/0/Protein kinase [Medicago truncatula]		Glyma20g25400	3.82	0.52	-2.87699	gi|255572154|ref|XP_002527017.1|/2.10333e-126/wall-associated kinase, putative [Ricinus communis]		Glyma01g05160	37.12	82.1	1.14519	gi|87241133|gb|ABD32991.1|/0/Protein kinase [Medicago truncatula]		Glyma07g36200	24.02	10.98	-1.12936	gi|9651969|gb|AAF91336.1|AF249317_1/0/Pti1 kinase-like protein [Glycine max]		Glyma08g17600	21.64	103.57	2.25883	gi|9230771|gb|AAF85975.1|AF275639_1/0/cytosolic phosphoglycerate kinase [Pisum sativum]		Glyma10g00430	10.91	3.88	-1.49152	gi|212552162|gb|ACJ31802.1|/0/protein kinase [Glycine max]
Glyma17g08270	14.02	34.92	1.31657	gi|166788439|dbj|BAG06675.1|/0/protein kinase [Phaseolus vulgaris]								Glyma20g27460	4.91	15.5	1.65847	gi|4530126|gb|AAD21872.1|/0/receptor-like protein kinase homolog RK20-1 [Phaseolus vulgaris]		Glyma02g46670	7.81	0.87	-3.16624	gi|30844109|gb|AAP36697.1|/4.6213e-142/MAP kinase-like protein [Gossypium hirsutum]		Glyma15g38490	77.87	171.53	1.13932	gi|4732123|gb|AAD28617.1|AF129087_1/0/mitogen-activated protein kinase homologue [Medicago sativa]		Glyma09g31330	117.9	54.04	-1.12546	gi|223452282|gb|ACM89469.1|/0/serine/threonine protein kinase family protein [Glycine max]		Glyma11g04150	4.4	20.82	2.24239	gi|310580|gb|AAA34017.1|/0/protein kinase 2 [Glycine max]		Glyma08g16670	14.6	5.12	-1.51175	gi|45476486|dbj|BAD12492.1|/1.5566e-167/mitogen-activated kinase kinase kinase alpha [Lotus japonicus]
Glyma08g13150	4.38	10.86	1.31002	gi|223452321|gb|ACM89488.1|/0/protein kinase [Glycine max]								Glyma13g36990	4.18	13.06	1.64358	gi|255553619|ref|XP_002517850.1|/0/Receptor protein kinase CLAVATA1 precursor, putative [Ricinus communis]		Glyma02g16990	2.73	0.01	-8.09276	gi|255567588|ref|XP_002524773.1|/2.35918e-158/serine-threonine protein kinase, plant-type, putative [Ricinus communis]		Glyma02g04210	30.2	66.41	1.13685	gi|223452426|gb|ACM89540.1|/0/protein kinase family protein [Glycine max]		Glyma13g41130	16.74	7.84	-1.09437	gi|223452444|gb|ACM89549.1|/0/putative protein kinase [Glycine max]		Glyma16g06940	17.24	74.63	2.114	gi|223452528|gb|ACM89591.1|/0/leucine-rich repeat family protein / protein kinase family protein [Glycine max]		Glyma01g36200	12.14	4.23	-1.52104	gi|255561453|ref|XP_002521737.1|/0/kinase, putative [Ricinus communis]
Glyma03g04450	19.98	47.78	1.25785	gi|225348639|gb|ACN87281.1|/0/with no lysine kinase [Glycine max]								Glyma13g19860	4.72	14.46	1.61521	gi|223452496|gb|ACM89575.1|/1.53719e-150/protein kinase-like protein [Glycine max]								Glyma13g27130	36.57	79.84	1.12645	gi|255543779|ref|XP_002512952.1|/0/kinase, putative [Ricinus communis]		Glyma07g39010	26.38	12.38	-1.09143	gi|84468312|dbj|BAE71239.1|/0/putative calcium dependent protein kinase [Trifolium pratense]		Glyma10g44580	2.11	8.82	2.06354	gi|223452367|gb|ACM89511.1|/0/serine/threonine protein kinase [Glycine max]		Glyma12g00460	55.77	19.41	-1.52269	gi|223452420|gb|ACM89537.1|/0/cytokinin-regulated kinase [Glycine max]
Glyma04g39110	12.62	29.24	1.21223	gi|45476486|dbj|BAD12492.1|/0/mitogen-activated kinase kinase kinase alpha [Lotus japonicus]								Glyma13g43580	2.91	8.71	1.58165	gi|255550026|ref|XP_002516064.1|/5.10865e-121/Serine/threonine-protein kinase PBS1, putative [Ricinus communis]								Glyma12g07770	313.31	673.55	1.10419	gi|33337696|gb|AAQ13491.1|AF104247_1/0/mitogen-activated protein kinase 1 [Glycine max]		Glyma19g36090	14.37	6.8	-1.07945	gi|223452496|gb|ACM89575.1|/0/protein kinase-like protein [Glycine max]		Glyma12g33450	1.58	6.53	2.04716	gi|255553619|ref|XP_002517850.1|/0/Receptor protein kinase CLAVATA1 precursor, putative [Ricinus communis]		Glyma02g15330	13.72	4.59	-1.57971	gi|3297819|emb|CAA19877.1|/2.04304e-170/protein kinase-like protein [Arabidopsis thaliana]
Glyma13g19870	23.84	54.46	1.19181	gi|255568450|ref|XP_002525199.1|/5.00471e-140/sensory transduction histidine kinase, putative [Ricinus communis]								Glyma10g00430	4.54	13.58	1.58072	gi|212552162|gb|ACJ31802.1|/0/protein kinase [Glycine max]								Glyma03g34340	164.48	352.99	1.10172	gi|255556834|ref|XP_002519450.1|/0/phosphatidylinositol-4-phosphate 5-kinase, putative [Ricinus communis]		Glyma15g41550	263.64	126.73	-1.05681	gi|9230771|gb|AAF85975.1|AF275639_1/0/cytosolic phosphoglycerate kinase [Pisum sativum]		Glyma08g39110	12.14	47.64	1.9724	gi|255573969|ref|XP_002527902.1|/0/alpha-glucan water dikinase, chloroplast precursor, putative [Ricinus communis]		Glyma01g32400	13.55	4.41	-1.61944	gi|189332855|dbj|BAG41961.1|/0/CBL-interacting protein kinase 1 [Vicia faba]
Glyma09g02190	6.84	14.7	1.10375	gi|255556695|ref|XP_002519381.1|/0/Serine/threonine-protein kinase PBS1, putative [Ricinus communis]								Glyma08g19270	3.45	10.1	1.54969	gi|255558673|ref|XP_002520361.1|/0/BRASSINOSTEROID INSENSITIVE 1-associated receptor kinase 1 precursor, putative [Ricinus communis]								Glyma03g41190	20.56	43.58	1.08383	gi|23297167|gb|AAN12511.1|/1.93862e-160/phosphoenolpyruvate carboxylase kinase [Glycine max]		Glyma12g02270	41.3	19.87	-1.05555	gi|255544910|ref|XP_002513516.1|/0/poly(p)/ATP NAD kinase, putative [Ricinus communis]		Glyma18g51100	4.4	17.11	1.95926	gi|124361078|gb|ABN09050.1|/0/Phosphatidylinositol 3- and 4-kinase, catalytic [Medicago truncatula]		Glyma13g20740	34.48	10.76	-1.68008	gi|223452488|gb|ACM89571.1|/0/protein kinase [Glycine max]
Glyma18g44450	8.76	18.54	1.08164	gi|189332855|dbj|BAG41961.1|/5.64433e-175/CBL-interacting protein kinase 1 [Vicia faba]								Glyma12g02270	6	17.42	1.53771	gi|255544910|ref|XP_002513516.1|/0/poly(p)/ATP NAD kinase, putative [Ricinus communis]								Glyma17g33370	33.66	70.95	1.07577	gi|38112431|gb|AAR11301.1|/0/lectin-like receptor kinase 1;1 [Medicago truncatula]		Glyma08g46960	129.91	63.1	-1.0418	gi|255564984|ref|XP_002523485.1|/0/serine-threonine protein kinase, plant-type, putative [Ricinus communis]		Glyma14g36810	1.94	7.23	1.89794	gi|255557152|ref|XP_002519607.1|/0/serine-threonine protein kinase, plant-type, putative [Ricinus communis]		Glyma08g05370	9.15	2.82	-1.69808	gi|113911570|gb|ABI48271.1|/0/histidine kinase 1 [Lotus japonicus]
Glyma10g02830	14.55	29.74	1.03139	gi|226815616|emb|CAT79821.1|/0/Rop-interacting receptor-like cytoplasmic kinase 2 [Medicago truncatula]								Glyma05g07580	6.54	18.98	1.53712	gi|255541908|ref|XP_002512018.1|/2.04919e-173/serine/threonine protein kinase, putative [Ricinus communis]								Glyma13g30830	11.83	24.93	1.07543	gi|124360738|gb|ABN08715.1|/0/Protein kinase [Medicago truncatula]		Glyma15g12760	77.14	38.35	-1.00825	gi|255579150|ref|XP_002530422.1|/0/serine/threonine protein kinase, putative [Ricinus communis]		Glyma20g27460	2.81	10.23	1.86416	gi|4530126|gb|AAD21872.1|/0/receptor-like protein kinase homolog RK20-1 [Phaseolus vulgaris]		Glyma18g20470	8.27	2.47	-1.74338	gi|223452426|gb|ACM89540.1|/0/protein kinase family protein [Glycine max]
												Glyma17g08270	5.63	16.2	1.52479	gi|166788439|dbj|BAG06675.1|/0/protein kinase [Phaseolus vulgaris]								Glyma18g44510	16.74	34.86	1.05827	gi|255588237|ref|XP_002534545.1|/1.06966e-119/CBL-interacting serine/threonine-protein kinase, putative [Ricinus communis]								Glyma15g05730	4.05	14.64	1.85392	gi|255558673|ref|XP_002520361.1|/0/BRASSINOSTEROID INSENSITIVE 1-associated receptor kinase 1 precursor, putative [Ricinus communis]		Glyma11g31440	9.68	2.82	-1.77931	gi|255586379|ref|XP_002533837.1|/0/Nodulation receptor kinase precursor, putative [Ricinus communis]
												Glyma20g27580	9.99	27.52	1.46192	gi|4530126|gb|AAD21872.1|/3.27802e-179/receptor-like protein kinase homolog RK20-1 [Phaseolus vulgaris]								Glyma01g32400	14.92	30.85	1.04802	gi|189332855|dbj|BAG41961.1|/0/CBL-interacting protein kinase 1 [Vicia faba]								Glyma10g32480	2.29	7.94	1.79379	gi|62857016|dbj|BAD95893.1|/0/Ser/Thr protein kinase [Lotus japonicus]		Glyma05g36540	15.48	4.41	-1.81155	gi|13124865|gb|AAK11734.1|/0/serine/threonine/tyrosine kinase [Arachis hypogaea]
												Glyma07g33910	6.36	16.72	1.39448	gi|255555347|ref|XP_002518710.1|/1.28942e-147/serine-threonine protein kinase, plant-type, putative [Ricinus communis]								Glyma08g16670	8.19	16.56	1.01577	gi|45476486|dbj|BAD12492.1|/1.5566e-167/mitogen-activated kinase kinase kinase alpha [Lotus japonicus]								Glyma06g09520	11.08	37.41	1.75547	gi|255537884|ref|XP_002510007.1|/0/Receptor protein kinase CLAVATA1 precursor, putative [Ricinus communis]		Glyma15g38490	51.55	14.47	-1.83291	gi|4732123|gb|AAD28617.1|AF129087_1/0/mitogen-activated protein kinase homologue [Medicago sativa]
												Glyma10g05500	5.09	12.71	1.32023	gi|223452496|gb|ACM89575.1|/0/protein kinase-like protein [Glycine max]																				Glyma17g34160	7.57	25.41	1.74703	gi|223452454|gb|ACM89554.1|/0/lectin-like receptor kinase [Glycine max]		Glyma17g05660	40.11	10.59	-1.92126	gi|223452333|gb|ACM89494.1|/0/kinase-like protein [Glycine max]
												Glyma14g00320	14.54	35.88	1.30315	gi|164430467|gb|ABY55551.1|/0/calcium-dependent protein kinase [Swainsona canescens]																				Glyma14g00320	8.8	29.29	1.73483	gi|164430467|gb|ABY55551.1|/0/calcium-dependent protein kinase [Swainsona canescens]		Glyma03g34750	5.45	1.41	-1.95056	gi|169805239|gb|ACA83736.1|/0/leucine-rich repeat receptor-like kinase [Glycine max]
												Glyma17g34160	10.36	24.9	1.26512	gi|223452454|gb|ACM89554.1|/0/lectin-like receptor kinase [Glycine max]																				Glyma08g06450	3.17	10.06	1.66608	gi|87240485|gb|ABD32343.1|/0/Protein kinase-like [Medicago truncatula]		Glyma18g43160	15.48	3.88	-1.99628	gi|224140425|ref|XP_002323583.1|/0/calcium dependent protein kinase 13 [Populus trichocarpa]
												Glyma13g23070	8	17.76	1.15056	gi|223452436|gb|ACM89545.1|/0/calmodulin-binding receptor-like cytoplasmic kinase [Glycine max]																				Glyma16g03870	4.4	13.76	1.64491	gi|223452470|gb|ACM89562.1|/0/calmodulin-binding receptor-like cytoplasmic kinase [Glycine max]		Glyma06g45590	24.98	6	-2.05774	gi|223452430|gb|ACM89542.1|/0/S-locus lectin protein kinase family protein [Glycine max]
												Glyma01g36200	5.81	12.71	1.12935	gi|255561453|ref|XP_002521737.1|/0/kinase, putative [Ricinus communis]																				Glyma11g06050	12.49	38.29	1.61619	gi|42362358|gb|AAS13374.1|/1.6377e-103/cyclin-dependent kinase inhibitor 1;1 [Glycine max]		Glyma09g33120	9.85	2.29	-2.10478	gi|255561407|ref|XP_002521714.1|/2.05682e-151/serine/threonine-protein kinase cx32, putative [Ricinus communis]
												Glyma07g02660	12.36	25.6	1.05047	gi|166788441|dbj|BAG06676.1|/0/protein kinase [Phaseolus vulgaris]																				Glyma17g05000	18.3	55.93	1.61178	gi|255550297|ref|XP_002516199.1|/0/fyve finger-containing phosphoinositide kinase, fyv1, putative [Ricinus communis]		Glyma09g09270	19.53	4.41	-2.14684	gi|46850511|gb|AAT02655.1|/0/mitochondrial pyruvate dehydrogenase kinase isoform 1 [Glycine max]
																																				Glyma19g04870	3.34	10.06	1.59071	gi|223452304|gb|ACM89480.1|/0/protein-serine/threonine kinase [Glycine max]		Glyma18g44510	12.32	2.29	-2.42758	gi|255588237|ref|XP_002534545.1|/1.06966e-119/CBL-interacting serine/threonine-protein kinase, putative [Ricinus communis]
																																				Glyma17g06020	13.55	40.41	1.57642	gi|37542839|gb|AAL62336.1|/0/mitogen-activated protein kinase kinase MAPKK2 [Glycine max]		Glyma09g41110	4.75	0.88	-2.43235	gi|255575584|ref|XP_002528692.1|/0/Brassinosteroid LRR receptor kinase precursor, putative [Ricinus communis]
																																				Glyma08g28030	4.57	13.59	1.57228	gi|124361078|gb|ABN09050.1|/0/Phosphatidylinositol 3- and 4-kinase, catalytic [Medicago truncatula]		Glyma09g14090	40.47	6.88	-2.55637	gi|21954717|gb|AAM83095.1|AF525402_1/0/SOS2-like protein kinase [Glycine max]
																																				Glyma10g36700	7.92	22.94	1.53429	gi|212717143|gb|ACJ37413.1|/6.44033e-155/serine/threonine protein kinase-like protein [Glycine max]		Glyma19g40820	13.2	1.94	-2.76641	gi|223452365|gb|ACM89510.1|/0/serine/threonine protein kinase [Glycine max]
																																				Glyma13g36640	7.74	22.41	1.53374	gi|255575293|ref|XP_002528550.1|/0/protein kinase, putative [Ricinus communis]		Glyma09g33860	41.34	4.94	-3.06496	gi|156752161|gb|ABU93831.1|/2.26274e-136/inositol phosphate kinase [Glycine max]
																																				Glyma07g11430	3.34	9.17	1.45707	gi|92870993|gb|ABE80154.1|/0/Protein kinase [Medicago truncatula]		Glyma18g47250	11.26	0.88	-3.67756	gi|4530126|gb|AAD21872.1|/0/receptor-like protein kinase homolog RK20-1 [Phaseolus vulgaris]
																																				Glyma15g28850	4.4	12	1.44746	gi|56561617|emb|CAG28412.1|/1.30939e-124/S-receptor kinase-like protein 1 [Senecio squalidus]		Glyma06g14770	11.44	0.88	-3.70044	gi|223452530|gb|ACM89592.1|/0/leucine-rich repeat transmembrane protein kinase [Glycine max]
																																				Glyma20g25480	4.22	11.47	1.44255	gi|223452371|gb|ACM89513.1|/0/wall-associated kinase [Glycine max]		Glyma18g50630	2.46	0.01	-7.94251	gi|223452315|gb|ACM89485.1|/0/receptor-like kinase [Glycine max]
																																				Glyma08g11370	24.46	65.64	1.42415	gi|2970447|gb|AAC05981.1|/0/aspartokinase-homoserine dehydrogenase [Glycine max]		Glyma13g25800	3.34	0.01	-8.3837	gi|92886069|gb|ABE88079.1|/5.67659e-45/Protein tyrosine kinase, putative [Medicago truncatula]
																																				Glyma17g18180	8.97	23.64	1.39805	gi|223452391|gb|ACM89523.1|/0/protein kinase family protein [Glycine max]
																																				Glyma10g41740	6.16	16.06	1.38247	gi|223452371|gb|ACM89513.1|/0/wall-associated kinase [Glycine max]
																																				Glyma03g25510	7.57	19.41	1.35843	gi|255571071|ref|XP_002526486.1|/1.50232e-131/1-phosphatidylinositol-4-phosphate 5-kinase, putative [Ricinus communis]
																																				Glyma08g45460	3.87	9.7	1.32565	gi|255571071|ref|XP_002526486.1|/3.02553e-138/1-phosphatidylinositol-4-phosphate 5-kinase, putative [Ricinus communis]
																																				Glyma05g28380	31.67	74.99	1.24358	gi|2970556|gb|AAC05983.1|/0/aspartokinase-homoserine dehydrogenase [Glycine max]
																																				Glyma17g20200	8.8	20.82	1.24239	gi|42362389|gb|AAS13377.1|/1.48279e-79/cyclin-dependent kinase inhibitor 2;2 [Glycine max]
																																				Glyma08g23900	30.61	71.81	1.23018	gi|15528439|emb|CAC69137.1|/9.41236e-141/MEK map kinase kinsae [Medicago sativa subsp. x varia]
																																				Glyma14g06230	11.79	27.52	1.22292	gi|255574846|ref|XP_002528330.1|/3.93216e-135/receptor protein kinase, putative [Ricinus communis]
																																				Glyma17g12250	27.62	62.28	1.17306	gi|62867351|dbj|BAD95978.1|/0/Ser/Thr protein kinase [Lotus japonicus]
																																				Glyma08g19270	5.1	11.47	1.1693	gi|255558673|ref|XP_002520361.1|/0/BRASSINOSTEROID INSENSITIVE 1-associated receptor kinase 1 precursor, putative [Ricinus communis]
																																				Glyma02g16970	8.8	19.59	1.15454	gi|226815616|emb|CAT79821.1|/4.3123e-175/Rop-interacting receptor-like cytoplasmic kinase 2 [Medicago truncatula]
																																				Glyma16g08630	17.24	38.29	1.15121	gi|212717145|gb|ACJ37414.1|/2.75691e-173/protein kinase [Glycine max]
																																				Glyma01g39220	6.86	15.17	1.14494	gi|46844158|gb|AAS13375.1|/4.87572e-87/cyclin-dependent kinase inhibitor 1;2 [Glycine max]
																																				Glyma07g11670	5.63	12.35	1.1333	gi|255585466|ref|XP_002533426.1|/0/kinase, putative [Ricinus communis]
																																				Glyma10g05510	33.43	70.22	1.07074	gi|255568450|ref|XP_002525199.1|/8.66189e-07/sensory transduction histidine kinase, putative [Ricinus communis]
																																				Glyma15g12760	20.94	43.58	1.0574	gi|255579150|ref|XP_002530422.1|/0/serine/threonine protein kinase, putative [Ricinus communis]
																																				Glyma08g27450	7.21	14.82	1.03947	gi|223452315|gb|ACM89485.1|/0/receptor-like kinase [Glycine max]
