# Supplementary material for: Transcript Profile of the Response of Two Soybean Genotypes to Potassium Deficiency
Source: PLoS One. 2012 Jul 5;7(7):e39856. doi: 10.1371/journal.pone.0039856 (PMC3390323; doi:10.1371/journal.pone.0039856)
Supplement: Table S10 — Oxidative stress-related genes in differentially expressed in the roots and shoots of two varieties of soybeans under low K stress conditions. (XLS) [file pone.0039856.s011.xls]

## Sheet: Sheet1
Supplemental Table S10. Oxidative stress-related genes in differentially expressed in the roots and shoots of two varieties of soybeans under low K stress conditions.
Short term:0.5h,2h,6h,12h;Long term:3D,6D,9D,12D
Short term-Root												Short term-Leaf												Long term-Root												Long term-Leaf
You06-71(L1)				VS		Hengchun04-11(L2)						You06-71(L3)				VS		Hengchun04-11(L4)						You06-71(L5)				VS		Hengchun04-11(L6)						You06-71(L7)				VS		Hengchun04-11(L8)
Up-regulated						Down-regulated						Up-regulated						Down-regulated						Up-regulated						Down-regulated						Up-regulated						Down-regulated
Gene	TPM-hengchungenxi0-5h	TPM-yougenxi0-5h	log2 Ratio(yougenxi0-5h/hengchungenxi0-5h)	blast nr		Gene	TPM-hengchungenxi0-5h	TPM-yougenxi0-5h	log2 Ratio(yougenxi0-5h/hengchungenxi0-5h)	blast nr		Gene	TPM-hengchunye0_5h	TPM-youye0_5h	log2 Ratio(youye0_5h/hengchunye0_5h)	blast nr		Gene	TPM-hengchunye0_5h	TPM-youye0_5h	log2 Ratio(youye0_5h/hengchunye0_5h)	blast nr		Gene	TPM-hengchungenxi3d	TPM-yougenxi3d	log2 Ratio(yougenxi3d/hengchungenxi3d)	blast nr		Gene	TPM-hengchungenxi3d	TPM-yougenxi3d	log2 Ratio(yougenxi3d/hengchungenxi3d)	blast nr		Gene	TPM-hengchunye3d	TPM-youye3d	log2 Ratio(youye3d/hengchunye3d)	blast nr		Gene	TPM-hengchunye3d	TPM-youye3d	log2 Ratio(youye3d/hengchunye3d)	blast nr
Glyma15g39090	0.01	2.67	8.0607	gi|85001703|gb|ABC68405.1|/0/cytochrome P450 monooxygenase CYP72A68 [Glycine max]		Glyma09g05380	2.28	0.01	-7.83289	gi|85001693|gb|ABC68400.1|/0/cytochrome P450 monooxygenase CYP81E10 [Glycine max]		Glyma19g01470	4.18	18.29	2.12948	gi|58038194|emb|CAH05011.1|/0/alpha-dioxygenase [Pisum sativum]		Glyma0041s00260	31.8	15.67	-1.02102	gi|27475610|emb|CAD23248.1|/0/squalene monooxygenase 2 [Medicago truncatula]		Glyma13g35230	8.01	31.03	1.95379	gi|84514139|gb|ABC59078.1|/0/cytochrome P450 monooxygenase CYP72A59 [Medicago truncatula]		Glyma07g00870	22.74	5.93	-1.93913	gi|126411|sp|P24095.1|LOXX_SOYBN/0/RecName: Full=Seed lipoxygenase		Glyma08g07460	0.01	3.88	8.59991	gi|255563200|ref|XP_002522603.1|/2.89026e-114/Leucoanthocyanidin dioxygenase, putative [Ricinus communis]		Glyma13g42340	25.33	12	-1.07781	gi|1173642|gb|AAC49159.1|/0/lipoxygenase [Glycine max]
Glyma19g31440	0.88	6.85	2.96053	gi|87241435|gb|ABD33293.1|/1.29386e-136/Immunoglobulin/major histocompatibility complex; 2OG-Fe(II) oxygenase [Medicago truncatula]		Glyma09g05450	9.29	2.34	-1.98917	gi|85001693|gb|ABC68400.1|/0/cytochrome P450 monooxygenase CYP81E10 [Glycine max]		Glyma13g35230	4	11.84	1.5656	gi|84514139|gb|ABC59078.1|/0/cytochrome P450 monooxygenase CYP72A59 [Medicago truncatula]		Glyma13g04410	26.71	12.89	-1.05113	gi|58038194|emb|CAH05011.1|/0/alpha-dioxygenase [Pisum sativum]		Glyma05g28900	1.82	6.97	1.93722	gi|255585393|ref|XP_002533392.1|/0/pheophorbide A oxygenase, putative [Ricinus communis]		Glyma15g39090	8.92	2.61	-1.77299	gi|85001703|gb|ABC68405.1|/0/cytochrome P450 monooxygenase CYP72A68 [Glycine max]		Glyma19g01470	1.06	20.82	4.29583	gi|58038194|emb|CAH05011.1|/0/alpha-dioxygenase [Pisum sativum]		Glyma15g39160	14.07	6.18	-1.18694	gi|84514139|gb|ABC59078.1|/0/cytochrome P450 monooxygenase CYP72A59 [Medicago truncatula]
Glyma08g20220	0.7	4.84	2.78958	gi|126411|sp|P24095.1|LOXX_SOYBN/0/RecName: Full=Seed lipoxygenase		Glyma15g16780	104.13	32.08	-1.69864	gi|85001693|gb|ABC68400.1|/0/cytochrome P450 monooxygenase CYP81E10 [Glycine max]		Glyma06g36210	18.9	44.24	1.22697	gi|84514141|gb|ABC59079.1|/0/cytochrome P450 monooxygenase CYP72A65 [Medicago truncatula]		Glyma15g10180	32.53	14.8	-1.13617	gi|84514177|gb|ABC59097.1|/0/cytochrome P450 monooxygenase CYP710A15 [Medicago truncatula]		Glyma06g29530	33.48	101.28	1.59698	gi|14485569|gb|AAK63009.1|AF320025_1/6.12457e-140/heme oxygenase 3 [Glycine max]		Glyma15g10180	70.05	22.31	-1.65069	gi|84514177|gb|ABC59097.1|/0/cytochrome P450 monooxygenase CYP710A15 [Medicago truncatula]		Glyma07g03920	10.56	154.92	3.87484	gi|126409|sp|P27480.1|LOXA_PHAVU/0/RecName: Full=Lipoxygenase 1		Glyma03g03560	11.26	4.94	-1.18862	gi|85001687|gb|ABC68397.1|/0/cytochrome P450 monooxygenase CYP83E8 [Glycine max]
Glyma13g42340	1.93	12.2	2.66021	gi|1173642|gb|AAC49159.1|/0/lipoxygenase [Glycine max]		Glyma09g05440	423.7	187.79	-1.17392	gi|85001695|gb|ABC68401.1|/0/cytochrome P450 monooxygenase CYP81E11 [Glycine max]		Glyma11g13870	29.44	68.62	1.22085	gi|71999171|gb|AAZ57445.1|/0/lipoxygenase LOX2 [Populus deltoides]		Glyma15g12240	92.49	38.49	-1.26481	gi|255581601|ref|XP_002531605.1|/9.26971e-119/dopamine beta-monooxygenase, putative [Ricinus communis]		Glyma11g17520	7.82	21.79	1.47843	gi|84514149|gb|ABC59083.1|/7.41761e-90/cytochrome P450 monooxygenase CYP83E9 [Medicago truncatula]		Glyma08g46520	86.97	31.55	-1.46288	gi|5059126|gb|AAD38930.1|AF135485_1/0/cytochrome P450 monooxygenaseCYP93D1 [Glycine max]		Glyma02g26160	1.94	13.76	2.82635	gi|213876486|gb|ACJ54281.1|/0/lipoxygenase [Camellia sinensis]		Glyma06g05200	11.96	5.12	-1.224	gi|27475612|emb|CAD23249.1|/0/squalene monooxygenase 1 [Medicago truncatula]
Glyma12g09240	19.98	120.12	2.58785	gi|84514169|gb|ABC59093.1|/0/cytochrome P450 monooxygenase CYP94C9 [Medicago truncatula]								Glyma16g01060	29.26	58.87	1.0086	gi|84514145|gb|ABC59081.1|/0/cytochrome P450 monooxygenase CYP92A29 [Medicago truncatula]		Glyma15g40070	83.41	20.55	-2.02108	gi|75185609|sp|Q9M6E8.1|NCED1_PHAVU/1.88334e-172/RecName: Full=9-cis-epoxycarotenoid dioxygenase NCED1, chloroplastic; AltName: Full=PvNCED1; Flags: Precursor		Glyma04g19030	69.14	159.32	1.20433	gi|14485567|gb|AAK63008.1|AF320024_1/7.13503e-140/heme oxygenase 1 [Glycine max]		Glyma15g16780	21.65	8.54	-1.34206	gi|85001693|gb|ABC68400.1|/0/cytochrome P450 monooxygenase CYP81E10 [Glycine max]		Glyma08g20230	1.94	10.59	2.44857	gi|152926334|gb|ABS32276.1|/0/lipoxygenase-10 [Glycine max]		Glyma03g27770	68.79	28.41	-1.2758	gi|90658386|gb|ABD97099.1|/0/cytochrome P450 monooxygenase CYP94D24 [Glycine max]
Glyma15g03050	18.23	50.12	1.45907	gi|118138511|pdb|2IUJ|A/0/Chain A, Crystal Structure Of Soybean Lipoxygenase-B														Glyma09g35250	8.72	1.74	-2.32524	gi|85001723|gb|ABC68415.1|/0/cytochrome P450 monooxygenase CYP707A16 [Glycine max]		Glyma15g40070	8.37	18.65	1.15588	gi|75185609|sp|Q9M6E8.1|NCED1_PHAVU/1.88334e-172/RecName: Full=9-cis-epoxycarotenoid dioxygenase NCED1, chloroplastic; AltName: Full=PvNCED1; Flags: Precursor		Glyma14g10290	50.4	20.57	-1.29288	gi|27475610|emb|CAD23248.1|/0/squalene monooxygenase 2 [Medicago truncatula]		Glyma16g01070	1.41	5.65	2.00256	gi|14589309|emb|CAC43237.1|/0/lipoxygenase [Sesbania rostrata]		Glyma05g37700	46.8	18.35	-1.35073	gi|85001697|gb|ABC68403.1|/0/cytochrome P450 monooxygenase CYP86A24 [Glycine max]
Glyma14g03410	22.09	59.48	1.42901	gi|148616206|gb|ABQ96868.1|/0/4-hydroxyphenylpyruvate dioxygenase [Glycine max]														Glyma12g09240	25.62	4.7	-2.44654	gi|84514169|gb|ABC59093.1|/0/cytochrome P450 monooxygenase CYP94C9 [Medicago truncatula]		Glyma13g33690	13.46	29.81	1.14712	gi|84514139|gb|ABC59078.1|/0/cytochrome P450 monooxygenase CYP72A59 [Medicago truncatula]								Glyma03g03530	2.29	8.12	1.82613	gi|85001687|gb|ABC68397.1|/8.46761e-105/cytochrome P450 monooxygenase CYP83E8 [Glycine max]		Glyma11g13870	67.03	25.23	-1.40967	gi|71999171|gb|AAZ57445.1|/0/lipoxygenase LOX2 [Populus deltoides]
Glyma09g35250	4.73	12.7	1.42492	gi|85001723|gb|ABC68415.1|/0/cytochrome P450 monooxygenase CYP707A16 [Glycine max]														Glyma11g19240	22.9	2.26	-3.34095	gi|84514169|gb|ABC59093.1|/0/cytochrome P450 monooxygenase CYP94C9 [Medicago truncatula]		Glyma07g21100	116.08	236.89	1.0291	gi|85001725|gb|ABC68416.1|/0/cytochrome P450 monooxygenase CYP74A1 [Glycine max]								Glyma16g01060	15.48	50.29	1.69987	gi|84514145|gb|ABC59081.1|/0/cytochrome P450 monooxygenase CYP92A29 [Medicago truncatula]		Glyma11g19240	35.01	12.17	-1.52444	gi|84514169|gb|ABC59093.1|/0/cytochrome P450 monooxygenase CYP94C9 [Medicago truncatula]
Glyma07g03910	5.43	13.37	1.29998	gi|152926332|gb|ABS32275.1|/0/lipoxygenase-9 [Glycine max]														Glyma08g20230	11.45	0.87	-3.71819	gi|152926334|gb|ABS32276.1|/0/lipoxygenase-10 [Glycine max]														Glyma10g29490	13.02	35.99	1.46687	gi|16904543|emb|CAD10740.1|/0/lipoxygenase [Corylus avellana]		Glyma07g03910	137.93	41.46	-1.73414	gi|152926332|gb|ABS32275.1|/0/lipoxygenase-9 [Glycine max]
Glyma04g05510	7.19	17.54	1.28659	gi|84514179|gb|ABC59098.1|/0/cytochrome P450 monooxygenase CYP711A12 [Medicago truncatula]																																Glyma13g04410	22.87	56.28	1.29917	gi|58038194|emb|CAH05011.1|/0/alpha-dioxygenase [Pisum sativum]		Glyma12g09240	77.41	13.06	-2.56737	gi|84514169|gb|ABC59093.1|/0/cytochrome P450 monooxygenase CYP94C9 [Medicago truncatula]
Glyma11g19240	44.7	103.08	1.20542	gi|84514169|gb|ABC59093.1|/0/cytochrome P450 monooxygenase CYP94C9 [Medicago truncatula]																																Glyma07g00890	148.84	348.3	1.22657	gi|1262440|gb|AAA96817.1|/0/lipoxygenase [Glycine max]		Glyma20g33090	6.51	0.53	-3.61859	gi|85001691|gb|ABC68399.1|/0/cytochrome P450 monooxygenase CYP76O2 [Glycine max]
Glyma07g00900	616.7	1404.05	1.18695	gi|126411|sp|P24095.1|LOXX_SOYBN/0/RecName: Full=Seed lipoxygenase																																Glyma07g34560	6.86	15.7	1.19448	gi|84514165|gb|ABC59091.1|/0/cytochrome P450 monooxygenase CYP89A28 [Medicago truncatula]		Glyma08g20200	3.87	0.01	-8.59619	gi|126411|sp|P24095.1|LOXX_SOYBN/0/RecName: Full=Seed lipoxygenase
Glyma07g00870	52.76	117.45	1.15453	gi|126411|sp|P24095.1|LOXX_SOYBN/0/RecName: Full=Seed lipoxygenase																																Glyma14g10290	7.92	17.29	1.12637	gi|27475610|emb|CAD23248.1|/0/squalene monooxygenase 2 [Medicago truncatula]
