# Supplementary material for: Transcript Profile of the Response of Two Soybean Genotypes to Potassium Deficiency
Source: PLoS One. 2012 Jul 5;7(7):e39856. doi: 10.1371/journal.pone.0039856 (PMC3390323; doi:10.1371/journal.pone.0039856)
Supplement: Table S11 — Real-time PCR-primers for validated gene expression in results of DGEs and housekeeping genes. (XLS) [file pone.0039856.s012.xls]

## Sheet: Sheet1
Supplemental Table S11. Real-time PCR-primers for validated gene expression in results of DGEs and housekeeping genes
Gene ID		5'-3'(Sense-Primer)		5'-3'(AntiSense-Primer)			Housekeeping gene ID			5'-3'(Sense-Primer)			5'-3'(AntiSense-Primer)				Description
Glyma08g09720		TGTTCGTGGAAAGACAAAAT		GTTCGTATGTATGACCAAGTG			ACT2/7	Glyma04g39380.1		TTTGCTGGTGATGATGCTC			ACCTCTTTTTGACTGGGCT				Actin2/7
Glyma08g20030		GAAGGCAGAATACATACC		ATAGCTCCTAGAGGTGAA			TUA5	Glyma05g29000.1		ATTTACCCTTCCCCACAGGTTTCA			GCAGATGTCGTAGATGGCTTCGTT				alpha Tubulin
Glyma05g33660		AATAAGCCTCAAACTTCC		CTGTTATGCTGGTAGATTTT			UBQ10	Glyma08g05480.1		CAAAGCAAAAATCCAGGACAAG			CACCACGAAGACGCAACACAAG				Ubiquitin 10
Glyma15g10140		AGATTCTGGACGGCTTAC		GACCAGAGGCTCAAGGAT			HDC	Glyma08g05480.1		AGGTCGTTGTTGTCTCAGGTG			CGTGCCGCTTCAGTCTCAG				Nuclear helicase
Glyma14g04430		CGCCGAGTTGGTAAGTAT		AGACGAGTCGGTAGAACA			UKN2	Glyma06g04180.1		GCCTCTGGATACCTGCTCAAG			ACCTCCTCCTCAAACTCCTCTG				Hypothetical protein
Glyma05g05580		CAAGAAGAAGGGAGTCAT		GCGAGATATTTCGGTCAT
Glyma16g01500		CCTTGCTTTCTGCTGCTC		GACCCTAAGTTACAGACG
Glyma08g39840		CTGTTGATACTACGGCTGAG		TAGATGGCAATGCTGATG
Glyma10g24620		CTGTTGTTCAAAGCAAGCCA		CCATCTAATGCATGTGTCCG
Glyma07g30360		GCTCAATGGTAGTAGATCCA		ATATAGAAAAATAAATGGG
Glyma12g29190		AGAATCAGACGGGTCAAG		GACAACCAGCACAATGAA
Glyma04g08060		ACACCACCAACGCCAAAT		GAGTGAGGAAGAGGGAGGAT
Glyma11g04060		GAAGCGTTCTCATTAGGC		AAGACTTCAAGCGACTGG
Glyma08g01900		GAGTAGCGGCGGTGAGAA		CCATTACAACCTCCGACCA
Glyma07g08030		AAAAGCAATAGCCGAGTT		AGAGCCTAATCCAAAGACAT
