# Supplementary material for: Transcript Profile of the Response of Two Soybean Genotypes to Potassium Deficiency
Source: PLoS One. 2012 Jul 5;7(7):e39856. doi: 10.1371/journal.pone.0039856 (PMC3390323; doi:10.1371/journal.pone.0039856)
Supplement: Table S12 — Evaluation of stable of housekeeping genes with geNorm software. (XLS) [file pone.0039856.s013.xls]

## Sheet: Sheet1
		Supplemental Table S12. Evaluation of stable of housekeeping genes with geNorm software
			A								B
			C								D
