# Supplementary material for: Transcript Profile of the Response of Two Soybean Genotypes to Potassium Deficiency
Source: PLoS One. 2012 Jul 5;7(7):e39856. doi: 10.1371/journal.pone.0039856 (PMC3390323; doi:10.1371/journal.pone.0039856)
Supplement: Table S13 — Standardized calculation of the selected gene. (XLS) [file pone.0039856.s014.xls]

## Sheet: example calculations
Supplemental Table S13. Standardized calculation of the selected gene
	For example with one gene
	Solexa
L5 VS L6	Gene	TPM-L6	TPM-L5	log2 Ratio(L5/L6)	blast nr
	Glyma07g30360	6	15.34	1.35426	gi|255554533|ref|XP_002518305.1|/0/Glutathione-regulated potassium-efflux system protein kefB, putative [Ricinus communis]
			Ct value	mean Ct	Quantity		Quantity：comparative Ct method, using amplification efficiencies indicated above, and setting highest relative expression level to 1
	TUA5	L5	17.45	17.65	1		Glyma30360 was the different expressed gene in L5 VS L6
		L5	17.85
		L6	18.35	18.495	0.557779
		L6	18.64
	UBQ10	L5	16.92	16.985	1		amplification efficiency		2=100%
		L5	17.05				TUA5	1.99547
		L6	17.89	17.925	0.5245		UBQ10	1.98675
		L6	17.96				UKN2	1.98284
	UKN2	L5	18.86	18.925	1		GOI	1.97236
		L5	18.99
		L6	19.69	19.75	0.568509
		L6	19.81
	Gene of interest （GOI）	L5	21.34	21.39	1
	（Glyma07g30360）	L5	21.44
		L6	22.87	22.94	0.348957
		L6	23.01
	normalization factors（NF）	factor
	NF L5	1
	NF L6	0.54994
	normalized expression levels	expression level
	GOInorm L5	1
	GOInorm L6	0.634536
	rescaled norm. expression	expression level
	GOInorm/rescaled L5	1.57595
	GOInorm/rescaled L6	1
